# Supplementary material for: Identification of regulatory factors promoting embryogenic callus formation in barley through transcriptome analysis
Source: BMC Plant Biol. 2021 Mar 19;21:145. doi: 10.1186/s12870-021-02922-w (PMC7980361; doi:10.1186/s12870-021-02922-w)
Supplement: Supplementary file 2 — Additional file 2. Supplementary raw data of DEGs. [file 12870_2021_2922_MOESM2_ESM.zip]

Archive with 4 entries (4 files):
- Additional file 2-1 IME_48hVSIME_0h_Gene_differential_expression.xlsx
- Additional file 2-2 ME_24hVSME_0h_Gene_differential_expression.xlsx
- Additional file 2-3 ME_0hVSIME_0h_Gene_differential_expression.xlsx
- Additional file 2-4 IME_48hVSME_24h_Gene_differential_expression.xlsx
