# Supplementary material for: Identification of regulatory factors promoting embryogenic callus formation in barley through transcriptome analysis
Source: BMC Plant Biol. 2021 Mar 19;21:145. doi: 10.1186/s12870-021-02922-w (PMC7980361; doi:10.1186/s12870-021-02922-w)
Supplement: Supplementary file 2 — Additional file 2. Supplementary raw data of DEGs. [file 12870_2021_2922_MOESM2_ESM.zip › Additional file 2-1 IME_48hVSIME_0h_Gene_differential_expression.xlsx]

## Sheet: Sheet1
gene_id	gene_name	transcript_id	GO	KEGG	KO_ENTRY	EC	Description	FPKM.IME_48h1	FPKM.IME_48h2	FPKM.IME_48h3	FPKM.IME_0h1	FPKM.IME_0h2	FPKM.IME_0h3	fc	log2(fc)	pval	qval	regulation	significant
MSTRG.10438	HORVU4Hr1G059260	HORVU4Hr1G059260.2;HORVU4Hr1G059260.1	GO:0000166(nucleotide binding);GO:0005524(ATP binding);GO:0005524(ATP binding)	03040(Spliceosome);04141(Protein processing in endoplasmic reticulum);04144(Endocytosis);04144(Endocytosis)	K03283	NA		0.100153	0.0560115	0.113784	2499.05	2653.48	2613.71	3.47592e-05	-14.8122	1.85597e-280	4.00185e-276	down	yes
MSTRG.10484	HORVU4Hr1G060760	HORVU4Hr1G060760.1	NA	04141(Protein processing in endoplasmic reticulum)	K13993	NA		0.054634	0	0.052144	1359.87	1299.88	1572.98	2.52267e-05	-15.2747	1.20366e-244	1.29767e-240	down	yes
MSTRG.6683	HORVU3Hr1G020520;HORVU3Hr1G020500	HORVU3Hr1G020520.2;HORVU3Hr1G020520.3;MSTRG.6683.1;HORVU3Hr1G020520.5;HORVU3Hr1G020500.1;MSTRG.6683.5;MSTRG.6683.3;HORVU3Hr1G020520.1;HORVU3Hr1G020520.6;HORVU3Hr1G020520.4	NA	04141(Protein processing in endoplasmic reticulum);04141(Protein processing in endoplasmic reticulum)	K13993	NA		0.375841	0.287864	0.409493	1078.55	1031.46	1119.43	0.000332317	-11.5552	3.93161e-231	2.82578e-227	down	yes
MSTRG.6127	HORVU2Hr1G120170	HORVU2Hr1G120170.1	NA	04141(Protein processing in endoplasmic reticulum)	K13993	NA		0.047441	0	0	588.727	559.267	665.669	2.61576e-05	-15.2224	4.15695e-230	2.2408e-226	down	yes
MSTRG.6592	HORVU3Hr1G016430	HORVU3Hr1G016430.2;HORVU3Hr1G016430.1;HORVU3Hr1G016430.3	NA	00052(Galactose metabolism);00052(Galactose metabolism)	K06617	EC:2.4.1.82		0.0302434	0.0140504	0	187.495	207.574	205.721	7.37259e-05	-13.7275	1.55408e-222	6.70183e-219	down	yes
MSTRG.6415	HORVU3Hr1G006530	HORVU3Hr1G006530.1;MSTRG.6415.1	NA	04141(Protein processing in endoplasmic reticulum)	K13993	NA		0.0503192	0.0236699	0.0242716	451.353	534.268	485.525	6.6792e-05	-13.87	1.39395e-221	5.0094e-218	down	yes
MSTRG.6682	HORVU3Hr1G020490	HORVU3Hr1G020490.3;HORVU3Hr1G020490.1	NA	04141(Protein processing in endoplasmic reticulum);04141(Protein processing in endoplasmic reticulum)	K13993	NA		0.0680832	0.223883	0.184869	1276.15	1259.19	1295.34	0.000124478	-12.9718	1.73594e-220	5.3472e-217	down	yes
MSTRG.2467	HORVU1Hr1G070310	MSTRG.2467.4;MSTRG.2467.5;HORVU1Hr1G070310.2;MSTRG.2467.6;HORVU1Hr1G070310.15;HORVU1Hr1G070310.8;HORVU1Hr1G070310.1;HORVU1Hr1G070310.11;HORVU1Hr1G070310.7;HORVU1Hr1G070310.16;HORVU1Hr1G070310.4;HORVU1Hr1G070310.3;HORVU1Hr1G070310.5;HORVU1Hr1G070310.9;HORVU1Hr1G070310.13;HORVU1Hr1G070310.10	GO:0004032(alditol:NADP+ 1-oxidoreductase activity);GO:0016491(oxidoreductase activity);GO:0055114(oxidation-reduction process);GO:0055114(oxidation-reduction process)	00010(Glycolysis / Gluconeogenesis);00040(Pentose and glucuronate interconversions);00561(Glycerolipid metabolism);00561(Glycerolipid metabolism)	K00002	EC:1.1.1.2		0.237192	0.341835	0.464784	1624.57	1726.18	1599.89	0.000210843	-12.2115	4.14172e-218	1.1163e-214	down	yes
MSTRG.8943	HORVU3Hr1G112860	HORVU3Hr1G112860.1;MSTRG.8943.4;HORVU3Hr1G112860.2;MSTRG.8943.3;MSTRG.8943.1;MSTRG.8943.5	GO:0003824(catalytic activity);GO:0004351(glutamate decarboxylase activity);GO:0006536(glutamate metabolic process);GO:0016829(lyase activity);GO:0016831(carboxy-lyase activity);GO:0019752(carboxylic acid metabolic process);GO:0030170(pyridoxal phosphate binding);GO:0030170(pyridoxal phosphate binding)	00650(Butanoate metabolism);00250(Alanine, aspartate and glutamate metabolism);00410(beta-Alanine metabolism);00430(Taurine and hypotaurine metabolism);00430(Taurine and hypotaurine metabolism)	K01580	EC:4.1.1.15	Glutamate decarboxylase [Source:UniProtKB/TrEMBL;Acc:F2E7E5]	0	0.0296454	0	267.511	217.41	238.132	4.10003e-05	-14.574	3.83374e-217	9.18479e-214	down	yes
MSTRG.9512	HORVU4Hr1G015170	HORVU4Hr1G015170.1	NA	04141(Protein processing in endoplasmic reticulum)	K13993	NA		0.046065	0.042876	0.043966	471.279	396.983	484.131	9.82754e-05	-13.3128	9.18717e-215	1.98094e-211	down	yes
MSTRG.5527	HORVU2Hr1G098660	HORVU2Hr1G098660.4;HORVU2Hr1G098660.3;HORVU2Hr1G098660.6;MSTRG.5527.1;HORVU2Hr1G098660.5;HORVU2Hr1G098660.2;HORVU2Hr1G098660.7;HORVU2Hr1G098660.1	GO:0005509(calcium ion binding);GO:0005509(calcium ion binding)	NA	NA	NA		0.153313	0.219186	0.221019	379.091	323.008	403.021	0.000537062	-10.8626	8.84233e-202	1.73326e-198	down	yes
MSTRG.10560	HORVU4Hr1G063350	HORVU4Hr1G063350.1	NA	04141(Protein processing in endoplasmic reticulum)	K13993	NA		0.924454	0.420696	0.664959	3108.54	3118.63	3001.07	0.000217822	-12.1646	1.23921e-194	2.22666e-191	down	yes
MSTRG.9238	HORVU4Hr1G006120	HORVU4Hr1G006120.1	GO:0008380(RNA splicing)	03040(Spliceosome)	K12817	NA		0	0	0.034417	299.848	261.046	371.582	3.69093e-05	-14.7257	7.38076e-192	1.22418e-188	down	yes
MSTRG.10228	HORVU4Hr1G052450	HORVU4Hr1G052450.3;HORVU4Hr1G052450.1;HORVU4Hr1G052450.6;HORVU4Hr1G052450.2;HORVU4Hr1G052450.7;MSTRG.10228.3	GO:0006012(galactose metabolic process);GO:0016740(transferase activity);GO:0016757(transferase activity, transferring glycosyl groups);GO:0047216(inositol 3-alpha-galactosyltransferase activity);GO:0047216(inositol 3-alpha-galactosyltransferase activity)	00052(Galactose metabolism);00052(Galactose metabolism)	K18819	EC:2.4.1.123	Hexosyltransferase [Source:UniProtKB/TrEMBL;Acc:M0UZW7]	0.0301896	0	0.107832	516.446	565.651	500.538	8.721e-05	-13.4851	2.16901e-191	3.34058e-188	down	yes
MSTRG.2357		MSTRG.2357.1	NA	NA	NA	NA		1374.84	1642.44	1559.46	0.350732	0.205338	0.084531	7144.44	12.8026	6.90491e-183	9.92558e-180	up	yes
MSTRG.15047	HORVU6Hr1G038320	HORVU6Hr1G038320.1	NA	04141(Protein processing in endoplasmic reticulum)	K13993	NA		0	0	0	115.495	110.823	120.317	-inf	-inf	2.04512e-179	2.75605e-176	down	yes
MSTRG.10667	HORVU4Hr1G067430	HORVU4Hr1G067430.1;MSTRG.10667.1;HORVU4Hr1G067430.3;MSTRG.10667.3;HORVU4Hr1G067430.2	NA	NA	NA	NA		3.33816	3.46748	3.33389	944.69	964.867	971.276	0.00351965	-8.15035	5.68519e-178	7.21082e-175	down	yes
MSTRG.6111		MSTRG.6111.3;MSTRG.6111.4;MSTRG.6111.2;MSTRG.6111.1	NA	NA	NA	NA		0	0.0136345	0	35.8731	34.5259	29.7477	0.000136145	-12.8426	8.73826e-174	1.04675e-170	down	yes
MSTRG.4098		MSTRG.4098.2;MSTRG.4098.1;MSTRG.4098.3	NA	NA	NA	NA		0	0.00983291	0.0100114	31.6616	30.8847	24.3238	0.000228437	-12.0959	9.9676e-173	1.13117e-169	down	yes
MSTRG.15795		MSTRG.15795.1;MSTRG.15795.2	NA	NA	NA	NA		0	0.0102674	0	28.1007	39.3592	29.4857	0.000105909	-13.2049	2.54119e-165	2.73966e-162	down	yes
MSTRG.6416		MSTRG.6416.1	NA	NA	NA	NA		0.32501	0.604594	0.612902	692.198	565.33	766.871	0.000761958	-10.358	8.78845e-164	9.02365e-161	down	yes
MSTRG.5233		MSTRG.5233.1	NA	NA	NA	NA		0	0	0.033232	95.7278	85.0969	100.969	0.00011793	-13.0498	6.77023e-163	6.63544e-160	down	yes
MSTRG.10159	HORVU4Hr1G050510	HORVU4Hr1G050510.1	NA	NA	NA	NA		0.154	0.275475	0.408668	368.52	414.192	337.384	0.000748278	-10.3841	9.51231e-163	8.91758e-160	down	yes
MSTRG.10077		MSTRG.10077.1;MSTRG.10077.2	NA	NA	NA	NA		0	0	0.007254	12.9349	12.2664	14.448	0.000182955	-12.4162	1.23709e-162	1.11143e-159	down	yes
MSTRG.6685	HORVU3Hr1G020520	MSTRG.6685.1	NA	NA	NA	NA		0.00318	0.128116	0	271.099	296.557	301.216	0.000151111	-12.6921	2.48684e-162	2.14485e-159	down	yes
MSTRG.17031	HORVU7Hr1G036970	HORVU7Hr1G036970.1	NA	NA	NA	NA		0	0	0	106.768	135.971	122.817	-inf	-inf	1.97405e-160	1.63709e-157	down	yes
MSTRG.8108	HORVU3Hr1G078370	HORVU3Hr1G078370.1	NA	NA	NA	NA		0	0.073322	0.111977	232.481	177.447	224.999	0.000291843	-11.7425	2.21657e-160	1.77013e-157	down	yes
MSTRG.6686	HORVU3Hr1G020490	MSTRG.6686.1	NA	NA	NA	NA		0.143005	0.067754	0.208428	286.752	285.595	330.504	0.000464293	-11.0727	8.34738e-160	6.42808e-157	down	yes
MSTRG.9395	HORVU4Hr1G010720	HORVU4Hr1G010720.1;HORVU4Hr1G010720.3;HORVU4Hr1G010720.2	NA	NA	NA	NA		277.049	362.351	319.089	0.0740862	0.0736098	0.145469	3269.45	11.6748	9.51896e-158	7.07751e-155	up	yes
MSTRG.2532	HORVU1Hr1G072610	HORVU1Hr1G072610.1;HORVU1Hr1G072610.2	NA	NA	NA	NA		0.096407	0	0	253.768	247.759	342.233	0.000114259	-13.0954	1.12814e-157	8.10832e-155	down	yes
MSTRG.16076	HORVU6Hr1G084070	HORVU6Hr1G084070.10;HORVU6Hr1G084070.5;HORVU6Hr1G084070.3;HORVU6Hr1G084070.6;HORVU6Hr1G084070.1;HORVU6Hr1G084070.2	GO:0009415(response to water);GO:0009415(response to water)	NA	NA	NA	Deyhydrin 4 [Source:UniProtKB/TrEMBL;Acc:A3RHE3]	0.439772	0.791126	0.571375	321.021	393.542	363.924	0.00167111	-9.22498	2.38081e-157	1.65597e-154	down	yes
MSTRG.13255	HORVU5Hr1G083330	HORVU5Hr1G083330.1	GO:0006952(defense response);GO:0031640(killing of cells of other organism);GO:0050832(defense response to fungus)	NA	NA	NA		1.82268	3.47467	2.44519	2040.78	2752.03	2300.59	0.00109151	-9.83945	3.35879e-155	2.2632e-152	down	yes
MSTRG.6112		MSTRG.6112.1	NA	NA	NA	NA		0.009285	0	0	18.1049	16.421	13.4797	0.000193415	-12.336	1.309e-154	8.55292e-152	down	yes
MSTRG.6150	HORVU2Hr1G121090	HORVU2Hr1G121090.2	GO:0004497(monooxygenase activity);GO:0005506(iron ion binding);GO:0016491(oxidoreductase activity);GO:0016705(oxidoreductase activity, acting on paired donors, with incorporation or reduction of molecular oxygen);GO:0020037(heme binding);GO:0046872(metal ion binding);GO:0055114(oxidation-reduction process)	NA	NA	NA		0	0	0	32.7068	36.968	33.4007	-inf	-inf	8.96563e-154	5.68579e-151	down	yes
MSTRG.11304	HORVU4Hr1G090660	HORVU4Hr1G090660.4;HORVU4Hr1G090660.1;HORVU4Hr1G090660.3;HORVU4Hr1G090660.7;HORVU4Hr1G090660.2;HORVU4Hr1G090660.6;HORVU4Hr1G090660.5	GO:0005515(protein binding);GO:0051087(chaperone binding);GO:0051087(chaperone binding)	NA	NA	NA		1.79928	1.83666	1.32065	448.585	398.873	413.414	0.00393108	-7.99086	1.5844e-152	9.76081e-150	down	yes
MSTRG.8391	HORVU3Hr1G086500	HORVU3Hr1G086500.1;HORVU3Hr1G086500.2;HORVU3Hr1G086500.10	GO:0000166(nucleotide binding);GO:0005524(ATP binding);GO:0005524(ATP binding)	03040(Spliceosome);04141(Protein processing in endoplasmic reticulum);04144(Endocytosis);04144(Endocytosis)	K03283	NA		1.71322	1.91466	1.8841	298.358	255.843	289.753	0.00653113	-7.25845	2.05364e-151	1.23002e-148	down	yes
MSTRG.11067	HORVU4Hr1G082680	MSTRG.11067.1;HORVU4Hr1G082680.2	GO:0016020(membrane);GO:0016021(integral component of membrane);GO:0055085(transmembrane transport)	NA	NA	NA		0	0.0270684	0.043119	50.2096	45.8922	56.949	0.000458589	-11.0905	6.40742e-151	3.71834e-148	down	yes
MSTRG.1046	HORVU1Hr1G009140	HORVU1Hr1G009140.1	GO:0016020(membrane);GO:0016021(integral component of membrane)	NA	NA	NA		0.077861	0	0	127.202	149.935	111.611	0.000200286	-12.2857	6.55305e-151	3.71834e-148	down	yes
MSTRG.9342	HORVU4Hr1G009300	HORVU4Hr1G009300.1	GO:0016747(transferase activity, transferring acyl groups other than amino-acyl groups)	00944(Flavone and flavonol biosynthesis);00943(Isoflavonoid biosynthesis)	K13264	EC:2.3.1.115		0	0.054737	0.084191	75.2301	77.7485	83.3298	0.00058791	-10.7321	1.4078e-150	7.78334e-148	down	yes
MSTRG.4924	HORVU2Hr1G077710	HORVU2Hr1G077710.1	GO:0005783(endoplasmic reticulum);GO:0009408(response to heat)	04141(Protein processing in endoplasmic reticulum)	K13993	NA		1.34211	0.622288	0.705972	1082.94	1018.38	1045.19	0.000848675	-10.2025	4.03327e-149	2.17414e-146	down	yes
MSTRG.18169	HORVU7Hr1G087690	HORVU7Hr1G087690.1;HORVU7Hr1G087690.2;MSTRG.18169.3;HORVU7Hr1G087690.4;HORVU7Hr1G087690.3;MSTRG.18169.4;HORVU7Hr1G087690.8;HORVU7Hr1G087690.7	GO:0003677(DNA binding);GO:0003700(DNA-binding transcription factor activity);GO:0005634(nucleus);GO:0006355(regulation of transcription, DNA-templated);GO:0043565(sequence-specific DNA binding);GO:0043565(sequence-specific DNA binding)	NA	NA	NA		0	0	0	82.1969	62.2258	105.966	-inf	-inf	4.35046e-149	2.28792e-146	down	yes
MSTRG.3933		MSTRG.3933.2;MSTRG.3933.1	NA	NA	NA	NA		0	0.00989	0.010141	17.0427	13.3954	18.6527	0.000408039	-11.259	1.19709e-147	6.14565e-145	down	yes
MSTRG.2201	HORVU1Hr1G059950	MSTRG.2201.3;MSTRG.2201.4;MSTRG.2201.1;MSTRG.2201.2;HORVU1Hr1G059950.5;MSTRG.2201.5;MSTRG.2201.6;HORVU1Hr1G059950.1	NA	NA	NA	NA		0	0.0466705	0	82.4418	105.942	68.2652	0.000181845	-12.425	8.78051e-144	4.40291e-141	down	yes
MSTRG.9328	HORVU4Hr1G008990	HORVU4Hr1G008990.1	NA	NA	NA	NA		0.202238	0.253988	0.629308	760.492	870.284	698.754	0.000465988	-11.0674	5.02895e-143	2.46442e-140	down	yes
MSTRG.9576		MSTRG.9576.1;MSTRG.9576.3;MSTRG.9576.2	NA	NA	NA	NA		0.210115	0.367313	0.332956	92.8408	89.0096	97.893	0.00325435	-8.26341	2.2781e-140	1.09156e-137	down	yes
MSTRG.15733		MSTRG.15733.1;MSTRG.15733.2	NA	NA	NA	NA		0.00674937	0.0254804	0.0225283	15.4828	17.2906	16.9831	0.00110052	-9.82759	2.9027e-140	1.36061e-137	down	yes
MSTRG.13943	HORVU5Hr1G112900	HORVU5Hr1G112900.1	GO:0003676(nucleic acid binding)	NA	NA	NA	Predicted protein [Source:UniProtKB/TrEMBL;Acc:F2CVH9]	0.188437	0.051849	0.120184	93.5288	88.3241	92.701	0.00131293	-9.57299	9.08121e-140	4.16615e-137	down	yes
MSTRG.7123	HORVU3Hr1G039050	HORVU3Hr1G039050.2;HORVU3Hr1G039050.3;HORVU3Hr1G039050.1	NA	NA	NA	NA		0.249284	0.721909	0.324743	1147.54	1119.56	1035.15	0.000392441	-11.3152	1.85627e-139	8.3385e-137	down	yes
MSTRG.3534	HORVU2Hr1G018670	HORVU2Hr1G018670.1	NA	NA	NA	NA		0.052088	0	0.170373	121.884	110.383	104.797	0.000659995	-10.5653	7.16437e-139	3.13014e-136	down	yes
MSTRG.11221	HORVU4Hr1G087800	HORVU4Hr1G087800.1	NA	NA	NA	NA		129.002	185.083	142.321	0.059029	0	0	7731.89	12.9166	7.25847e-139	3.13014e-136	up	yes
MSTRG.3259	HORVU2Hr1G005170	HORVU2Hr1G005170.1;HORVU2Hr1G005170.3;HORVU2Hr1G005170.5;HORVU2Hr1G005170.2	NA	04141(Protein processing in endoplasmic reticulum);04626(Plant-pathogen interaction);04626(Plant-pathogen interaction)	K04079	NA		7.73719	5.51031	4.53476	1989	1927.02	2060.04	0.00297558	-8.39261	6.15931e-138	2.60406e-135	down	yes
MSTRG.11482		MSTRG.11482.1	NA	NA	NA	NA		0.288813	0.727094	0.431073	444.261	455.238	465.389	0.00106015	-9.88152	1.10858e-137	4.59676e-135	down	yes
MSTRG.1965	HORVU1Hr1G052180	HORVU1Hr1G052180.1	GO:0008270(zinc ion binding)	03010(Ribosome)	K02995	NA	Metallothionein-like protein type 4 [Source:UniProtKB/TrEMBL;Acc:Q84L51]	0.30985	0.057886	0	974.45	1256.42	1082.73	0.000110978	-13.1374	2.12617e-137	8.64989e-135	down	yes
MSTRG.3782	HORVU2Hr1G028670	HORVU2Hr1G028670.1;HORVU2Hr1G028670.2	GO:0004867(serine-type endopeptidase inhibitor activity);GO:0009611(response to wounding);GO:0010951(negative regulation of endopeptidase activity);GO:0010951(negative regulation of endopeptidase activity)	NA	NA	NA		328.665	221.893	361.977	0	0.0550872	0.0274598	11054.7	13.4324	4.15314e-137	1.65833e-134	up	yes
MSTRG.17214	HORVU7Hr1G045630	HORVU7Hr1G045630.2;HORVU7Hr1G045630.4;HORVU7Hr1G045630.6;HORVU7Hr1G045630.8;HORVU7Hr1G045630.7;HORVU7Hr1G045630.3;HORVU7Hr1G045630.1;HORVU7Hr1G045630.9;HORVU7Hr1G045630.5	GO:0005783(endoplasmic reticulum);GO:0005794(Golgi apparatus);GO:0009737(response to abscisic acid);GO:0016020(membrane);GO:0016021(integral component of membrane);GO:0016021(integral component of membrane)	NA	NA	NA	HVA22-like protein [Source:UniProtKB/TrEMBL;Acc:A0A287WBE0]	0.814403	0.431578	0.599858	189.588	210.293	194.285	0.0031066	-8.33045	4.46083e-137	1.74881e-134	down	yes
MSTRG.10544	HORVU4Hr1G062830	HORVU4Hr1G062830.1;MSTRG.10544.1	GO:0016491(oxidoreductase activity);GO:0050660(flavin adenine dinucleotide binding);GO:0055114(oxidation-reduction process);GO:0071949(FAD binding)	00052(Galactose metabolism);00500(Starch and sucrose metabolism)	K01187	EC:3.2.1.20		0.149525	0.219311	0.204268	62.6054	52.805	70.2845	0.00308626	-8.33992	8.39566e-137	3.23263e-134	down	yes
MSTRG.4668	HORVU2Hr1G067750	HORVU2Hr1G067750.4;HORVU2Hr1G067750.2;HORVU2Hr1G067750.5;HORVU2Hr1G067750.1;HORVU2Hr1G067750.3;HORVU2Hr1G067750.9;HORVU2Hr1G067750.10;HORVU2Hr1G067750.6;HORVU2Hr1G067750.8	GO:0000413(protein peptidyl-prolyl isomerization);GO:0003755(peptidyl-prolyl cis-trans isomerase activity);GO:0005515(protein binding);GO:0016853(isomerase activity);GO:0016853(isomerase activity)	NA	NA	NA	Peptidylprolyl isomerase [Source:UniProtKB/TrEMBL;Acc:A0A287IAK3]	6.79626	5.24687	4.73087	1376.27	1352.27	1047.05	0.00444276	-7.81433	2.04879e-136	7.75016e-134	down	yes
MSTRG.9567	HORVU4Hr1G017260	HORVU4Hr1G017260.5;HORVU4Hr1G017260.2;HORVU4Hr1G017260.3;HORVU4Hr1G017260.1;MSTRG.9567.1;HORVU4Hr1G017260.4	NA	NA	NA	NA		0	0	0.0494834	66.3897	99.8604	100.503	0.000185502	-12.3963	3.67366e-134	1.36572e-131	down	yes
MSTRG.11397	HORVU5Hr1G005910	HORVU5Hr1G005910.1;MSTRG.11397.1	NA	NA	NA	NA	Predicted protein [Source:UniProtKB/TrEMBL;Acc:F2EL01]	0.10708	0.587229	0.351904	1265.57	1345.28	1555.94	0.000251084	-11.9595	1.09205e-133	3.99097e-131	down	yes
MSTRG.17979		MSTRG.17979.1	NA	NA	NA	NA		0	0	0.02202	14.2424	15.6483	14.6903	0.000493933	-10.9834	1.53523e-133	5.51712e-131	down	yes
MSTRG.11205	HORVU4Hr1G087400	MSTRG.11205.4;HORVU4Hr1G087400.5;HORVU4Hr1G087400.3;HORVU4Hr1G087400.1;HORVU4Hr1G087400.2;HORVU4Hr1G087400.4	GO:0006952(defense response);GO:0009405(pathogenesis);GO:0016787(hydrolase activity);GO:0017148(negative regulation of translation);GO:0030598(rRNA N-glycosylase activity);GO:0090729(toxin activity);GO:0090729(toxin activity)	NA	NA	NA	rRNA N-glycosidase [Source:UniProtKB/TrEMBL;Acc:A0A287Q0N5]	29.8031	35.1578	34.9925	0	0	0.0183036	5460.87	12.4149	4.47266e-133	1.58097e-130	up	yes
MSTRG.12951		MSTRG.12951.1	NA	NA	NA	NA		0.046149	0.25531	0.327062	418.774	384.323	460.232	0.000497512	-10.973	2.93856e-132	1.02195e-129	down	yes
MSTRG.7410	HORVU3Hr1G053060	HORVU3Hr1G053060.7;HORVU3Hr1G053060.3;HORVU3Hr1G053060.4;HORVU3Hr1G053060.1;HORVU3Hr1G053060.12;HORVU3Hr1G053060.18;HORVU3Hr1G053060.10;HORVU3Hr1G053060.5;HORVU3Hr1G053060.14;HORVU3Hr1G053060.15;HORVU3Hr1G053060.19;HORVU3Hr1G053060.6	GO:0016020(membrane);GO:0016021(integral component of membrane);GO:0016021(integral component of membrane)	NA	NA	NA		0.169368	0.187948	0.305632	65.0212	68.8333	60.5657	0.00340987	-8.19607	8.95725e-132	3.06565e-129	down	yes
MSTRG.4890	HORVU2Hr1G075930	MSTRG.4890.1;MSTRG.4890.2;MSTRG.4890.3	NA	NA	NA	NA		0	0.00252337	0.0281118	96.7702	94.4853	110.981	0.000101361	-13.2682	1.38655e-131	4.67137e-129	down	yes
MSTRG.5752	HORVU2Hr1G105760	HORVU2Hr1G105760.1;HORVU2Hr1G105760.2	GO:0009793(embryo development ending in seed dormancy);GO:0009793(embryo development ending in seed dormancy)	NA	NA	NA		0	0.225755	0.0880496	137.025	161.785	139.357	0.000716175	-10.4474	1.61088e-131	5.34367e-129	down	yes
MSTRG.2196	HORVU1Hr1G059870	HORVU1Hr1G059870.4;HORVU1Hr1G059870.3;HORVU1Hr1G059870.1	NA	NA	NA	NA	Predicted protein [Source:UniProtKB/TrEMBL;Acc:F2EHN7]	0.308311	0.286562	0.764452	585.712	755.843	548.246	0.000719295	-10.4411	2.08108e-131	6.79882e-129	down	yes
MSTRG.10482	HORVU4Hr1G060720	HORVU4Hr1G060720.2;HORVU4Hr1G060720.1	GO:0009408(response to heat);GO:0009408(response to heat)	04141(Protein processing in endoplasmic reticulum);04141(Protein processing in endoplasmic reticulum)	K13993	NA	Predicted protein [Source:UniProtKB/TrEMBL;Acc:F2EH52]	32.2226	27.8758	25.2499	2863.15	2907.75	3077.06	0.00964611	-6.69584	1.04673e-130	3.36861e-128	down	yes
MSTRG.8305	tRNA-Leu	HORVU3Hr1G084210.1;ENSRNA049436321-T1	GO:0006124(ferredoxin metabolic process);GO:0009055(electron transfer activity);GO:0009507(chloroplast);GO:0009536(plastid);GO:0022900(electron transport chain);GO:0046872(metal ion binding);GO:0051536(iron-sulfur cluster binding);GO:0051537(2 iron, 2 sulfur cluster binding);GO:0055114(oxidation-reduction process)	00195(Photosynthesis)	K02639	NA	Ferredoxin [Source:UniProtKB/TrEMBL;Acc:M0YGY3];tRNA-Leu for anticodon UAG	0.01812	0.016866	0.034589	33.9639	35.8001	32.2643	0.000681919	-10.5181	1.26099e-130	3.99845e-128	down	yes
MSTRG.3660	HORVU2Hr1G023370	HORVU2Hr1G023370.1	NA	NA	NA	NA		0.268819	0.099726	0.304633	188.594	285.006	205.37	0.00099147	-9.97814	4.08285e-130	1.27586e-127	down	yes
MSTRG.6427	HORVU3Hr1G007380	HORVU3Hr1G007380.1	NA	04141(Protein processing in endoplasmic reticulum)	K13993	NA		12.3973	6.50805	6.76436	5387.23	5520.8	4972.37	0.00161644	-9.27296	5.11979e-130	1.57704e-127	down	yes
MSTRG.2825	HORVU1Hr1G082310	HORVU1Hr1G082310.1	GO:0003677(DNA binding);GO:0003700(DNA-binding transcription factor activity);GO:0005634(nucleus);GO:0006351(transcription, DNA-templated);GO:0006355(regulation of transcription, DNA-templated);GO:0010087(phloem or xylem histogenesis);GO:0010200(response to chitin);GO:0010928(regulation of auxin mediated signaling pathway);GO:0050832(defense response to fungus);GO:0051301(cell division);GO:009035…	NA	NA	NA		0.022582	0.021019	0.086059	45.9549	40.3719	47.4219	0.00096943	-10.0106	3.79714e-129	1.15315e-126	down	yes
MSTRG.17965		MSTRG.17965.1	NA	NA	NA	NA		0	0	0.090559	135.809	140.514	145.429	0.000214721	-12.1852	7.45674e-129	2.20412e-126	down	yes
MSTRG.17158	HORVU7Hr1G042790	HORVU7Hr1G042790.1;HORVU7Hr1G042790.2;HORVU7Hr1G042790.3	GO:0005743(mitochondrial inner membrane);GO:0016020(membrane);GO:0016021(integral component of membrane);GO:0022857(transmembrane transporter activity);GO:0055085(transmembrane transport);GO:0055085(transmembrane transport)	NA	NA	NA		0.112648	0.0785974	0.190739	62.2628	84.5758	63.9666	0.00181203	-9.10818	7.46224e-129	2.20412e-126	down	yes
MSTRG.14768		MSTRG.14768.1	NA	NA	NA	NA		736.399	633.189	552.806	1.43894	0.96161	0.846177	592.102	9.2097	3.37412e-128	9.83147e-126	up	yes
MSTRG.2198	HORVU1Hr1G059900	HORVU1Hr1G059900.1;HORVU1Hr1G059900.2	NA	NA	NA	NA		0.31006	0.0500321	0.537695	3298.24	4033.74	2582.72	9.05511e-05	-13.4309	4.46915e-128	1.28485e-125	down	yes
MSTRG.16323	HORVU6Hr1G093520	MSTRG.16323.1;HORVU6Hr1G093520.1	GO:0005515(protein binding);GO:0051087(chaperone binding)	NA	NA	NA		1.48841	1.18515	1.44349	376.636	288.018	462.826	0.00365155	-8.09727	5.41444e-128	1.53613e-125	down	yes
MSTRG.9074	HORVU4Hr1G000750	HORVU4Hr1G000750.1	GO:0000786(nucleosome);GO:0003677(DNA binding);GO:0005634(nucleus);GO:0005694(chromosome);GO:0046982(protein heterodimerization activity)	NA	NA	NA		0	0.094111	0.081027	78.4645	74.4286	55.8563	0.000838987	-10.2191	9.96565e-128	2.79064e-125	down	yes
MSTRG.9992		MSTRG.9992.1;MSTRG.9992.2	NA	NA	NA	NA		0.135113	0.05953	0.134109	36.8725	35.1169	39.2477	0.00295542	-8.40242	1.19251e-127	3.29651e-125	down	yes
MSTRG.12215		MSTRG.12215.1;MSTRG.12215.2	NA	NA	NA	NA		0.0887458	0.0399787	0.105802	47.7731	46.6438	54.4108	0.00157582	-9.30968	1.22437e-126	3.34175e-124	down	yes
MSTRG.8003	HORVU3Hr1G074920	HORVU3Hr1G074920.1;MSTRG.8003.5;MSTRG.8003.1	GO:0004601(peroxidase activity);GO:0005576(extracellular region);GO:0006979(response to oxidative stress);GO:0016491(oxidoreductase activity);GO:0020037(heme binding);GO:0042744(hydrogen peroxide catabolic process);GO:0046872(metal ion binding);GO:0055114(oxidation-reduction process);GO:0098869(cellular oxidant detoxification)	00940(Phenylpropanoid biosynthesis)	K00430	EC:1.11.1.7	Peroxidase [Source:UniProtKB/TrEMBL;Acc:M0YU86]	43.485	42.0137	34.3757	0	0.025082	0	4779.29	12.2226	4.66507e-126	1.25735e-123	up	yes
MSTRG.4097		MSTRG.4097.1	NA	NA	NA	NA		0	0.048307	0.016511	47.1896	45.0597	44.3049	0.000474669	-11.0408	7.19889e-124	1.91633e-121	down	yes
MSTRG.5039		MSTRG.5039.1	NA	NA	NA	NA		0	0	0.01623	15.3589	14.9392	19.4521	0.00032623	-11.5818	1.0797e-123	2.83907e-121	down	yes
MSTRG.4437		MSTRG.4437.1	NA	NA	NA	NA		0.011541	0.032227	0.016523	8.89291	7.96365	9.89609	0.00225365	-8.79352	1.70883e-123	4.43926e-121	down	yes
MSTRG.11411	HORVU5Hr1G006330	HORVU5Hr1G006330.2;HORVU5Hr1G006330.5;HORVU5Hr1G006330.8;HORVU5Hr1G006330.4;HORVU5Hr1G006330.1;HORVU5Hr1G006330.3	GO:0005515(protein binding);GO:0005515(protein binding)	00480(Glutathione metabolism);00480(Glutathione metabolism)	K00799	EC:2.5.1.18		41.1037	59.8424	49.1053	0.0474359	0.0540925	0.0249068	1186.79	10.2128	5.37828e-123	1.38055e-120	up	yes
MSTRG.3781	HORVU2Hr1G028660	MSTRG.3781.1;HORVU2Hr1G028660.3;MSTRG.3781.4;HORVU2Hr1G028660.2;HORVU2Hr1G028660.1	GO:0004867(serine-type endopeptidase inhibitor activity);GO:0009611(response to wounding);GO:0010951(negative regulation of endopeptidase activity);GO:0010951(negative regulation of endopeptidase activity)	NA	NA	NA		64.7253	40.872	68.9669	0	0	0.0133391	13086.7	13.6758	2.06415e-122	5.23614e-120	up	yes
MSTRG.13711	HORVU5Hr1G103460	HORVU5Hr1G103460.2;HORVU5Hr1G103460.1	GO:0009415(response to water);GO:0009415(response to water)	NA	NA	NA		0.394649	0.821748	1.29366	1180.44	1124.42	1143.36	0.000727928	-10.4239	2.62141e-122	6.57242e-120	down	yes
MSTRG.13502	HORVU5Hr1G094680	HORVU5Hr1G094680.5;HORVU5Hr1G094680.4;HORVU5Hr1G094680.3;HORVU5Hr1G094680.2;HORVU5Hr1G094680.1	NA	NA	NA	NA		0.122964	0.382787	0.329513	181.549	218.054	175.234	0.00145305	-9.4267	1.01692e-121	2.52033e-119	down	yes
MSTRG.3119	HORVU1Hr1G095430	HORVU1Hr1G095430.1;HORVU1Hr1G095430.8;HORVU1Hr1G095430.2;HORVU1Hr1G095430.10;HORVU1Hr1G095430.5;HORVU1Hr1G095430.3;HORVU1Hr1G095430.7;HORVU1Hr1G095430.4;HORVU1Hr1G095430.6	GO:0003978(UDP-glucose 4-epimerase activity);GO:0006012(galactose metabolic process);GO:0016020(membrane);GO:0016021(integral component of membrane);GO:0016853(isomerase activity);GO:0050662(coenzyme binding);GO:0050662(coenzyme binding)	00052(Galactose metabolism);00520(Amino sugar and nucleotide sugar metabolism);00520(Amino sugar and nucleotide sugar metabolism)	K01784	EC:5.1.3.2		2.15304	1.97329	2.30474	168.004	198.944	186.792	0.0116139	-6.42801	1.08993e-121	2.67058e-119	down	yes
MSTRG.11013	HORVU4Hr1G080300	HORVU4Hr1G080300.1	GO:0003677(DNA binding);GO:0003700(DNA-binding transcription factor activity);GO:0005634(nucleus);GO:0006351(transcription, DNA-templated);GO:0006355(regulation of transcription, DNA-templated)	NA	NA	NA		0	0	0	39.155	42.0395	45.0346	-inf	-inf	4.6855e-120	1.13515e-117	down	yes
MSTRG.13944	HORVU5Hr1G112930	HORVU5Hr1G112930.4;HORVU5Hr1G112930.7;MSTRG.13944.4;HORVU5Hr1G112930.1;HORVU5Hr1G112930.2	GO:0003676(nucleic acid binding);GO:0003676(nucleic acid binding)	NA	NA	NA		0.0317405	0.0215554	0.0856299	41.3009	35.3564	36.3559	0.00122929	-9.66796	5.39821e-120	1.29329e-117	down	yes
MSTRG.11754	HORVU5Hr1G019870	MSTRG.11754.1;HORVU5Hr1G019870.2;HORVU5Hr1G019870.1	NA	NA	NA	NA		0	0.051287	0	61.9362	38.4107	58.9461	0.000321966	-11.6008	2.0155e-119	4.77562e-117	down	yes
MSTRG.49	HORVU0Hr1G000780	HORVU0Hr1G000780.2;HORVU0Hr1G000780.1	GO:0004867(serine-type endopeptidase inhibitor activity);GO:0005576(extracellular region);GO:0010951(negative regulation of endopeptidase activity);GO:0010951(negative regulation of endopeptidase activity)	NA	NA	NA		62.0381	82.7028	86.2034	0	0	0.039477	5850.1	12.5142	3.75167e-119	8.79278e-117	up	yes
MSTRG.5468		MSTRG.5468.1	NA	NA	NA	NA		0.031864	0.029982	0.093447	44.2776	34.0871	46.2874	0.00124581	-9.6487	2.38887e-118	5.53859e-116	down	yes
MSTRG.17502	HORVU7Hr1G056820	HORVU7Hr1G056820.1;HORVU7Hr1G056820.3;HORVU7Hr1G056820.4;HORVU7Hr1G056820.2	GO:0003677(DNA binding);GO:0003700(DNA-binding transcription factor activity);GO:0005634(nucleus);GO:0006355(regulation of transcription, DNA-templated);GO:0016020(membrane);GO:0016021(integral component of membrane);GO:0043565(sequence-specific DNA binding);GO:0043565(sequence-specific DNA binding)	NA	NA	NA		1.01088	1.47206	1.24532	135.194	127.732	146.39	0.00910854	-6.77857	3.08424e-118	7.07473e-116	down	yes
MSTRG.12621	HORVU5Hr1G058190	HORVU5Hr1G058190.1;HORVU5Hr1G058190.4;HORVU5Hr1G058190.2	GO:0006099(tricarboxylic acid cycle);GO:0009055(electron transfer activity);GO:0016491(oxidoreductase activity);GO:0022900(electron transport chain);GO:0051536(iron-sulfur cluster binding);GO:0051537(2 iron, 2 sulfur cluster binding);GO:0055114(oxidation-reduction process);GO:0055114(oxidation-reduction process)	00020(Citrate cycle (TCA cycle));00190(Oxidative phosphorylation);00190(Oxidative phosphorylation)	K00235	EC:1.3.5.1		0.0401022	0.267783	0.111432	157.271	167.249	182.099	0.000827678	-10.2386	4.31609e-118	9.79616e-116	down	yes
MSTRG.6674	HORVU3Hr1G020390	HORVU3Hr1G020390.1	NA	04141(Protein processing in endoplasmic reticulum)	K13993	NA		2.12352	2.85977	4.35086	991.856	921.184	1110.43	0.00308724	-8.33947	8.45516e-118	1.89906e-115	down	yes
MSTRG.5436	HORVU2Hr1G095320	HORVU2Hr1G095320.2;HORVU2Hr1G095320.1	NA	NA	NA	NA		1.1707	1.29965	1.50443	127.941	118.212	138.176	0.0103421	-6.59532	2.79214e-117	6.20662e-115	down	yes
MSTRG.4488		MSTRG.4488.1;MSTRG.4488.2	NA	NA	NA	NA		2.01476	1.77581	2.22915	184.137	166.425	191.66	0.011102	-6.49304	7.68427e-116	1.6907e-113	down	yes
MSTRG.18470	HORVU7Hr1G100150	HORVU7Hr1G100150.1	GO:0009793(embryo development ending in seed dormancy)	NA	NA	NA		0	0.223315	0.221862	135.931	186.063	128.449	0.000988307	-9.98275	1.91794e-115	4.17722e-113	down	yes
MSTRG.10033	HORVU4Hr1G042710	HORVU4Hr1G042710.3;HORVU4Hr1G042710.1;HORVU4Hr1G042710.4	NA	NA	NA	NA		0.0365202	0.0829481	0.0771259	16.5463	15.2633	16.5378	0.00406628	-7.94207	2.61867e-115	5.64638e-113	down	yes
MSTRG.2902	HORVU1Hr1G085830	HORVU1Hr1G085830.2;HORVU1Hr1G085830.6;HORVU1Hr1G085830.5;HORVU1Hr1G085830.3;HORVU1Hr1G085830.7;HORVU1Hr1G085830.4	GO:0000272(polysaccharide catabolic process);GO:0003824(catalytic activity);GO:0004553(hydrolase activity, hydrolyzing O-glycosyl compounds);GO:0005975(carbohydrate metabolic process);GO:0008152(metabolic process);GO:0008810(cellulase activity);GO:0016020(membrane);GO:0016021(integral component of membrane);GO:0016787(hydrolase activity);GO:0016798(hydrolase activity, acting on glycosyl bonds);GO…	00500(Starch and sucrose metabolism);00500(Starch and sucrose metabolism)	K01179	EC:3.2.1.4	Endoglucanase [Source:UniProtKB/TrEMBL;Acc:F2DNB8]	53.5102	32.3414	43.3069	0.0486486	0.036268	0.0276141	1147.76	10.1646	5.58466e-115	1.19224e-112	up	yes
MSTRG.1269	HORVU1Hr1G021750	HORVU1Hr1G021750.3;HORVU1Hr1G021750.2;HORVU1Hr1G021750.1;HORVU1Hr1G021750.4	GO:0016020(membrane);GO:0016021(integral component of membrane);GO:0016021(integral component of membrane)	NA	NA	NA		0.020875	0.0321075	0.127596	47.94	41.4077	43.5173	0.00135912	-9.52311	2.79112e-114	5.9002e-112	down	yes
MSTRG.12142	HORVU5Hr1G039950	HORVU5Hr1G039950.1	NA	NA	NA	NA		0.032357	0.089052	0	120.802	106.24	83.3461	0.000391152	-11.32	1.25509e-113	2.6274e-111	down	yes
MSTRG.9644		MSTRG.9644.1	NA	NA	NA	NA		0.067716	0.047356	0	26.4835	25.37	27.4078	0.0014518	-9.42794	1.44146e-113	2.98853e-111	down	yes
MSTRG.17210	HORVU7Hr1G045470	MSTRG.17210.17;MSTRG.17210.13;HORVU7Hr1G045470.14;MSTRG.17210.15;HORVU7Hr1G045470.13;HORVU7Hr1G045470.5;HORVU7Hr1G045470.7;HORVU7Hr1G045470.9;HORVU7Hr1G045470.2;HORVU7Hr1G045470.17;HORVU7Hr1G045470.3;MSTRG.17210.14;HORVU7Hr1G045470.10;HORVU7Hr1G045470.1;HORVU7Hr1G045470.25;HORVU7Hr1G045470.26;HORVU7Hr1G045470.11;HORVU7Hr1G045470.30;MSTRG.17210.16;HORVU7Hr1G045470.23;HORVU7Hr1G045470.24;HORVU7Hr1G…	GO:0003994(aconitate hydratase activity);GO:0016829(lyase activity);GO:0051536(iron-sulfur cluster binding);GO:0051539(4 iron, 4 sulfur cluster binding);GO:0051539(4 iron, 4 sulfur cluster binding)	00020(Citrate cycle (TCA cycle));00630(Glyoxylate and dicarboxylate metabolism);00630(Glyoxylate and dicarboxylate metabolism)	K01681	EC:4.2.1.3	Aconitate hydratase [Source:UniProtKB/TrEMBL;Acc:M0UMV2]	0.266946	0.297966	0.262447	28.7411	34.9594	24.3311	0.00939843	-6.73337	1.43934e-112	2.95571e-110	down	yes
MSTRG.5430		MSTRG.5430.2;MSTRG.5430.1	NA	NA	NA	NA		0.052926	0.0749649	0.09657	16.8042	15.9173	22.3638	0.00407478	-7.93906	2.79177e-112	5.67888e-110	down	yes
MSTRG.11035	HORVU4Hr1G081210	HORVU4Hr1G081210.2;HORVU4Hr1G081210.3;HORVU4Hr1G081210.1;HORVU4Hr1G081210.6	GO:0004497(monooxygenase activity);GO:0005506(iron ion binding);GO:0016020(membrane);GO:0016021(integral component of membrane);GO:0016491(oxidoreductase activity);GO:0016705(oxidoreductase activity, acting on paired donors, with incorporation or reduction of molecular oxygen);GO:0020037(heme binding);GO:0046872(metal ion binding);GO:0055114(oxidation-reduction process);GO:0055114(oxidation-reduc…	NA	NA	NA		21.0447	24.1447	29.0026	0.00157337	0.0133847	0.0327757	1554.29	10.602	6.23551e-112	1.25654e-109	up	yes
MSTRG.3134	HORVU2Hr1G000280	HORVU2Hr1G000280.4;HORVU2Hr1G000280.6;HORVU2Hr1G000280.2;HORVU2Hr1G000280.5;HORVU2Hr1G000280.9;HORVU2Hr1G000280.7;HORVU2Hr1G000280.11;HORVU2Hr1G000280.1;HORVU2Hr1G000280.3;HORVU2Hr1G000280.10	GO:0004124(cysteine synthase activity);GO:0005739(mitochondrion);GO:0006535(cysteine biosynthetic process from serine);GO:0008652(cellular amino acid biosynthetic process);GO:0016020(membrane);GO:0016021(integral component of membrane);GO:0016740(transferase activity);GO:0016829(lyase activity);GO:0019344(cysteine biosynthetic process);GO:0019499(cyanide metabolic process);GO:0050017(L-3-cyanoala…	00920(Sulfur metabolism);00270(Cysteine and methionine metabolism);00460(Cyanoamino acid metabolism);00460(Cyanoamino acid metabolism)	K13034	EC:2.5.1.47;EC:4.4.1.9	Cysteine synthase [Source:UniProtKB/TrEMBL;Acc:A0A287GUV4]	82.7789	115.961	79.068	0.395632	0.270303	0.320461	281.639	8.1377	7.27589e-111	1.45262e-108	up	yes
MSTRG.11398	HORVU5Hr1G005930	HORVU5Hr1G005930.1;MSTRG.11398.1	NA	NA	NA	NA		0	0	0	35.5843	43.0908	53.2669	-inf	-inf	4.0861e-110	8.08298e-108	down	yes
MSTRG.9676	HORVU4Hr1G022630	HORVU4Hr1G022630.1	GO:0000166(nucleotide binding);GO:0004672(protein kinase activity);GO:0004674(protein serine/threonine kinase activity);GO:0005524(ATP binding);GO:0006468(protein phosphorylation);GO:0007165(signal transduction);GO:0016020(membrane);GO:0016021(integral component of membrane);GO:0016301(kinase activity);GO:0016310(phosphorylation);GO:0016740(transferase activity)	NA	NA	NA	Non-specific serine/threonine protein kinase [Source:UniProtKB/TrEMBL;Acc:F2D7I9]	2.17043	2.96884	3.76009	355.492	299.477	356.883	0.00879513	-6.82908	1.3353e-109	2.61744e-107	down	yes
MSTRG.10303	HORVU4Hr1G054870	HORVU4Hr1G054870.1;HORVU4Hr1G054870.7;HORVU4Hr1G054870.2;HORVU4Hr1G054870.6;HORVU4Hr1G054870.4;HORVU4Hr1G054870.5	GO:0006952(defense response);GO:0009607(response to biotic stimulus);GO:0009607(response to biotic stimulus)	NA	NA	NA		38.8447	57.4056	44.0906	0.159887	0.140447	0.110886	341.28	8.41481	2.00807e-109	3.90072e-107	up	yes
MSTRG.11037	HORVU4Hr1G081390	HORVU4Hr1G081390.1	NA	NA	NA	NA		3.6061	3.70006	5.56054	402.955	430.491	431.386	0.0101727	-6.61916	9.51295e-109	1.83141e-106	down	yes
MSTRG.9367	HORVU4Hr1G009990	HORVU4Hr1G009990.2;HORVU4Hr1G009990.5;HORVU4Hr1G009990.1;HORVU4Hr1G009990.6	GO:0016020(membrane);GO:0016021(integral component of membrane);GO:0016021(integral component of membrane)	NA	NA	NA	Predicted protein [Source:UniProtKB/TrEMBL;Acc:F2D8Q6]	0.0590788	0.123655	0.107279	36.1106	27.7346	46.2105	0.00263515	-8.5679	1.81545e-107	3.46414e-105	down	yes
MSTRG.2838	HORVU1Hr1G082820	HORVU1Hr1G082820.2;HORVU1Hr1G082820.4;HORVU1Hr1G082820.1	NA	NA	NA	NA		0.239521	0.825794	0.605122	844.814	842.41	760.08	0.000682562	-10.5168	7.19422e-107	1.36072e-104	down	yes
MSTRG.3530	HORVU2Hr1G018480	MSTRG.3530.2;HORVU2Hr1G018480.1;HORVU2Hr1G018480.2	GO:0004601(peroxidase activity);GO:0005576(extracellular region);GO:0006979(response to oxidative stress);GO:0016020(membrane);GO:0016021(integral component of membrane);GO:0016491(oxidoreductase activity);GO:0020037(heme binding);GO:0042744(hydrogen peroxide catabolic process);GO:0046872(metal ion binding);GO:0055114(oxidation-reduction process);GO:0098869(cellular oxidant detoxification);GO:009…	00940(Phenylpropanoid biosynthesis);00940(Phenylpropanoid biosynthesis)	K00430	EC:1.11.1.7	Peroxidase [Source:UniProtKB/TrEMBL;Acc:M0WYK6]	56.3609	92.1359	69.2235	0.0444239	0.129799	0.0835235	844.707	9.72231	9.41225e-107	1.76476e-104	up	yes
MSTRG.12866	HORVU5Hr1G068450	HORVU5Hr1G068450.1	GO:0003677(DNA binding);GO:0003700(DNA-binding transcription factor activity);GO:0005634(nucleus);GO:0006351(transcription, DNA-templated);GO:0006355(regulation of transcription, DNA-templated)	NA	NA	NA		0	0	0	29.9584	23.0818	37.3538	-inf	-inf	4.48563e-106	8.33786e-104	down	yes
MSTRG.4148		MSTRG.4148.1	NA	NA	NA	NA		0.490757	0.355991	0.712989	67.06	69.1732	72.7282	0.00746423	-7.06579	9.01869e-106	1.66206e-103	down	yes
MSTRG.18633		MSTRG.18633.1	NA	NA	NA	NA		0	0	0	52.7819	48.3656	58.7729	-inf	-inf	1.38244e-104	2.52611e-102	down	yes
MSTRG.5498	HORVU2Hr1G097980	HORVU2Hr1G097980.1	NA	NA	NA	NA		0.157424	0.104694	0.181489	21.3534	27.2481	25.0189	0.0060256	-7.37468	1.92891e-104	3.49505e-102	down	yes
MSTRG.2633	HORVU1Hr1G076100	MSTRG.2633.2;HORVU1Hr1G076100.1	NA	NA	NA	NA		0.932509	1.36528	0.611455	233.994	243.08	322.625	0.00363793	-8.10267	2.57755e-104	4.63143e-102	down	yes
MSTRG.16579		MSTRG.16579.1	NA	NA	NA	NA		1.22587	0.743792	1.12824	129.934	126.67	170.045	0.00726102	-7.10561	5.0191e-104	8.94396e-102	down	yes
MSTRG.13466	HORVU5Hr1G093700	HORVU5Hr1G093700.1;HORVU5Hr1G093700.3;MSTRG.13466.19;HORVU5Hr1G093700.6;HORVU5Hr1G093700.4;HORVU5Hr1G093700.26;MSTRG.13466.18;HORVU5Hr1G093700.2;HORVU5Hr1G093700.18	GO:0005515(protein binding);GO:0006633(fatty acid biosynthetic process);GO:0016491(oxidoreductase activity);GO:0016702(oxidoreductase activity, acting on single donors with incorporation of molecular oxygen, incorporation of two atoms of oxygen);GO:0031408(oxylipin biosynthetic process);GO:0046872(metal ion binding);GO:0051213(dioxygenase activity);GO:0055114(oxidation-reduction process);GO:00551…	00591(Linoleic acid metabolism);00591(Linoleic acid metabolism)	K15718	EC:1.13.11.58	Lipoxygenase [Source:UniProtKB/TrEMBL;Acc:F2CWD2]	83.275	75.0959	110.372	0.420526	0.533798	0.364698	203.744	7.67062	1.92635e-103	3.40459e-101	up	yes
MSTRG.18600		MSTRG.18600.1;MSTRG.18600.2	NA	NA	NA	NA		38.5558	37.9792	44.0303	0	0.040993	0.040868	1472.81	10.5244	7.08373e-103	1.24178e-100	up	yes
MSTRG.8007	HORVU3Hr1G074950	HORVU3Hr1G074950.1;HORVU3Hr1G074950.3	GO:0004601(peroxidase activity);GO:0005576(extracellular region);GO:0006979(response to oxidative stress);GO:0016491(oxidoreductase activity);GO:0020037(heme binding);GO:0042744(hydrogen peroxide catabolic process);GO:0046872(metal ion binding);GO:0055114(oxidation-reduction process);GO:0098869(cellular oxidant detoxification);GO:0098869(cellular oxidant detoxification)	00940(Phenylpropanoid biosynthesis);00940(Phenylpropanoid biosynthesis)	K00430	EC:1.11.1.7	Peroxidase [Source:UniProtKB/TrEMBL;Acc:A0A287LPL5]	186.066	152.941	155.79	1.01053	1.00892	0.679307	183.342	7.5184	1.30863e-102	2.27554e-100	up	yes
MSTRG.14385	HORVU6Hr1G005030	HORVU6Hr1G005030.5;HORVU6Hr1G005030.2;HORVU6Hr1G005030.1;HORVU6Hr1G005030.10;HORVU6Hr1G005030.7;HORVU6Hr1G005030.4;HORVU6Hr1G005030.11;HORVU6Hr1G005030.6;HORVU6Hr1G005030.8;HORVU6Hr1G005030.12	NA	NA	NA	NA		0.309656	0.453989	0.283909	29.1214	29.2718	27.0253	0.0122638	-6.34945	8.70702e-102	1.50193e-99	down	yes
MSTRG.595		MSTRG.595.1;MSTRG.595.2;MSTRG.595.3	NA	NA	NA	NA		0	0.155397	0.041377	67.5274	70.2419	45.4624	0.00107391	-9.86291	1.628e-101	2.78594e-99	down	yes
MSTRG.14474		MSTRG.14474.1	NA	NA	NA	NA		0	0	0.052032	31.2047	29.8161	29.6319	0.000573971	-10.7667	1.72395e-101	2.92691e-99	down	yes
MSTRG.5335	HORVU2Hr1G092190	HORVU2Hr1G092190.1;HORVU2Hr1G092190.3;HORVU2Hr1G092190.2	GO:0005515(protein binding);GO:0005515(protein binding)	NA	NA	NA		21.7515	22.0239	23.3819	851.461	779.648	842.499	0.0271496	-5.20293	5.20412e-101	8.7665e-99	down	yes
MSTRG.15274		MSTRG.15274.1;MSTRG.15274.2	NA	NA	NA	NA		0.0251413	0	0	14.8929	12.9374	16.3214	0.000569431	-10.7782	7.64175e-100	1.2773e-97	down	yes
MSTRG.10481		MSTRG.10481.1	NA	NA	NA	NA		35.5596	22.4999	28.1261	1888.97	1861.52	1905.43	0.0152381	-6.03617	1.26842e-99	2.10383e-97	down	yes
MSTRG.2128	HORVU1Hr1G057880	HORVU1Hr1G057880.2;HORVU1Hr1G057880.3;MSTRG.2128.1	GO:0003747(translation release factor activity);GO:0005737(cytoplasm);GO:0006415(translational termination);GO:0006415(translational termination)	03015(mRNA surveillance pathway);03015(mRNA surveillance pathway)	K03265	NA		0.47943	0.771215	0.983862	97.8943	123.504	103.347	0.0068808	-7.18321	2.80089e-99	4.61014e-97	down	yes
MSTRG.186		MSTRG.186.1	NA	NA	NA	NA		0	0	0	46.2903	46.9865	37.1422	-inf	-inf	2.92874e-99	4.78405e-97	down	yes
MSTRG.2153	HORVU1Hr1G058520	HORVU1Hr1G058520.3;HORVU1Hr1G058520.2;HORVU1Hr1G058520.11;HORVU1Hr1G058520.1;HORVU1Hr1G058520.10;HORVU1Hr1G058520.6;HORVU1Hr1G058520.8;MSTRG.2153.2;HORVU1Hr1G058520.9;HORVU1Hr1G058520.7	NA	00500(Starch and sucrose metabolism);00460(Cyanoamino acid metabolism);00940(Phenylpropanoid biosynthesis);00940(Phenylpropanoid biosynthesis)	K01188	EC:3.2.1.21		0.248785	0.451943	0.408978	35.8205	44.1638	35.8602	0.00957928	-6.70587	3.05158e-99	4.94723e-97	down	yes
MSTRG.12341		MSTRG.12341.1	NA	NA	NA	NA		0	0	0	9.1517	10.4998	8.91149	-inf	-inf	4.05969e-99	6.53246e-97	down	yes
MSTRG.13486	HORVU5Hr1G094380	MSTRG.13486.14;HORVU5Hr1G094380.14;HORVU5Hr1G094380.2;HORVU5Hr1G094380.6;HORVU5Hr1G094380.12;HORVU5Hr1G094380.3;HORVU5Hr1G094380.5;HORVU5Hr1G094380.13;HORVU5Hr1G094380.11;HORVU5Hr1G094380.7;HORVU5Hr1G094380.4;HORVU5Hr1G094380.10	GO:0003677(DNA binding);GO:0003700(DNA-binding transcription factor activity);GO:0005634(nucleus);GO:0006355(regulation of transcription, DNA-templated);GO:0043565(sequence-specific DNA binding);GO:0043565(sequence-specific DNA binding)	NA	NA	NA		0.34678	0.573086	0.54332	63.3213	58.9261	91.2299	0.00685406	-7.18883	9.98943e-99	1.5955e-96	down	yes
MSTRG.10178	HORVU4Hr1G051010	HORVU4Hr1G051010.4;HORVU4Hr1G051010.3;HORVU4Hr1G051010.5;HORVU4Hr1G051010.8;HORVU4Hr1G051010.9;HORVU4Hr1G051010.1;HORVU4Hr1G051010.2;HORVU4Hr1G051010.7	GO:0003824(catalytic activity);GO:0004619(phosphoglycerate mutase activity);GO:0005737(cytoplasm);GO:0006007(glucose catabolic process);GO:0030145(manganese ion binding);GO:0046872(metal ion binding);GO:0046872(metal ion binding)	00010(Glycolysis / Gluconeogenesis);00260(Glycine, serine and threonine metabolism);00260(Glycine, serine and threonine metabolism)	K15633	EC:5.4.2.12		1.3597	2.32236	2.43339	190.702	190.807	172.734	0.0110339	-6.50192	4.06057e-98	6.4378e-96	down	yes
MSTRG.14753		MSTRG.14753.1	NA	NA	NA	NA		0	0	0.141534	74.318	70.515	107.596	0.000560689	-10.8005	2.61312e-97	4.11271e-95	down	yes
MSTRG.4235	HORVU2Hr1G046600	HORVU2Hr1G046600.4;HORVU2Hr1G046600.1;HORVU2Hr1G046600.5;HORVU2Hr1G046600.2	GO:0003824(catalytic activity);GO:0004722(protein serine/threonine phosphatase activity);GO:0006470(protein dephosphorylation);GO:0006470(protein dephosphorylation)	NA	NA	NA		0.024184	0	0.0921623	70.8406	115.787	67.1884	0.000458388	-11.0911	3.22763e-97	5.04305e-95	down	yes
MSTRG.2638	HORVU1Hr1G076190	HORVU1Hr1G076190.4;HORVU1Hr1G076190.6;HORVU1Hr1G076190.2;HORVU1Hr1G076190.5;HORVU1Hr1G076190.3;HORVU1Hr1G076190.8;HORVU1Hr1G076190.1	GO:0000166(nucleotide binding);GO:0005524(ATP binding);GO:0019538(protein metabolic process);GO:0019538(protein metabolic process)	NA	NA	NA	Predicted protein [Source:UniProtKB/TrEMBL;Acc:F2E1V5]	3.386	5.21522	2.93082	412.67	337.049	389.461	0.0101231	-6.62621	4.36835e-97	6.77628e-95	down	yes
MSTRG.6304	HORVU3Hr1G001000	HORVU3Hr1G001000.2;HORVU3Hr1G001000.1	NA	04712(Circadian rhythm - plant);04712(Circadian rhythm - plant)	K16223	NA		2.78491	5.19136	4.79651	519.358	514.437	677.435	0.0074641	-7.06582	6.50776e-97	1.00229e-94	down	yes
MSTRG.3525	HORVU2Hr1G018600	HORVU2Hr1G018600.4;MSTRG.3525.1;HORVU2Hr1G018600.5;HORVU2Hr1G018600.1;HORVU2Hr1G018600.2;MSTRG.3525.2	GO:0046983(protein dimerization activity);GO:0046983(protein dimerization activity)	NA	NA	NA		0	0	0	14.2784	14.297	20.999	-inf	-inf	7.53668e-97	1.15252e-94	down	yes
MSTRG.8034	HORVU3Hr1G075690;HORVU3Hr1G075620	HORVU3Hr1G075690.5;HORVU3Hr1G075690.7;MSTRG.8034.60;HORVU3Hr1G075690.2;HORVU3Hr1G075620.49;MSTRG.8034.75;HORVU3Hr1G075690.6;HORVU3Hr1G075620.12;HORVU3Hr1G075620.6;HORVU3Hr1G075620.64;HORVU3Hr1G075620.61;HORVU3Hr1G075620.8;HORVU3Hr1G075620.68;HORVU3Hr1G075620.35;HORVU3Hr1G075620.66;HORVU3Hr1G075620.46;HORVU3Hr1G075620.57;HORVU3Hr1G075690.1;HORVU3Hr1G075620.52;HORVU3Hr1G075620.30;HORVU3Hr1G075620.6…	GO:0005737(cytoplasm);GO:0008168(methyltransferase activity);GO:0008270(zinc ion binding);GO:0009086(methionine biosynthetic process);GO:0016740(transferase activity);GO:0032259(methylation);GO:0046872(metal ion binding);GO:0047150(betaine-homocysteine S-methyltransferase activity);GO:0001522(pseudouridine synthesis);GO:0003723(RNA binding);GO:0009451(RNA modification);GO:0009982(pseudouridine sy…	00270(Cysteine and methionine metabolism);00270(Cysteine and methionine metabolism)	K00547	EC:2.1.1.10	Predicted protein [Source:UniProtKB/TrEMBL;Acc:F2EGB7]	1.64142	1.92887	1.87464	63.2604	74.3117	66.141	0.0267284	-5.22548	9.12218e-97	1.38516e-94	down	yes
MSTRG.8737		MSTRG.8737.2;MSTRG.8737.1	NA	NA	NA	NA		21.2719	19.2055	26.0379	0	0	0	inf	inf	1.93914e-96	2.9239e-94	up	yes
MSTRG.16967	HORVU7Hr1G034230;HORVU7Hr1G034260	MSTRG.16967.5;HORVU7Hr1G034230.5;HORVU7Hr1G034260.1;HORVU7Hr1G034230.2;MSTRG.16967.3;MSTRG.16967.8;MSTRG.16967.1;HORVU7Hr1G034230.4;HORVU7Hr1G034230.3;HORVU7Hr1G034230.1	GO:0006952(defense response);GO:0009607(response to biotic stimulus);GO:0009607(response to biotic stimulus)	NA	NA	NA		24.8272	52.4937	28.5465	0.0164686	0	0	6428.43	12.6503	3.52223e-95	5.27405e-93	up	yes
MSTRG.17357		MSTRG.17357.1	NA	NA	NA	NA		0.027734	0.025815	0	14.8375	16.4222	13.7631	0.00118938	-9.71558	8.96167e-95	1.33263e-92	down	yes
MSTRG.5696	HORVU2Hr1G104120	HORVU2Hr1G104120.1	GO:0016020(membrane);GO:0016021(integral component of membrane)	NA	NA	NA		0.360352	0.918778	1.54523	665.483	740.321	837.634	0.00125894	-9.63357	9.58256e-95	1.4152e-92	down	yes
MSTRG.12813	HORVU5Hr1G066130	HORVU5Hr1G066130.1	NA	NA	NA	NA		113.519	62.3444	87.3293	0	0	0	inf	inf	9.67639e-95	1.41934e-92	up	yes
MSTRG.9097	HORVU4Hr1G001700	HORVU4Hr1G001700.1	NA	03022(Basal transcription factors)	K14651	NA		0	0	0	18.0678	22.3718	25.734	-inf	-inf	2.03232e-94	2.96087e-92	down	yes
MSTRG.8856		MSTRG.8856.1	NA	NA	NA	NA		0.066038	0.01844	0.012606	13.3853	14.963	11.7208	0.00242292	-8.68904	6.13514e-94	8.87825e-92	down	yes
MSTRG.9958		MSTRG.9958.4;MSTRG.9958.1;MSTRG.9958.3;MSTRG.9958.2	NA	NA	NA	NA		0.165144	0.625705	0.572627	181.078	179.248	188.115	0.00248609	-8.6519	1.30215e-93	1.8718e-91	down	yes
MSTRG.16551		MSTRG.16551.1	NA	NA	NA	NA		35.7567	45.083	67.7239	0	0	0	inf	inf	1.41416e-93	2.01934e-91	up	yes
MSTRG.13970		MSTRG.13970.1	NA	NA	NA	NA		0	0	0	22.8727	20.279	26.4266	-inf	-inf	1.84392e-93	2.6157e-91	down	yes
MSTRG.16077	HORVU6Hr1G084070	MSTRG.16077.1;MSTRG.16077.2	NA	NA	NA	NA		0	0	0	57.8219	74.4256	59.6727	-inf	-inf	2.31919e-93	3.26839e-91	down	yes
MSTRG.12799	HORVU5Hr1G065620	HORVU5Hr1G065620.8;HORVU5Hr1G065620.4;HORVU5Hr1G065620.1;HORVU5Hr1G065620.2;HORVU5Hr1G065620.6;HORVU5Hr1G065620.3;HORVU5Hr1G065620.9;HORVU5Hr1G065620.7	GO:0016491(oxidoreductase activity);GO:0046872(metal ion binding);GO:0055114(oxidation-reduction process);GO:0055114(oxidation-reduction process)	00270(Cysteine and methionine metabolism);00941(Flavonoid biosynthesis);00941(Flavonoid biosynthesis)	K05278;K05933	EC:1.14.20.6;EC:1.14.17.4		167.617	163.298	116.573	1.16442	1.14642	1.33268	122.817	6.94037	3.38555e-93	4.74021e-91	up	yes
MSTRG.16067	HORVU6Hr1G083930	HORVU6Hr1G083930.3	GO:0005515(protein binding)	NA	NA	NA		3.44604	2.90088	3.22551	118.305	104.77	121.654	0.027768	-5.17043	3.88884e-93	5.40976e-91	down	yes
MSTRG.14691		MSTRG.14691.1	NA	NA	NA	NA		0.034969	0	0.022597	11.1124	20.6024	16.3961	0.00119653	-9.70693	9.2041e-93	1.27217e-90	down	yes
MSTRG.7715	HORVU3Hr1G065610	HORVU3Hr1G065610.1	NA	04016(MAPK signaling pathway - plant)	K20716	NA		0.860566	0.88527	0.966349	39.6986	35.2244	44.2122	0.0227656	-5.457	9.5201e-93	1.30747e-90	down	yes
MSTRG.13010	HORVU5Hr1G074360	MSTRG.13010.6;HORVU5Hr1G074360.9;HORVU5Hr1G074360.5;HORVU5Hr1G074360.6;HORVU5Hr1G074360.3;HORVU5Hr1G074360.2;HORVU5Hr1G074360.1	NA	NA	NA	NA		2.68687	2.56392	2.59236	138.747	210.287	237.524	0.0133715	-6.2247	1.12056e-92	1.52921e-90	down	yes
MSTRG.2875		MSTRG.2875.1	NA	NA	NA	NA		0.356352	0.152467	0.150978	47.7659	53.8828	70.639	0.00382963	-8.02858	1.77514e-92	2.40727e-90	down	yes
MSTRG.3873	HORVU2Hr1G032100	HORVU2Hr1G032100.1	NA	NA	NA	NA		0	0	0	30.0544	29.4984	36.1386	-inf	-inf	3.035e-92	4.09004e-90	down	yes
MSTRG.5258		MSTRG.5258.1	NA	NA	NA	NA		0.022159	0.039055	0.021074	12.016	15.2551	11.5422	0.0021201	-8.88165	3.35908e-92	4.49866e-90	down	yes
MSTRG.6431	HORVU3Hr1G007500	HORVU3Hr1G007500.1;HORVU3Hr1G007500.6;MSTRG.6431.5;HORVU3Hr1G007500.4;HORVU3Hr1G007500.3;HORVU3Hr1G007500.2;HORVU3Hr1G007500.5	NA	04141(Protein processing in endoplasmic reticulum);04141(Protein processing in endoplasmic reticulum)	K13993	NA		2.67655	1.17826	1.05055	743.392	823.748	749.945	0.00211703	-8.88374	6.26983e-92	8.34507e-90	down	yes
MSTRG.1596	HORVU1Hr1G037270	HORVU1Hr1G037270.1	NA	NA	NA	NA		31.7882	26.0947	35.9895	0	0	0	inf	inf	6.88082e-92	9.1021e-90	up	yes
MSTRG.10250	HORVU4Hr1G053250	HORVU4Hr1G053250.4;HORVU4Hr1G053250.1	NA	NA	NA	NA		29.8663	35.6584	33.1484	0.0653356	0.0405577	0	931.817	9.8639	8.92244e-92	1.17308e-89	up	yes
MSTRG.536	HORVU0Hr1G020420	HORVU0Hr1G020420.2	GO:0000302(response to reactive oxygen species);GO:0005782(peroxisomal matrix);GO:0006457(protein folding);GO:0009408(response to heat)	04141(Protein processing in endoplasmic reticulum)	K13993	NA		1.60821	1.36904	0.827621	109.549	105.51	111.215	0.0116616	-6.42209	1.03383e-91	1.35099e-89	down	yes
MSTRG.14977		MSTRG.14977.1;MSTRG.14977.2;MSTRG.14977.3	NA	NA	NA	NA		0.725719	0.757082	0.684395	35.5753	29.9917	40.289	0.0204731	-5.61013	1.84977e-91	2.40269e-89	down	yes
MSTRG.13158		MSTRG.13158.1	NA	NA	NA	NA		12.7073	16.7836	14.0986	0	0	0	inf	inf	2.42389e-90	3.12958e-88	up	yes
MSTRG.14840	HORVU6Hr1G028690	HORVU6Hr1G028690.4;HORVU6Hr1G028690.2;HORVU6Hr1G028690.3;HORVU6Hr1G028690.1;HORVU6Hr1G028690.8;HORVU6Hr1G028690.7	GO:0000166(nucleotide binding);GO:0005524(ATP binding);GO:0005737(cytoplasm);GO:0005739(mitochondrion);GO:0009408(response to heat);GO:0009570(chloroplast stroma);GO:0009941(chloroplast envelope);GO:0019538(protein metabolic process);GO:0042026(protein refolding);GO:0042026(protein refolding)	NA	NA	NA	Predicted protein [Source:UniProtKB/TrEMBL;Acc:F2D195]	11.2889	14.0141	12.4906	391.35	358.542	366.413	0.033856	-4.88444	2.94251e-90	3.77657e-88	down	yes
MSTRG.15373	HORVU6Hr1G056570	HORVU6Hr1G056570.3;HORVU6Hr1G056570.1	NA	NA	NA	NA		0.135583	0.297817	0.500294	78.5643	71.4087	71.6906	0.00421221	-7.89121	4.22032e-90	5.38453e-88	down	yes
MSTRG.17902		MSTRG.17902.1	NA	NA	NA	NA		0	0.050526	0.025905	15.7255	14.2303	19.1932	0.00155509	-9.32879	6.64452e-90	8.39281e-88	down	yes
MSTRG.17271	HORVU7Hr1G048100	HORVU7Hr1G048100.1;MSTRG.17271.1;HORVU7Hr1G048100.2	NA	NA	NA	NA		0.0376114	0	0.0158372	39.974	46.6352	94.1792	0.000295642	-11.7239	6.65602e-90	8.39281e-88	down	yes
MSTRG.11531	HORVU5Hr1G012240	HORVU5Hr1G012240.2;HORVU5Hr1G012240.4;HORVU5Hr1G012240.3	GO:0004553(hydrolase activity, hydrolyzing O-glycosyl compounds);GO:0005975(carbohydrate metabolic process);GO:0007015(actin filament organization);GO:0008152(metabolic process);GO:0016787(hydrolase activity);GO:0016798(hydrolase activity, acting on glycosyl bonds);GO:0051015(actin filament binding);GO:0051015(actin filament binding)	00500(Starch and sucrose metabolism);00500(Starch and sucrose metabolism)	K01210	EC:3.2.1.58		25.3512	40.2726	37.3587	0.0568513	0.0232875	0	1285.05	10.3276	8.92585e-88	1.11895e-85	up	yes
MSTRG.17997	HORVU7Hr1G080740	HORVU7Hr1G080740.2;HORVU7Hr1G080740.1	NA	NA	NA	NA		0	0	0	35.6555	37.517	32.3178	-inf	-inf	2.01954e-87	2.51707e-85	down	yes
MSTRG.16179	HORVU6Hr1G088540	HORVU6Hr1G088540.1;MSTRG.16179.2;HORVU6Hr1G088540.2	GO:0016491(oxidoreductase activity);GO:0046872(metal ion binding);GO:0055114(oxidation-reduction process);GO:0055114(oxidation-reduction process)	00941(Flavonoid biosynthesis);00941(Flavonoid biosynthesis)	K05278	EC:1.14.20.6		0.367531	0.377503	0.412288	25.9198	29.9197	24.659	0.0143769	-6.1201	6.322e-87	7.8015e-85	down	yes
MSTRG.7561		MSTRG.7561.1	NA	NA	NA	NA		0	0	0	10.2242	8.60349	10.6693	-inf	-inf	6.3318e-87	7.8015e-85	down	yes
MSTRG.16072	HORVU6Hr1G083980	MSTRG.16072.1;MSTRG.16072.2	NA	NA	NA	NA		0	0	0	51.2933	69.1692	55.7805	-inf	-inf	5.12747e-86	6.28173e-84	down	yes
MSTRG.11264	HORVU4Hr1G089510	HORVU4Hr1G089510.2;HORVU4Hr1G089510.7;HORVU4Hr1G089510.6;HORVU4Hr1G089510.3;HORVU4Hr1G089510.9;HORVU4Hr1G089510.1	GO:0000272(polysaccharide catabolic process);GO:0005975(carbohydrate metabolic process);GO:0008152(metabolic process);GO:0016161(beta-amylase activity);GO:0016787(hydrolase activity);GO:0016798(hydrolase activity, acting on glycosyl bonds);GO:0042802(identical protein binding);GO:0102229(amylopectin maltohydrolase activity);GO:0102229(amylopectin maltohydrolase activity)	00500(Starch and sucrose metabolism);00500(Starch and sucrose metabolism)	K01177	EC:3.2.1.2	Beta-amylase [Source:UniProtKB/TrEMBL;Acc:Q84T20]	0	0	0	49.3386	21.1097	63.6372	-inf	-inf	5.28668e-86	6.4402e-84	down	yes
MSTRG.6371	HORVU3Hr1G004140	HORVU3Hr1G004140.1;HORVU3Hr1G004140.2	GO:0004867(serine-type endopeptidase inhibitor activity);GO:0005576(extracellular region);GO:0010466(negative regulation of peptidase activity);GO:0010951(negative regulation of endopeptidase activity);GO:0030414(peptidase inhibitor activity);GO:0030414(peptidase inhibitor activity)	NA	NA	NA	Bowman-Birk type trypsin inhibitor [Source:UniProtKB/TrEMBL;Acc:M0Y075]	24.6096	29.1718	35.6051	1103.56	967.518	1145.12	0.0277926	-5.16916	8.84066e-86	1.07091e-83	down	yes
MSTRG.728	HORVU0Hr1G030660	HORVU0Hr1G030660.1	GO:0016020(membrane);GO:0016021(integral component of membrane);GO:0022857(transmembrane transporter activity);GO:0055085(transmembrane transport)	NA	NA	NA	WAT1-related protein [Source:UniProtKB/TrEMBL;Acc:A0A287EA76]	0	0	0	18.6615	24.9865	18.1469	-inf	-inf	1.15781e-85	1.39468e-83	down	yes
MSTRG.10822	HORVU4Hr1G073120	HORVU4Hr1G073120.1	NA	NA	NA	NA	Predicted protein [Source:UniProtKB/TrEMBL;Acc:F2EC88]	0.268197	1.15871	0.636365	369.101	406.425	306.476	0.00190691	-9.03455	1.40067e-85	1.67785e-83	down	yes
MSTRG.15918	HORVU6Hr1G077710	HORVU6Hr1G077710.2;HORVU6Hr1G077710.3;HORVU6Hr1G077710.1;HORVU6Hr1G077710.6	GO:0006970(response to osmotic stress);GO:0009408(response to heat);GO:0009408(response to heat)	04141(Protein processing in endoplasmic reticulum);04141(Protein processing in endoplasmic reticulum)	K13993	NA		7.56918	6.68325	8.762	347.253	325.05	500.605	0.0196217	-5.67141	7.21861e-85	8.59932e-83	down	yes
MSTRG.2478	HORVU1Hr1G070690	HORVU1Hr1G070690.1;HORVU1Hr1G070690.2	NA	NA	NA	NA	Predicted protein [Source:UniProtKB/TrEMBL;Acc:F2DAA1]	0.442003	1.74186	1.07301	592.054	620.018	581.435	0.00181592	-9.10508	1.32057e-84	1.56452e-82	down	yes
MSTRG.1688		MSTRG.1688.1	NA	NA	NA	NA		3.12593	3.97458	4.5165	141.162	152.028	176.704	0.0247226	-5.33802	2.63779e-84	3.10798e-82	down	yes
MSTRG.3719		MSTRG.3719.1	NA	NA	NA	NA		0	0.519763	0.085983	337.307	357.293	335.293	0.000588164	-10.7315	7.97036e-84	9.34005e-82	down	yes
MSTRG.9667		MSTRG.9667.1;MSTRG.9667.3;MSTRG.9667.2	NA	NA	NA	NA		8.52016	6.93833	7.50623	210.474	198.316	229.206	0.0359951	-4.79606	1.07106e-83	1.24834e-81	down	yes
MSTRG.7523	HORVU3Hr1G057760	HORVU3Hr1G057760.1	GO:0016020(membrane);GO:0016021(integral component of membrane)	NA	NA	NA		0	0.090015	0.093799	61.8262	78.2824	41.6657	0.00101122	-9.94969	1.76594e-83	2.04716e-81	down	yes
MSTRG.7504	HORVU3Hr1G057180	HORVU3Hr1G057180.1	NA	NA	NA	NA		0.187468	0.156095	0.12902	24.0197	16.569	16.9874	0.00820798	-6.92876	3.85428e-83	4.44417e-81	down	yes
MSTRG.7892	HORVU3Hr1G071120	HORVU3Hr1G071120.8;HORVU3Hr1G071120.1;HORVU3Hr1G071120.5;HORVU3Hr1G071120.6;HORVU3Hr1G071120.7;HORVU3Hr1G071120.9;HORVU3Hr1G071120.3;MSTRG.7892.1	GO:0000166(nucleotide binding);GO:0005524(ATP binding);GO:0019538(protein metabolic process);GO:0019538(protein metabolic process)	NA	NA	NA		7.21122	4.03224	5.87491	322.483	306.884	377.169	0.0170072	-5.87771	4.03441e-83	4.62712e-81	down	yes
MSTRG.3006	HORVU1Hr1G091010	HORVU1Hr1G091010.1	GO:0012511(monolayer-surrounded lipid storage body);GO:0016021(integral component of membrane)	NA	NA	NA		0.079081	0.403794	0.301909	53.9991	61.2752	57.5607	0.00454066	-7.78288	6.91714e-83	7.89139e-81	down	yes
MSTRG.7551	HORVU3Hr1G059030	HORVU3Hr1G059030.1;MSTRG.7551.2;MSTRG.7551.1;MSTRG.7551.3	NA	NA	NA	NA	Predicted protein [Source:UniProtKB/TrEMBL;Acc:F2CT65]	7.48327	10.8505	8.98375	262.193	281.972	298.607	0.0324139	-4.94724	2.86462e-82	3.25089e-80	down	yes
MSTRG.8371	HORVU3Hr1G085860	MSTRG.8371.37;HORVU3Hr1G085860.33;HORVU3Hr1G085860.34;MSTRG.8371.2;HORVU3Hr1G085860.18;MSTRG.8371.1;HORVU3Hr1G085860.13;HORVU3Hr1G085860.40;HORVU3Hr1G085860.2;HORVU3Hr1G085860.35;HORVU3Hr1G085860.39;HORVU3Hr1G085860.4;HORVU3Hr1G085860.44;HORVU3Hr1G085860.19;HORVU3Hr1G085860.23;HORVU3Hr1G085860.24;HORVU3Hr1G085860.30;HORVU3Hr1G085860.45;HORVU3Hr1G085860.27;HORVU3Hr1G085860.6;HORVU3Hr1G085860.22;HO…	NA	04120(Ubiquitin mediated proteolysis);04120(Ubiquitin mediated proteolysis)	K10615	EC:2.3.2.26		1.21629	1.47864	1.56554	40.1448	40.4005	38.4755	0.035796	-4.80406	3.69702e-82	4.17357e-80	down	yes
MSTRG.10440	HORVU4Hr1G059280	HORVU4Hr1G059280.1	NA	NA	NA	NA		0.177477	0.952206	0.507523	120.956	149.86	117.768	0.00421328	-7.89084	4.00792e-82	4.50097e-80	down	yes
MSTRG.5230		MSTRG.5230.1	NA	NA	NA	NA		0	0.705317	0.048813	478.641	546.178	573.28	0.000471892	-11.0493	5.5159e-82	6.16238e-80	down	yes
MSTRG.12965	HORVU5Hr1G072920	HORVU5Hr1G072920.1	GO:0003677(DNA binding);GO:0008270(zinc ion binding);GO:0046872(metal ion binding)	NA	NA	NA		5.1215	5.15158	6.26105	132.483	135.904	132.331	0.0412612	-4.59907	5.56963e-81	6.19033e-79	down	yes
MSTRG.6358		MSTRG.6358.1	NA	NA	NA	NA		0	0	0	38.4361	37.7022	39.6876	-inf	-inf	1.58974e-80	1.75784e-78	down	yes
MSTRG.10960	HORVU4Hr1G078460	HORVU4Hr1G078460.7;HORVU4Hr1G078460.3;HORVU4Hr1G078460.6;HORVU4Hr1G078460.14;HORVU4Hr1G078460.13;HORVU4Hr1G078460.12;HORVU4Hr1G078460.5;HORVU4Hr1G078460.2;HORVU4Hr1G078460.1;HORVU4Hr1G078460.10;HORVU4Hr1G078460.4	GO:0008270(zinc ion binding);GO:0016491(oxidoreductase activity);GO:0046872(metal ion binding);GO:0055114(oxidation-reduction process);GO:0055114(oxidation-reduction process)	00010(Glycolysis / Gluconeogenesis);00071(Fatty acid degradation);00350(Tyrosine metabolism);00350(Tyrosine metabolism)	K00121	EC:1.1.1.284;EC:1.1.1.1	Predicted protein [Source:UniProtKB/TrEMBL;Acc:F2D005]	0.0750142	0.100936	0.0477302	12.0363	16.242	13.2664	0.0053841	-7.53708	2.24551e-80	2.4703e-78	down	yes
MSTRG.3539	HORVU2Hr1G018830	HORVU2Hr1G018830.2;HORVU2Hr1G018830.1	GO:0003677(DNA binding);GO:0003700(DNA-binding transcription factor activity);GO:0005634(nucleus);GO:0006351(transcription, DNA-templated);GO:0006355(regulation of transcription, DNA-templated);GO:0006355(regulation of transcription, DNA-templated)	NA	NA	NA		0.582864	1.37847	0.856255	82.0487	87.4393	69.0211	0.0118133	-6.40344	2.60476e-80	2.85095e-78	down	yes
MSTRG.673	HORVU0Hr1G027480	HORVU0Hr1G027480.1	GO:0016020(membrane);GO:0016021(integral component of membrane);GO:0022857(transmembrane transporter activity);GO:0055085(transmembrane transport)	NA	NA	NA	WAT1-related protein [Source:UniProtKB/TrEMBL;Acc:A0A287EA76]	0	0	0	15.5116	23.9557	17.6967	-inf	-inf	3.46923e-80	3.77796e-78	down	yes
MSTRG.16482	HORVU7Hr1G007690	HORVU7Hr1G007690.1	GO:0004190(aspartic-type endopeptidase activity);GO:0006508(proteolysis);GO:0008233(peptidase activity);GO:0016787(hydrolase activity)	NA	NA	NA		0.292679	0.33609	0.651136	44.1432	69.7853	59.1068	0.00739678	-7.07889	4.13175e-80	4.47682e-78	down	yes
MSTRG.494	HORVU0Hr1G018190	MSTRG.494.13;MSTRG.494.12;MSTRG.494.14;HORVU0Hr1G018190.10;HORVU0Hr1G018190.4;MSTRG.494.11;HORVU0Hr1G018190.13;HORVU0Hr1G018190.5;HORVU0Hr1G018190.6;HORVU0Hr1G018190.9;MSTRG.494.4;HORVU0Hr1G018190.1;HORVU0Hr1G018190.3;HORVU0Hr1G018190.2	GO:0003824(catalytic activity);GO:0010584(pollen exine formation);GO:0016207(4-coumarate-CoA ligase activity);GO:0016207(4-coumarate-CoA ligase activity)	00360(Phenylalanine metabolism);00130(Ubiquinone and other terpenoid-quinone biosynthesis);00940(Phenylpropanoid biosynthesis);00940(Phenylpropanoid biosynthesis)	K01904	EC:6.2.1.12		0.230876	0.455384	0.488061	32.0237	31.743	41.1147	0.0111967	-6.48079	4.59528e-80	4.95417e-78	down	yes
MSTRG.8405	HORVU3Hr1G086940	HORVU3Hr1G086940.5;MSTRG.8405.8;MSTRG.8405.12;MSTRG.8405.15;HORVU3Hr1G086940.6;HORVU3Hr1G086940.2;HORVU3Hr1G086940.14;HORVU3Hr1G086940.8;HORVU3Hr1G086940.7;HORVU3Hr1G086940.12;HORVU3Hr1G086940.11;HORVU3Hr1G086940.1;HORVU3Hr1G086940.13;HORVU3Hr1G086940.3	NA	NA	NA	NA	Predicted protein [Source:UniProtKB/TrEMBL;Acc:F2DFC5]	7.26667	9.60681	8.70414	201.246	205.408	183.914	0.0433102	-4.52915	5.79335e-80	6.21473e-78	down	yes
MSTRG.1252	HORVU1Hr1G021140	HORVU1Hr1G021140.1;HORVU1Hr1G021140.2	GO:0005515(protein binding);GO:0005515(protein binding)	00480(Glutathione metabolism);00480(Glutathione metabolism)	K00799	EC:2.5.1.18	Predicted protein [Source:UniProtKB/TrEMBL;Acc:F2DTJ2]	173.281	184.533	155.123	2.48681	1.65198	2.44079	77.9588	6.28464	7.01882e-80	7.49207e-78	up	yes
MSTRG.10483	HORVU4Hr1G060670	MSTRG.10483.13;MSTRG.10483.12;HORVU4Hr1G060670.11;HORVU4Hr1G060670.12;HORVU4Hr1G060670.9;MSTRG.10483.11;HORVU4Hr1G060670.14;HORVU4Hr1G060670.1;HORVU4Hr1G060670.13;HORVU4Hr1G060670.8;HORVU4Hr1G060670.4;HORVU4Hr1G060670.5;HORVU4Hr1G060670.6;HORVU4Hr1G060670.7;HORVU4Hr1G060670.10;HORVU4Hr1G060670.22;HORVU4Hr1G060670.2;HORVU4Hr1G060670.17;HORVU4Hr1G060670.21;HORVU4Hr1G060670.19;HORVU4Hr1G060670.20	GO:0005515(protein binding);GO:0005515(protein binding)	03010(Ribosome);03010(Ribosome)	K02903	NA		0.150034	0.50009	0.280936	72.9183	78.6248	65.6683	0.00428643	-7.86601	8.84395e-80	9.39376e-78	down	yes
MSTRG.8009	HORVU3Hr1G074960	HORVU3Hr1G074960.1;MSTRG.8009.2;HORVU3Hr1G074960.3	GO:0004601(peroxidase activity);GO:0005576(extracellular region);GO:0006979(response to oxidative stress);GO:0016491(oxidoreductase activity);GO:0020037(heme binding);GO:0042744(hydrogen peroxide catabolic process);GO:0046872(metal ion binding);GO:0055114(oxidation-reduction process);GO:0098869(cellular oxidant detoxification);GO:0098869(cellular oxidant detoxification)	00940(Phenylpropanoid biosynthesis);00940(Phenylpropanoid biosynthesis)	K00430	EC:1.11.1.7	Peroxidase [Source:UniProtKB/TrEMBL;Acc:F2CTB8]	260.026	216.518	209.134	0.742324	1.46786	0.651133	239.637	7.90471	1.03984e-79	1.09907e-77	up	yes
MSTRG.12789	HORVU5Hr1G065420	HORVU5Hr1G065420.14;HORVU5Hr1G065420.15;HORVU5Hr1G065420.16;HORVU5Hr1G065420.2;HORVU5Hr1G065420.13;HORVU5Hr1G065420.8;HORVU5Hr1G065420.11;HORVU5Hr1G065420.1;HORVU5Hr1G065420.6;HORVU5Hr1G065420.9;MSTRG.12789.8;HORVU5Hr1G065420.17;HORVU5Hr1G065420.19;HORVU5Hr1G065420.7	GO:0003677(DNA binding);GO:0003700(DNA-binding transcription factor activity);GO:0005634(nucleus);GO:0006355(regulation of transcription, DNA-templated);GO:0009617(response to bacterium);GO:0009620(response to fungus);GO:0009751(response to salicylic acid);GO:0010200(response to chitin);GO:0043565(sequence-specific DNA binding);GO:0043565(sequence-specific DNA binding)	04016(MAPK signaling pathway - plant);04626(Plant-pathogen interaction);04626(Plant-pathogen interaction)	K18834;K13424	NA		0.0948802	0.150138	0.0805621	12.041	10.4266	14.7693	0.00874349	-6.83758	1.43496e-79	1.5093e-77	down	yes
MSTRG.3920	HORVU2Hr1G033540	MSTRG.3920.4;HORVU2Hr1G033540.1;HORVU2Hr1G033540.5	GO:0003824(catalytic activity);GO:0050662(coenzyme binding);GO:0050662(coenzyme binding)	00941(Flavonoid biosynthesis);00940(Phenylpropanoid biosynthesis);00940(Phenylpropanoid biosynthesis)	K09753;K08695	EC:1.2.1.44;EC:1.3.1.77		0.0294892	0.0329469	0.0561408	7.68799	7.72487	11.0854	0.00447489	-7.80393	1.60458e-79	1.67951e-77	down	yes
MSTRG.1503	HORVU1Hr1G030790	HORVU1Hr1G030790.4;HORVU1Hr1G030790.7;HORVU1Hr1G030790.6;HORVU1Hr1G030790.3;MSTRG.1503.1;HORVU1Hr1G030790.1	GO:0000166(nucleotide binding);GO:0005524(ATP binding);GO:0006457(protein folding);GO:0051082(unfolded protein binding);GO:0051082(unfolded protein binding)	03040(Spliceosome);04141(Protein processing in endoplasmic reticulum);04144(Endocytosis);04144(Endocytosis)	K03283	NA		19.9252	15.9558	20.4634	446.277	476.675	433.58	0.0415356	-4.58951	1.73994e-79	1.81239e-77	down	yes
MSTRG.14439	HORVU6Hr1G009000	HORVU6Hr1G009000.1	GO:0016020(membrane);GO:0016021(integral component of membrane);GO:0030001(metal ion transport);GO:0046872(metal ion binding)	NA	NA	NA		0.08875	0.37012	0.464832	64.6369	70.0241	78.0032	0.00434348	-7.84693	2.86689e-79	2.97192e-77	down	yes
MSTRG.1370	HORVU1Hr1G025570	HORVU1Hr1G025570.1;HORVU1Hr1G025570.2;HORVU1Hr1G025570.3;HORVU1Hr1G025570.7	NA	NA	NA	NA		0.266751	0.349399	0.231976	25.7738	35.1775	22.54	0.0101583	-6.6212	3.80831e-79	3.92894e-77	down	yes
MSTRG.17760	HORVU7Hr1G071230	HORVU7Hr1G071230.1	GO:0016020(membrane);GO:0016021(integral component of membrane);GO:0022857(transmembrane transporter activity);GO:0055085(transmembrane transport)	NA	NA	NA	WAT1-related protein [Source:UniProtKB/TrEMBL;Acc:A0A287EA76]	0	0	0	15.6298	23.1221	16.7823	-inf	-inf	4.0754e-79	4.18446e-77	down	yes
MSTRG.10577	HORVU4Hr1G063980	HORVU4Hr1G063980.6;HORVU4Hr1G063980.7;HORVU4Hr1G063980.5;HORVU4Hr1G063980.2;HORVU4Hr1G063980.3;HORVU4Hr1G063980.8;HORVU4Hr1G063980.1	NA	04144(Endocytosis);04144(Endocytosis)	K19366	NA		1.03312	1.33874	1.33769	30.3577	32.9164	29.8108	0.0398513	-4.64923	5.81745e-79	5.94483e-77	down	yes
MSTRG.15525	HORVU6Hr1G063180	HORVU6Hr1G063180.1	GO:0005576(extracellular region);GO:0019953(sexual reproduction)	NA	NA	NA		23.4056	19.1459	26.3979	0	0	0	inf	inf	2.23252e-78	2.27064e-76	up	yes
MSTRG.14026	HORVU5Hr1G115100	HORVU5Hr1G115100.2;HORVU5Hr1G115100.1	GO:0009793(embryo development ending in seed dormancy);GO:0009845(seed germination);GO:0010029(regulation of seed germination);GO:0098755(maintenance of seed dormancy by absisic acid);GO:0098755(maintenance of seed dormancy by absisic acid)	NA	NA	NA		0.544854	0.553436	1.42854	204.918	211.792	211.152	0.00402449	-7.95698	4.37751e-78	4.43135e-76	down	yes
MSTRG.7735	HORVU3Hr1G066340	HORVU3Hr1G066340.2;HORVU3Hr1G066340.1	GO:0005634(nucleus);GO:0005634(nucleus)	NA	NA	NA		7.15774	7.13275	9.23735	233.986	313.117	222.132	0.030586	-5.03098	5.60602e-78	5.64846e-76	down	yes
MSTRG.13976	HORVU5Hr1G113780	HORVU5Hr1G113780.1	GO:0032875(regulation of DNA endoreduplication)	NA	NA	NA		0	0	0.065477	26.4166	40.4421	27.6523	0.000692798	-10.4953	5.96137e-78	5.97856e-76	down	yes
MSTRG.9438	HORVU4Hr1G012060	MSTRG.9438.2;MSTRG.9438.1;HORVU4Hr1G012060.1	GO:0003677(DNA binding);GO:0005634(nucleus);GO:0006351(transcription, DNA-templated);GO:0006355(regulation of transcription, DNA-templated)	NA	NA	NA		0	0	0	13.4067	14.0504	9.60948	-inf	-inf	7.44688e-78	7.43378e-76	down	yes
MSTRG.16483	HORVU7Hr1G007790	HORVU7Hr1G007790.1	GO:0004190(aspartic-type endopeptidase activity);GO:0006508(proteolysis);GO:0008233(peptidase activity);GO:0016787(hydrolase activity)	NA	NA	NA		0.300358	0.314249	0.680896	45.5747	72.3379	61.5441	0.00721903	-7.11398	1.89485e-77	1.8828e-75	down	yes
MSTRG.9882		MSTRG.9882.1	NA	NA	NA	NA		0	0	0.01738	13.065	15.2013	15.4479	0.000397582	-11.2965	3.14617e-77	3.11182e-75	down	yes
MSTRG.5236	HORVU2Hr1G088560	HORVU2Hr1G088560.1	NA	00073(Cutin, suberine and wax biosynthesis)	K17991	EC:1.11.2.3		0.800292	3.33588	1.39954	1785.52	1786.52	1709.97	0.00104803	-9.8981	4.35957e-77	4.29229e-75	down	yes
MSTRG.3327	HORVU2Hr1G009730	MSTRG.3327.1	NA	NA	NA	NA		21.0907	25.0843	24.7392	0	0	0	inf	inf	4.58311e-77	4.49186e-75	up	yes
MSTRG.11265	HORVU4Hr1G089520	HORVU4Hr1G089520.1;HORVU4Hr1G089520.4;HORVU4Hr1G089520.5;HORVU4Hr1G089520.6;HORVU4Hr1G089520.2;HORVU4Hr1G089520.3	GO:0030001(metal ion transport);GO:0046872(metal ion binding);GO:0046872(metal ion binding)	00010(Glycolysis / Gluconeogenesis);00030(Pentose phosphate pathway);00051(Fructose and mannose metabolism);00710(Carbon fixation in photosynthetic organisms);00710(Carbon fixation in photosynthetic organisms)	K01623	EC:4.1.2.13		40.5373	34.3218	27.6695	0	0	0.044555	2301.17	11.1682	6.61303e-77	6.45204e-75	up	yes
MSTRG.5017	HORVU2Hr1G081370	HORVU2Hr1G081370.2;MSTRG.5017.2;HORVU2Hr1G081370.4;HORVU2Hr1G081370.3;HORVU2Hr1G081370.1	GO:0004668(protein-arginine deiminase activity);GO:0009446(putrescine biosynthetic process);GO:0047632(agmatine deiminase activity);GO:0047632(agmatine deiminase activity)	00330(Arginine and proline metabolism);00330(Arginine and proline metabolism)	K10536	EC:3.5.3.12		79.7655	73.6255	91.7355	1.55618	1.20988	1.19609	61.867	5.9511	1.03815e-76	1.00831e-74	up	yes
MSTRG.13977	HORVU5Hr1G113790	HORVU5Hr1G113790.1	GO:0032875(regulation of DNA endoreduplication)	NA	NA	NA		0	0	0.072994	34.5756	49.4246	27.1152	0.00065692	-10.572	1.16035e-76	1.12195e-74	down	yes
MSTRG.8918	HORVU3Hr1G111580	MSTRG.8918.9;MSTRG.8918.3;HORVU3Hr1G111580.1;HORVU3Hr1G111580.4;HORVU3Hr1G111580.8;HORVU3Hr1G111580.2;HORVU3Hr1G111580.3;HORVU3Hr1G111580.6;HORVU3Hr1G111580.5	GO:0016020(membrane);GO:0016021(integral component of membrane);GO:0016021(integral component of membrane)	NA	NA	NA		2.60049	4.06269	4.90374	177.728	164.28	186.338	0.0218927	-5.51341	1.63462e-76	1.57347e-74	down	yes
MSTRG.2199	HORVU1Hr1G059910	HORVU1Hr1G059910.1;MSTRG.2199.1	NA	NA	NA	NA	Late embryogenesis abundant protein B19.4 [Source:UniProtKB/TrEMBL;Acc:A0A0B4J2W8]	0.199514	0.061901	0.188171	81.8076	148.961	57.2681	0.00156086	-9.32344	1.67232e-76	1.60261e-74	down	yes
MSTRG.1515	HORVU1Hr1G031490	MSTRG.1515.1;HORVU1Hr1G031490.1	NA	NA	NA	NA	Predicted protein [Source:UniProtKB/TrEMBL;Acc:F2EK04]	0	0.172486	0	44.0893	68.0931	46.8468	0.00108462	-9.8486	1.74771e-76	1.66743e-74	down	yes
MSTRG.7833	HORVU3Hr1G069590	HORVU3Hr1G069590.1;HORVU3Hr1G069590.2	GO:0003677(DNA binding);GO:0003700(DNA-binding transcription factor activity);GO:0005634(nucleus);GO:0006355(regulation of transcription, DNA-templated);GO:0006970(response to osmotic stress);GO:0009737(response to abscisic acid);GO:0043565(sequence-specific DNA binding);GO:0043565(sequence-specific DNA binding)	NA	NA	NA		0.0930004	0.129845	0.354947	40.7672	36.2254	41.8431	0.00486211	-7.6842	2.29591e-76	2.18081e-74	down	yes
MSTRG.6581	HORVU3Hr1G016280	MSTRG.6581.2;HORVU3Hr1G016280.2;HORVU3Hr1G016280.1	GO:0005746(mitochondrial respirasome);GO:0005746(mitochondrial respirasome)	NA	NA	NA		0	0.0249603	0.0531016	11.5995	11.6443	11.3178	0.00225864	-8.79033	3.10732e-76	2.93859e-74	down	yes
MSTRG.13253	HORVU5Hr1G083320	HORVU5Hr1G083320.1	GO:0006952(defense response)	NA	NA	NA		14.3174	36.9132	38.2403	5402.58	7869.22	6681.83	0.00448394	-7.80102	6.9492e-76	6.54317e-74	down	yes
MSTRG.14976	HORVU6Hr1G034380	HORVU6Hr1G034380.1	NA	NA	NA	NA		2.57402	3.21895	2.04456	78.0366	77.9044	76.6245	0.0337003	-4.89109	7.98517e-76	7.48592e-74	down	yes
MSTRG.5234	HORVU2Hr1G088540	MSTRG.5234.1	NA	NA	NA	NA		0.589682	2.37362	0.897636	940.006	999.348	947.615	0.00133737	-9.54639	8.77944e-76	8.19491e-74	down	yes
MSTRG.2923	HORVU1Hr1G087070	HORVU1Hr1G087070.1;HORVU1Hr1G087070.4;HORVU1Hr1G087070.2	GO:0006457(protein folding);GO:0051082(unfolded protein binding);GO:0051082(unfolded protein binding)	NA	NA	NA		14.7456	16.619	11.7847	308.904	350.713	330.879	0.0435633	-4.52074	2.00968e-75	1.86779e-73	down	yes
MSTRG.12849	HORVU5Hr1G067760	HORVU5Hr1G067760.1	NA	NA	NA	NA		560.086	696.058	731.443	2.93919	6.19353	4.97023	140.934	7.13888	2.04115e-75	1.8889e-73	up	yes
MSTRG.2356	HORVU1Hr1G065620	HORVU1Hr1G065620.1;HORVU1Hr1G065620.6;HORVU1Hr1G065620.3	GO:0006629(lipid metabolic process);GO:0008970(phospholipase A1 activity);GO:0016787(hydrolase activity);GO:0016787(hydrolase activity)	00220(Arginine biosynthesis);00220(Arginine biosynthesis)	K00145	EC:1.2.1.38		39.5687	32.6384	34.369	0.672984	0.585939	0.468271	61.7048	5.94731	2.13338e-75	1.96581e-73	up	yes
MSTRG.16131	HORVU6Hr1G086560	HORVU6Hr1G086560.3;HORVU6Hr1G086560.1;HORVU6Hr1G086560.2;HORVU6Hr1G086560.7;HORVU6Hr1G086560.8	GO:0003824(catalytic activity);GO:0004721(phosphoprotein phosphatase activity);GO:0004722(protein serine/threonine phosphatase activity);GO:0006470(protein dephosphorylation);GO:0016787(hydrolase activity);GO:0043169(cation binding);GO:0046872(metal ion binding);GO:0046872(metal ion binding)	NA	NA	NA		3.1548	3.35125	3.49132	66.918	68.0834	66.5227	0.0496088	-4.33326	2.62656e-75	2.40995e-73	down	yes
MSTRG.2376		MSTRG.2376.1	NA	NA	NA	NA		0	0	0	14.1856	11.9301	17.7088	-inf	-inf	2.82334e-75	2.57953e-73	down	yes
MSTRG.15312	HORVU6Hr1G054430	HORVU6Hr1G054430.13;HORVU6Hr1G054430.11;HORVU6Hr1G054430.10;HORVU6Hr1G054430.9;HORVU6Hr1G054430.5;HORVU6Hr1G054430.1;HORVU6Hr1G054430.12;HORVU6Hr1G054430.3;HORVU6Hr1G054430.7;HORVU6Hr1G054430.8;HORVU6Hr1G054430.6;HORVU6Hr1G054430.4	GO:0004177(aminopeptidase activity);GO:0006508(proteolysis);GO:0008233(peptidase activity);GO:0008235(metalloexopeptidase activity);GO:0016020(membrane);GO:0016021(integral component of membrane);GO:0016787(hydrolase activity);GO:0046872(metal ion binding);GO:0070006(metalloaminopeptidase activity);GO:0070084(protein initiator methionine removal);GO:0070084(protein initiator methionine removal)	00860(Porphyrin and chlorophyll metabolism);00860(Porphyrin and chlorophyll metabolism)	NA	NA	Methionine aminopeptidase [Source:UniProtKB/TrEMBL;Acc:A0A287U7W8]	0.366943	0.60357	0.680867	27.6787	25.9026	32.9672	0.0190804	-5.71176	4.38428e-75	3.98877e-73	down	yes
MSTRG.16802	HORVU7Hr1G026970	HORVU7Hr1G026970.2;HORVU7Hr1G026970.1;HORVU7Hr1G026970.4	GO:0005515(protein binding);GO:0005634(nucleus);GO:0006351(transcription, DNA-templated);GO:0006355(regulation of transcription, DNA-templated);GO:0009734(auxin-activated signaling pathway);GO:0009734(auxin-activated signaling pathway)	04075(Plant hormone signal transduction);04075(Plant hormone signal transduction)	K14484	NA	Auxin-responsive protein [Source:UniProtKB/TrEMBL;Acc:F2DKG9]	138.879	59.1968	64.5667	0	0	0.0460887	5698.63	12.4764	4.83836e-75	4.38339e-73	up	yes
MSTRG.9390		MSTRG.9390.1	NA	NA	NA	NA		0	0	0	35.615	121.104	107.27	-inf	-inf	1.97083e-74	1.77803e-72	down	yes
MSTRG.18075	HORVU7Hr1G083550	HORVU7Hr1G083550.5;HORVU7Hr1G083550.4;HORVU7Hr1G083550.2;HORVU7Hr1G083550.8;HORVU7Hr1G083550.1	GO:0004601(peroxidase activity);GO:0005576(extracellular region);GO:0006979(response to oxidative stress);GO:0016491(oxidoreductase activity);GO:0020037(heme binding);GO:0042744(hydrogen peroxide catabolic process);GO:0046872(metal ion binding);GO:0055114(oxidation-reduction process);GO:0098869(cellular oxidant detoxification);GO:0098869(cellular oxidant detoxification)	00940(Phenylpropanoid biosynthesis);00940(Phenylpropanoid biosynthesis)	K00430	EC:1.11.1.7	Peroxidase [Source:UniProtKB/TrEMBL;Acc:A0A287X4Q3]	33.0945	36.8324	36.098	0.120265	0.23903	0.0794027	241.681	7.91696	2.04224e-74	1.83478e-72	up	yes
MSTRG.6432	HORVU3Hr1G007500	MSTRG.6432.1;MSTRG.6432.2;MSTRG.6432.3	NA	NA	NA	NA		0	0	0	56.1424	35.8842	67.3502	-inf	-inf	2.44884e-74	2.19095e-72	down	yes
MSTRG.16589	HORVU7Hr1G015740;HORVU7Hr1G015760	MSTRG.16589.7;MSTRG.16589.11;HORVU7Hr1G015740.3;HORVU7Hr1G015740.4;MSTRG.16589.1;HORVU7Hr1G015740.1;HORVU7Hr1G015760.1;HORVU7Hr1G015740.5;HORVU7Hr1G015740.2;HORVU7Hr1G015740.6;MSTRG.16589.9	NA	NA	NA	NA		8.54184	9.60729	8.18213	162.08	160.977	189.675	0.0513549	-4.28336	2.59193e-74	2.30939e-72	down	yes
MSTRG.108		MSTRG.108.1	NA	NA	NA	NA		1.60832	0.770615	2.45323	257.269	236.017	323.718	0.00591449	-7.40153	2.67115e-74	2.37018e-72	down	yes
MSTRG.3589		MSTRG.3589.1	NA	NA	NA	NA		6.06342	6.5686	5.78185	124.397	118.132	133.713	0.0489416	-4.3528	8.20799e-74	7.25331e-72	down	yes
MSTRG.7499		MSTRG.7499.2;MSTRG.7499.1	NA	NA	NA	NA		0.14945	0.0257165	0.0941904	20.2401	24.0275	18.1773	0.00431352	-7.85692	1.37848e-73	1.21318e-71	down	yes
MSTRG.18027	HORVU7Hr1G082040	HORVU7Hr1G082040.3;HORVU7Hr1G082040.1	NA	NA	NA	NA	Predicted protein [Source:UniProtKB/TrEMBL;Acc:F2DNE8]	1.43807	1.86235	3.70593	292.997	314.867	278.778	0.00790211	-6.98355	1.50384e-73	1.31812e-71	down	yes
MSTRG.8295	HORVU3Hr1G083740	HORVU3Hr1G083740.1;HORVU3Hr1G083740.5	GO:0003677(DNA binding);GO:0005634(nucleus);GO:0005634(nucleus)	NA	NA	NA		0.106406	0.155287	0.236765	13.2592	13.3567	15.9467	0.0117112	-6.41597	9.35864e-73	8.16968e-71	down	yes
MSTRG.5024	HORVU2Hr1G081670	HORVU2Hr1G081670.4;HORVU2Hr1G081670.3;HORVU2Hr1G081670.2;HORVU2Hr1G081670.1	GO:0003872(6-phosphofructokinase activity);GO:0005524(ATP binding);GO:0006002(fructose 6-phosphate metabolic process);GO:0006096(glycolytic process);GO:0061615(glycolytic process through fructose-6-phosphate);GO:0061615(glycolytic process through fructose-6-phosphate)	00010(Glycolysis / Gluconeogenesis);00030(Pentose phosphate pathway);00051(Fructose and mannose metabolism);00052(Galactose metabolism);03018(RNA degradation);03018(RNA degradation)	K00850	EC:2.7.1.11		4.83897	5.72304	5.51321	103.615	103.33	106.143	0.0513439	-4.28366	1.00897e-72	8.77236e-71	down	yes
MSTRG.9566	HORVU4Hr1G017240	HORVU4Hr1G017240.5;HORVU4Hr1G017240.4;HORVU4Hr1G017240.1;HORVU4Hr1G017240.3	NA	NA	NA	NA		0.193111	0	0.184052	36.9771	50.776	49.4083	0.00274978	-8.50647	1.01561e-72	8.79464e-71	down	yes
MSTRG.11259	HORVU4Hr1G089090	HORVU4Hr1G089090.2;HORVU4Hr1G089090.1;HORVU4Hr1G089090.6;HORVU4Hr1G089090.12;HORVU4Hr1G089090.5;HORVU4Hr1G089090.10;HORVU4Hr1G089090.4;HORVU4Hr1G089090.7;HORVU4Hr1G089090.3;HORVU4Hr1G089090.9;HORVU4Hr1G089090.11	GO:0000166(nucleotide binding);GO:0005524(ATP binding);GO:0006457(protein folding);GO:0051082(unfolded protein binding);GO:0051082(unfolded protein binding)	03018(RNA degradation);03018(RNA degradation)	K04043	NA		21.4227	21.4369	14.1094	524.392	489.591	486.57	0.0379653	-4.71918	1.57567e-72	1.35898e-70	down	yes
MSTRG.3809		MSTRG.3809.1	NA	NA	NA	NA		0.024793	0.007692	0.010881	7.95918	5.30766	7.3427	0.00210417	-8.89253	2.07496e-72	1.78248e-70	down	yes
MSTRG.3779	HORVU2Hr1G028580	HORVU2Hr1G028580.1	GO:0016740(transferase activity);GO:0016757(transferase activity, transferring glycosyl groups);GO:0016758(transferase activity, transferring hexosyl groups)	00942(Anthocyanin biosynthesis)	K12938	EC:2.4.1.-	Glycosyltransferase [Source:UniProtKB/TrEMBL;Acc:A0A287HI50]	42.8754	30.3803	21.9793	0.051506	0	0.036997	1076.07	10.0716	3.48205e-72	2.97936e-70	up	yes
MSTRG.912	HORVU1Hr1G001140;HORVU1Hr1G001120	HORVU1Hr1G001140.1;MSTRG.912.1;HORVU1Hr1G001120.3;MSTRG.912.6;HORVU1Hr1G001120.1;MSTRG.912.2	GO:0045735(nutrient reservoir activity);GO:0045735(nutrient reservoir activity)	NA	NA	NA		0.00343857	0	0.00734555	136.075	45.4924	235.551	2.58539e-05	-15.2393	5.57186e-72	4.74864e-70	down	yes
MSTRG.18150	HORVU7Hr1G086890	HORVU7Hr1G086890.3;HORVU7Hr1G086890.5;HORVU7Hr1G086890.4;HORVU7Hr1G086890.11;HORVU7Hr1G086890.1;HORVU7Hr1G086890.2;HORVU7Hr1G086890.10;HORVU7Hr1G086890.9	GO:0004553(hydrolase activity, hydrolyzing O-glycosyl compounds);GO:0005576(extracellular region);GO:0005618(cell wall);GO:0005975(carbohydrate metabolic process);GO:0006073(cellular glucan metabolic process);GO:0008152(metabolic process);GO:0010411(xyloglucan metabolic process);GO:0016740(transferase activity);GO:0016762(xyloglucan:xyloglucosyl transferase activity);GO:0016787(hydrolase activity…	NA	NA	NA	Xyloglucan endotransglucosylase/hydrolase [Source:UniProtKB/TrEMBL;Acc:M0XPV0]	13.2187	14.8539	15.7123	0.0227299	0.00848409	0.0450295	574.278	9.16561	2.51824e-71	2.13772e-69	up	yes
MSTRG.164	HORVU0Hr1G005250	HORVU0Hr1G005250.3;HORVU0Hr1G005250.1;HORVU0Hr1G005250.2	NA	NA	NA	NA		0.0827584	0.266189	0.115468	21.2542	25.8027	29.3022	0.006082	-7.36124	3.71648e-71	3.14254e-69	down	yes
MSTRG.7167		MSTRG.7167.1	NA	NA	NA	NA		0	0	0.049433	17.4319	16.3025	18.901	0.000939159	-10.0563	4.11557e-71	3.4664e-69	down	yes
MSTRG.12624	HORVU5Hr1G058310	MSTRG.12624.1;HORVU5Hr1G058310.1	NA	NA	NA	NA	Predicted protein [Source:UniProtKB/TrEMBL;Acc:F2EEL8]	0	0	0	11.1703	13.3072	9.90155	-inf	-inf	4.96965e-71	4.16948e-69	down	yes
MSTRG.2427	HORVU1Hr1G068020	HORVU1Hr1G068020.1;HORVU1Hr1G068020.3;HORVU1Hr1G068020.6;HORVU1Hr1G068020.7;HORVU1Hr1G068020.5	GO:0016491(oxidoreductase activity);GO:0016620(oxidoreductase activity, acting on the aldehyde or oxo group of donors, NAD or NADP as acceptor);GO:0055114(oxidation-reduction process);GO:0055114(oxidation-reduction process)	00940(Phenylpropanoid biosynthesis);00940(Phenylpropanoid biosynthesis)	K12355	EC:1.2.1.68		24.593	18.5899	21.8555	0.0551975	0.0573593	0	577.828	9.1745	7.2636e-71	6.07046e-69	up	yes
MSTRG.15831	HORVU6Hr1G075130	HORVU6Hr1G075130.3;HORVU6Hr1G075130.4;HORVU6Hr1G075130.1	GO:0016020(membrane);GO:0016021(integral component of membrane);GO:0016021(integral component of membrane)	NA	NA	NA		3.01457	2.39487	3.05163	71.4711	62.211	75.7019	0.0404094	-4.62917	8.44146e-71	7.0276e-69	down	yes
MSTRG.13772	HORVU5Hr1G105840	HORVU5Hr1G105840.4;MSTRG.13772.1;HORVU5Hr1G105840.3;HORVU5Hr1G105840.1	NA	NA	NA	NA		3.92098	7.84477	5.06431	244.074	262.801	304.471	0.0207434	-5.59121	2.1094e-70	1.74934e-68	down	yes
MSTRG.4176	HORVU2Hr1G044340	HORVU2Hr1G044340.1;HORVU2Hr1G044340.3;HORVU2Hr1G044340.2	GO:0004601(peroxidase activity);GO:0005576(extracellular region);GO:0006979(response to oxidative stress);GO:0016020(membrane);GO:0016021(integral component of membrane);GO:0016491(oxidoreductase activity);GO:0020037(heme binding);GO:0042744(hydrogen peroxide catabolic process);GO:0046872(metal ion binding);GO:0055114(oxidation-reduction process);GO:0098869(cellular oxidant detoxification);GO:009…	00940(Phenylpropanoid biosynthesis);00940(Phenylpropanoid biosynthesis)	K00430	EC:1.11.1.7	Peroxidase [Source:UniProtKB/TrEMBL;Acc:A0A287HUR1]	48.2022	84.503	54.4083	0.123024	0.328112	0.245701	268.518	8.06888	2.96254e-70	2.44745e-68	up	yes
MSTRG.3190	HORVU2Hr1G002230	HORVU2Hr1G002230.3;HORVU2Hr1G002230.5;HORVU2Hr1G002230.2;HORVU2Hr1G002230.6;HORVU2Hr1G002230.4;HORVU2Hr1G002230.1;HORVU2Hr1G002230.7	NA	00905(Brassinosteroid biosynthesis);00905(Brassinosteroid biosynthesis)	K09590	EC:1.14.-.-		31.6735	22.3184	30.9837	0.203623	0.236864	0.29465	115.591	6.85289	3.0745e-70	2.53024e-68	up	yes
MSTRG.109	HORVU0Hr1G002870	HORVU0Hr1G002870.1;HORVU0Hr1G002870.3	NA	NA	NA	NA		0.181313	0.0541697	0.27477	32.892	25.5225	33.1111	0.00557498	-7.48682	3.1316e-70	2.56744e-68	down	yes
MSTRG.7981	HORVU3Hr1G074230	HORVU3Hr1G074230.2;HORVU3Hr1G074230.1;HORVU3Hr1G074230.3;MSTRG.7981.1	NA	04075(Plant hormone signal transduction);04075(Plant hormone signal transduction)	K14487	NA		588.376	376.664	344.856	6.88224	7.1248	7.03196	62.2604	5.96024	1.53631e-69	1.25477e-67	up	yes
MSTRG.4978	HORVU2Hr1G079960	HORVU2Hr1G079960.6;HORVU2Hr1G079960.9;HORVU2Hr1G079960.4;HORVU2Hr1G079960.5;HORVU2Hr1G079960.15;HORVU2Hr1G079960.13;HORVU2Hr1G079960.1;HORVU2Hr1G079960.8;HORVU2Hr1G079960.14;HORVU2Hr1G079960.10;HORVU2Hr1G079960.2	GO:0006508(proteolysis);GO:0006751(glutathione catabolic process);GO:0036374(glutathione hydrolase activity);GO:0036374(glutathione hydrolase activity)	00590(Arachidonic acid metabolism);00430(Taurine and hypotaurine metabolism);00460(Cyanoamino acid metabolism);00480(Glutathione metabolism);00480(Glutathione metabolism)	K18592	EC:2.3.2.2;EC:3.4.19.13		24.0462	25.5894	22.4945	0.329816	0.442927	0.402068	61.3973	5.9401	1.98553e-69	1.61555e-67	up	yes
MSTRG.7716	HORVU3Hr1G065620	HORVU3Hr1G065620.1	GO:0004672(protein kinase activity);GO:0005524(ATP binding);GO:0006468(protein phosphorylation)	04016(MAPK signaling pathway - plant)	K20716	NA		0.011955	0	0.133688	75.2629	69.6631	81.2683	0.000643885	-10.6009	3.21026e-69	2.60224e-67	down	yes
MSTRG.12626	HORVU5Hr1G058330	MSTRG.12626.1;HORVU5Hr1G058330.1	NA	NA	NA	NA	Predicted protein [Source:UniProtKB/TrEMBL;Acc:F2EEL8]	0	0	0	11.0564	13.2161	9.35465	-inf	-inf	6.57533e-69	5.31001e-67	down	yes
MSTRG.16966	HORVU7Hr1G034270	HORVU7Hr1G034270.1	GO:0006952(defense response);GO:0009607(response to biotic stimulus)	NA	NA	NA		29.9584	65.3497	40.478	0	0	0	inf	inf	9.96517e-69	8.0175e-67	up	yes
MSTRG.13489	HORVU5Hr1G094490	HORVU5Hr1G094490.2;HORVU5Hr1G094490.1	GO:0016020(membrane);GO:0016021(integral component of membrane);GO:0016021(integral component of membrane)	NA	NA	NA		0.329709	0	0.106191	593.512	600.491	631.787	0.000238746	-12.0322	1.31707e-68	1.05571e-66	down	yes
MSTRG.17355	HORVU7Hr1G051260	MSTRG.17355.4;HORVU7Hr1G051260.5;HORVU7Hr1G051260.1;HORVU7Hr1G051260.8;HORVU7Hr1G051260.3;HORVU7Hr1G051260.4;HORVU7Hr1G051260.6	GO:0004420(hydroxymethylglutaryl-CoA reductase (NADPH) activity);GO:0005783(endoplasmic reticulum);GO:0005789(endoplasmic reticulum membrane);GO:0008299(isoprenoid biosynthetic process);GO:0015936(coenzyme A metabolic process);GO:0016020(membrane);GO:0016021(integral component of membrane);GO:0016491(oxidoreductase activity);GO:0016616(oxidoreductase activity, acting on the CH-OH group of donors,…	00900(Terpenoid backbone biosynthesis);00900(Terpenoid backbone biosynthesis)	K00021	EC:1.1.1.34	3-hydroxy-3-methylglutaryl coenzyme A reductase [Source:UniProtKB/TrEMBL;Acc:A0A287WGX1]	4.74096	4.25016	3.72691	72.726	76.2945	69.2218	0.0582748	-4.10098	1.45308e-68	1.16042e-66	down	yes
MSTRG.3783	HORVU2Hr1G028720	HORVU2Hr1G028720.1;HORVU2Hr1G028720.2;HORVU2Hr1G028720.3	NA	NA	NA	NA		32.6423	27.4177	49.0234	0	0	0.0500351	2180.14	11.0902	2.06029e-68	1.63926e-66	up	yes
MSTRG.18526	HORVU7Hr1G101920	HORVU7Hr1G101920.3;HORVU7Hr1G101920.4;HORVU7Hr1G101920.5;HORVU7Hr1G101920.1;HORVU7Hr1G101920.2	GO:0003824(catalytic activity);GO:0009408(response to heat);GO:0010286(heat acclimation);GO:0010608(posttranscriptional regulation of gene expression);GO:0010608(posttranscriptional regulation of gene expression)	NA	NA	NA		28.6561	34.9133	28.8148	472.602	478.502	546.483	0.0616888	-4.01885	2.50082e-68	1.98245e-66	down	yes
MSTRG.10066		MSTRG.10066.1;MSTRG.10066.2	NA	NA	NA	NA		0.026792	0.158976	0.145755	30.3883	33.3782	28.5628	0.00359066	-8.12154	2.75971e-68	2.17966e-66	down	yes
MSTRG.280	HORVU0Hr1G008850	HORVU0Hr1G008850.3;HORVU0Hr1G008850.2;HORVU0Hr1G008850.4;HORVU0Hr1G008850.6;HORVU0Hr1G008850.1	NA	NA	NA	NA		1.05221	1.02873	1.15271	20.6439	23.7613	21.7472	0.0488817	-4.35456	7.56731e-68	5.95498e-66	down	yes
MSTRG.890	HORVU1Hr1G000680	HORVU1Hr1G000680.1	GO:0045735(nutrient reservoir activity)	NA	NA	NA		0	0	0	133.976	54.3965	247.134	-inf	-inf	1.22789e-67	9.62753e-66	down	yes
MSTRG.15980	HORVU6Hr1G080260	HORVU6Hr1G080260.1;HORVU6Hr1G080260.4;HORVU6Hr1G080260.3;HORVU6Hr1G080260.5	GO:0016020(membrane);GO:0016021(integral component of membrane);GO:0022857(transmembrane transporter activity);GO:0055085(transmembrane transport);GO:0055085(transmembrane transport)	NA	NA	NA	WAT1-related protein [Source:UniProtKB/TrEMBL;Acc:M0VUA0]	40.0274	117.085	77.4755	0.106567	0.121101	0.184618	568.993	9.15227	1.29185e-67	1.00924e-65	up	yes
MSTRG.2010	HORVU1Hr1G054230	HORVU1Hr1G054230.1;HORVU1Hr1G054230.3;HORVU1Hr1G054230.4;HORVU1Hr1G054230.8;HORVU1Hr1G054230.6;HORVU1Hr1G054230.5;HORVU1Hr1G054230.2;HORVU1Hr1G054230.7;HORVU1Hr1G054230.10	NA	NA	NA	NA		33.8444	31.6994	48.0717	0.314051	0.275887	0.410968	113.513	6.82671	3.14769e-67	2.4502e-65	up	yes
MSTRG.12339	HORVU5Hr1G048000	HORVU5Hr1G048000.1	GO:0005509(calcium ion binding)	04626(Plant-pathogen interaction)	K13448	NA	Predicted protein [Source:UniProtKB/TrEMBL;Acc:F2DS78]	0	0	0.093169	21.0484	16.5869	21.3298	0.00158007	-9.3058	3.65766e-67	2.83693e-65	down	yes
MSTRG.3721	HORVU2Hr1G026810	HORVU2Hr1G026810.1	GO:0004601(peroxidase activity);GO:0005623(cell);GO:0005634(nucleus);GO:0005737(cytoplasm);GO:0016209(antioxidant activity);GO:0016491(oxidoreductase activity);GO:0045454(cell redox homeostasis);GO:0051920(peroxiredoxin activity);GO:0055114(oxidation-reduction process);GO:0098869(cellular oxidant detoxification)	00940(Phenylpropanoid biosynthesis)	K11188	EC:1.11.1.7;EC:1.11.1.15		0.435484	2.78038	1.46991	1884.76	2052.36	1849.99	0.000809692	-10.2703	1.25398e-66	9.69116e-65	down	yes
MSTRG.5712	HORVU2Hr1G104580	HORVU2Hr1G104580.3;HORVU2Hr1G104580.4;HORVU2Hr1G104580.1;HORVU2Hr1G104580.2;HORVU2Hr1G104580.5	GO:0003677(DNA binding);GO:0005634(nucleus);GO:0005634(nucleus)	04712(Circadian rhythm - plant);04712(Circadian rhythm - plant)	K12133	NA		1.01438	0.891361	0.751708	20.5016	23.349	20.7906	0.0411108	-4.60434	2.0408e-66	1.57156e-64	down	yes
MSTRG.12351		MSTRG.12351.1	NA	NA	NA	NA		0	0	0	14.7244	10.4841	16.2095	-inf	-inf	2.20895e-66	1.695e-64	down	yes
MSTRG.2727	HORVU1Hr1G079140	HORVU1Hr1G079140.1;HORVU1Hr1G079140.13;HORVU1Hr1G079140.14;HORVU1Hr1G079140.6;HORVU1Hr1G079140.7;HORVU1Hr1G079140.12;HORVU1Hr1G079140.3;HORVU1Hr1G079140.10;HORVU1Hr1G079140.16;HORVU1Hr1G079140.17;HORVU1Hr1G079140.2;HORVU1Hr1G079140.5;HORVU1Hr1G079140.8	GO:0004650(polygalacturonase activity);GO:0005975(carbohydrate metabolic process);GO:0008152(metabolic process);GO:0016787(hydrolase activity);GO:0016798(hydrolase activity, acting on glycosyl bonds);GO:0016798(hydrolase activity, acting on glycosyl bonds)	00040(Pentose and glucuronate interconversions);00040(Pentose and glucuronate interconversions)	K01213	EC:3.2.1.67		0	0.0199885	0	8.50847	5.65115	9.89643	0.000830913	-10.233	2.55721e-66	1.95527e-64	down	yes
MSTRG.439	HORVU0Hr1G016410	HORVU0Hr1G016410.1	GO:0005576(extracellular region);GO:0019953(sexual reproduction)	NA	NA	NA		34.9788	29.5388	39.3874	0.067926	0.132771	0	517.72	9.01603	2.9203e-66	2.225e-64	up	yes
MSTRG.7525	HORVU3Hr1G057810	HORVU3Hr1G057810.1	GO:0016020(membrane);GO:0016021(integral component of membrane)	NA	NA	NA		0	0.048075	0.118083	79.8107	103.612	57.1314	0.00069073	-10.4996	3.80381e-66	2.88795e-64	down	yes
MSTRG.4112	HORVU2Hr1G040830	HORVU2Hr1G040830.2;HORVU2Hr1G040830.6;HORVU2Hr1G040830.4;HORVU2Hr1G040830.10;HORVU2Hr1G040830.1;HORVU2Hr1G040830.9;MSTRG.4112.6	GO:0005515(protein binding);GO:0005515(protein binding)	NA	NA	NA		2.28818	3.51074	5.22129	372.429	220.11	359.987	0.0115695	-6.43354	4.93858e-66	3.73634e-64	down	yes
MSTRG.8932	HORVU3Hr1G112350	HORVU3Hr1G112350.1	GO:0004601(peroxidase activity);GO:0005576(extracellular region);GO:0006979(response to oxidative stress);GO:0016491(oxidoreductase activity);GO:0020037(heme binding);GO:0042744(hydrogen peroxide catabolic process);GO:0046872(metal ion binding);GO:0055114(oxidation-reduction process);GO:0098869(cellular oxidant detoxification)	00940(Phenylpropanoid biosynthesis)	K00430	EC:1.11.1.7	Peroxidase [Source:UniProtKB/TrEMBL;Acc:F2E8A9]	0.3252	1.53699	1.12312	339.326	328.478	394.687	0.00280972	-8.47536	5.54082e-66	4.17732e-64	down	yes
MSTRG.6519	HORVU3Hr1G013860	HORVU3Hr1G013860.6;MSTRG.6519.14;HORVU3Hr1G013860.15;HORVU3Hr1G013860.22;HORVU3Hr1G013860.8;HORVU3Hr1G013860.19;HORVU3Hr1G013860.7;HORVU3Hr1G013860.18;HORVU3Hr1G013860.2;HORVU3Hr1G013860.14;HORVU3Hr1G013860.23;HORVU3Hr1G013860.13;HORVU3Hr1G013860.10;HORVU3Hr1G013860.11;HORVU3Hr1G013860.17;HORVU3Hr1G013860.1	GO:0016020(membrane);GO:0016021(integral component of membrane);GO:0016021(integral component of membrane)	NA	NA	NA	Predicted protein [Source:UniProtKB/TrEMBL;Acc:F2DY04]	2.2945	2.91915	2.77983	46.1727	54.4328	42.2001	0.0559746	-4.15908	6.04219e-66	4.53943e-64	down	yes
MSTRG.12710		MSTRG.12710.3;MSTRG.12710.5;MSTRG.12710.1;MSTRG.12710.2;MSTRG.12710.4	NA	NA	NA	NA		3.41208	3.35201	3.50023	66.2886	50.954	67.9998	0.0554102	-4.17371	6.7276e-66	5.03682e-64	down	yes
MSTRG.11209	HORVU4Hr1G087430	HORVU4Hr1G087430.1;MSTRG.11209.3;HORVU4Hr1G087430.5;MSTRG.11209.2;HORVU4Hr1G087430.3;MSTRG.11209.5;HORVU4Hr1G087430.2;HORVU4Hr1G087430.4	GO:0006952(defense response);GO:0008152(metabolic process);GO:0009405(pathogenesis);GO:0016787(hydrolase activity);GO:0016798(hydrolase activity, acting on glycosyl bonds);GO:0017148(negative regulation of translation);GO:0030598(rRNA N-glycosylase activity);GO:0090729(toxin activity);GO:0090729(toxin activity)	NA	NA	NA	rRNA N-glycosidase [Source:UniProtKB/TrEMBL;Acc:A0A287Q0P2]	14.544	38.4163	27.2502	0.0228237	0.00484783	0.0454014	1097.68	10.1002	9.5214e-66	7.10382e-64	up	yes
MSTRG.2008	HORVU1Hr1G054200	MSTRG.2008.1	NA	NA	NA	NA		29.9405	35.7831	39.7819	0.309016	0.439226	0.227247	108.157	6.75698	1.18744e-65	8.82881e-64	up	yes
MSTRG.13969		MSTRG.13969.1;MSTRG.13969.3;MSTRG.13969.2	NA	NA	NA	NA		0	0.033305	0	11.9496	10.9705	9.51674	0.00102676	-9.92768	1.24825e-65	9.24905e-64	down	yes
MSTRG.4707	HORVU2Hr1G069710	HORVU2Hr1G069710.5;HORVU2Hr1G069710.1;HORVU2Hr1G069710.6;HORVU2Hr1G069710.4;HORVU2Hr1G069710.3	GO:0016020(membrane);GO:0016021(integral component of membrane);GO:0016021(integral component of membrane)	03018(RNA degradation);03018(RNA degradation)	K12600	NA		0.348193	0.668713	1.09569	196.958	104.561	196.524	0.0042418	-7.88111	1.27871e-65	9.44234e-64	down	yes
MSTRG.18211	HORVU7Hr1G089240	HORVU7Hr1G089240.1	NA	NA	NA	NA	Predicted protein [Source:UniProtKB/TrEMBL;Acc:F2EIN2]	0.680381	0.435056	0.6864	24.7753	21.9895	23.6984	0.0255713	-5.28933	3.61647e-65	2.66138e-63	down	yes
MSTRG.10859	HORVU4Hr1G074710	HORVU4Hr1G074710.1	NA	NA	NA	NA		0.68426	1.86654	3.12233	570.235	550.787	586.273	0.00332288	-8.23335	5.97598e-65	4.38279e-63	down	yes
MSTRG.6373	HORVU3Hr1G004250	HORVU3Hr1G004250.6;MSTRG.6373.2;HORVU3Hr1G004250.5;HORVU3Hr1G004250.1;HORVU3Hr1G004250.4;HORVU3Hr1G004250.2;HORVU3Hr1G004250.3	GO:0004867(serine-type endopeptidase inhibitor activity);GO:0005576(extracellular region);GO:0010466(negative regulation of peptidase activity);GO:0010951(negative regulation of endopeptidase activity);GO:0030414(peptidase inhibitor activity);GO:0030414(peptidase inhibitor activity)	NA	NA	NA		0.232182	0.0947312	0.260049	22.7924	27.9522	19.4019	0.00836768	-6.90096	8.25558e-65	6.03413e-63	down	yes
MSTRG.380	HORVU0Hr1G013950	HORVU0Hr1G013950.21;HORVU0Hr1G013950.17;HORVU0Hr1G013950.13;MSTRG.380.1;HORVU0Hr1G013950.4;HORVU0Hr1G013950.10;HORVU0Hr1G013950.22;HORVU0Hr1G013950.2;HORVU0Hr1G013950.15;HORVU0Hr1G013950.20;HORVU0Hr1G013950.16;HORVU0Hr1G013950.5;HORVU0Hr1G013950.6;HORVU0Hr1G013950.8;HORVU0Hr1G013950.9;HORVU0Hr1G013950.12;HORVU0Hr1G013950.14;HORVU0Hr1G013950.7;HORVU0Hr1G013950.11;HORVU0Hr1G013950.1	GO:0003700(DNA-binding transcription factor activity);GO:0006355(regulation of transcription, DNA-templated);GO:0006355(regulation of transcription, DNA-templated)	NA	NA	NA		1.61523	1.89444	1.90538	26.9331	32.3391	27.7941	0.0621946	-4.00707	1.24106e-64	9.04047e-63	down	yes
MSTRG.15413	HORVU6Hr1G058450	HORVU6Hr1G058450.12;HORVU6Hr1G058450.5;HORVU6Hr1G058450.4;HORVU6Hr1G058450.13;HORVU6Hr1G058450.2;HORVU6Hr1G058450.8;HORVU6Hr1G058450.14;HORVU6Hr1G058450.1;HORVU6Hr1G058450.18;HORVU6Hr1G058450.15;HORVU6Hr1G058450.9;HORVU6Hr1G058450.30;HORVU6Hr1G058450.26;HORVU6Hr1G058450.33;HORVU6Hr1G058450.31;HORVU6Hr1G058450.28;HORVU6Hr1G058450.35;HORVU6Hr1G058450.10;HORVU6Hr1G058450.24;HORVU6Hr1G058450.6;HORVU6…	GO:0003676(nucleic acid binding);GO:0003723(RNA binding);GO:0003723(RNA binding)	NA	NA	NA		4.78405	5.20879	4.73288	68.5085	63.9233	72.1057	0.0719952	-3.79596	2.1462e-64	1.55813e-62	down	yes
MSTRG.15791	HORVU6Hr1G073040	MSTRG.15791.7;MSTRG.15791.1;MSTRG.15791.8;MSTRG.15791.2;MSTRG.15791.9;MSTRG.15791.3;MSTRG.15791.6;MSTRG.15791.10;MSTRG.15791.11;MSTRG.15791.5;MSTRG.15791.4	NA	NA	NA	NA		1.32035	2.03106	3.98188	307.144	309.615	251.398	0.00844695	-6.88735	2.65508e-64	1.9211e-62	down	yes
MSTRG.9493	HORVU4Hr1G014220	HORVU4Hr1G014220.6;HORVU4Hr1G014220.2;HORVU4Hr1G014220.26;HORVU4Hr1G014220.23;HORVU4Hr1G014220.8;HORVU4Hr1G014220.7;HORVU4Hr1G014220.5;HORVU4Hr1G014220.28;HORVU4Hr1G014220.12;HORVU4Hr1G014220.22;HORVU4Hr1G014220.20;HORVU4Hr1G014220.25;HORVU4Hr1G014220.9;HORVU4Hr1G014220.3;HORVU4Hr1G014220.15;HORVU4Hr1G014220.14;HORVU4Hr1G014220.29;HORVU4Hr1G014220.1;HORVU4Hr1G014220.16;HORVU4Hr1G014220.24;HORVU4H…	GO:0000145(exocyst);GO:0006887(exocytosis);GO:0006887(exocytosis)	NA	NA	NA		0.129384	0.139768	0.0797999	4.80029	7.67142	5.56399	0.0193478	-5.69168	3.11531e-64	2.24657e-62	down	yes
MSTRG.2730	HORVU1Hr1G079250	HORVU1Hr1G079250.2;HORVU1Hr1G079250.1	NA	NA	NA	NA		0.020858	0.155313	0.277291	31.4725	32.2484	31.9075	0.00474191	-7.72032	3.87368e-64	2.78414e-62	down	yes
MSTRG.2522	HORVU1Hr1G072220	MSTRG.2522.2;HORVU1Hr1G072220.6;HORVU1Hr1G072220.5;HORVU1Hr1G072220.1	GO:0000166(nucleotide binding);GO:0005524(ATP binding);GO:0005524(ATP binding)	03040(Spliceosome);04141(Protein processing in endoplasmic reticulum);04144(Endocytosis);04144(Endocytosis)	K03283	NA		92.5515	80.842	90.22	1162.8	1181.6	1296.2	0.0724094	-3.78768	4.78254e-64	3.42595e-62	down	yes
MSTRG.11042	HORVU4Hr1G081640	HORVU4Hr1G081640.1	GO:0004867(serine-type endopeptidase inhibitor activity);GO:0005576(extracellular region);GO:0010466(negative regulation of peptidase activity);GO:0010951(negative regulation of endopeptidase activity);GO:0015066(alpha-amylase inhibitor activity);GO:0030414(peptidase inhibitor activity);GO:0043086(negative regulation of catalytic activity)	NA	NA	NA	Alpha-amylase/trypsin inhibitor CMd [Source:UniProtKB/TrEMBL;Acc:M0Y227]	0	0	0	64.8336	31.883	126.394	-inf	-inf	6.50653e-64	4.64549e-62	down	yes
MSTRG.2979	HORVU1Hr1G089830	HORVU1Hr1G089830.1	NA	00902(Monoterpenoid biosynthesis)	K15095	EC:1.1.1.208		57.9125	58.4708	58.9505	0.478805	0.783493	0.986651	77.9626	6.28471	8.76065e-64	6.23423e-62	up	yes
MSTRG.11299	HORVU4Hr1G090440;HORVU4Hr1G090460	MSTRG.11299.2;HORVU4Hr1G090440.2;MSTRG.11299.12;HORVU4Hr1G090460.8;HORVU4Hr1G090460.5;HORVU4Hr1G090440.3;HORVU4Hr1G090460.7;HORVU4Hr1G090460.9;MSTRG.11299.11;HORVU4Hr1G090460.4;HORVU4Hr1G090460.3;HORVU4Hr1G090440.4;HORVU4Hr1G090460.2;HORVU4Hr1G090460.1;HORVU4Hr1G090460.6;HORVU4Hr1G090440.1	GO:0000166(nucleotide binding);GO:0005524(ATP binding);GO:0005737(cytoplasm);GO:0009408(response to heat);GO:0009507(chloroplast);GO:0009570(chloroplast stroma);GO:0009658(chloroplast organization);GO:0019538(protein metabolic process);GO:0042026(protein refolding);GO:0016020(membrane);GO:0016021(integral component of membrane);GO:0030001(metal ion transport);GO:0046873(metal ion transmembrane tr…	04016(MAPK signaling pathway - plant);04075(Plant hormone signal transduction);04075(Plant hormone signal transduction)	K14513	NA		8.79894	9.10983	7.14806	124.831	114.222	127.266	0.0684018	-3.86982	9.38226e-64	6.65462e-62	down	yes
MSTRG.4832		MSTRG.4832.1	NA	NA	NA	NA		488.391	491.742	682.372	9.70369	9.6641	5.79144	66.0793	6.04613	1.46946e-63	1.03883e-61	up	yes
MSTRG.7717	HORVU3Hr1G065630	HORVU3Hr1G065630.1	GO:0000166(nucleotide binding);GO:0004672(protein kinase activity);GO:0004674(protein serine/threonine kinase activity);GO:0005524(ATP binding);GO:0006468(protein phosphorylation)	04016(MAPK signaling pathway - plant)	K20716	NA		0.029783	0.082967	0.056851	13.7038	9.12366	12.8233	0.0047573	-7.71564	2.13199e-63	1.50229e-61	down	yes
MSTRG.900	HORVU1Hr1G001350	HORVU1Hr1G001350.1	GO:0045735(nutrient reservoir activity)	NA	NA	NA		0	0	0	186.534	51.6774	283.945	-inf	-inf	2.30264e-63	1.61725e-61	down	yes
MSTRG.3856	HORVU2Hr1G031460	HORVU2Hr1G031460.1;HORVU2Hr1G031460.2	NA	03050(Proteasome);03050(Proteasome)	K02730	EC:3.4.25.1		0.797201	1.57518	1.18994	47.4632	48.8128	52.5295	0.0239394	-5.38447	2.94335e-63	2.06053e-61	down	yes
MSTRG.348	HORVU0Hr1G012460	MSTRG.348.2;HORVU0Hr1G012460.1	NA	NA	NA	NA		0.984569	1.41968	1.47463	24.2533	24.7971	26.9941	0.0510081	-4.29313	4.18648e-63	2.92132e-61	down	yes
MSTRG.1184	HORVU1Hr1G018140	HORVU1Hr1G018140.1;HORVU1Hr1G018140.5;HORVU1Hr1G018140.3;HORVU1Hr1G018140.2	GO:0016491(oxidoreductase activity);GO:0055114(oxidation-reduction process);GO:0055114(oxidation-reduction process)	00061(Fatty acid biosynthesis);01040(Biosynthesis of unsaturated fatty acids);00780(Biotin metabolism);00333(Prodigiosin biosyntheses);00333(Prodigiosin biosyntheses)	K00059	EC:1.1.1.100		1.33125	6.94751	4.07793	2976.39	3120.37	2995.61	0.00135902	-9.52322	4.60765e-63	3.20484e-61	down	yes
MSTRG.5399		MSTRG.5399.1	NA	NA	NA	NA		0.120142	0.273638	0.118333	12.5397	10.9447	14.3592	0.0135323	-6.20745	4.81101e-63	3.33553e-61	down	yes
MSTRG.10785	HORVU4Hr1G071730	HORVU4Hr1G071730.6;HORVU4Hr1G071730.3;HORVU4Hr1G071730.10;HORVU4Hr1G071730.11;HORVU4Hr1G071730.8;HORVU4Hr1G071730.1;HORVU4Hr1G071730.7;HORVU4Hr1G071730.2;HORVU4Hr1G071730.5;HORVU4Hr1G071730.9	GO:0004512(inositol-3-phosphate synthase activity);GO:0005737(cytoplasm);GO:0006021(inositol biosynthetic process);GO:0006629(lipid metabolic process);GO:0008654(phospholipid biosynthetic process);GO:0016853(isomerase activity);GO:0016853(isomerase activity)	00562(Inositol phosphate metabolism);00562(Inositol phosphate metabolism)	K01858	EC:5.5.1.4		33.8985	54.1796	51.371	917.896	911.238	903.313	0.0510345	-4.29238	4.88272e-63	3.3744e-61	down	yes
MSTRG.5760	HORVU2Hr1G106040	HORVU2Hr1G106040.1	NA	NA	NA	NA		0.559421	1.45732	1.39053	69.8377	65.1611	76.5418	0.0161069	-5.95617	6.38067e-63	4.39553e-61	down	yes
MSTRG.10209		MSTRG.10209.1	NA	NA	NA	NA		0	0	0.052088	15.133	14.6826	14.7018	0.00117006	-9.7392	1.11086e-62	7.62812e-61	down	yes
MSTRG.6627	HORVU3Hr1G018650	MSTRG.6627.2;HORVU3Hr1G018650.5;HORVU3Hr1G018650.6;HORVU3Hr1G018650.1	GO:0000287(magnesium ion binding);GO:0003824(catalytic activity);GO:0030976(thiamine pyrophosphate binding);GO:0030976(thiamine pyrophosphate binding)	00010(Glycolysis / Gluconeogenesis);00010(Glycolysis / Gluconeogenesis)	K01568	EC:4.1.1.1		2.51938	2.94264	2.7977	46.0489	38.1231	42.6272	0.0651402	-3.94031	1.23919e-62	8.48237e-61	down	yes
MSTRG.9662	HORVU4Hr1G021720	HORVU4Hr1G021720.1;MSTRG.9662.3;MSTRG.9662.1;HORVU4Hr1G021720.5;HORVU4Hr1G021720.4;MSTRG.9662.2;HORVU4Hr1G021720.2;HORVU4Hr1G021720.7;HORVU4Hr1G021720.6;HORVU4Hr1G021720.3	GO:0003700(DNA-binding transcription factor activity);GO:0006355(regulation of transcription, DNA-templated);GO:0006355(regulation of transcription, DNA-templated)	NA	NA	NA		0.38763	0.535201	0.730011	15.1651	18.7421	16.697	0.0326622	-4.93624	1.84916e-62	1.26176e-60	down	yes
MSTRG.901	HORVU1Hr1G001420	HORVU1Hr1G001420.1	GO:0045735(nutrient reservoir activity)	NA	NA	NA		0	0.043253	0	502.922	164.677	1021.99	2.55998e-05	-15.2535	1.90039e-62	1.29262e-60	down	yes
MSTRG.6297	HORVU3Hr1G000590	HORVU3Hr1G000590.4;HORVU3Hr1G000590.9;HORVU3Hr1G000590.1;HORVU3Hr1G000590.2;HORVU3Hr1G000590.8;HORVU3Hr1G000590.11;HORVU3Hr1G000590.6;HORVU3Hr1G000590.3;HORVU3Hr1G000590.7;HORVU3Hr1G000590.10	GO:0004553(hydrolase activity, hydrolyzing O-glycosyl compounds);GO:0005975(carbohydrate metabolic process);GO:0005975(carbohydrate metabolic process)	00500(Starch and sucrose metabolism);00460(Cyanoamino acid metabolism);00940(Phenylpropanoid biosynthesis);00940(Phenylpropanoid biosynthesis)	K05350	EC:3.2.1.21		40.0989	35.4611	38.7925	0	0.112673	0.0680132	632.88	9.30579	3.17948e-62	2.15585e-60	up	yes
MSTRG.11063	HORVU4Hr1G082400	MSTRG.11063.1;HORVU4Hr1G082400.2;HORVU4Hr1G082400.1	GO:0006952(defense response);GO:0006952(defense response)	NA	NA	NA		1.94116	4.40847	4.2331	185.229	208.297	274.756	0.0158357	-5.98067	3.22798e-62	2.18187e-60	down	yes
MSTRG.15790	HORVU6Hr1G073040	HORVU6Hr1G073040.15;HORVU6Hr1G073040.14;MSTRG.15790.4;HORVU6Hr1G073040.16;HORVU6Hr1G073040.10;HORVU6Hr1G073040.2;HORVU6Hr1G073040.21;MSTRG.15790.15;HORVU6Hr1G073040.7;HORVU6Hr1G073040.3;HORVU6Hr1G073040.9;HORVU6Hr1G073040.11;HORVU6Hr1G073040.12;HORVU6Hr1G073040.8;HORVU6Hr1G073040.1;HORVU6Hr1G073040.4;HORVU6Hr1G073040.5	GO:0000977(RNA polymerase II regulatory region sequence-specific DNA binding);GO:0003677(DNA binding);GO:0003700(DNA-binding transcription factor activity);GO:0005634(nucleus);GO:0006351(transcription, DNA-templated);GO:0006355(regulation of transcription, DNA-templated);GO:0045944(positive regulation of transcription by RNA polymerase II);GO:0046983(protein dimerization activity);GO:0046983(prot…	NA	NA	NA		1.28978	1.65453	2.44277	52.0049	47.1321	47.5817	0.036717	-4.76741	3.89561e-62	2.62491e-60	down	yes
MSTRG.12157	HORVU5Hr1G040440	HORVU5Hr1G040440.1;HORVU5Hr1G040440.2	GO:0003700(DNA-binding transcription factor activity);GO:0006355(regulation of transcription, DNA-templated);GO:0006355(regulation of transcription, DNA-templated)	NA	NA	NA		0.0950182	0.315173	0.340279	26.2065	34.1815	22.8518	0.00901575	-6.79334	4.20596e-62	2.8252e-60	down	yes
MSTRG.15322	HORVU6Hr1G054890	HORVU6Hr1G054890.1	GO:0009793(embryo development ending in seed dormancy)	NA	NA	NA	Predicted protein [Source:UniProtKB/TrEMBL;Acc:F2DZK3]	1.34709	1.92996	2.24331	46.4558	44.8982	48.9509	0.0393454	-4.66766	5.38392e-62	3.60522e-60	down	yes
MSTRG.8006	HORVU3Hr1G074940	HORVU3Hr1G074940.1;HORVU3Hr1G074940.2	GO:0004601(peroxidase activity);GO:0005576(extracellular region);GO:0006979(response to oxidative stress);GO:0016491(oxidoreductase activity);GO:0020037(heme binding);GO:0042744(hydrogen peroxide catabolic process);GO:0046872(metal ion binding);GO:0055114(oxidation-reduction process);GO:0098869(cellular oxidant detoxification);GO:0098869(cellular oxidant detoxification)	00940(Phenylpropanoid biosynthesis);00940(Phenylpropanoid biosynthesis)	K00430	EC:1.11.1.7	Peroxidase [Source:UniProtKB/TrEMBL;Acc:A0A287LPL3]	14.7842	13.5732	18.6396	0.033151	0.032938	0.032838	475.068	8.89199	8.56613e-62	5.71836e-60	up	yes
MSTRG.1819	HORVU1Hr1G047030	HORVU1Hr1G047030.7;HORVU1Hr1G047030.10;HORVU1Hr1G047030.3;HORVU1Hr1G047030.5	GO:0004497(monooxygenase activity);GO:0005506(iron ion binding);GO:0016020(membrane);GO:0016021(integral component of membrane);GO:0016491(oxidoreductase activity);GO:0016705(oxidoreductase activity, acting on paired donors, with incorporation or reduction of molecular oxygen);GO:0020037(heme binding);GO:0046872(metal ion binding);GO:0055114(oxidation-reduction process);GO:0055114(oxidation-reduc…	00591(Linoleic acid metabolism);00380(Tryptophan metabolism);00232(Caffeine metabolism);00232(Caffeine metabolism)	NA	NA		9.69898	5.88595	5.07327	209.289	200.03	205.897	0.0335788	-4.8963	9.81764e-62	6.53358e-60	down	yes
MSTRG.5920	HORVU2Hr1G112070	HORVU2Hr1G112070.4;HORVU2Hr1G112070.6;HORVU2Hr1G112070.1;HORVU2Hr1G112070.2;HORVU2Hr1G112070.3;HORVU2Hr1G112070.7	GO:0004497(monooxygenase activity);GO:0005506(iron ion binding);GO:0016491(oxidoreductase activity);GO:0016705(oxidoreductase activity, acting on paired donors, with incorporation or reduction of molecular oxygen);GO:0020037(heme binding);GO:0046872(metal ion binding);GO:0055114(oxidation-reduction process);GO:0055114(oxidation-reduction process)	NA	NA	NA		17.9989	23.8299	16.8865	0.18796	0.226689	0.236976	90.1061	6.49355	1.11125e-61	7.37254e-60	up	yes
MSTRG.2359	HORVU1Hr1G065670	HORVU1Hr1G065670.1;MSTRG.2359.1	GO:0004867(serine-type endopeptidase inhibitor activity);GO:0005576(extracellular region);GO:0010951(negative regulation of endopeptidase activity)	NA	NA	NA		33.5703	33.6579	35.836	0	0	0	inf	inf	1.12371e-61	7.43234e-60	up	yes
MSTRG.3130	HORVU2Hr1G000190	MSTRG.3130.1	NA	NA	NA	NA		98.4661	139.311	90.3401	0.307777	0	0	1066.09	10.0581	1.2577e-61	8.29316e-60	up	yes
MSTRG.3560	HORVU2Hr1G019680	MSTRG.3560.1;HORVU2Hr1G019680.1	GO:0016740(transferase activity);GO:0016757(transferase activity, transferring glycosyl groups);GO:0016758(transferase activity, transferring hexosyl groups)	NA	NA	NA	Glycosyltransferase [Source:UniProtKB/TrEMBL;Acc:A0A287H9I4]	0.062229	0.453509	0.386053	122.308	102.883	139.251	0.00247445	-8.65868	1.29128e-61	8.48856e-60	down	yes
MSTRG.78		MSTRG.78.1	NA	NA	NA	NA		127.94	125.029	165.461	2064.47	2205.25	2679.49	0.0602127	-4.05379	1.33391e-61	8.74221e-60	down	yes
MSTRG.8935	HORVU3Hr1G112520	HORVU3Hr1G112520.2;HORVU3Hr1G112520.1;HORVU3Hr1G112520.4;HORVU3Hr1G112520.9;HORVU3Hr1G112520.3;HORVU3Hr1G112520.5	GO:0003824(catalytic activity);GO:0016829(lyase activity);GO:0016831(carboxy-lyase activity);GO:0019752(carboxylic acid metabolic process);GO:0030170(pyridoxal phosphate binding);GO:0030170(pyridoxal phosphate binding)	00340(Histidine metabolism);00340(Histidine metabolism)	K01590	EC:4.1.1.22		7.8378	7.25238	15.1057	0	0	0	inf	inf	1.52425e-61	9.95936e-60	up	yes
MSTRG.6859	HORVU3Hr1G028080	HORVU3Hr1G028080.1;HORVU3Hr1G028080.2	GO:0016020(membrane);GO:0016021(integral component of membrane);GO:0016788(hydrolase activity, acting on ester bonds);GO:0016788(hydrolase activity, acting on ester bonds)	00901(Indole alkaloid biosynthesis);00901(Indole alkaloid biosynthesis)	K21026	EC:3.1.1.80		2.56808	3.99604	4.50051	84.246	83.7617	98.0262	0.0415911	-4.58758	1.8499e-61	1.20506e-59	down	yes
MSTRG.9661		MSTRG.9661.1	NA	NA	NA	NA		2.73531	2.48444	3.37279	47.3457	42.115	46.2754	0.0633033	-3.98158	3.59743e-61	2.33638e-59	down	yes
MSTRG.9200	HORVU4Hr1G005110	HORVU4Hr1G005110.7;HORVU4Hr1G005110.1;HORVU4Hr1G005110.9;HORVU4Hr1G005110.10;HORVU4Hr1G005110.3;HORVU4Hr1G005110.5;HORVU4Hr1G005110.13;HORVU4Hr1G005110.15;HORVU4Hr1G005110.16;HORVU4Hr1G005110.2;HORVU4Hr1G005110.11;HORVU4Hr1G005110.12;HORVU4Hr1G005110.4;HORVU4Hr1G005110.6	GO:0003824(catalytic activity);GO:0003824(catalytic activity)	NA	NA	NA		11.7297	19.6218	12.1842	0.124898	0.122822	0.0777355	133.769	7.0636	3.87867e-61	2.51147e-59	up	yes
MSTRG.51	HORVU0Hr1G000840	HORVU0Hr1G000840.1	GO:0004867(serine-type endopeptidase inhibitor activity);GO:0005576(extracellular region);GO:0010951(negative regulation of endopeptidase activity)	NA	NA	NA		31.1564	31.939	34.3384	0	0	0	inf	inf	5.05294e-61	3.26202e-59	up	yes
MSTRG.9635		MSTRG.9635.1	NA	NA	NA	NA		0.151892	0.114043	0.064789	11.0795	14.3596	12.5994	0.00869445	-6.84569	8.30666e-61	5.34652e-59	down	yes
MSTRG.12714	HORVU5Hr1G061770	HORVU5Hr1G061770.1;HORVU5Hr1G061770.4;MSTRG.12714.1;HORVU5Hr1G061770.3;HORVU5Hr1G061770.2	GO:0005773(vacuole);GO:0006508(proteolysis);GO:0008233(peptidase activity);GO:0008234(cysteine-type peptidase activity);GO:0016787(hydrolase activity);GO:0016787(hydrolase activity)	NA	NA	NA	Thiol protease aleurain [Source:UniProtKB/TrEMBL;Acc:M0VNM8]	171.667	151.922	130.732	4.83283	4.45604	5.43758	30.8507	4.94723	9.0162e-61	5.78593e-59	up	yes
MSTRG.992	HORVU1Hr1G005460	HORVU1Hr1G005460.1	GO:0045735(nutrient reservoir activity)	NA	NA	NA		0.010934	0	0	44.1539	15.9533	79.5649	7.82833e-05	-13.6409	1.00105e-60	6.40497e-59	down	yes
MSTRG.1704		MSTRG.1704.2;MSTRG.1704.1	NA	NA	NA	NA		0.948141	0.752591	0.743862	14.6106	14.3558	15.8774	0.0545137	-4.19724	1.44951e-60	9.24685e-59	down	yes
MSTRG.14285	HORVU5Hr1G125450	HORVU5Hr1G125450.1	GO:0016020(membrane);GO:0016021(integral component of membrane)	NA	NA	NA		0.343725	1.08792	1.88954	310.868	347.788	275.255	0.00355621	-8.13544	1.56627e-60	9.96222e-59	down	yes
MSTRG.3861	HORVU2Hr1G031500	HORVU2Hr1G031500.4;HORVU2Hr1G031500.11;HORVU2Hr1G031500.3;HORVU2Hr1G031500.10;HORVU2Hr1G031500.7;HORVU2Hr1G031500.2;HORVU2Hr1G031500.1;HORVU2Hr1G031500.8;HORVU2Hr1G031500.9	NA	03050(Proteasome);03050(Proteasome)	K02730	EC:3.4.25.1		0.778104	1.32045	1.48956	29.325	34.8144	37.4758	0.0353108	-4.82374	1.58095e-60	1.0026e-58	down	yes
MSTRG.13778	HORVU5Hr1G105900	HORVU5Hr1G105900.1	NA	NA	NA	NA		0.114314	0.13471	0.278868	22.5439	26.8818	41.1534	0.00582796	-7.42279	1.73343e-60	1.09608e-58	down	yes
MSTRG.14281	HORVU5Hr1G125500	HORVU5Hr1G125500.1	GO:0016020(membrane);GO:0016021(integral component of membrane)	NA	NA	NA		0.642907	2.35929	2.68041	330.113	380.33	356.312	0.00532701	-7.55246	1.7748e-60	1.11895e-58	down	yes
MSTRG.4830		MSTRG.4830.1;MSTRG.4830.2	NA	NA	NA	NA		1373.66	904.622	1313.01	27.9148	30.7283	20.1429	45.5828	5.51042	3.43658e-60	2.16033e-58	up	yes
MSTRG.47		MSTRG.47.1	NA	NA	NA	NA		31.7121	30.7607	33.7319	0	0	0	inf	inf	4.66872e-60	2.92637e-58	up	yes
MSTRG.905	HORVU1Hr1G001020;HORVU1Hr1G001030	HORVU1Hr1G001020.2;HORVU1Hr1G001030.1;MSTRG.905.2;MSTRG.905.1;HORVU1Hr1G001020.1	GO:0045735(nutrient reservoir activity);GO:0045735(nutrient reservoir activity)	NA	NA	NA		0	0.0132332	0	91.0033	30.8986	165.338	4.60702e-05	-14.4058	5.41605e-60	3.38495e-58	down	yes
MSTRG.14975	HORVU6Hr1G034360	HORVU6Hr1G034360.1	NA	NA	NA	NA		0.855721	0.862314	0.812342	26.601	21.9252	25.4171	0.0342205	-4.869	5.63426e-60	3.51115e-58	down	yes
MSTRG.4672		MSTRG.4672.1	NA	NA	NA	NA		12.7829	12.3765	11.084	147.724	148.972	176.079	0.0766609	-3.70537	1.07323e-59	6.66888e-58	down	yes
MSTRG.2941	HORVU1Hr1G087820	HORVU1Hr1G087820.1	GO:0005576(extracellular region);GO:0006952(defense response);GO:0009405(pathogenesis);GO:0090729(toxin activity)	NA	NA	NA		0	0	0	76.7336	37.8004	176.22	-inf	-inf	1.19052e-59	7.37646e-58	down	yes
MSTRG.1459	HORVU1Hr1G028030	HORVU1Hr1G028030.18;HORVU1Hr1G028030.3;HORVU1Hr1G028030.24;HORVU1Hr1G028030.14;HORVU1Hr1G028030.8;HORVU1Hr1G028030.5;HORVU1Hr1G028030.1;HORVU1Hr1G028030.13;HORVU1Hr1G028030.10;HORVU1Hr1G028030.2;HORVU1Hr1G028030.27;HORVU1Hr1G028030.6;HORVU1Hr1G028030.22;HORVU1Hr1G028030.12;HORVU1Hr1G028030.30;HORVU1Hr1G028030.4;HORVU1Hr1G028030.17;HORVU1Hr1G028030.7;HORVU1Hr1G028030.25;HORVU1Hr1G028030.31	GO:0003676(nucleic acid binding);GO:0004470(malic enzyme activity);GO:0004471(malate dehydrogenase (decarboxylating) (NAD+) activity);GO:0008408(3'-5' exonuclease activity);GO:0016020(membrane);GO:0016021(integral component of membrane);GO:0016491(oxidoreductase activity);GO:0046872(metal ion binding);GO:0051287(NAD binding);GO:0055114(oxidation-reduction process);GO:0055114(oxidation-reduction p…	00620(Pyruvate metabolism);00710(Carbon fixation in photosynthetic organisms);00710(Carbon fixation in photosynthetic organisms)	K00029	EC:1.1.1.40	Malic enzyme [Source:UniProtKB/TrEMBL;Acc:A0A287F081]	16.4319	18.0096	15.5839	0.603607	0.574509	0.423065	31.2428	4.96545	2.18967e-59	1.35283e-57	up	yes
MSTRG.8930	HORVU3Hr1G112010	HORVU3Hr1G112010.1	NA	NA	NA	NA		20.4607	12.0895	19.7951	0	0	0	inf	inf	2.3831e-59	1.46813e-57	up	yes
MSTRG.8696	HORVU3Hr1G096830	HORVU3Hr1G096830.10;HORVU3Hr1G096830.5;HORVU3Hr1G096830.11;HORVU3Hr1G096830.3;HORVU3Hr1G096830.2;HORVU3Hr1G096830.8;HORVU3Hr1G096830.4;HORVU3Hr1G096830.7;HORVU3Hr1G096830.12;HORVU3Hr1G096830.6;MSTRG.8696.14;HORVU3Hr1G096830.14;HORVU3Hr1G096830.1;HORVU3Hr1G096830.15	GO:0004180(carboxypeptidase activity);GO:0004185(serine-type carboxypeptidase activity);GO:0005576(extracellular region);GO:0005777(peroxisome);GO:0006508(proteolysis);GO:0008233(peptidase activity);GO:0016020(membrane);GO:0016021(integral component of membrane);GO:0016787(hydrolase activity);GO:0016787(hydrolase activity)	NA	NA	NA	Carboxypeptidase [Source:UniProtKB/TrEMBL;Acc:A0A287MFF3]	174.183	81.5806	133.539	0.457354	1.01075	0.78605	172.704	7.43216	2.5088e-59	1.54116e-57	up	yes
MSTRG.18474	HORVU7Hr1G100230	HORVU7Hr1G100230.1;HORVU7Hr1G100230.2;HORVU7Hr1G100230.3	GO:0006878(cellular copper ion homeostasis);GO:0009507(chloroplast);GO:0009651(response to salt stress);GO:0019904(protein domain specific binding);GO:0030001(metal ion transport);GO:0046686(response to cadmium ion);GO:0046872(metal ion binding);GO:0048046(apoplast);GO:0048046(apoplast)	NA	NA	NA		24.6394	12.8321	20.5011	0.034171	0	0	1696.54	10.7284	3.61844e-59	2.2165e-57	up	yes
MSTRG.987	HORVU1Hr1G005150	HORVU1Hr1G005150.1	GO:0016020(membrane);GO:0016021(integral component of membrane)	NA	NA	NA		0	0.032366	0.04996	229.628	59.5836	324.986	0.000134038	-12.8651	4.29211e-59	2.62171e-57	down	yes
MSTRG.13171	HORVU5Hr1G080450	HORVU5Hr1G080450.1	GO:0003677(DNA binding);GO:0003700(DNA-binding transcription factor activity);GO:0005634(nucleus);GO:0006351(transcription, DNA-templated);GO:0006355(regulation of transcription, DNA-templated)	NA	NA	NA		0.02928	0.173933	0.056091	15.0968	13.1257	16.5365	0.00579334	-7.43139	6.78627e-59	4.13349e-57	down	yes
MSTRG.1160		MSTRG.1160.1	NA	NA	NA	NA		0.407569	1.05327	0.770003	34.1754	32.2718	32.8468	0.022467	-5.47605	7.51314e-59	4.56333e-57	down	yes
MSTRG.9854		MSTRG.9854.1	NA	NA	NA	NA		0.143801	0	0.137248	23.0198	18.846	19.8151	0.0045565	-7.77786	1.10422e-58	6.68799e-57	down	yes
MSTRG.14547	HORVU6Hr1G014450	MSTRG.14547.3;HORVU6Hr1G014450.5;HORVU6Hr1G014450.3;HORVU6Hr1G014450.1;HORVU6Hr1G014450.4;HORVU6Hr1G014450.2;HORVU6Hr1G014450.6	GO:0016020(membrane);GO:0016021(integral component of membrane);GO:0016021(integral component of membrane)	NA	NA	NA		29.4675	27.842	28.4118	298.668	306.409	336.297	0.0910599	-3.45704	1.24603e-58	7.52577e-57	down	yes
MSTRG.8552	HORVU3Hr1G091680	HORVU3Hr1G091680.1	GO:0004190(aspartic-type endopeptidase activity);GO:0006508(proteolysis)	NA	NA	NA		47.9385	45.0906	42.0159	1.29489	1.33201	0.912737	38.1523	5.2537	1.33852e-58	8.06178e-57	up	yes
MSTRG.14303		MSTRG.14303.1	NA	NA	NA	NA		34.6644	36.5764	23.5355	0	0	0	inf	inf	1.37228e-58	8.24207e-57	up	yes
MSTRG.12278	HORVU5Hr1G045760	HORVU5Hr1G045760.1	GO:0003676(nucleic acid binding)	NA	NA	NA		0	0	0.065799	17.06	15.6967	18.2086	0.00129105	-9.59723	1.53281e-58	9.18068e-57	down	yes
MSTRG.14284		MSTRG.14284.1	NA	NA	NA	NA		0.219007	1.99151	2.29798	380.715	440.915	396.649	0.00370071	-8.07798	1.92631e-58	1.15056e-56	down	yes
MSTRG.6366	HORVU3Hr1G003860	HORVU3Hr1G003860.1;HORVU3Hr1G003860.2;HORVU3Hr1G003860.7;HORVU3Hr1G003860.8;HORVU3Hr1G003860.6;HORVU3Hr1G003860.3	GO:0000014(single-stranded DNA endodeoxyribonuclease activity);GO:0003676(nucleic acid binding);GO:0004519(endonuclease activity);GO:0004521(endoribonuclease activity);GO:0006308(DNA catabolic process);GO:0008309(double-stranded DNA exodeoxyribonuclease activity);GO:0016020(membrane);GO:0016021(integral component of membrane);GO:0016788(hydrolase activity, acting on ester bonds);GO:0043765(T/G mi…	NA	NA	NA		18.943	33.2104	21.2404	0.223436	0.0927738	0.123094	167.069	7.3843	3.00024e-58	1.78705e-56	up	yes
MSTRG.15400	HORVU6Hr1G057770	MSTRG.15400.2;HORVU6Hr1G057770.22;HORVU6Hr1G057770.38;HORVU6Hr1G057770.30;HORVU6Hr1G057770.28;HORVU6Hr1G057770.19;HORVU6Hr1G057770.34;HORVU6Hr1G057770.39;HORVU6Hr1G057770.27;HORVU6Hr1G057770.36;HORVU6Hr1G057770.12;HORVU6Hr1G057770.31;HORVU6Hr1G057770.25;HORVU6Hr1G057770.23;HORVU6Hr1G057770.15;HORVU6Hr1G057770.32;HORVU6Hr1G057770.4;HORVU6Hr1G057770.42;HORVU6Hr1G057770.24;HORVU6Hr1G057770.21;HORVU6…	GO:0000166(nucleotide binding);GO:0003924(GTPase activity);GO:0005525(GTP binding);GO:0005783(endoplasmic reticulum);GO:0005789(endoplasmic reticulum membrane);GO:0016020(membrane);GO:0016021(integral component of membrane);GO:0016787(hydrolase activity);GO:0016787(hydrolase activity)	NA	NA	NA		1.16469	1.55273	1.39675	19.7726	17.7344	18.6577	0.0732519	-3.77099	3.11413e-58	1.84977e-56	down	yes
MSTRG.16801	HORVU7Hr1G026940	HORVU7Hr1G026940.1;HORVU7Hr1G026940.2	GO:0003677(DNA binding);GO:0003700(DNA-binding transcription factor activity);GO:0005634(nucleus);GO:0006351(transcription, DNA-templated);GO:0006355(regulation of transcription, DNA-templated);GO:0006355(regulation of transcription, DNA-templated)	NA	NA	NA	Predicted protein [Source:UniProtKB/TrEMBL;Acc:F2DDH0]	3.43171	3.77076	3.77099	42.3205	52.8191	44.7572	0.0784397	-3.67227	3.14591e-58	1.86352e-56	down	yes
MSTRG.10469		MSTRG.10469.1	NA	NA	NA	NA		0	0	0	10.2316	8.41352	14.1832	-inf	-inf	5.13474e-58	3.0333e-56	down	yes
MSTRG.4140	HORVU2Hr1G042350	HORVU2Hr1G042350.3;HORVU2Hr1G042350.7;HORVU2Hr1G042350.1;HORVU2Hr1G042350.8;HORVU2Hr1G042350.9	GO:0016020(membrane);GO:0016021(integral component of membrane);GO:0016740(transferase activity);GO:0016757(transferase activity, transferring glycosyl groups);GO:0016760(cellulose synthase (UDP-forming) activity);GO:0030244(cellulose biosynthetic process);GO:0071555(cell wall organization);GO:0071555(cell wall organization)	NA	NA	NA		9.93139	5.59422	8.4038	0.015773	0.0150045	0.0156231	515.713	9.01043	6.58032e-58	3.87664e-56	up	yes
MSTRG.10336	HORVU4Hr1G056070	HORVU4Hr1G056070.3;HORVU4Hr1G056070.1;HORVU4Hr1G056070.13;HORVU4Hr1G056070.6;HORVU4Hr1G056070.4;HORVU4Hr1G056070.12;HORVU4Hr1G056070.2;HORVU4Hr1G056070.9;HORVU4Hr1G056070.10;HORVU4Hr1G056070.15;HORVU4Hr1G056070.16;HORVU4Hr1G056070.14;HORVU4Hr1G056070.11;HORVU4Hr1G056070.8	GO:0005788(endoplasmic reticulum lumen);GO:0009408(response to heat);GO:0009506(plasmodesma);GO:0009860(pollen tube growth);GO:0016491(oxidoreductase activity);GO:0055114(oxidation-reduction process);GO:0055114(oxidation-reduction process)	04141(Protein processing in endoplasmic reticulum);04141(Protein processing in endoplasmic reticulum)	NA	NA		4.37305	3.60092	4.52575	52.5239	59.5363	53.2986	0.0755915	-3.72563	9.49016e-58	5.57566e-56	down	yes
MSTRG.17125		MSTRG.17125.1	NA	NA	NA	NA		0.712307	0.369826	0.379505	22.134	24.2379	24.1519	0.0207255	-5.59245	9.60076e-58	5.62532e-56	down	yes
MSTRG.17020	HORVU7Hr1G036540	HORVU7Hr1G036540.1;HORVU7Hr1G036540.5;HORVU7Hr1G036540.2;HORVU7Hr1G036540.6;HORVU7Hr1G036540.3	NA	04141(Protein processing in endoplasmic reticulum);04141(Protein processing in endoplasmic reticulum)	K13993	NA		3.63561	4.37089	3.37097	66.9767	58.7372	90.0901	0.0527213	-4.24547	1.19392e-57	6.97649e-56	down	yes
MSTRG.17152	HORVU7Hr1G042300	HORVU7Hr1G042300.3;HORVU7Hr1G042300.4;HORVU7Hr1G042300.1	GO:0009055(electron transfer activity);GO:0022900(electron transport chain);GO:0022900(electron transport chain)	NA	NA	NA	Predicted protein [Source:UniProtKB/TrEMBL;Acc:F2DMV9]	40.502	53.7466	48.1257	0.56638	0.395116	0.18919	123.73	6.95105	1.23106e-57	7.17411e-56	up	yes
MSTRG.12040		MSTRG.12040.1	NA	NA	NA	NA		0	0	0.029021	8.18154	6.52044	9.51806	0.00119822	-9.70489	1.60826e-57	9.34697e-56	down	yes
MSTRG.1808		MSTRG.1808.2;MSTRG.1808.1	NA	NA	NA	NA		1.13977	3.92426	3.50476	342.907	329.328	328.895	0.00855912	-6.86832	1.72385e-57	9.99185e-56	down	yes
MSTRG.4460		MSTRG.4460.1	NA	NA	NA	NA		0.572723	0.931525	1.2646	29.8403	28.9013	24.9685	0.0330766	-4.91804	2.5212e-57	1.45743e-55	down	yes
MSTRG.6521	HORVU3Hr1G013910	MSTRG.6521.5;MSTRG.6521.3;MSTRG.6521.1;MSTRG.6521.2;MSTRG.6521.4;HORVU3Hr1G013910.7;HORVU3Hr1G013910.5;HORVU3Hr1G013910.6	GO:0000166(nucleotide binding);GO:0004066(asparagine synthase (glutamine-hydrolyzing) activity);GO:0005524(ATP binding);GO:0006529(asparagine biosynthetic process);GO:0006541(glutamine metabolic process);GO:0008652(cellular amino acid biosynthetic process);GO:0016874(ligase activity);GO:0016874(ligase activity)	00250(Alanine, aspartate and glutamate metabolism);00250(Alanine, aspartate and glutamate metabolism)	K01953	EC:6.3.5.4		0.0334297	0.332022	0.127188	109.504	130.893	94.377	0.00147156	-9.40844	3.44454e-57	1.98586e-55	down	yes
MSTRG.17660		MSTRG.17660.1	NA	NA	NA	NA		0.125369	0.329667	0.419786	22.507	22.6778	21.1429	0.0131894	-6.24448	5.14824e-57	2.96017e-55	down	yes
MSTRG.4138	HORVU2Hr1G042270	HORVU2Hr1G042270.1;HORVU2Hr1G042270.2;HORVU2Hr1G042270.4;HORVU2Hr1G042270.3	GO:0055114(oxidation-reduction process);GO:0055114(oxidation-reduction process)	NA	NA	NA		7.27225	8.99361	7.08746	94.3347	97.0866	109.858	0.0775137	-3.6894	8.12021e-57	4.6566e-55	down	yes
MSTRG.2028		MSTRG.2028.1	NA	NA	NA	NA		0	0	0	10.4076	10.7112	11.9001	-inf	-inf	1.75021e-56	1.00101e-54	down	yes
MSTRG.10210	HORVU4Hr1G051850	HORVU4Hr1G051850.1;MSTRG.10210.1	NA	NA	NA	NA	Predicted protein [Source:UniProtKB/TrEMBL;Acc:F2DLP0]	0	0	0.0898393	23.2526	22.6863	23.3815	0.001296	-9.59172	2.15355e-56	1.22844e-54	down	yes
MSTRG.4901		MSTRG.4901.1	NA	NA	NA	NA		0	0	0	8.32292	9.07957	6.18291	-inf	-inf	2.51889e-56	1.43304e-54	down	yes
MSTRG.17604		MSTRG.17604.1	NA	NA	NA	NA		43.347	43.1778	42.7883	0.337924	0.821343	0.603405	73.3619	6.19696	2.75656e-56	1.56413e-54	up	yes
MSTRG.18137		MSTRG.18137.1	NA	NA	NA	NA		0	0	0	7.46498	7.52817	8.67282	-inf	-inf	2.99892e-56	1.69718e-54	down	yes
MSTRG.4199		MSTRG.4199.1	NA	NA	NA	NA		0	0	0	11.0291	9.14049	12.3717	-inf	-inf	3.93517e-56	2.22121e-54	down	yes
MSTRG.11043	HORVU4Hr1G081660	HORVU4Hr1G081660.1	GO:0004867(serine-type endopeptidase inhibitor activity);GO:0005576(extracellular region);GO:0010466(negative regulation of peptidase activity);GO:0010951(negative regulation of endopeptidase activity);GO:0015066(alpha-amylase inhibitor activity);GO:0030414(peptidase inhibitor activity)	NA	NA	NA		0	0	0	85.8446	34.2838	184.451	-inf	-inf	6.00855e-56	3.38267e-54	down	yes
MSTRG.18384	HORVU7Hr1G095940	HORVU7Hr1G095940.1;HORVU7Hr1G095940.2	NA	NA	NA	NA		43.69	81.207	75.609	0.177679	0	0	1128.48	10.1402	6.34239e-56	3.56132e-54	up	yes
MSTRG.9904		MSTRG.9904.2;MSTRG.9904.1	NA	NA	NA	NA		0.602101	0.294936	0.272763	16.9107	18.7703	18.4825	0.0215976	-5.53299	6.71969e-56	3.76338e-54	down	yes
MSTRG.12713	HORVU5Hr1G061710	HORVU5Hr1G061710.3;HORVU5Hr1G061710.1	GO:0015969(guanosine tetraphosphate metabolic process);GO:0015969(guanosine tetraphosphate metabolic process)	NA	NA	NA		4.93075	5.85426	7.26213	89.1237	85.5455	81.3296	0.070497	-3.82629	7.68856e-56	4.29484e-54	down	yes
MSTRG.17523	HORVU7Hr1G058120	HORVU7Hr1G058120.1;HORVU7Hr1G058120.2	GO:0009507(chloroplast);GO:0009522(photosystem I);GO:0009523(photosystem II);GO:0009535(chloroplast thylakoid membrane);GO:0009536(plastid);GO:0009579(thylakoid);GO:0009765(photosynthesis, light harvesting);GO:0015979(photosynthesis);GO:0016020(membrane);GO:0016021(integral component of membrane);GO:0016168(chlorophyll binding);GO:0018298(protein-chromophore linkage);GO:0018298(protein-chromophor…	00196(Photosynthesis - antenna proteins);00196(Photosynthesis - antenna proteins)	K08912	NA	Chlorophyll a-b binding protein, chloroplastic [Source:UniProtKB/TrEMBL;Acc:A0A287WM51]	0.037087	0	0	8.89926	9.39666	7.925	0.00141441	-9.46559	7.75523e-56	4.32089e-54	down	yes
MSTRG.10458	HORVU4Hr1G060130	HORVU4Hr1G060130.1	GO:0016567(protein ubiquitination);GO:0061630(ubiquitin protein ligase activity)	NA	NA	NA		5.6587	4.54219	4.51086	59.4913	60.7402	70.5536	0.0771116	-3.69691	7.84379e-56	4.35896e-54	down	yes
MSTRG.16556		MSTRG.16556.1	NA	NA	NA	NA		35.2635	32.9765	82.7803	0	0	0	inf	inf	8.61145e-56	4.77327e-54	up	yes
MSTRG.13838		MSTRG.13838.1	NA	NA	NA	NA		0.347373	0.404753	0.615924	16.8231	14.96	16.0475	0.028602	-5.12774	8.95977e-56	4.9536e-54	down	yes
MSTRG.1255	HORVU1Hr1G021180	HORVU1Hr1G021180.1;HORVU1Hr1G021180.2	GO:0005515(protein binding);GO:0005515(protein binding)	00480(Glutathione metabolism);00480(Glutathione metabolism)	K00799	EC:2.5.1.18		62.0793	61.781	73.3561	1.03671	0.748228	1.49766	60.0793	5.9088	1.00122e-55	5.52129e-54	up	yes
MSTRG.12024		MSTRG.12024.1	NA	NA	NA	NA		0	0.07112	0	11.7001	11.1745	11.9938	0.00203967	-8.93745	1.06967e-55	5.88372e-54	down	yes
MSTRG.14140	HORVU5Hr1G120110	HORVU5Hr1G120110.2;MSTRG.14140.1;HORVU5Hr1G120110.3;HORVU5Hr1G120110.1	GO:0016491(oxidoreductase activity);GO:0055114(oxidation-reduction process);GO:0055114(oxidation-reduction process)	00062(Fatty acid elongation);01040(Biosynthesis of unsaturated fatty acids);01040(Biosynthesis of unsaturated fatty acids)	K10251	EC:1.1.1.62;EC:1.1.1.330		2.18514	6.04564	3.43217	194.729	186.774	210.735	0.019693	-5.66618	1.33672e-55	7.33394e-54	down	yes
MSTRG.11806	HORVU5Hr1G021780	HORVU5Hr1G021780.3;HORVU5Hr1G021780.8;HORVU5Hr1G021780.10;HORVU5Hr1G021780.11;HORVU5Hr1G021780.1;MSTRG.11806.11;HORVU5Hr1G021780.12;HORVU5Hr1G021780.6;HORVU5Hr1G021780.4;HORVU5Hr1G021780.5;HORVU5Hr1G021780.9;HORVU5Hr1G021780.13;HORVU5Hr1G021780.7	GO:0016020(membrane);GO:0016021(integral component of membrane);GO:0016021(integral component of membrane)	NA	NA	NA	Predicted protein [Source:UniProtKB/TrEMBL;Acc:F2DT44]	4.22642	4.70335	4.83718	89.4597	70.5935	129.093	0.0476125	-4.39252	1.38587e-55	7.58432e-54	down	yes
MSTRG.2993	HORVU1Hr1G090210	HORVU1Hr1G090210.1	NA	NA	NA	NA	Predicted protein [Source:UniProtKB/TrEMBL;Acc:F2EF41]	0	0	0.032459	13.6507	14.1357	22.2221	0.000649069	-10.5893	1.48541e-55	8.10846e-54	down	yes
MSTRG.6596	HORVU3Hr1G016860	HORVU3Hr1G016860.3;HORVU3Hr1G016860.1;HORVU3Hr1G016860.2	GO:0004867(serine-type endopeptidase inhibitor activity);GO:0009611(response to wounding);GO:0010951(negative regulation of endopeptidase activity);GO:0010951(negative regulation of endopeptidase activity)	NA	NA	NA	Predicted protein [Source:UniProtKB/TrEMBL;Acc:F2DA07]	31.7164	29.704	54.5034	0.02971	0.147167	0.14576	359.301	8.48905	1.66367e-55	9.05858e-54	up	yes
MSTRG.6375	HORVU3Hr1G004280	HORVU3Hr1G004280.2;HORVU3Hr1G004280.3;HORVU3Hr1G004280.1	GO:0004867(serine-type endopeptidase inhibitor activity);GO:0005576(extracellular region);GO:0010466(negative regulation of peptidase activity);GO:0010951(negative regulation of endopeptidase activity);GO:0030414(peptidase inhibitor activity);GO:0030414(peptidase inhibitor activity)	NA	NA	NA		0.318291	0.0864907	0.198473	19.7775	26.2043	17.5058	0.00950193	-6.71756	3.10942e-55	1.6888e-53	down	yes
MSTRG.10959	HORVU4Hr1G078410	HORVU4Hr1G078410.3;HORVU4Hr1G078410.2;HORVU4Hr1G078410.6;HORVU4Hr1G078410.4;HORVU4Hr1G078410.1	GO:0003677(DNA binding);GO:0003700(DNA-binding transcription factor activity);GO:0005634(nucleus);GO:0006355(regulation of transcription, DNA-templated);GO:0043565(sequence-specific DNA binding);GO:0043565(sequence-specific DNA binding)	NA	NA	NA		26.5062	24.9555	23.9023	0.535018	0.716586	0.707686	38.4649	5.26547	3.31776e-55	1.79742e-53	up	yes
MSTRG.999	HORVU1Hr1G005730	HORVU1Hr1G005730.1;HORVU1Hr1G005730.2	NA	00904(Diterpenoid biosynthesis);00904(Diterpenoid biosynthesis)	K13070	EC:1.1.1.295		62.1222	46.646	36.4457	0.936597	0.638413	0.794081	61.2952	5.9377	3.90469e-55	2.1101e-53	up	yes
MSTRG.10457	HORVU4Hr1G060040	MSTRG.10457.1;HORVU4Hr1G060040.2;HORVU4Hr1G060040.4;HORVU4Hr1G060040.10;HORVU4Hr1G060040.3;HORVU4Hr1G060040.9;HORVU4Hr1G060040.5;HORVU4Hr1G060040.7	GO:0004842(ubiquitin-protein transferase activity);GO:0005789(endoplasmic reticulum membrane);GO:0006511(ubiquitin-dependent protein catabolic process);GO:0009414(response to water deprivation);GO:0009651(response to salt stress);GO:0009737(response to abscisic acid);GO:0009789(positive regulation of abscisic acid-activated signaling pathway);GO:0016020(membrane);GO:0016021(integral component of …	NA	NA	NA		2.44351	2.92107	2.47776	30.0553	30.091	37.2801	0.080495	-3.63496	4.09143e-55	2.20549e-53	down	yes
MSTRG.8033	HORVU3Hr1G075820	MSTRG.8033.1;HORVU3Hr1G075820.1;HORVU3Hr1G075820.2	GO:0003677(DNA binding);GO:0006368(transcription elongation from RNA polymerase II promoter);GO:0016570(histone modification);GO:0016593(Cdc73/Paf1 complex);GO:0016593(Cdc73/Paf1 complex)	03010(Ribosome);03010(Ribosome)	K02958	NA		0.496435	0.652578	1.07463	21.9543	19.7486	20.7806	0.0355877	-4.81248	5.15867e-55	2.77385e-53	down	yes
MSTRG.6186	HORVU2Hr1G123270	HORVU2Hr1G123270.1;HORVU2Hr1G123270.2;HORVU2Hr1G123270.3	NA	NA	NA	NA		16.602	12.7848	12.6305	167.957	180.68	161.967	0.0822896	-3.60315	1.04953e-54	5.62935e-53	down	yes
MSTRG.7132	HORVU3Hr1G039290	MSTRG.7132.1;HORVU3Hr1G039290.1	NA	NA	NA	NA		0.696912	0.912161	0.967418	13.5612	14.8139	13.7837	0.0611139	-4.03236	1.59246e-54	8.52028e-53	down	yes
MSTRG.11190	HORVU4Hr1G086520	HORVU4Hr1G086520.1	GO:0016491(oxidoreductase activity);GO:0050660(flavin adenine dinucleotide binding);GO:0055114(oxidation-reduction process);GO:0071949(FAD binding)	00052(Galactose metabolism);00500(Starch and sucrose metabolism)	K01187	EC:3.2.1.20	Predicted protein [Source:UniProtKB/TrEMBL;Acc:F2D9W6]	5.88367	11.9995	13.5761	0	0	0	inf	inf	2.04623e-54	1.0921e-52	up	yes
MSTRG.13958	HORVU5Hr1G113090	HORVU5Hr1G113090.1	GO:0003676(nucleic acid binding)	NA	NA	NA	Predicted protein [Source:UniProtKB/TrEMBL;Acc:F2E0L2]	0	0	0	21.6055	18.3801	22.8023	-inf	-inf	2.79483e-54	1.48795e-52	down	yes
MSTRG.2695	HORVU1Hr1G077820	HORVU1Hr1G077820.25;MSTRG.2695.32;HORVU1Hr1G077820.28;HORVU1Hr1G077820.27;HORVU1Hr1G077820.24;HORVU1Hr1G077820.21;HORVU1Hr1G077820.14;HORVU1Hr1G077820.38;HORVU1Hr1G077820.34;HORVU1Hr1G077820.19;HORVU1Hr1G077820.33;HORVU1Hr1G077820.15;HORVU1Hr1G077820.13;HORVU1Hr1G077820.17;HORVU1Hr1G077820.6;HORVU1Hr1G077820.35;HORVU1Hr1G077820.36;HORVU1Hr1G077820.20;HORVU1Hr1G077820.7;HORVU1Hr1G077820.8;HORVU1Hr…	GO:0003950(NAD+ ADP-ribosyltransferase activity);GO:0006471(protein ADP-ribosylation);GO:0016020(membrane);GO:0016021(integral component of membrane);GO:0016740(transferase activity);GO:0016757(transferase activity, transferring glycosyl groups);GO:0016757(transferase activity, transferring glycosyl groups)	03410(Base excision repair);03410(Base excision repair)	K10798	EC:2.4.2.30	Poly [ADP-ribose] polymerase [Source:UniProtKB/TrEMBL;Acc:A0A287GCI3]	15.4009	25.3064	17.2428	331.127	286.772	281.959	0.0643992	-3.95681	3.48991e-54	1.85343e-52	down	yes
MSTRG.13706	HORVU5Hr1G103420	HORVU5Hr1G103420.1	GO:0004364(glutathione transferase activity);GO:0005515(protein binding);GO:0016740(transferase activity)	00480(Glutathione metabolism)	K00799	EC:2.5.1.18		7.69543	22.4866	21.3432	1152.59	1082.58	1284.54	0.0146391	-6.09403	5.56428e-54	2.94784e-52	down	yes
MSTRG.13811	HORVU5Hr1G107000	HORVU5Hr1G107000.17;HORVU5Hr1G107000.16;HORVU5Hr1G107000.14;HORVU5Hr1G107000.13;HORVU5Hr1G107000.18;HORVU5Hr1G107000.3;HORVU5Hr1G107000.6;HORVU5Hr1G107000.4;HORVU5Hr1G107000.5;HORVU5Hr1G107000.7;HORVU5Hr1G107000.19;HORVU5Hr1G107000.21;HORVU5Hr1G107000.1;HORVU5Hr1G107000.15;HORVU5Hr1G107000.2;HORVU5Hr1G107000.11;HORVU5Hr1G107000.20;HORVU5Hr1G107000.12	NA	00260(Glycine, serine and threonine metabolism);00270(Cysteine and methionine metabolism);00300(Lysine biosynthesis);00261(Monobactam biosynthesis);00261(Monobactam biosynthesis)	K00133	EC:1.2.1.11		4.9413	4.64878	3.67983	55.7786	50.7688	53.512	0.0829061	-3.59238	6.58625e-54	3.4807e-52	down	yes
MSTRG.16138	HORVU6Hr1G087000	HORVU6Hr1G087000.4;HORVU6Hr1G087000.11;HORVU6Hr1G087000.12;HORVU6Hr1G087000.2;HORVU6Hr1G087000.13;HORVU6Hr1G087000.10;HORVU6Hr1G087000.3;HORVU6Hr1G087000.1;HORVU6Hr1G087000.14;HORVU6Hr1G087000.8;HORVU6Hr1G087000.7	GO:0009505(plant-type cell wall);GO:0016020(membrane);GO:0016798(hydrolase activity, acting on glycosyl bonds);GO:0016798(hydrolase activity, acting on glycosyl bonds)	00531(Glycosaminoglycan degradation);00531(Glycosaminoglycan degradation)	K07964	EC:3.2.1.166	Predicted protein [Source:UniProtKB/TrEMBL;Acc:F2D2C4]	17.5698	23.4938	19.7771	0.179331	0.130302	0.340934	93.5194	6.54719	7.08844e-54	3.73694e-52	up	yes
MSTRG.17367	HORVU7Hr1G051730	HORVU7Hr1G051730.4;HORVU7Hr1G051730.1;HORVU7Hr1G051730.2;HORVU7Hr1G051730.3	NA	NA	NA	NA		1.01723	0.845321	2.11199	64.5748	57.8916	64.5154	0.0212563	-5.55597	9.09834e-54	4.78484e-52	down	yes
MSTRG.6874	HORVU3Hr1G028990	HORVU3Hr1G028990.1	NA	NA	NA	NA		0	0	0	33.4202	51.6549	15.2017	-inf	-inf	1.1151e-53	5.85007e-52	down	yes
MSTRG.11941		MSTRG.11941.1	NA	NA	NA	NA		2.60402	2.51449	2.9812	42.0199	42.7237	36.5841	0.066759	-3.90489	1.2981e-53	6.79362e-52	down	yes
MSTRG.14316	HORVU6Hr1G001150	HORVU6Hr1G001150.1	GO:0004867(serine-type endopeptidase inhibitor activity);GO:0005576(extracellular region);GO:0005615(extracellular space);GO:0010951(negative regulation of endopeptidase activity);GO:0015066(alpha-amylase inhibitor activity);GO:0043086(negative regulation of catalytic activity)	NA	NA	NA	Predicted protein [Source:UniProtKB/TrEMBL;Acc:F2EI31]	0	0	0	69.286	26.3465	139.913	-inf	-inf	1.91977e-53	1.00228e-51	down	yes
MSTRG.13427	HORVU5Hr1G092760	HORVU5Hr1G092760.11;HORVU5Hr1G092760.1;HORVU5Hr1G092760.6;HORVU5Hr1G092760.9;HORVU5Hr1G092760.7;HORVU5Hr1G092760.10;HORVU5Hr1G092760.8;HORVU5Hr1G092760.2	GO:0008375(acetylglucosaminyltransferase activity);GO:0016020(membrane);GO:0016021(integral component of membrane);GO:0016021(integral component of membrane)	NA	NA	NA	Predicted protein [Source:UniProtKB/TrEMBL;Acc:F2E668]	2.5074	3.0966	3.04671	36.0941	30.5702	39.4384	0.0815314	-3.6165	2.1386e-53	1.11383e-51	down	yes
MSTRG.18441	HORVU7Hr1G098390	HORVU7Hr1G098390.1;HORVU7Hr1G098390.2;HORVU7Hr1G098390.5;HORVU7Hr1G098390.4	GO:0004553(hydrolase activity, hydrolyzing O-glycosyl compounds);GO:0005576(extracellular region);GO:0005618(cell wall);GO:0005975(carbohydrate metabolic process);GO:0006073(cellular glucan metabolic process);GO:0008152(metabolic process);GO:0010411(xyloglucan metabolic process);GO:0016740(transferase activity);GO:0016762(xyloglucan:xyloglucosyl transferase activity);GO:0016787(hydrolase activity…	04075(Plant hormone signal transduction);04075(Plant hormone signal transduction)	K14504	EC:2.4.1.207	Xyloglucan endotransglucosylase/hydrolase [Source:UniProtKB/TrEMBL;Acc:F2D337]	0.0610715	0.0642776	0.125538	8.99007	5.53149	8.68665	0.0108103	-6.53145	4.32055e-53	2.24481e-51	down	yes
MSTRG.2306	HORVU1Hr1G063740	HORVU1Hr1G063740.1;HORVU1Hr1G063740.2;HORVU1Hr1G063740.6;HORVU1Hr1G063740.4;HORVU1Hr1G063740.3;HORVU1Hr1G063740.10	GO:0003677(DNA binding);GO:0005634(nucleus);GO:0006355(regulation of transcription, DNA-templated);GO:0006355(regulation of transcription, DNA-templated)	NA	NA	NA		4.70732	7.44727	7.79879	117.544	100.454	133.846	0.0567108	-4.14023	4.46717e-53	2.31541e-51	down	yes
MSTRG.13531	HORVU5Hr1G095180	HORVU5Hr1G095180.1;HORVU5Hr1G095180.2;HORVU5Hr1G095180.4;HORVU5Hr1G095180.5	NA	NA	NA	NA		0.173982	0.553494	0.548909	25.9699	32.5989	34.6823	0.0136876	-6.19098	4.82897e-53	2.49693e-51	down	yes
MSTRG.17928	HORVU7Hr1G077860	HORVU7Hr1G077860.1	NA	NA	NA	NA		2.8776	7.84568	9.71382	604.518	767.222	518.839	0.01081	-6.53149	6.20566e-53	3.20111e-51	down	yes
MSTRG.9492	HORVU4Hr1G014190	HORVU4Hr1G014190.1;MSTRG.9492.1	NA	NA	NA	NA		0	0	0	10.0201	15.9382	3.96865	-inf	-inf	6.69865e-53	3.44717e-51	down	yes
MSTRG.2091	HORVU1Hr1G056570	HORVU1Hr1G056570.2;HORVU1Hr1G056570.4;HORVU1Hr1G056570.1	NA	NA	NA	NA		0.569395	1.39479	1.25493	53.4953	63.2276	38.1027	0.0207919	-5.58784	7.67764e-53	3.94156e-51	down	yes
MSTRG.4611		MSTRG.4611.1	NA	NA	NA	NA		0	0	0	5.10262	4.01558	6.11099	-inf	-inf	8.34881e-53	4.27594e-51	down	yes
MSTRG.10239		MSTRG.10239.1	NA	NA	NA	NA		0	0	0	4.47852	2.86023	5.70695	-inf	-inf	1.02809e-52	5.25302e-51	down	yes
MSTRG.17021	HORVU7Hr1G036570	HORVU7Hr1G036570.2;HORVU7Hr1G036570.1	NA	04141(Protein processing in endoplasmic reticulum);04141(Protein processing in endoplasmic reticulum)	K13993	NA		3.06668	4.45036	1.96097	139.117	118.625	214.079	0.0200882	-5.63751	1.11165e-52	5.6665e-51	down	yes
MSTRG.17322		MSTRG.17322.1	NA	NA	NA	NA		19.1967	11.2371	22.2376	0.068281	0.093282	0.10837	195.128	7.60827	1.20344e-52	6.11995e-51	up	yes
MSTRG.10247		MSTRG.10247.1	NA	NA	NA	NA		0	0	0	8.32078	5.54861	8.50477	-inf	-inf	1.37695e-52	6.98583e-51	down	yes
MSTRG.2146	HORVU1Hr1G058400	HORVU1Hr1G058400.1	GO:0016020(membrane);GO:0016021(integral component of membrane)	NA	NA	NA		0.826404	1.97085	1.01539	42.2404	53.4297	54.8783	0.025325	-5.30329	2.07999e-52	1.05279e-50	down	yes
MSTRG.13075	HORVU5Hr1G076250	HORVU5Hr1G076250.7;HORVU5Hr1G076250.2;HORVU5Hr1G076250.10;HORVU5Hr1G076250.3;HORVU5Hr1G076250.12;HORVU5Hr1G076250.13;HORVU5Hr1G076250.9;HORVU5Hr1G076250.1;HORVU5Hr1G076250.11;HORVU5Hr1G076250.6;HORVU5Hr1G076250.8;HORVU5Hr1G076250.5;MSTRG.13075.10	GO:0003993(acid phosphatase activity);GO:0009507(chloroplast);GO:0009536(plastid);GO:0016311(dephosphorylation);GO:0016787(hydrolase activity);GO:0046872(metal ion binding);GO:0046872(metal ion binding)	NA	NA	NA	Purple acid phosphatase [Source:UniProtKB/TrEMBL;Acc:A0A287RUK5]	7.34573	11.4282	13.145	0.111093	0.0872611	0.0599843	123.555	6.949	2.13149e-52	1.07633e-50	up	yes
MSTRG.14639		MSTRG.14639.1;MSTRG.14639.2	NA	NA	NA	NA		0.24814	0.124647	0.44463	48.1254	32.2327	79.7253	0.00510619	-7.61354	2.68056e-52	1.35043e-50	down	yes
MSTRG.17939	HORVU7Hr1G078320	HORVU7Hr1G078320.4;HORVU7Hr1G078320.2;HORVU7Hr1G078320.1;HORVU7Hr1G078320.3	GO:0016020(membrane);GO:0016021(integral component of membrane);GO:0016021(integral component of membrane)	NA	NA	NA	Predicted protein [Source:UniProtKB/TrEMBL;Acc:F2D089]	21.3016	18.1888	15.2402	0.321237	0.335275	0.245805	60.6558	5.92257	6.12564e-52	3.07881e-50	up	yes
MSTRG.891	HORVU1Hr1G000690	HORVU1Hr1G000690.1	NA	NA	NA	NA		0	0	0	25.62	9.96354	38.4489	-inf	-inf	6.88459e-52	3.44596e-50	down	yes
MSTRG.9808	HORVU4Hr1G027660	HORVU4Hr1G027660.1;HORVU4Hr1G027660.2;MSTRG.9808.3	GO:0046872(metal ion binding);GO:0046872(metal ion binding)	NA	NA	NA		11.9935	9.0618	9.81938	0.261289	0.231396	0.294265	39.2334	5.29401	6.88809e-52	3.44596e-50	up	yes
MSTRG.888	HORVU1Hr1G000640	HORVU1Hr1G000640.1	GO:0005737(cytoplasm);GO:0005773(vacuole);GO:0016020(membrane);GO:0016021(integral component of membrane);GO:0045735(nutrient reservoir activity)	NA	NA	NA		0	0	0	42.0155	16.1116	87.7429	-inf	-inf	7.21307e-52	3.60019e-50	down	yes
MSTRG.9025	HORVU3Hr1G116790	HORVU3Hr1G116790.2;HORVU3Hr1G116790.1;MSTRG.9025.3;MSTRG.9025.9;HORVU3Hr1G116790.13	GO:0006833(water transport);GO:0015204(urea transmembrane transporter activity);GO:0015250(water channel activity);GO:0015267(channel activity);GO:0015840(urea transport);GO:0016020(membrane);GO:0016021(integral component of membrane);GO:0055085(transmembrane transport);GO:0071918(urea transmembrane transport);GO:0071918(urea transmembrane transport)	NA	NA	NA	Predicted protein [Source:UniProtKB/TrEMBL;Acc:D2KZ43]	17.2627	22.9751	16.1224	0.0812384	0.0603936	0	397.934	8.63639	8.35006e-52	4.15806e-50	up	yes
MSTRG.4833		MSTRG.4833.1	NA	NA	NA	NA		16.6387	9.08794	14.8786	0	0	0	inf	inf	1.07331e-51	5.33241e-50	up	yes
MSTRG.261		MSTRG.261.1	NA	NA	NA	NA		0	0	0	7.07815	6.29726	8.2561	-inf	-inf	1.16615e-51	5.78037e-50	down	yes
MSTRG.187	HORVU0Hr1G005720	HORVU0Hr1G005720.3;HORVU0Hr1G005720.1;HORVU0Hr1G005720.2	GO:0000287(magnesium ion binding);GO:0003824(catalytic activity);GO:0004743(pyruvate kinase activity);GO:0006096(glycolytic process);GO:0016301(kinase activity);GO:0016310(phosphorylation);GO:0016740(transferase activity);GO:0030955(potassium ion binding);GO:0043531(ADP binding);GO:0043531(ADP binding)	00010(Glycolysis / Gluconeogenesis);00620(Pyruvate metabolism);00230(Purine metabolism);04626(Plant-pathogen interaction);04626(Plant-pathogen interaction)	K00873;K13457	EC:2.7.1.40		0.215925	0.351014	0.327866	9.30585	10.0112	10.1376	0.030379	-5.04078	2.36299e-51	1.16808e-49	down	yes
MSTRG.17484	HORVU7Hr1G056060	HORVU7Hr1G056060.1;HORVU7Hr1G056060.9;HORVU7Hr1G056060.13;HORVU7Hr1G056060.12;HORVU7Hr1G056060.6;HORVU7Hr1G056060.10;HORVU7Hr1G056060.2	GO:0004672(protein kinase activity);GO:0005509(calcium ion binding);GO:0005524(ATP binding);GO:0006468(protein phosphorylation);GO:0006468(protein phosphorylation)	04626(Plant-pathogen interaction);04626(Plant-pathogen interaction)	K13412	EC:2.7.11.1		1.70448	2.46507	1.91551	25.8833	24.8865	29.1472	0.0761423	-3.71516	2.36736e-51	1.16808e-49	down	yes
MSTRG.12981	HORVU5Hr1G073460	MSTRG.12981.1	NA	NA	NA	NA		0.456124	0.7928	0.733821	17.8982	16.5952	16.7999	0.0386551	-4.6932	2.49616e-51	1.22882e-49	down	yes
MSTRG.6248	HORVU2Hr1G125200	HORVU2Hr1G125200.2;HORVU2Hr1G125200.3;HORVU2Hr1G125200.1	NA	00940(Phenylpropanoid biosynthesis);00940(Phenylpropanoid biosynthesis)	K00430	EC:1.11.1.7		61.4116	81.3031	87.613	0.882391	1.42064	0.545666	80.8536	6.33724	2.9908e-51	1.46897e-49	up	yes
MSTRG.13386	HORVU5Hr1G090010	HORVU5Hr1G090010.14;HORVU5Hr1G090010.19;HORVU5Hr1G090010.4;HORVU5Hr1G090010.8;HORVU5Hr1G090010.21;HORVU5Hr1G090010.2;HORVU5Hr1G090010.11;HORVU5Hr1G090010.1;HORVU5Hr1G090010.15;HORVU5Hr1G090010.20;HORVU5Hr1G090010.6;HORVU5Hr1G090010.23;HORVU5Hr1G090010.3;HORVU5Hr1G090010.5	GO:0006811(ion transport);GO:0006813(potassium ion transport);GO:0015079(potassium ion transmembrane transporter activity);GO:0016020(membrane);GO:0016021(integral component of membrane);GO:0071805(potassium ion transmembrane transport);GO:0071805(potassium ion transmembrane transport)	NA	NA	NA		13.1245	13.6304	12.5953	0.461634	0.461917	0.483211	27.9722	4.80592	4.44692e-51	2.1792e-49	up	yes
MSTRG.18236		MSTRG.18236.1	NA	NA	NA	NA		3.6307	1.78585	3.63241	80.8574	71.3842	84.606	0.0382058	-4.71006	4.73073e-51	2.31302e-49	down	yes
MSTRG.17925	HORVU7Hr1G077740	HORVU7Hr1G077740.1	GO:0009055(electron transfer activity);GO:0009507(chloroplast);GO:0009536(plastid);GO:0022900(electron transport chain);GO:0046872(metal ion binding);GO:0051536(iron-sulfur cluster binding);GO:0051537(2 iron, 2 sulfur cluster binding);GO:0055114(oxidation-reduction process)	00195(Photosynthesis)	K02639	NA	Ferredoxin [Source:UniProtKB/TrEMBL;Acc:M0XMF8]	2.59364	2.49919	3.13446	41.9683	35.3641	56.0158	0.0616978	-4.01864	5.11854e-51	2.49697e-49	down	yes
MSTRG.4758	HORVU2Hr1G071890	HORVU2Hr1G071890.1;HORVU2Hr1G071890.2;HORVU2Hr1G071890.3	GO:0016020(membrane);GO:0016021(integral component of membrane);GO:0016021(integral component of membrane)	00511(Other glycan degradation);00511(Other glycan degradation)	K01206	EC:3.2.1.51		1.34282	0.69885	1.1059	27.2245	35.1704	25.9437	0.0356307	-4.81074	5.37291e-51	2.61514e-49	down	yes
MSTRG.17069	HORVU7Hr1G038510	HORVU7Hr1G038510.1	GO:0016740(transferase activity);GO:0016757(transferase activity, transferring glycosyl groups);GO:0016758(transferase activity, transferring hexosyl groups)	00944(Flavone and flavonol biosynthesis)	K22771	EC:2.4.1.-	Glycosyltransferase [Source:UniProtKB/TrEMBL;Acc:F2CQL8]	8.05931	6.51943	4.55147	121.901	119.581	178.952	0.0455012	-4.45795	6.47297e-51	3.14347e-49	down	yes
MSTRG.13670	HORVU5Hr1G100790	MSTRG.13670.2;HORVU5Hr1G100790.1	NA	NA	NA	NA		3.97409	5.03383	6.2826	67.4688	61.691	75.296	0.0747864	-3.74108	8.44457e-51	4.09173e-49	down	yes
MSTRG.16071	HORVU6Hr1G083980	HORVU6Hr1G083980.1	NA	NA	NA	NA		0.415131	0	0.483534	667.031	808.456	713.758	0.000410491	-11.2504	9.41472e-51	4.55157e-49	down	yes
MSTRG.14286	HORVU5Hr1G125460	HORVU5Hr1G125460.2;HORVU5Hr1G125460.7;HORVU5Hr1G125460.6;HORVU5Hr1G125460.3	GO:0016020(membrane);GO:0016021(integral component of membrane);GO:0016021(integral component of membrane)	NA	NA	NA		0.125805	1.12546	0.869095	590.218	626.44	591.612	0.00117259	-9.73609	9.79043e-51	4.72262e-49	down	yes
MSTRG.17213	HORVU7Hr1G045600	HORVU7Hr1G045600.1;HORVU7Hr1G045600.2	GO:0004601(peroxidase activity);GO:0005576(extracellular region);GO:0006979(response to oxidative stress);GO:0016491(oxidoreductase activity);GO:0020037(heme binding);GO:0042744(hydrogen peroxide catabolic process);GO:0046872(metal ion binding);GO:0055114(oxidation-reduction process);GO:0098869(cellular oxidant detoxification);GO:0098869(cellular oxidant detoxification)	00940(Phenylpropanoid biosynthesis);00940(Phenylpropanoid biosynthesis)	K00430	EC:1.11.1.7	Peroxidase [Source:UniProtKB/TrEMBL;Acc:F2DZM1]	34.9307	40.0809	46.8393	0.576307	0.609589	1.03156	54.9507	5.78007	1.28042e-50	6.16261e-49	up	yes
MSTRG.4891	HORVU2Hr1G075930	MSTRG.4891.1	NA	NA	NA	NA		0	0	0	30.0569	41.1592	37.8155	-inf	-inf	1.31456e-50	6.31281e-49	down	yes
MSTRG.12907	HORVU5Hr1G069710	HORVU5Hr1G069710.1;MSTRG.12907.3;HORVU5Hr1G069710.2;HORVU5Hr1G069710.3	GO:0000166(nucleotide binding);GO:0004672(protein kinase activity);GO:0004674(protein serine/threonine kinase activity);GO:0005524(ATP binding);GO:0006468(protein phosphorylation);GO:0006468(protein phosphorylation)	NA	NA	NA		8.04349	9.74909	8.63726	78.3863	85.5052	84.2923	0.106493	-3.23117	1.34743e-50	6.45628e-49	down	yes
MSTRG.15414	HORVU6Hr1G058450	MSTRG.15414.1	NA	NA	NA	NA		0	0	0	45.7527	41.6379	38.2409	-inf	-inf	1.43642e-50	6.86745e-49	down	yes
MSTRG.9481		MSTRG.9481.1	NA	NA	NA	NA		0.021537	0	0	6.50399	5.62758	6.98286	0.00112674	-9.79363	1.49716e-50	7.14198e-49	down	yes
MSTRG.6216	HORVU2Hr1G124330;HORVU2Hr1G124320	MSTRG.6216.4;HORVU2Hr1G124320.1;HORVU2Hr1G124320.2;HORVU2Hr1G124330.3	GO:0005515(protein binding);GO:0005515(protein binding)	00480(Glutathione metabolism);00480(Glutathione metabolism)	K00799	EC:2.5.1.18		8.75399	9.50074	8.59419	0	0.0134381	0.0271794	661.018	9.36855	1.67888e-50	7.99116e-49	up	yes
MSTRG.16903	HORVU7Hr1G031140	MSTRG.16903.2;MSTRG.16903.5;HORVU7Hr1G031140.3;HORVU7Hr1G031140.4;HORVU7Hr1G031140.5;HORVU7Hr1G031140.2;HORVU7Hr1G031140.1	NA	NA	NA	NA		5.36813	2.97664	4.58171	0	0.0106569	0	1212.97	10.2443	2.16267e-50	1.02713e-48	up	yes
HORVU7Hr1G048730	HORVU7Hr1G048730	HORVU7Hr1G048730.3;HORVU7Hr1G048730.1;HORVU7Hr1G048730.2	NA	NA	NA	NA		0	0	0	3.6363	2.9296	3.40902	-inf	-inf	2.44164e-50	1.15707e-48	down	yes
MSTRG.7903	HORVU3Hr1G071490	HORVU3Hr1G071490.2;HORVU3Hr1G071490.3;HORVU3Hr1G071490.1	NA	NA	NA	NA	Predicted protein [Source:UniProtKB/TrEMBL;Acc:F2EBF9]	2.08607	8.57701	5.35535	549.576	538.264	585.248	0.00957417	-6.70664	4.55762e-50	2.15508e-48	down	yes
MSTRG.10839	HORVU4Hr1G073840	HORVU4Hr1G073840.2;HORVU4Hr1G073840.5;HORVU4Hr1G073840.4;HORVU4Hr1G073840.8;HORVU4Hr1G073840.1	GO:0003824(catalytic activity);GO:0006633(fatty acid biosynthetic process);GO:0016020(membrane);GO:0016021(integral component of membrane);GO:0016740(transferase activity);GO:0016746(transferase activity, transferring acyl groups);GO:0016747(transferase activity, transferring acyl groups other than amino-acyl groups);GO:0016747(transferase activity, transferring acyl groups other than amino-acyl …	00062(Fatty acid elongation);00062(Fatty acid elongation)	K15397	EC:2.3.1.199	3-ketoacyl-CoA synthase [Source:UniProtKB/TrEMBL;Acc:F2D1P2]	5.76092	13.1084	12.5206	0.0165329	0.0182368	0.0361699	442.487	8.78949	4.6791e-50	2.20767e-48	up	yes
MSTRG.13626	HORVU5Hr1G098190	HORVU5Hr1G098190.4;HORVU5Hr1G098190.1;MSTRG.13626.2;HORVU5Hr1G098190.9;HORVU5Hr1G098190.6;MSTRG.13626.7;MSTRG.13626.6;HORVU5Hr1G098190.8;HORVU5Hr1G098190.3;HORVU5Hr1G098190.2	GO:0016020(membrane);GO:0016021(integral component of membrane);GO:0016021(integral component of membrane)	04144(Endocytosis);04144(Endocytosis)	K12189	NA		5.32033	6.8956	7.36804	64.6678	67.7552	66.7167	0.0983428	-3.34604	5.89582e-50	2.77184e-48	down	yes
MSTRG.1740	HORVU1Hr1G043830	HORVU1Hr1G043830.1;MSTRG.1740.2;HORVU1Hr1G043830.10;HORVU1Hr1G043830.2;HORVU1Hr1G043830.9;HORVU1Hr1G043830.6;HORVU1Hr1G043830.4;HORVU1Hr1G043830.8	GO:0003824(catalytic activity);GO:0004553(hydrolase activity, hydrolyzing O-glycosyl compounds);GO:0004557(alpha-galactosidase activity);GO:0005975(carbohydrate metabolic process);GO:0008152(metabolic process);GO:0009505(plant-type cell wall);GO:0016787(hydrolase activity);GO:0016798(hydrolase activity, acting on glycosyl bonds);GO:0048046(apoplast);GO:0052692(raffinose alpha-galactosidase activi…	00052(Galactose metabolism);00561(Glycerolipid metabolism);00600(Sphingolipid metabolism);00603(Glycosphingolipid biosynthesis - globo and isoglobo series);00603(Glycosphingolipid biosynthesis - globo and isoglobo series)	K07407	EC:3.2.1.22	Alpha-galactosidase [Source:UniProtKB/TrEMBL;Acc:A0A287FC76]	1.3382	2.57538	2.32112	35.8458	34.8636	37.51	0.0576117	-4.11749	5.90054e-50	2.77184e-48	down	yes
MSTRG.7957	HORVU3Hr1G073240	HORVU3Hr1G073240.3;HORVU3Hr1G073240.1;HORVU3Hr1G073240.4;HORVU3Hr1G073240.10;HORVU3Hr1G073240.5;HORVU3Hr1G073240.2;HORVU3Hr1G073240.6;HORVU3Hr1G073240.11;HORVU3Hr1G073240.12;HORVU3Hr1G073240.9	NA	NA	NA	NA		1.52316	1.40134	1.7611	22.9837	22.0102	26.5372	0.0655044	-3.93226	6.39678e-50	2.99842e-48	down	yes
MSTRG.18462	HORVU7Hr1G099380	HORVU7Hr1G099380.15;HORVU7Hr1G099380.17;HORVU7Hr1G099380.18;HORVU7Hr1G099380.1;HORVU7Hr1G099380.8;MSTRG.18462.5;HORVU7Hr1G099380.14;HORVU7Hr1G099380.2;HORVU7Hr1G099380.5;HORVU7Hr1G099380.4;HORVU7Hr1G099380.7;HORVU7Hr1G099380.3;HORVU7Hr1G099380.12;HORVU7Hr1G099380.13;HORVU7Hr1G099380.16;HORVU7Hr1G099380.11;HORVU7Hr1G099380.10	NA	NA	NA	NA		3.25592	5.20185	4.36298	56.1506	50.718	55.1679	0.0791226	-3.65977	6.97306e-50	3.26146e-48	down	yes
MSTRG.1390	HORVU1Hr1G026840	HORVU1Hr1G026840.2;MSTRG.1390.2;HORVU1Hr1G026840.1;HORVU1Hr1G026840.3	GO:0000166(nucleotide binding);GO:0005524(ATP binding);GO:0005524(ATP binding)	NA	NA	NA		56.1097	53.7001	50.8676	467.71	432.898	450.032	0.118964	-3.0714	1.18682e-49	5.53902e-48	down	yes
MSTRG.1769	HORVU1Hr1G044780;HORVU1Hr1G044770	HORVU1Hr1G044780.17;HORVU1Hr1G044780.11;MSTRG.1769.7;HORVU1Hr1G044780.7;HORVU1Hr1G044780.4;HORVU1Hr1G044780.6;HORVU1Hr1G044770.1;HORVU1Hr1G044780.10;HORVU1Hr1G044780.1;HORVU1Hr1G044780.5;HORVU1Hr1G044770.2;HORVU1Hr1G044770.6;HORVU1Hr1G044780.8;HORVU1Hr1G044780.14;HORVU1Hr1G044780.15;HORVU1Hr1G044780.13;HORVU1Hr1G044780.12	GO:0003824(catalytic activity);GO:0003824(catalytic activity)	04120(Ubiquitin mediated proteolysis);00590(Arachidonic acid metabolism);04146(Peroxisome);04146(Peroxisome)	K08726;K10144	EC:3.3.2.10;EC:3.1.3.76;EC:2.3.2.27		1.44368	1.52565	1.31498	17.657	16.1885	12.6075	0.0922291	-3.43863	1.3106e-49	6.10351e-48	down	yes
MSTRG.1979	HORVU1Hr1G052850	MSTRG.1979.24;HORVU1Hr1G052850.17;HORVU1Hr1G052850.20;HORVU1Hr1G052850.12;HORVU1Hr1G052850.21;HORVU1Hr1G052850.7;HORVU1Hr1G052850.1;MSTRG.1979.23;HORVU1Hr1G052850.2;MSTRG.1979.22;HORVU1Hr1G052850.22;HORVU1Hr1G052850.5;HORVU1Hr1G052850.3;HORVU1Hr1G052850.25;HORVU1Hr1G052850.10;HORVU1Hr1G052850.4;HORVU1Hr1G052850.19;HORVU1Hr1G052850.8;HORVU1Hr1G052850.23;HORVU1Hr1G052850.16	GO:0008270(zinc ion binding);GO:0016020(membrane);GO:0016021(integral component of membrane);GO:0046872(metal ion binding);GO:0046872(metal ion binding)	NA	NA	NA		0.625254	0.536981	0.777959	11.847	17.8386	12.1034	0.0464284	-4.42885	1.34203e-49	6.23639e-48	down	yes
MSTRG.7736	HORVU3Hr1G066390	HORVU3Hr1G066390.1	GO:0003700(DNA-binding transcription factor activity);GO:0005634(nucleus);GO:0009611(response to wounding);GO:0009737(response to abscisic acid);GO:0010629(negative regulation of gene expression);GO:0046983(protein dimerization activity)	04016(MAPK signaling pathway - plant);04075(Plant hormone signal transduction)	K13422	NA		0.31689	0.436337	0.413714	8.67621	7.25823	10.1192	0.04479	-4.48068	1.53918e-49	7.13714e-48	down	yes
MSTRG.13149	HORVU5Hr1G079670	HORVU5Hr1G079670.1;HORVU5Hr1G079670.2	GO:0016740(transferase activity);GO:0016757(transferase activity, transferring glycosyl groups);GO:0016758(transferase activity, transferring hexosyl groups);GO:0016758(transferase activity, transferring hexosyl groups)	NA	NA	NA	Glycosyltransferase [Source:UniProtKB/TrEMBL;Acc:A0A287RYC4]	0.297315	0.209517	0.237093	8.0292	8.6376	8.92251	0.0290717	-5.10424	1.56142e-49	7.22477e-48	down	yes
MSTRG.18215	HORVU7Hr1G089320	HORVU7Hr1G089320.1;HORVU7Hr1G089320.4;HORVU7Hr1G089320.3	GO:0004601(peroxidase activity);GO:0005576(extracellular region);GO:0006979(response to oxidative stress);GO:0016491(oxidoreductase activity);GO:0020037(heme binding);GO:0042744(hydrogen peroxide catabolic process);GO:0046872(metal ion binding);GO:0055114(oxidation-reduction process);GO:0098869(cellular oxidant detoxification);GO:0098869(cellular oxidant detoxification)	00940(Phenylpropanoid biosynthesis);00940(Phenylpropanoid biosynthesis)	K00430	EC:1.11.1.7	Peroxidase [Source:UniProtKB/TrEMBL;Acc:M0YYF2]	10.2171	7.06262	7.52798	0	0	0	inf	inf	1.78823e-49	8.25649e-48	up	yes
MSTRG.6819	HORVU3Hr1G026180	HORVU3Hr1G026180.6;HORVU3Hr1G026180.2;HORVU3Hr1G026180.18;HORVU3Hr1G026180.4;HORVU3Hr1G026180.15;HORVU3Hr1G026180.22;HORVU3Hr1G026180.17;HORVU3Hr1G026180.7;HORVU3Hr1G026180.9;HORVU3Hr1G026180.5;HORVU3Hr1G026180.8;HORVU3Hr1G026180.23;HORVU3Hr1G026180.19;HORVU3Hr1G026180.3;HORVU3Hr1G026180.13;HORVU3Hr1G026180.24;HORVU3Hr1G026180.26;HORVU3Hr1G026180.21;HORVU3Hr1G026180.27;HORVU3Hr1G026180.12	GO:0000166(nucleotide binding);GO:0004127(cytidylate kinase activity);GO:0005524(ATP binding);GO:0005634(nucleus);GO:0005737(cytoplasm);GO:0006139(nucleobase-containing compound metabolic process);GO:0006207('de novo' pyrimidine nucleobase biosynthetic process);GO:0006221(pyrimidine nucleotide biosynthetic process);GO:0009041(uridylate kinase activity);GO:0016020(membrane);GO:0016021(integral com…	00240(Pyrimidine metabolism);00240(Pyrimidine metabolism)	K13800	EC:2.7.4.14	UMP-CMP kinase [Source:UniProtKB/TrEMBL;Acc:A0A287KHN2]	0.29834	0.528483	0.372836	9.17906	9.33017	8.7913	0.0439427	-4.50823	2.05005e-49	9.44512e-48	down	yes
MSTRG.14283	HORVU5Hr1G125460	MSTRG.14283.1	NA	NA	NA	NA		0.803888	2.163	4.8799	773.344	945.544	744.678	0.00318513	-8.29443	2.31504e-49	1.06432e-47	down	yes
MSTRG.12434	HORVU5Hr1G050950	HORVU5Hr1G050950.1	GO:0016020(membrane);GO:0016021(integral component of membrane)	NA	NA	NA		0.149999	1.50851	0.835825	327.48	356.136	264.843	0.00262988	-8.57079	2.33272e-49	1.07017e-47	down	yes
MSTRG.6872	HORVU3Hr1G028780	HORVU3Hr1G028780.1	NA	NA	NA	NA		216.863	243.57	190.214	8.02446	7.39207	10.728	24.8865	4.63729	2.64179e-49	1.20939e-47	up	yes
MSTRG.7089	HORVU3Hr1G037780	MSTRG.7089.4;HORVU3Hr1G037780.4;HORVU3Hr1G037780.9;HORVU3Hr1G037780.6;HORVU3Hr1G037780.10;HORVU3Hr1G037780.1;HORVU3Hr1G037780.5;HORVU3Hr1G037780.7;HORVU3Hr1G037780.2;HORVU3Hr1G037780.3	GO:0016020(membrane);GO:0016021(integral component of membrane);GO:0016021(integral component of membrane)	NA	NA	NA		6.64133	8.17257	7.49913	70.2285	75.051	63.202	0.107026	-3.22396	2.90929e-49	1.32903e-47	down	yes
MSTRG.6921	HORVU3Hr1G030650	HORVU3Hr1G030650.1	GO:0009269(response to desiccation)	NA	NA	NA		0.593557	0.99712	1.54375	33.603	55.5435	52.2971	0.0221603	-5.49588	3.36007e-49	1.53171e-47	down	yes
MSTRG.15962	HORVU6Hr1G079150	HORVU6Hr1G079150.1;HORVU6Hr1G079150.2	GO:0005737(cytoplasm);GO:0005886(plasma membrane);GO:0016020(membrane);GO:0043621(protein self-association);GO:0043621(protein self-association)	00270(Cysteine and methionine metabolism);00270(Cysteine and methionine metabolism)	K05396	EC:4.4.1.15		1.94099	2.81742	2.13577	24.9425	24.0823	25.6169	0.0923636	-3.43653	4.45608e-49	2.02705e-47	down	yes
MSTRG.6164	HORVU2Hr1G122260	HORVU2Hr1G122260.1	GO:0004867(serine-type endopeptidase inhibitor activity);GO:0005576(extracellular region);GO:0005615(extracellular space);GO:0010951(negative regulation of endopeptidase activity);GO:0015066(alpha-amylase inhibitor activity);GO:0043086(negative regulation of catalytic activity)	NA	NA	NA	Alpha-amylase inhibitor BMAI-1 [Source:UniProtKB/TrEMBL;Acc:M0UYA9]	0	0	0	40.0796	14.1852	74.7598	-inf	-inf	5.22143e-49	2.3702e-47	down	yes
MSTRG.9162	HORVU4Hr1G003600	HORVU4Hr1G003600.2;HORVU4Hr1G003600.1	GO:0016020(membrane);GO:0016021(integral component of membrane);GO:0016021(integral component of membrane)	04141(Protein processing in endoplasmic reticulum);04141(Protein processing in endoplasmic reticulum)	K10666	EC:2.3.2.27		5.05624	5.89654	5.66908	52.6734	51.3331	65.9295	0.0978125	-3.35384	5.77049e-49	2.61393e-47	down	yes
MSTRG.8807	HORVU3Hr1G105860	HORVU3Hr1G105860.1;HORVU3Hr1G105860.4	GO:0005509(calcium ion binding);GO:0005544(calcium-dependent phospholipid binding);GO:0005544(calcium-dependent phospholipid binding)	NA	NA	NA	Annexin [Source:UniProtKB/TrEMBL;Acc:A0A287MJV0]	1.70995	2.43696	2.0286	25.2955	20.2067	26.7194	0.0855078	-3.5478	8.72529e-49	3.94412e-47	down	yes
MSTRG.4975	HORVU2Hr1G079900	HORVU2Hr1G079900.1	GO:0003700(DNA-binding transcription factor activity);GO:0005634(nucleus);GO:0006355(regulation of transcription, DNA-templated)	04016(MAPK signaling pathway - plant);04075(Plant hormone signal transduction)	K14514	NA		0.065797	0.323776	0.175008	15.7375	20.7174	16.0193	0.0107592	-6.53829	1.10647e-48	4.99116e-47	down	yes
MSTRG.12143	HORVU5Hr1G039900	MSTRG.12143.6;HORVU5Hr1G039900.3;MSTRG.12143.8;MSTRG.12143.7;MSTRG.12143.9;HORVU5Hr1G039900.1;HORVU5Hr1G039900.6;HORVU5Hr1G039900.2;HORVU5Hr1G039900.4;HORVU5Hr1G039900.5	NA	NA	NA	NA		1.84182	2.63331	2.3141	25.0324	30.0339	22.8055	0.0871847	-3.51978	1.26406e-48	5.69012e-47	down	yes
MSTRG.5993		MSTRG.5993.1	NA	NA	NA	NA		36.7463	22.4968	26.5786	0.09219	0.022899	0.181017	289.835	8.17909	1.32621e-48	5.95743e-47	up	yes
MSTRG.16932	HORVU7Hr1G032330	HORVU7Hr1G032330.9;HORVU7Hr1G032330.2;HORVU7Hr1G032330.1;HORVU7Hr1G032330.10	GO:0004857(enzyme inhibitor activity);GO:0005618(cell wall);GO:0016020(membrane);GO:0016021(integral component of membrane);GO:0016787(hydrolase activity);GO:0030599(pectinesterase activity);GO:0042545(cell wall modification);GO:0043086(negative regulation of catalytic activity);GO:0045330(aspartyl esterase activity);GO:0045330(aspartyl esterase activity)	00040(Pentose and glucuronate interconversions);00040(Pentose and glucuronate interconversions)	K01051	EC:3.1.1.11		0.0853275	0.0728865	0.0386147	5.38315	3.20841	5.52767	0.0139405	-6.16458	1.52349e-48	6.82941e-47	down	yes
MSTRG.2358	HORVU1Hr1G065660	HORVU1Hr1G065660.1	GO:0004867(serine-type endopeptidase inhibitor activity);GO:0005576(extracellular region);GO:0010951(negative regulation of endopeptidase activity)	NA	NA	NA		112.446	145.658	263.436	1.97665	2.77847	2.62426	70.6753	6.14313	1.72622e-48	7.72214e-47	up	yes
MSTRG.11484	HORVU5Hr1G010330	MSTRG.11484.1;HORVU5Hr1G010330.1	NA	NA	NA	NA		0.34832	3.20368	1.24722	1416.99	1504.59	1474.86	0.00109161	-9.83932	2.43409e-48	1.08662e-46	down	yes
MSTRG.9657	HORVU4Hr1G021320	HORVU4Hr1G021320.2;HORVU4Hr1G021320.1	GO:0009055(electron transfer activity);GO:0022900(electron transport chain);GO:0022900(electron transport chain)	NA	NA	NA	Predicted protein [Source:UniProtKB/TrEMBL;Acc:F2E1P8]	50.9244	25.9792	35.1105	0.0445235	0.178212	0.221771	251.996	7.97726	2.88353e-48	1.2846e-46	up	yes
MSTRG.6791	HORVU3Hr1G025020	HORVU3Hr1G025020.1	GO:0016020(membrane);GO:0016021(integral component of membrane)	NA	NA	NA	Predicted protein [Source:UniProtKB/TrEMBL;Acc:F2DWC7]	0.114423	0.017793	0.054734	8.76474	12.2363	10.6447	0.00590759	-7.40322	3.63338e-48	1.61532e-46	down	yes
MSTRG.12865	HORVU5Hr1G068330	HORVU5Hr1G068330.5;HORVU5Hr1G068330.2;HORVU5Hr1G068330.3;HORVU5Hr1G068330.4;HORVU5Hr1G068330.6;HORVU5Hr1G068330.9;HORVU5Hr1G068330.1;HORVU5Hr1G068330.12;HORVU5Hr1G068330.7;HORVU5Hr1G068330.8	GO:0004497(monooxygenase activity);GO:0005506(iron ion binding);GO:0010295((+)-abscisic acid 8'-hydroxylase activity);GO:0016020(membrane);GO:0016021(integral component of membrane);GO:0016491(oxidoreductase activity);GO:0016705(oxidoreductase activity, acting on paired donors, with incorporation or reduction of molecular oxygen);GO:0020037(heme binding);GO:0046872(metal ion binding);GO:0055114(o…	00906(Carotenoid biosynthesis);00906(Carotenoid biosynthesis)	K09843	EC:1.14.13.93		1.08331	0.484232	0.633579	17.1173	22.1484	20.0695	0.0370965	-4.75257	4.09539e-48	1.81697e-46	down	yes
MSTRG.1215		MSTRG.1215.1	NA	NA	NA	NA		0.015928	0.080803	0.04539	5.81391	4.4851	5.84019	0.00880595	-6.82731	4.2574e-48	1.88497e-46	down	yes
MSTRG.4885		MSTRG.4885.1	NA	NA	NA	NA		0	0	0.309537	39.4415	34.3234	32.7921	0.0029049	-8.4273	4.38471e-48	1.93736e-46	down	yes
MSTRG.8332	HORVU3Hr1G084970	HORVU3Hr1G084970.2;HORVU3Hr1G084970.1	GO:0005515(protein binding);GO:0016020(membrane);GO:0016021(integral component of membrane);GO:0016021(integral component of membrane)	NA	NA	NA		1.49092	1.75385	1.73281	18.2464	15.8306	18.4767	0.0947145	-3.40027	5.02955e-48	2.21773e-46	down	yes
MSTRG.8311	HORVU3Hr1G084360	HORVU3Hr1G084360.4;HORVU3Hr1G084360.1;HORVU3Hr1G084360.6;HORVU3Hr1G084360.7;HORVU3Hr1G084360.2;HORVU3Hr1G084360.3;HORVU3Hr1G084360.5	GO:0003700(DNA-binding transcription factor activity);GO:0005634(nucleus);GO:0006355(regulation of transcription, DNA-templated);GO:0009409(response to cold);GO:0009414(response to water deprivation);GO:0009651(response to salt stress);GO:0009737(response to abscisic acid);GO:0009738(abscisic acid-activated signaling pathway);GO:0009845(seed germination);GO:0010152(pollen maturation);GO:0042803(p…	04075(Plant hormone signal transduction);04075(Plant hormone signal transduction)	K14432	NA		1.7127	1.15034	0.614025	38.4982	43.4408	39.6053	0.0286074	-5.12747	5.49838e-48	2.41951e-46	down	yes
MSTRG.12310	HORVU5Hr1G046900	HORVU5Hr1G046900.3;HORVU5Hr1G046900.2;HORVU5Hr1G046900.5;HORVU5Hr1G046900.1	GO:0004601(peroxidase activity);GO:0005576(extracellular region);GO:0006979(response to oxidative stress);GO:0016491(oxidoreductase activity);GO:0020037(heme binding);GO:0042744(hydrogen peroxide catabolic process);GO:0046872(metal ion binding);GO:0055114(oxidation-reduction process);GO:0098869(cellular oxidant detoxification);GO:0098869(cellular oxidant detoxification)	00940(Phenylpropanoid biosynthesis);00940(Phenylpropanoid biosynthesis)	K00430	EC:1.11.1.7		28.7986	41.6495	17.6363	0.0317901	0	0.095954	689.538	9.42949	5.80474e-48	2.54912e-46	up	yes
MSTRG.7694	HORVU3Hr1G064550	HORVU3Hr1G064550.5;HORVU3Hr1G064550.34;HORVU3Hr1G064550.4;HORVU3Hr1G064550.6;HORVU3Hr1G064550.19;HORVU3Hr1G064550.30;HORVU3Hr1G064550.33;HORVU3Hr1G064550.8;HORVU3Hr1G064550.32;HORVU3Hr1G064550.23;HORVU3Hr1G064550.31;HORVU3Hr1G064550.7;HORVU3Hr1G064550.3;HORVU3Hr1G064550.22;HORVU3Hr1G064550.10;HORVU3Hr1G064550.26;HORVU3Hr1G064550.9;HORVU3Hr1G064550.18;HORVU3Hr1G064550.29;HORVU3Hr1G064550.28;HORVU3…	GO:0003676(nucleic acid binding);GO:0003723(RNA binding);GO:0016020(membrane);GO:0016021(integral component of membrane);GO:0016021(integral component of membrane)	03040(Spliceosome);03040(Spliceosome)	K12890	NA		6.06001	5.8822	5.69871	51.1864	52.2354	48.9119	0.115805	-3.11024	5.96072e-48	2.6123e-46	down	yes
MSTRG.10193		MSTRG.10193.1	NA	NA	NA	NA		0	0	0	5.17037	4.4618	6.7181	-inf	-inf	8.39127e-48	3.67003e-46	down	yes
MSTRG.4867	HORVU2Hr1G075370	HORVU2Hr1G075370.1	NA	NA	NA	NA		0.135451	0.821868	1.07131	87.36	88.2894	78.4253	0.00798437	-6.96861	9.19418e-48	4.01305e-46	down	yes
MSTRG.10392	HORVU4Hr1G057740	HORVU4Hr1G057740.1;MSTRG.10392.7;HORVU4Hr1G057740.2;HORVU4Hr1G057740.4;HORVU4Hr1G057740.7;HORVU4Hr1G057740.6;HORVU4Hr1G057740.8;HORVU4Hr1G057740.5;HORVU4Hr1G057740.3	GO:0005515(protein binding);GO:0016020(membrane);GO:0016021(integral component of membrane);GO:0016021(integral component of membrane)	00480(Glutathione metabolism);00480(Glutathione metabolism)	K00799	EC:2.5.1.18		227.148	148.479	167.338	2.41332	2.21805	4.49311	59.5066	5.89498	1.11362e-47	4.85089e-46	up	yes
MSTRG.2912	HORVU1Hr1G086450	HORVU1Hr1G086450.3;HORVU1Hr1G086450.2;HORVU1Hr1G086450.6;HORVU1Hr1G086450.8;HORVU1Hr1G086450.7;HORVU1Hr1G086450.1;HORVU1Hr1G086450.13;HORVU1Hr1G086450.14;HORVU1Hr1G086450.5;HORVU1Hr1G086450.11;HORVU1Hr1G086450.10	NA	NA	NA	NA		9.79174	14.5871	9.70849	0.0255195	0	0.0526859	435.87	8.76775	1.13211e-47	4.92147e-46	up	yes
MSTRG.6215	HORVU2Hr1G124300	HORVU2Hr1G124300.2;HORVU2Hr1G124300.3;HORVU2Hr1G124300.1	GO:0005515(protein binding);GO:0005515(protein binding)	00480(Glutathione metabolism);00480(Glutathione metabolism)	K00799	EC:2.5.1.18		10.8651	11.4513	8.0846	0	0	0	inf	inf	1.13892e-47	4.94111e-46	up	yes
MSTRG.9690		MSTRG.9690.1	NA	NA	NA	NA		0.391097	1.27803	1.6964	113.589	93.6672	110.981	0.0105755	-6.56313	1.17276e-47	5.07773e-46	down	yes
MSTRG.17234	HORVU7Hr1G046340	MSTRG.17234.3;HORVU7Hr1G046340.1;MSTRG.17234.1	NA	NA	NA	NA		0.677718	2.67219	2.86034	234.075	289.139	194.262	0.00865571	-6.85213	1.45146e-47	6.2718e-46	down	yes
MSTRG.5074	HORVU2Hr1G083100	HORVU2Hr1G083100.13;MSTRG.5074.10;HORVU2Hr1G083100.4;MSTRG.5074.7;MSTRG.5074.5;HORVU2Hr1G083100.10;MSTRG.5074.6;HORVU2Hr1G083100.2;HORVU2Hr1G083100.6;HORVU2Hr1G083100.1;HORVU2Hr1G083100.8;HORVU2Hr1G083100.9;HORVU2Hr1G083100.3;HORVU2Hr1G083100.5;HORVU2Hr1G083100.14	GO:0004719(protein-L-isoaspartate (D-aspartate) O-methyltransferase activity);GO:0006281(DNA repair);GO:0006464(cellular protein modification process);GO:0006479(protein methylation);GO:0008168(methyltransferase activity);GO:0016740(transferase activity);GO:0032259(methylation);GO:0051382(kinetochore assembly);GO:0051382(kinetochore assembly)	NA	NA	NA	Protein-L-isoaspartate O-methyltransferase [Source:UniProtKB/TrEMBL;Acc:M0VMU5]	0.865382	1.6038	1.85983	28.6762	41.8347	29.7907	0.04316	-4.53416	1.60354e-47	6.91512e-46	down	yes
MSTRG.6684	HORVU3Hr1G020520	MSTRG.6684.1	NA	NA	NA	NA		0	0	0	21.3247	25.853	35.3462	-inf	-inf	1.93862e-47	8.34343e-46	down	yes
MSTRG.5461	HORVU2Hr1G096360	HORVU2Hr1G096360.1;HORVU2Hr1G096360.16	GO:0015267(channel activity);GO:0016020(membrane);GO:0016021(integral component of membrane);GO:0055085(transmembrane transport);GO:0055085(transmembrane transport)	NA	NA	NA		23.3064	15.8662	22.8933	214.695	222.451	241.323	0.0914793	-3.45041	2.13509e-47	9.17067e-46	down	yes
MSTRG.14843	HORVU6Hr1G028790	HORVU6Hr1G028790.1;HORVU6Hr1G028790.2	GO:0002237(response to molecule of bacterial origin);GO:0002238(response to molecule of fungal origin);GO:0003677(DNA binding);GO:0003700(DNA-binding transcription factor activity);GO:0005634(nucleus);GO:0006355(regulation of transcription, DNA-templated);GO:0009409(response to cold);GO:0009414(response to water deprivation);GO:0009611(response to wounding);GO:0009617(response to bacterium);GO:00…	04016(MAPK signaling pathway - plant);04626(Plant-pathogen interaction);04626(Plant-pathogen interaction)	K13424	NA	Predicted protein [Source:UniProtKB/TrEMBL;Acc:F2D8Q7]	9.43943	9.51543	16.6089	181.171	181.144	187.775	0.0646509	-3.95119	2.63856e-47	1.13107e-45	down	yes
MSTRG.1971	HORVU1Hr1G052430	HORVU1Hr1G052430.1;HORVU1Hr1G052430.2;HORVU1Hr1G052430.5;HORVU1Hr1G052430.6;HORVU1Hr1G052430.4;HORVU1Hr1G052430.3;MSTRG.1971.1	GO:0004568(chitinase activity);GO:0005975(carbohydrate metabolic process);GO:0006032(chitin catabolic process);GO:0008152(metabolic process);GO:0016787(hydrolase activity);GO:0016798(hydrolase activity, acting on glycosyl bonds);GO:0016998(cell wall macromolecule catabolic process);GO:0016998(cell wall macromolecule catabolic process)	00520(Amino sugar and nucleotide sugar metabolism);04016(MAPK signaling pathway - plant);04016(MAPK signaling pathway - plant)	K20547	EC:3.2.1.14	Predicted protein [Source:UniProtKB/TrEMBL;Acc:F2DJR4]	45.8323	43.1563	84.2025	0.858102	1.1417	1.31201	52.295	5.7086	2.6705e-47	1.14249e-45	up	yes
MSTRG.14255	HORVU5Hr1G124450	HORVU5Hr1G124450.1;HORVU5Hr1G124450.2;HORVU5Hr1G124450.3	GO:0030001(metal ion transport);GO:0046872(metal ion binding);GO:0046872(metal ion binding)	NA	NA	NA		18.4273	13.3399	14.0932	0.202746	0.213892	0.350054	59.816	5.90246	6.00688e-47	2.56476e-45	up	yes
MSTRG.11817		MSTRG.11817.1	NA	NA	NA	NA		0.090422	0.014596	0.118465	8.49198	7.25308	9.41131	0.00888375	-6.81462	6.69454e-47	2.85272e-45	down	yes
MSTRG.8286	HORVU3Hr1G083500	HORVU3Hr1G083500.1	GO:0004842(ubiquitin-protein transferase activity);GO:0005515(protein binding);GO:0016567(protein ubiquitination)	04120(Ubiquitin mediated proteolysis)	K10260	NA	RING-type E3 ubiquitin transferase [Source:UniProtKB/TrEMBL;Acc:F2CZE1]	0.254313	0.091882	0.287439	11.5527	11.8983	16.0606	0.0160367	-5.96248	6.92245e-47	2.94402e-45	down	yes
MSTRG.16000	HORVU6Hr1G080750	HORVU6Hr1G080750.11;HORVU6Hr1G080750.7;HORVU6Hr1G080750.1;HORVU6Hr1G080750.6;HORVU6Hr1G080750.10;HORVU6Hr1G080750.5;HORVU6Hr1G080750.3;HORVU6Hr1G080750.4	GO:0005739(mitochondrion);GO:0009507(chloroplast);GO:0009570(chloroplast stroma);GO:0010167(response to nitrate);GO:0016020(membrane);GO:0016491(oxidoreductase activity);GO:0020037(heme binding);GO:0048046(apoplast);GO:0051536(iron-sulfur cluster binding);GO:0055114(oxidation-reduction process);GO:0055114(oxidation-reduction process)	00910(Nitrogen metabolism);00910(Nitrogen metabolism)	K00366	EC:1.7.7.1		23.6474	15.9426	11.6954	0.0537268	0.116455	0.16509	152.966	7.25707	9.12867e-47	3.87465e-45	up	yes
MSTRG.18718	HORVU7Hr1G113400	MSTRG.18718.1	NA	NA	NA	NA		1.65921	8.32262	4.35427	832.233	853.048	1120.4	0.00510967	-7.61256	9.47365e-47	4.01318e-45	down	yes
MSTRG.5396		MSTRG.5396.1	NA	NA	NA	NA		0	0.055882	0.016347	5.6142	4.8188	5.38459	0.00456637	-7.77474	1.34614e-46	5.69125e-45	down	yes
MSTRG.11212	HORVU4Hr1G087580	HORVU4Hr1G087580.2;HORVU4Hr1G087580.1;MSTRG.11212.6;HORVU4Hr1G087580.6;HORVU4Hr1G087580.5;HORVU4Hr1G087580.4;HORVU4Hr1G087580.3;HORVU4Hr1G087580.7	GO:0003677(DNA binding);GO:0006357(regulation of transcription by RNA polymerase II);GO:0016020(membrane);GO:0016021(integral component of membrane);GO:0046983(protein dimerization activity);GO:0046983(protein dimerization activity)	NA	NA	NA		1.7617	2.44976	1.84838	19.0967	19.4854	19.4226	0.104472	-3.25882	1.62837e-46	6.87104e-45	down	yes
MSTRG.17107	HORVU7Hr1G040460	HORVU7Hr1G040460.13;HORVU7Hr1G040460.10;HORVU7Hr1G040460.12;HORVU7Hr1G040460.11;HORVU7Hr1G040460.4;HORVU7Hr1G040460.2;HORVU7Hr1G040460.7;HORVU7Hr1G040460.5;MSTRG.17107.1;HORVU7Hr1G040460.1;HORVU7Hr1G040460.6;HORVU7Hr1G040460.3;HORVU7Hr1G040460.15	GO:0004739(pyruvate dehydrogenase (acetyl-transferring) activity);GO:0006086(acetyl-CoA biosynthetic process from pyruvate);GO:0016491(oxidoreductase activity);GO:0016624(oxidoreductase activity, acting on the aldehyde or oxo group of donors, disulfide as acceptor);GO:0043231(intracellular membrane-bounded organelle);GO:0055114(oxidation-reduction process);GO:0055114(oxidation-reduction process)	00010(Glycolysis / Gluconeogenesis);00020(Citrate cycle (TCA cycle));00620(Pyruvate metabolism);00620(Pyruvate metabolism)	K00161	EC:1.2.4.1	Pyruvate dehydrogenase E1 component subunit alpha [Source:UniProtKB/TrEMBL;Acc:A0A287W6W0]	2.12567	4.56276	4.20072	79.302	81.6957	64.5145	0.0482863	-4.37224	2.81366e-46	1.18493e-44	down	yes
MSTRG.7543	HORVU3Hr1G058570	HORVU3Hr1G058570.1	GO:0016020(membrane);GO:0016021(integral component of membrane)	NA	NA	NA	Predicted protein [Source:UniProtKB/TrEMBL;Acc:F2CSZ1]	0.888693	3.31514	1.92282	116.481	116.715	104.744	0.0181294	-5.78553	3.39444e-46	1.42672e-44	down	yes
MSTRG.7376		MSTRG.7376.1	NA	NA	NA	NA		0	0	0	8.99419	12.3335	9.80056	-inf	-inf	4.33962e-46	1.82045e-44	down	yes
MSTRG.10992		MSTRG.10992.1	NA	NA	NA	NA		0.179433	0.223237	0.242149	9.29512	7.72487	11.2107	0.0228411	-5.45223	5.54151e-46	2.32012e-44	down	yes
MSTRG.17285	HORVU7Hr1G048710	HORVU7Hr1G048710.20;HORVU7Hr1G048710.15;HORVU7Hr1G048710.4;HORVU7Hr1G048710.5;HORVU7Hr1G048710.1;HORVU7Hr1G048710.3;HORVU7Hr1G048710.8;HORVU7Hr1G048710.6;HORVU7Hr1G048710.7;HORVU7Hr1G048710.22;HORVU7Hr1G048710.21;HORVU7Hr1G048710.16;HORVU7Hr1G048710.13;HORVU7Hr1G048710.9;HORVU7Hr1G048710.2;HORVU7Hr1G048710.24;HORVU7Hr1G048710.23;HORVU7Hr1G048710.17;HORVU7Hr1G048710.11;HORVU7Hr1G048710.19	GO:0003824(catalytic activity);GO:0016020(membrane);GO:0016021(integral component of membrane);GO:0016021(integral component of membrane)	00052(Galactose metabolism);00052(Galactose metabolism)	K06617	EC:2.4.1.82		26.4359	24.8744	29.1133	0.987743	1.05597	1.49154	22.7491	4.50773	7.941e-46	3.31829e-44	up	yes
MSTRG.11147	HORVU4Hr1G084910	HORVU4Hr1G084910.3;HORVU4Hr1G084910.1;MSTRG.11147.2;HORVU4Hr1G084910.2	GO:0004601(peroxidase activity);GO:0005576(extracellular region);GO:0006979(response to oxidative stress);GO:0016491(oxidoreductase activity);GO:0020037(heme binding);GO:0042744(hydrogen peroxide catabolic process);GO:0046872(metal ion binding);GO:0055114(oxidation-reduction process);GO:0098869(cellular oxidant detoxification);GO:0098869(cellular oxidant detoxification)	00940(Phenylpropanoid biosynthesis);00940(Phenylpropanoid biosynthesis)	K00430	EC:1.11.1.7	Peroxidase [Source:UniProtKB/TrEMBL;Acc:A0A287PXZ1]	17.4748	9.87416	9.52524	0.0271115	0	0	1360.1	10.4095	8.69155e-46	3.6249e-44	up	yes
MSTRG.3030	HORVU1Hr1G092290	HORVU1Hr1G092290.2;HORVU1Hr1G092290.7;HORVU1Hr1G092290.5;HORVU1Hr1G092290.9;HORVU1Hr1G092290.3;HORVU1Hr1G092290.4;HORVU1Hr1G092290.10;HORVU1Hr1G092290.11;HORVU1Hr1G092290.8	GO:0000166(nucleotide binding);GO:0004672(protein kinase activity);GO:0004674(protein serine/threonine kinase activity);GO:0005524(ATP binding);GO:0006468(protein phosphorylation);GO:0016020(membrane);GO:0016021(integral component of membrane);GO:0016021(integral component of membrane)	NA	NA	NA		3.63695	4.69111	3.65746	0	0	0	inf	inf	9.77395e-46	4.06846e-44	up	yes
MSTRG.18628	HORVU7Hr1G108790	HORVU7Hr1G108790.2;HORVU7Hr1G108790.3;HORVU7Hr1G108790.10;MSTRG.18628.3;HORVU7Hr1G108790.4;HORVU7Hr1G108790.1;MSTRG.18628.4;HORVU7Hr1G108790.6;HORVU7Hr1G108790.8	GO:0016020(membrane);GO:0016021(integral component of membrane);GO:0022857(transmembrane transporter activity);GO:0055085(transmembrane transport);GO:0071705(nitrogen compound transport);GO:0071705(nitrogen compound transport)	NA	NA	NA		7.00173	11.1919	9.49789	97.1118	91.4502	102.79	0.095045	-3.39525	1.15087e-45	4.78131e-44	down	yes
MSTRG.9463	HORVU4Hr1G013210	HORVU4Hr1G013210.1;HORVU4Hr1G013210.2;MSTRG.9463.1;HORVU4Hr1G013210.3;MSTRG.9463.2	NA	NA	NA	NA		1.82036	5.86237	4.02029	153.533	146.717	168.168	0.0249841	-5.32284	1.32684e-45	5.50181e-44	down	yes
MSTRG.2048	HORVU1Hr1G055340	HORVU1Hr1G055340.18;HORVU1Hr1G055340.2;HORVU1Hr1G055340.1;HORVU1Hr1G055340.9;HORVU1Hr1G055340.3;HORVU1Hr1G055340.26;HORVU1Hr1G055340.27;HORVU1Hr1G055340.21;HORVU1Hr1G055340.8;HORVU1Hr1G055340.14;HORVU1Hr1G055340.10;HORVU1Hr1G055340.12;HORVU1Hr1G055340.29;HORVU1Hr1G055340.6;HORVU1Hr1G055340.11;HORVU1Hr1G055340.28;HORVU1Hr1G055340.13;HORVU1Hr1G055340.22;HORVU1Hr1G055340.7;HORVU1Hr1G055340.16;HORVU1…	GO:0000166(nucleotide binding);GO:0004672(protein kinase activity);GO:0004674(protein serine/threonine kinase activity);GO:0005524(ATP binding);GO:0006468(protein phosphorylation);GO:0006468(protein phosphorylation)	04016(MAPK signaling pathway - plant);04075(Plant hormone signal transduction);04075(Plant hormone signal transduction)	K14498	EC:2.7.11.1		0.820711	0.955155	0.96086	14.0763	11.0305	10.615	0.0766125	-3.70628	1.57457e-45	6.51648e-44	down	yes
MSTRG.17515	HORVU7Hr1G057410	HORVU7Hr1G057410.1	GO:0003677(DNA binding);GO:0005634(nucleus)	NA	NA	NA	Predicted protein [Source:UniProtKB/TrEMBL;Acc:F2D3E7]	2.93037	3.0518	4.84508	45.1289	47.5802	43.9473	0.0792297	-3.65781	2.63302e-45	1.08761e-43	down	yes
MSTRG.10558	HORVU4Hr1G063190	HORVU4Hr1G063190.1;HORVU4Hr1G063190.2	GO:0016020(membrane);GO:0016021(integral component of membrane);GO:0016021(integral component of membrane)	NA	NA	NA		0.0389641	0.0362674	0.368855	81.5251	79.4006	102.083	0.00168849	-9.21005	2.85216e-45	1.17587e-43	down	yes
MSTRG.10795	HORVU4Hr1G072060	HORVU4Hr1G072060.2;HORVU4Hr1G072060.5;HORVU4Hr1G072060.13;HORVU4Hr1G072060.14;HORVU4Hr1G072060.10;HORVU4Hr1G072060.7;HORVU4Hr1G072060.4;HORVU4Hr1G072060.8;HORVU4Hr1G072060.9;HORVU4Hr1G072060.1;HORVU4Hr1G072060.3;HORVU4Hr1G072060.6	GO:0016020(membrane);GO:0016021(integral component of membrane);GO:0030001(metal ion transport);GO:0046872(metal ion binding);GO:0046872(metal ion binding)	NA	NA	NA		1.40051	0.950525	1.54148	20.2839	16.8127	23.7332	0.0639904	-3.966	3.30233e-45	1.35887e-43	down	yes
MSTRG.2919	HORVU1Hr1G087040	HORVU1Hr1G087040.1;HORVU1Hr1G087040.2	NA	NA	NA	NA	Predicted protein [Source:UniProtKB/TrEMBL;Acc:F2EHF3]	0	0	0.0649172	9.29961	10.2534	6.40175	0.00250117	-8.64318	3.37711e-45	1.387e-43	down	yes
MSTRG.1594	HORVU1Hr1G036920	HORVU1Hr1G036920.1;HORVU1Hr1G036920.2	GO:0030001(metal ion transport);GO:0046872(metal ion binding);GO:0046872(metal ion binding)	NA	NA	NA		32.3065	30.4981	38.6919	285.676	268.605	262.272	0.124299	-3.00812	3.86388e-45	1.5839e-43	down	yes
MSTRG.12495	HORVU5Hr1G053020	HORVU5Hr1G053020.2;HORVU5Hr1G053020.1	GO:0009793(embryo development ending in seed dormancy);GO:0009793(embryo development ending in seed dormancy)	NA	NA	NA	Predicted protein [Source:UniProtKB/TrEMBL;Acc:F2EKQ3]	0.0558722	0.0192545	0.11811	7.3881	8.81505	6.844	0.00838443	-6.89807	4.56054e-45	1.86593e-43	down	yes
MSTRG.15754	HORVU6Hr1G071920	HORVU6Hr1G071920.1	GO:0016021(integral component of membrane);GO:0016757(transferase activity, transferring glycosyl groups)	NA	NA	NA		38.5028	63.1711	50.7354	1.75719	1.99423	2.13266	25.902	4.69499	4.59127e-45	1.87494e-43	up	yes
MSTRG.299	HORVU0Hr1G010000	HORVU0Hr1G010000.2;HORVU0Hr1G010000.1;HORVU0Hr1G010000.3	GO:0008375(acetylglucosaminyltransferase activity);GO:0016020(membrane);GO:0016021(integral component of membrane);GO:0016021(integral component of membrane)	NA	NA	NA		1.73083	2.01766	3.07408	27.3351	31.69	29.974	0.0766588	-3.7054	5.25673e-45	2.14264e-43	down	yes
MSTRG.3700	HORVU2Hr1G025580	MSTRG.3700.5;HORVU2Hr1G025580.4;HORVU2Hr1G025580.6;HORVU2Hr1G025580.5;HORVU2Hr1G025580.3;HORVU2Hr1G025580.1;HORVU2Hr1G025580.11;HORVU2Hr1G025580.14;HORVU2Hr1G025580.12;HORVU2Hr1G025580.2;HORVU2Hr1G025580.9;HORVU2Hr1G025580.10;HORVU2Hr1G025580.13	GO:0006869(lipid transport);GO:0008289(lipid binding);GO:0016020(membrane);GO:0016021(integral component of membrane);GO:0016021(integral component of membrane)	00650(Butanoate metabolism);00660(C5-Branched dibasic acid metabolism);00290(Valine, leucine and isoleucine biosynthesis);00770(Pantothenate and CoA biosynthesis);00770(Pantothenate and CoA biosynthesis)	K01652	EC:2.2.1.6		3.20944	4.95242	4.7097	45.3056	42.2469	42.7437	0.0987868	-3.33954	6.26343e-45	2.54815e-43	down	yes
HORVU1Hr1G019770	HORVU1Hr1G019770	HORVU1Hr1G019770.1;HORVU1Hr1G019770.5	GO:0004672(protein kinase activity);GO:0005524(ATP binding);GO:0006468(protein phosphorylation);GO:0006468(protein phosphorylation)	NA	NA	NA		0	0	0	3.79214	2.97204	4.04671	-inf	-inf	6.62681e-45	2.69091e-43	down	yes
MSTRG.1990	HORVU1Hr1G053070	HORVU1Hr1G053070.1;HORVU1Hr1G053070.12;HORVU1Hr1G053070.9;HORVU1Hr1G053070.4;HORVU1Hr1G053070.2;HORVU1Hr1G053070.7;HORVU1Hr1G053070.6;HORVU1Hr1G053070.8;HORVU1Hr1G053070.3;HORVU1Hr1G053070.11	NA	00561(Glycerolipid metabolism);00564(Glycerophospholipid metabolism);04070(Phosphatidylinositol signaling system);04070(Phosphatidylinositol signaling system)	K00901	EC:2.7.1.107		110.805	87.3441	63.8895	3.20864	2.76533	3.36824	28.0488	4.80987	7.56288e-45	3.06524e-43	up	yes
MSTRG.13574	HORVU5Hr1G096440	HORVU5Hr1G096440.1;HORVU5Hr1G096440.3;HORVU5Hr1G096440.5;HORVU5Hr1G096440.2	GO:0005216(ion channel activity);GO:0005221(intracellular cyclic nucleotide activated cation channel activity);GO:0005222(intracellular cAMP-activated cation channel activity);GO:0005242(inward rectifier potassium channel activity);GO:0005262(calcium channel activity);GO:0006811(ion transport);GO:0007263(nitric oxide mediated signal transduction);GO:0009626(plant-type hypersensitive response);GO:…	04626(Plant-pathogen interaction);04626(Plant-pathogen interaction)	K05391	NA	Predicted protein [Source:UniProtKB/TrEMBL;Acc:F2DVK9]	0.715784	1.35028	0.687313	15.9836	15.4831	17.8617	0.0558172	-4.16315	8.52028e-45	3.4468e-43	down	yes
MSTRG.16316	HORVU6Hr1G093260	HORVU6Hr1G093260.1	GO:0050832(defense response to fungus)	NA	NA	NA		0.139078	1.48195	1.6321	1179.75	1117.76	1181.59	0.000935046	-10.0627	8.86631e-45	3.58006e-43	down	yes
MSTRG.10145	HORVU4Hr1G049990	HORVU4Hr1G049990.16;MSTRG.10145.15;HORVU4Hr1G049990.12;HORVU4Hr1G049990.21;HORVU4Hr1G049990.15;HORVU4Hr1G049990.25;HORVU4Hr1G049990.2;HORVU4Hr1G049990.8;HORVU4Hr1G049990.20;HORVU4Hr1G049990.14;HORVU4Hr1G049990.1;HORVU4Hr1G049990.13;HORVU4Hr1G049990.24;HORVU4Hr1G049990.4;HORVU4Hr1G049990.19;HORVU4Hr1G049990.11;HORVU4Hr1G049990.7;HORVU4Hr1G049990.17;HORVU4Hr1G049990.22	NA	03018(RNA degradation);03018(RNA degradation)	K03514	EC:2.7.7.19		2.13163	2.13915	1.88422	15.1627	16.3144	16.4881	0.128322	-2.96216	8.99986e-45	3.62719e-43	down	yes
MSTRG.8802	HORVU3Hr1G105360	HORVU3Hr1G105360.3;HORVU3Hr1G105360.14;HORVU3Hr1G105360.13;HORVU3Hr1G105360.4;HORVU3Hr1G105360.10;HORVU3Hr1G105360.9;HORVU3Hr1G105360.12;HORVU3Hr1G105360.15;HORVU3Hr1G105360.11;HORVU3Hr1G105360.8;HORVU3Hr1G105360.2	GO:0003824(catalytic activity);GO:0009690(cytokinin metabolic process);GO:0016020(membrane);GO:0016021(integral component of membrane);GO:0016491(oxidoreductase activity);GO:0019139(cytokinin dehydrogenase activity);GO:0050660(flavin adenine dinucleotide binding);GO:0055114(oxidation-reduction process);GO:0071949(FAD binding);GO:0071949(FAD binding)	00908(Zeatin biosynthesis);00908(Zeatin biosynthesis)	K00279	EC:1.5.99.12		8.6131	5.83292	7.75791	0.00789291	0.0543979	0.0502127	197.362	7.6247	9.4865e-45	3.81619e-43	up	yes
MSTRG.902	HORVU1Hr1G000990	HORVU1Hr1G000990.1;MSTRG.902.1;HORVU1Hr1G000990.10;HORVU1Hr1G000990.5;HORVU1Hr1G000990.4;HORVU1Hr1G000990.7;HORVU1Hr1G000990.9	GO:0045735(nutrient reservoir activity);GO:0045735(nutrient reservoir activity)	NA	NA	NA		0.020549	0	0.00801561	39.0798	49.2921	244.852	8.57219e-05	-13.51	1.15125e-44	4.62257e-43	down	yes
MSTRG.5215	HORVU2Hr1G087830	HORVU2Hr1G087830.13;HORVU2Hr1G087830.9;HORVU2Hr1G087830.1;HORVU2Hr1G087830.6;HORVU2Hr1G087830.3;HORVU2Hr1G087830.2;HORVU2Hr1G087830.11;HORVU2Hr1G087830.12	GO:0016788(hydrolase activity, acting on ester bonds);GO:0016788(hydrolase activity, acting on ester bonds)	00561(Glycerolipid metabolism);00561(Glycerolipid metabolism)	K00679	EC:2.3.1.158		14.3558	14.5344	12.7481	0.267788	0.168735	0.401028	49.7143	5.63559	1.43756e-44	5.76147e-43	up	yes
MSTRG.15699	HORVU6Hr1G069710	HORVU6Hr1G069710.10;HORVU6Hr1G069710.5;HORVU6Hr1G069710.9;HORVU6Hr1G069710.4;HORVU6Hr1G069710.3;HORVU6Hr1G069710.14;HORVU6Hr1G069710.1;HORVU6Hr1G069710.18;HORVU6Hr1G069710.7;HORVU6Hr1G069710.6;HORVU6Hr1G069710.2	GO:0004672(protein kinase activity);GO:0005524(ATP binding);GO:0006468(protein phosphorylation);GO:0016020(membrane);GO:0016021(integral component of membrane);GO:0016021(integral component of membrane)	NA	NA	NA		14.8911	14.5105	9.4186	0.110906	0.137986	0.0396055	134.56	7.07211	1.55831e-44	6.23381e-43	up	yes
MSTRG.16242	HORVU6Hr1G091170	HORVU6Hr1G091170.4;HORVU6Hr1G091170.2;HORVU6Hr1G091170.3;HORVU6Hr1G091170.6;HORVU6Hr1G091170.1	GO:0030001(metal ion transport);GO:0046872(metal ion binding);GO:0046872(metal ion binding)	NA	NA	NA		0.0482225	0.221249	0.159204	11.3295	9.35228	14.512	0.0121804	-6.35929	1.63505e-44	6.52871e-43	down	yes
MSTRG.15038		MSTRG.15038.1	NA	NA	NA	NA		0.167376	0.09678	0.131885	5.17427	4.41287	5.64012	0.0260087	-5.26486	1.708e-44	6.80736e-43	down	yes
MSTRG.6815	HORVU3Hr1G026120	HORVU3Hr1G026120.1;MSTRG.6815.1	GO:0016020(membrane);GO:0016021(integral component of membrane)	NA	NA	NA	Predicted protein [Source:UniProtKB/TrEMBL;Acc:F2CSZ1]	0.609746	2.36656	1.49553	84.7551	82.5508	75.3498	0.0184287	-5.7619	2.09612e-44	8.33884e-43	down	yes
MSTRG.16847		MSTRG.16847.1	NA	NA	NA	NA		0	0	0	11.6511	19.1576	14.3387	-inf	-inf	2.26411e-44	8.99055e-43	down	yes
MSTRG.11206	HORVU4Hr1G087340	HORVU4Hr1G087340.4;HORVU4Hr1G087340.2;HORVU4Hr1G087340.3;HORVU4Hr1G087340.5;HORVU4Hr1G087340.1	GO:0006952(defense response);GO:0009405(pathogenesis);GO:0016020(membrane);GO:0016021(integral component of membrane);GO:0016787(hydrolase activity);GO:0017148(negative regulation of translation);GO:0030598(rRNA N-glycosylase activity);GO:0090729(toxin activity);GO:0090729(toxin activity)	NA	NA	NA	rRNA N-glycosidase [Source:UniProtKB/TrEMBL;Acc:A0A287Q0F0]	31.5679	44.8589	44.1887	2.1676	2.243	2.02207	18.7505	4.22885	2.3116e-44	9.16226e-43	up	yes
MSTRG.11324	HORVU5Hr1G000660	HORVU5Hr1G000660.1;HORVU5Hr1G000660.3	GO:0004867(serine-type endopeptidase inhibitor activity);GO:0005576(extracellular region);GO:0005615(extracellular space);GO:0006952(defense response);GO:0009405(pathogenesis);GO:0010951(negative regulation of endopeptidase activity);GO:0016020(membrane);GO:0042742(defense response to bacterium);GO:0090729(toxin activity);GO:0090729(toxin activity)	NA	NA	NA		0	0	0	15.6898	7.98343	42.725	-inf	-inf	2.98484e-44	1.1809e-42	down	yes
MSTRG.10460	HORVU4Hr1G060150	HORVU4Hr1G060150.1;HORVU4Hr1G060150.8;MSTRG.10460.11;HORVU4Hr1G060150.7;HORVU4Hr1G060150.3;HORVU4Hr1G060150.9;HORVU4Hr1G060150.4;HORVU4Hr1G060150.11;HORVU4Hr1G060150.5;HORVU4Hr1G060150.10;HORVU4Hr1G060150.2;MSTRG.10460.3;HORVU4Hr1G060150.12;HORVU4Hr1G060150.6	GO:0016020(membrane);GO:0016021(integral component of membrane);GO:0016021(integral component of membrane)	04141(Protein processing in endoplasmic reticulum);04141(Protein processing in endoplasmic reticulum)	K09562	NA		0.531821	1.06445	1.03934	13.0187	13.3528	13.6868	0.0657943	-3.92589	3.06799e-44	1.21157e-42	down	yes
MSTRG.8110	HORVU3Hr1G078390	HORVU3Hr1G078390.1	GO:0005515(protein binding)	NA	NA	NA		0	0.288183	0.430104	61.025	77.9505	49.6735	0.00380753	-8.03693	3.25033e-44	1.28123e-42	down	yes
MSTRG.11210	HORVU4Hr1G087430	MSTRG.11210.1	NA	NA	NA	NA		51.738	74.9985	77.5938	0	0	0.124107	1646.4	10.6851	3.30157e-44	1.29906e-42	up	yes
MSTRG.2940	HORVU1Hr1G087800	HORVU1Hr1G087800.1;HORVU1Hr1G087800.2;MSTRG.2940.1	GO:0005576(extracellular region);GO:0006952(defense response);GO:0009405(pathogenesis);GO:0090729(toxin activity);GO:0090729(toxin activity)	NA	NA	NA		0.0371689	0	0	36.6257	45.3973	198.07	0.000132702	-12.8795	3.91782e-44	1.53873e-42	down	yes
MSTRG.7820	HORVU3Hr1G069140	HORVU3Hr1G069140.1	NA	NA	NA	NA		0	0.051882	0.457817	360.307	370.214	368.766	0.000463663	-11.0746	4.63971e-44	1.81894e-42	down	yes
MSTRG.11144	HORVU4Hr1G084810	HORVU4Hr1G084810.1;HORVU4Hr1G084810.4;HORVU4Hr1G084810.2;HORVU4Hr1G084810.5;HORVU4Hr1G084810.7;HORVU4Hr1G084810.6;HORVU4Hr1G084810.3	GO:0016491(oxidoreductase activity);GO:0046872(metal ion binding);GO:0055114(oxidation-reduction process);GO:0055114(oxidation-reduction process)	00941(Flavonoid biosynthesis);00941(Flavonoid biosynthesis)	K05278;K00475	EC:1.14.20.6;EC:1.14.11.9		0.521804	0.474931	0.455786	6.88804	8.11389	7.77209	0.0637797	-3.97076	4.65789e-44	1.82275e-42	down	yes
MSTRG.18014	HORVU7Hr1G081290	HORVU7Hr1G081290.1;HORVU7Hr1G081290.2	GO:0005783(endoplasmic reticulum);GO:0005789(endoplasmic reticulum membrane);GO:0016020(membrane);GO:0016021(integral component of membrane);GO:0016021(integral component of membrane)	NA	NA	NA	Reticulon-like protein [Source:UniProtKB/TrEMBL;Acc:A0A287X2F2]	11.1982	14.9847	12.8694	100.914	122.036	105.788	0.118794	-3.07346	4.86307e-44	1.89959e-42	down	yes
MSTRG.12277	HORVU5Hr1G045750	HORVU5Hr1G045750.1	GO:0003779(actin binding);GO:0005622(intracellular);GO:0015629(actin cytoskeleton);GO:0030042(actin filament depolymerization)	NA	NA	NA		0.196259	0.392922	0.191087	16.5786	21.3764	32.875	0.0110161	-6.50425	5.6419e-44	2.19983e-42	down	yes
MSTRG.13717	HORVU5Hr1G103680	HORVU5Hr1G103680.1;HORVU5Hr1G103680.2	GO:0005524(ATP binding);GO:0006457(protein folding);GO:0009408(response to heat);GO:0031072(heat shock protein binding);GO:0046872(metal ion binding);GO:0051082(unfolded protein binding);GO:0051082(unfolded protein binding)	04141(Protein processing in endoplasmic reticulum);04141(Protein processing in endoplasmic reticulum)	K09503	NA	Predicted protein [Source:UniProtKB/TrEMBL;Acc:F2DA22]	148.687	100.136	143.514	1282.98	1148.09	1245.31	0.106718	-3.22812	6.12422e-44	2.38358e-42	down	yes
MSTRG.7908	HORVU3Hr1G071550	MSTRG.7908.5;HORVU3Hr1G071550.3;HORVU3Hr1G071550.2;HORVU3Hr1G071550.5;HORVU3Hr1G071550.1	GO:0003677(DNA binding);GO:0003700(DNA-binding transcription factor activity);GO:0005634(nucleus);GO:0006355(regulation of transcription, DNA-templated);GO:0043565(sequence-specific DNA binding);GO:0043565(sequence-specific DNA binding)	NA	NA	NA	Predicted protein [Source:UniProtKB/TrEMBL;Acc:F2E4P7]	5.15852	6.23126	5.46858	45.7281	41.8096	50.8	0.121864	-3.03666	7.44121e-44	2.89094e-42	down	yes
MSTRG.17525	HORVU7Hr1G058090	HORVU7Hr1G058090.4;HORVU7Hr1G058090.1;HORVU7Hr1G058090.3;HORVU7Hr1G058090.18;HORVU7Hr1G058090.2;HORVU7Hr1G058090.23;HORVU7Hr1G058090.16;HORVU7Hr1G058090.25;HORVU7Hr1G058090.15;HORVU7Hr1G058090.10;HORVU7Hr1G058090.11;HORVU7Hr1G058090.12;HORVU7Hr1G058090.17;HORVU7Hr1G058090.29;HORVU7Hr1G058090.8;HORVU7Hr1G058090.13;HORVU7Hr1G058090.6;HORVU7Hr1G058090.22;HORVU7Hr1G058090.21;HORVU7Hr1G058090.7;HORVU7…	GO:0003824(catalytic activity);GO:0005975(carbohydrate metabolic process);GO:0030246(carbohydrate binding);GO:0030246(carbohydrate binding)	NA	NA	NA		0.284888	0.29157	0.556396	10.2508	7.93967	9.17573	0.0413962	-4.59436	7.85803e-44	3.04739e-42	down	yes
MSTRG.2926	HORVU1Hr1G087130	HORVU1Hr1G087130.1;HORVU1Hr1G087130.2	GO:0004497(monooxygenase activity);GO:0005506(iron ion binding);GO:0016020(membrane);GO:0016021(integral component of membrane);GO:0016491(oxidoreductase activity);GO:0016705(oxidoreductase activity, acting on paired donors, with incorporation or reduction of molecular oxygen);GO:0020037(heme binding);GO:0046872(metal ion binding);GO:0055114(oxidation-reduction process);GO:0055114(oxidation-reduc…	NA	NA	NA		0.0760646	0.271376	0.0887286	9.79846	12.6129	12.7975	0.0123881	-6.33491	8.93743e-44	3.45976e-42	down	yes
MSTRG.8661	HORVU3Hr1G095730	HORVU3Hr1G095730.1	GO:0005515(protein binding)	00480(Glutathione metabolism)	K00799	EC:2.5.1.18		14.997	9.0945	26.4073	0	0.030597	0.030504	826.481	9.69084	9.22464e-44	3.56455e-42	up	yes
MSTRG.7707	HORVU3Hr1G065420	HORVU3Hr1G065420.1	GO:0016740(transferase activity);GO:0016757(transferase activity, transferring glycosyl groups);GO:0016758(transferase activity, transferring hexosyl groups)	00942(Anthocyanin biosynthesis)	K12938	EC:2.4.1.-	Glycosyltransferase [Source:UniProtKB/TrEMBL;Acc:M0X0G8]	81.8439	69.6744	30.7053	0.335578	0.229966	0.594837	157.038	7.29497	9.84688e-44	3.79818e-42	up	yes
MSTRG.2039	HORVU1Hr1G055000	HORVU1Hr1G055000.35;MSTRG.2039.11;HORVU1Hr1G055000.29;HORVU1Hr1G055000.33;HORVU1Hr1G055000.14;HORVU1Hr1G055000.32;HORVU1Hr1G055000.1;HORVU1Hr1G055000.17;HORVU1Hr1G055000.30;HORVU1Hr1G055000.31;HORVU1Hr1G055000.7;HORVU1Hr1G055000.28;HORVU1Hr1G055000.15;HORVU1Hr1G055000.19;HORVU1Hr1G055000.24;HORVU1Hr1G055000.16;HORVU1Hr1G055000.13;HORVU1Hr1G055000.4;HORVU1Hr1G055000.3;HORVU1Hr1G055000.2;HORVU1Hr1G…	GO:0016020(membrane);GO:0016021(integral component of membrane);GO:0016021(integral component of membrane)	NA	NA	NA		6.21353	6.73196	6.19743	54.4511	56.9543	40.6168	0.125922	-2.9894	1.12659e-43	4.33777e-42	down	yes
MSTRG.1778	HORVU1Hr1G045110	HORVU1Hr1G045110.5;HORVU1Hr1G045110.8;HORVU1Hr1G045110.2;HORVU1Hr1G045110.4;HORVU1Hr1G045110.3;MSTRG.1778.2;HORVU1Hr1G045110.9;HORVU1Hr1G045110.1	GO:0046872(metal ion binding);GO:0046872(metal ion binding)	NA	NA	NA	Predicted protein [Source:UniProtKB/TrEMBL;Acc:F2E6F2]	2.95621	3.51177	5.51251	48.6432	55.1118	58.5593	0.0738105	-3.76003	1.24956e-43	4.80266e-42	down	yes
MSTRG.8517	HORVU3Hr1G090580	HORVU3Hr1G090580.7;HORVU3Hr1G090580.11;HORVU3Hr1G090580.5;HORVU3Hr1G090580.14;HORVU3Hr1G090580.13;HORVU3Hr1G090580.1;HORVU3Hr1G090580.10;HORVU3Hr1G090580.4;HORVU3Hr1G090580.9;HORVU3Hr1G090580.2;HORVU3Hr1G090580.12;HORVU3Hr1G090580.3;HORVU3Hr1G090580.8	NA	NA	NA	NA		8.97766	9.5731	8.2014	72.6932	62.115	73.181	0.128623	-2.95878	1.336e-43	5.12576e-42	down	yes
MSTRG.7532	HORVU3Hr1G058100	HORVU3Hr1G058100.1	NA	04075(Plant hormone signal transduction)	K14494	NA		0.994638	2.05297	2.50991	44.3441	39.1576	37.6936	0.0458559	-4.44675	1.56704e-43	6.00151e-42	down	yes
MSTRG.8920	HORVU3Hr1G111600	HORVU3Hr1G111600.3;HORVU3Hr1G111600.2;HORVU3Hr1G111600.1	NA	NA	NA	NA		87.5018	100.84	109.221	0.0939841	0.701811	0.415259	245.706	7.94079	1.6568e-43	6.33405e-42	up	yes
MSTRG.2346	HORVU1Hr1G065150	HORVU1Hr1G065150.1	GO:0004867(serine-type endopeptidase inhibitor activity);GO:0005576(extracellular region);GO:0006508(proteolysis);GO:0008233(peptidase activity);GO:0010951(negative regulation of endopeptidase activity)	NA	NA	NA		39.8343	55.6502	48.6719	0.22489	0.682516	0.227082	127.067	6.98945	1.66344e-43	6.34816e-42	up	yes
MSTRG.2752	HORVU1Hr1G080160	HORVU1Hr1G080160.1	GO:0000166(nucleotide binding);GO:0004672(protein kinase activity);GO:0004674(protein serine/threonine kinase activity);GO:0005524(ATP binding);GO:0006468(protein phosphorylation)	NA	NA	NA		0.085019	0.126648	0.113338	3.89922	5.16053	5.07211	0.022998	-5.44235	2.276e-43	8.67051e-42	down	yes
MSTRG.5661	HORVU2Hr1G103180	HORVU2Hr1G103180.19;HORVU2Hr1G103180.4;HORVU2Hr1G103180.5;HORVU2Hr1G103180.3;HORVU2Hr1G103180.29;HORVU2Hr1G103180.11;HORVU2Hr1G103180.21;HORVU2Hr1G103180.27;HORVU2Hr1G103180.16;HORVU2Hr1G103180.30;HORVU2Hr1G103180.13;HORVU2Hr1G103180.24;HORVU2Hr1G103180.2;HORVU2Hr1G103180.20;HORVU2Hr1G103180.1;HORVU2Hr1G103180.8;HORVU2Hr1G103180.17;HORVU2Hr1G103180.7;HORVU2Hr1G103180.6;HORVU2Hr1G103180.28;HORVU2H…	NA	00630(Glyoxylate and dicarboxylate metabolism);04146(Peroxisome);04146(Peroxisome)	K11517	EC:1.1.3.15		111.719	122.444	103.859	5.9643	7.29214	7.26163	16.4744	4.04215	2.74715e-43	1.04469e-41	up	yes
MSTRG.14776	HORVU6Hr1G025430	MSTRG.14776.3;HORVU6Hr1G025430.4;HORVU6Hr1G025430.1;HORVU6Hr1G025430.5;MSTRG.14776.1;HORVU6Hr1G025430.2	NA	NA	NA	NA		0.20014	0.238024	0.952402	67.7082	61.1541	60.0461	0.00736106	-7.08587	3.16801e-43	1.20262e-41	down	yes
MSTRG.3395	HORVU2Hr1G012790	MSTRG.3395.1;HORVU2Hr1G012790.1;HORVU2Hr1G012790.3;HORVU2Hr1G012790.4;HORVU2Hr1G012790.2	GO:0003824(catalytic activity);GO:0004802(transketolase activity);GO:0004802(transketolase activity)	00030(Pentose phosphate pathway);00710(Carbon fixation in photosynthetic organisms);01051(Biosynthesis of ansamycins);01051(Biosynthesis of ansamycins)	K00615	EC:2.2.1.1		0.498188	2.50829	1.17773	167.157	193.983	153.444	0.00813123	-6.94231	3.24536e-43	1.22981e-41	down	yes
MSTRG.8228	HORVU3Hr1G081960	HORVU3Hr1G081960.10;HORVU3Hr1G081960.16;HORVU3Hr1G081960.4;HORVU3Hr1G081960.13;HORVU3Hr1G081960.12;HORVU3Hr1G081960.14;HORVU3Hr1G081960.1;HORVU3Hr1G081960.7;HORVU3Hr1G081960.6;HORVU3Hr1G081960.5;MSTRG.8228.3;HORVU3Hr1G081960.3;HORVU3Hr1G081960.9;HORVU3Hr1G081960.15;HORVU3Hr1G081960.8;HORVU3Hr1G081960.2;HORVU3Hr1G081960.11;HORVU3Hr1G081960.17	GO:0004553(hydrolase activity, hydrolyzing O-glycosyl compounds);GO:0004565(beta-galactosidase activity);GO:0005975(carbohydrate metabolic process);GO:0008152(metabolic process);GO:0016787(hydrolase activity);GO:0016798(hydrolase activity, acting on glycosyl bonds);GO:0030246(carbohydrate binding);GO:0030246(carbohydrate binding)	00052(Galactose metabolism);00600(Sphingolipid metabolism);00531(Glycosaminoglycan degradation);00604(Glycosphingolipid biosynthesis - ganglio series);00511(Other glycan degradation);00511(Other glycan degradation)	K12309	EC:3.2.1.23		98.1634	76.8632	93.5553	4.77729	5.83959	4.03035	18.3367	4.19666	3.29168e-43	1.24518e-41	up	yes
MSTRG.17882	HORVU7Hr1G075700	HORVU7Hr1G075700.2;HORVU7Hr1G075700.5;HORVU7Hr1G075700.6;HORVU7Hr1G075700.7;HORVU7Hr1G075700.1	GO:0005783(endoplasmic reticulum);GO:0005789(endoplasmic reticulum membrane);GO:0016020(membrane);GO:0016021(integral component of membrane);GO:0016021(integral component of membrane)	NA	NA	NA	Reticulon-like protein [Source:UniProtKB/TrEMBL;Acc:A0A287WYB4]	21.1273	27.6256	22.8877	174.106	215.273	189.798	0.123694	-3.01516	3.78007e-43	1.42742e-41	down	yes
MSTRG.2200	HORVU1Hr1G059920	HORVU1Hr1G059920.1;HORVU1Hr1G059920.2	NA	NA	NA	NA		0	0	0	31.0344	60.6551	10.3043	-inf	-inf	4.38598e-43	1.65333e-41	down	yes
MSTRG.6637		MSTRG.6637.1	NA	NA	NA	NA		0.717443	0.397416	0.638951	15.6086	12.9865	15.3127	0.039943	-4.64591	4.89498e-43	1.84198e-41	down	yes
MSTRG.9878		MSTRG.9878.1;MSTRG.9878.2	NA	NA	NA	NA		2.44388	2.51445	4.03327	40.0135	35.2356	41.445	0.0770526	-3.69801	5.29393e-43	1.98864e-41	down	yes
MSTRG.8806	HORVU3Hr1G105850	HORVU3Hr1G105850.2;HORVU3Hr1G105850.1	GO:0016020(membrane);GO:0016021(integral component of membrane);GO:0016021(integral component of membrane)	NA	NA	NA		13.8732	24.1254	16.7968	192.074	223.952	265.564	0.0803934	-3.63678	5.35632e-43	2.00857e-41	down	yes
MSTRG.17185		MSTRG.17185.1	NA	NA	NA	NA		0.210174	0.4183	0.225469	14.5501	18.0133	13.12	0.0186927	-5.74138	6.18084e-43	2.31374e-41	down	yes
MSTRG.5804	HORVU2Hr1G107750	HORVU2Hr1G107750.1	GO:0016020(membrane);GO:0016021(integral component of membrane);GO:0016740(transferase activity);GO:0016757(transferase activity, transferring glycosyl groups);GO:0016758(transferase activity, transferring hexosyl groups)	NA	NA	NA	Glycosyltransferase [Source:UniProtKB/TrEMBL;Acc:A0A287JD12]	2.17401	2.68446	3.69803	37.4208	32.1221	41.9797	0.0767244	-3.70417	6.76836e-43	2.52928e-41	down	yes
MSTRG.4860		MSTRG.4860.1	NA	NA	NA	NA		0.024558	0.022858	0.023439	3.90358	4.16652	5.5522	0.0052014	-7.58688	7.07324e-43	2.63864e-41	down	yes
MSTRG.7483		MSTRG.7483.1	NA	NA	NA	NA		6.9115	10.9735	9.18644	0.025611	0.051073	0.068189	186.863	7.54584	7.3802e-43	2.74839e-41	up	yes
MSTRG.5145	HORVU2Hr1G085570	HORVU2Hr1G085570.5;HORVU2Hr1G085570.3;HORVU2Hr1G085570.2	GO:0016020(membrane);GO:0016021(integral component of membrane);GO:0055114(oxidation-reduction process);GO:0055114(oxidation-reduction process)	NA	NA	NA	Predicted protein [Source:UniProtKB/TrEMBL;Acc:F2D2Q2]	7.69346	8.6215	8.6367	0.191884	0.175994	0.24044	41.0174	5.35816	8.59022e-43	3.19218e-41	up	yes
MSTRG.11419		MSTRG.11419.1	NA	NA	NA	NA		0.153503	0.20317	0.109362	26.6864	25.3475	36.5466	0.00526115	-7.57041	8.60149e-43	3.19218e-41	down	yes
MSTRG.16857		MSTRG.16857.1	NA	NA	NA	NA		0	0	0	6.59111	4.19623	5.96612	-inf	-inf	1.13406e-42	4.20148e-41	down	yes
MSTRG.4888	HORVU2Hr1G075930	MSTRG.4888.3;MSTRG.4888.9;MSTRG.4888.11;MSTRG.4888.10;MSTRG.4888.12;HORVU2Hr1G075930.5;MSTRG.4888.2;MSTRG.4888.13;HORVU2Hr1G075930.1;HORVU2Hr1G075930.2;HORVU2Hr1G075930.6;MSTRG.4888.8;HORVU2Hr1G075930.7;HORVU2Hr1G075930.8;HORVU2Hr1G075930.4	GO:0016020(membrane);GO:0016021(integral component of membrane);GO:0016021(integral component of membrane)	NA	NA	NA		0.080009	0.806968	0.593421	247.069	259.633	241.388	0.0019789	-8.98108	1.36993e-42	5.06664e-41	down	yes
MSTRG.13401	HORVU5Hr1G092160	HORVU5Hr1G092160.3;HORVU5Hr1G092160.1	GO:0009415(response to water);GO:0009415(response to water)	NA	NA	NA		1.28769	3.17736	4.16581	87.012	100.503	85.1895	0.0316491	-4.98169	1.46633e-42	5.41386e-41	down	yes
MSTRG.10996	HORVU4Hr1G079800	HORVU4Hr1G079800.1	NA	NA	NA	NA		9.82811	14.971	28.5969	0	0	0	inf	inf	2.01271e-42	7.41848e-41	up	yes
MSTRG.3263	HORVU2Hr1G005330	HORVU2Hr1G005330.1;HORVU2Hr1G005330.5;MSTRG.3263.3;MSTRG.3263.5	GO:0016747(transferase activity, transferring acyl groups other than amino-acyl groups);GO:0016747(transferase activity, transferring acyl groups other than amino-acyl groups)	NA	NA	NA		56.6897	56.6065	63.4102	4.04717	3.8924	3.01983	16.1237	4.01111	2.09177e-42	7.6967e-41	up	yes
MSTRG.1334	HORVU1Hr1G024280	HORVU1Hr1G024280.2;HORVU1Hr1G024280.1	GO:0006355(regulation of transcription, DNA-templated);GO:0046983(protein dimerization activity);GO:0046983(protein dimerization activity)	NA	NA	NA		6.74451	4.8868	5.07063	0	0	0	inf	inf	2.43236e-42	8.93467e-41	up	yes
MSTRG.8618	HORVU3Hr1G093660	HORVU3Hr1G093660.1	NA	NA	NA	NA		0	0	0	10.496	9.14639	12.5402	-inf	-inf	2.50248e-42	9.1766e-41	down	yes
MSTRG.1677		MSTRG.1677.1	NA	NA	NA	NA		0	0	0.038551	8.96228	5.43007	10.2514	0.00156433	-9.32024	3.30764e-42	1.21085e-40	down	yes
MSTRG.10488	HORVU4Hr1G060770	HORVU4Hr1G060770.5;HORVU4Hr1G060770.1;HORVU4Hr1G060770.6;HORVU4Hr1G060770.3;HORVU4Hr1G060770.2;HORVU4Hr1G060770.4	GO:0005515(protein binding);GO:0005886(plasma membrane);GO:0005886(plasma membrane)	04144(Endocytosis);04144(Endocytosis)	K11247	NA		4.53847	4.52101	4.23069	31.1717	32.8504	36.6194	0.132055	-2.92079	3.43866e-42	1.25669e-40	down	yes
MSTRG.14251	HORVU5Hr1G124380	HORVU5Hr1G124380.2;MSTRG.14251.4;HORVU5Hr1G124380.4;HORVU5Hr1G124380.1;HORVU5Hr1G124380.3	GO:0009534(chloroplast thylakoid);GO:0009570(chloroplast stroma);GO:0044238(primary metabolic process);GO:0044238(primary metabolic process)	NA	NA	NA		1.86129	3.02439	3.82015	47.0683	40.8815	61.85	0.0581164	-4.10491	3.58442e-42	1.30774e-40	down	yes
MSTRG.14395	HORVU6Hr1G005810	HORVU6Hr1G005810.3;HORVU6Hr1G005810.1	GO:0005576(extracellular region);GO:0019953(sexual reproduction);GO:0019953(sexual reproduction)	NA	NA	NA		5.29368	17.3804	11.8204	0	0.00710816	0	4852.81	12.2446	4.61898e-42	1.68234e-40	up	yes
MSTRG.8425	HORVU3Hr1G087480	HORVU3Hr1G087480.3;HORVU3Hr1G087480.2;HORVU3Hr1G087480.5;HORVU3Hr1G087480.1;HORVU3Hr1G087480.4	GO:0030163(protein catabolic process);GO:0030163(protein catabolic process)	NA	NA	NA		0	0.0328193	0.084133	8.13299	6.64702	10.1469	0.0046918	-7.73564	8.90684e-42	3.23861e-40	down	yes
MSTRG.841		MSTRG.841.1	NA	NA	NA	NA		1.9144	2.31958	2.74132	20.0495	21.2788	17.5456	0.118479	-3.0773	1.13711e-41	4.12769e-40	down	yes
MSTRG.9572	HORVU4Hr1G017430	MSTRG.9572.6;HORVU4Hr1G017430.8;HORVU4Hr1G017430.4;HORVU4Hr1G017430.1;MSTRG.9572.7;HORVU4Hr1G017430.5;HORVU4Hr1G017430.2;HORVU4Hr1G017430.7;HORVU4Hr1G017430.6;HORVU4Hr1G017430.3	GO:0003677(DNA binding);GO:0005634(nucleus);GO:0006355(regulation of transcription, DNA-templated);GO:0045893(positive regulation of transcription, DNA-templated);GO:1901002(positive regulation of response to salt stress);GO:1901002(positive regulation of response to salt stress)	03013(RNA transport);03015(mRNA surveillance pathway);03018(RNA degradation);03018(RNA degradation)	K13126	NA	NAC transcription factor [Source:UniProtKB/TrEMBL;Acc:F2D000]	7.70735	12.1524	8.44127	84.9638	87.5981	81.7308	0.111293	-3.16756	1.21058e-41	4.38696e-40	down	yes
MSTRG.7257		MSTRG.7257.1	NA	NA	NA	NA		0.408801	0.65845	0.465118	7.07397	5.90781	6.55036	0.0784537	-3.67201	1.35397e-41	4.89839e-40	down	yes
MSTRG.8698	HORVU3Hr1G096860	HORVU3Hr1G096860.4;HORVU3Hr1G096860.8;HORVU3Hr1G096860.2;HORVU3Hr1G096860.22;HORVU3Hr1G096860.25;HORVU3Hr1G096860.30;HORVU3Hr1G096860.32;HORVU3Hr1G096860.3;HORVU3Hr1G096860.24;HORVU3Hr1G096860.10;HORVU3Hr1G096860.26;HORVU3Hr1G096860.29;HORVU3Hr1G096860.11;HORVU3Hr1G096860.27;HORVU3Hr1G096860.6;HORVU3Hr1G096860.21;HORVU3Hr1G096860.12;HORVU3Hr1G096860.1;HORVU3Hr1G096860.5;HORVU3Hr1G096860.31;HORVU3…	GO:0006811(ion transport);GO:0006813(potassium ion transport);GO:0015079(potassium ion transmembrane transporter activity);GO:0016020(membrane);GO:0016021(integral component of membrane);GO:0071805(potassium ion transmembrane transport);GO:0071805(potassium ion transmembrane transport)	NA	NA	NA	Potassium transporter [Source:UniProtKB/TrEMBL;Acc:A0A287MFE9]	19.392	18.5032	22.2738	0.00945632	0.116749	0.076054	297.484	8.21667	1.49086e-41	5.38459e-40	up	yes
MSTRG.10694		MSTRG.10694.1	NA	NA	NA	NA		0	0	0	6.76043	6.8827	7.38359	-inf	-inf	1.59245e-41	5.74186e-40	down	yes
MSTRG.2379	HORVU1Hr1G066510;HORVU1Hr1G066520	MSTRG.2379.1;HORVU1Hr1G066510.2;HORVU1Hr1G066510.3;HORVU1Hr1G066520.2;HORVU1Hr1G066520.1	GO:0009507(chloroplast);GO:0009536(plastid);GO:0009941(chloroplast envelope);GO:0009941(chloroplast envelope)	NA	NA	NA		1.50967	1.73951	1.87405	14.0367	12.1139	12.6981	0.131876	-2.92274	1.75455e-41	6.31578e-40	down	yes
MSTRG.12570	HORVU5Hr1G056270	HORVU5Hr1G056270.1	NA	NA	NA	NA	Predicted protein [Source:UniProtKB/TrEMBL;Acc:F2D3I5]	0.225036	0.448774	0.329854	10.0025	12.3001	11.5096	0.0296835	-5.07419	1.81456e-41	6.52091e-40	down	yes
MSTRG.18048		MSTRG.18048.1	NA	NA	NA	NA		0.041797	0	0.079073	8.91895	7.56365	10.4038	0.00449559	-7.79727	2.29766e-41	8.24327e-40	down	yes
MSTRG.2286	HORVU1Hr1G063100	HORVU1Hr1G063100.1	GO:0003677(DNA binding);GO:0003700(DNA-binding transcription factor activity);GO:0005634(nucleus);GO:0006351(transcription, DNA-templated);GO:0006355(regulation of transcription, DNA-templated)	NA	NA	NA		0	0	0.21194	400.196	412.195	420.295	0.000171934	-12.5059	2.36097e-41	8.45635e-40	down	yes
MSTRG.10125	HORVU4Hr1G048700	HORVU4Hr1G048700.5;HORVU4Hr1G048700.6;HORVU4Hr1G048700.4;HORVU4Hr1G048700.1;HORVU4Hr1G048700.8;HORVU4Hr1G048700.3	GO:0005515(protein binding);GO:0005622(intracellular);GO:0005634(nucleus);GO:0008270(zinc ion binding);GO:0008270(zinc ion binding)	04712(Circadian rhythm - plant);04712(Circadian rhythm - plant)	K12135	NA		12.8164	17.7614	14.005	111.904	113.741	116.178	0.130426	-2.93869	2.39151e-41	8.55155e-40	down	yes
MSTRG.15222		MSTRG.15222.1	NA	NA	NA	NA		0	0.033926	0	5.74396	4.88812	7.58092	0.00186274	-9.06836	2.5435e-41	9.07994e-40	down	yes
MSTRG.13164	HORVU5Hr1G080060	HORVU5Hr1G080060.2;HORVU5Hr1G080060.1;MSTRG.13164.1;HORVU5Hr1G080060.3;HORVU5Hr1G080060.4	GO:0003824(catalytic activity);GO:0003824(catalytic activity)	NA	NA	NA		10.1051	9.48218	6.34479	77.3778	78.1635	78.0044	0.111037	-3.17089	2.60951e-41	9.3002e-40	down	yes
MSTRG.127	HORVU0Hr1G003810	HORVU0Hr1G003810.1	GO:0004842(ubiquitin-protein transferase activity);GO:0016567(protein ubiquitination)	04120(Ubiquitin mediated proteolysis)	K10260	NA	RING-type E3 ubiquitin transferase [Source:UniProtKB/TrEMBL;Acc:A0A287DVF4]	0.591765	0.43168	0.942432	15.2096	11.5515	17.1969	0.0447218	-4.48288	4.01512e-41	1.42861e-39	down	yes
MSTRG.10136	HORVU4Hr1G049500	HORVU4Hr1G049500.6;HORVU4Hr1G049500.7;HORVU4Hr1G049500.1;HORVU4Hr1G049500.10;HORVU4Hr1G049500.8;HORVU4Hr1G049500.4;HORVU4Hr1G049500.28;HORVU4Hr1G049500.34;HORVU4Hr1G049500.5;HORVU4Hr1G049500.29;HORVU4Hr1G049500.23;HORVU4Hr1G049500.26;HORVU4Hr1G049500.36;HORVU4Hr1G049500.35;HORVU4Hr1G049500.27;HORVU4Hr1G049500.32;HORVU4Hr1G049500.11;HORVU4Hr1G049500.21;HORVU4Hr1G049500.24;HORVU4Hr1G049500.37;HORVU…	GO:0005985(sucrose metabolic process);GO:0016157(sucrose synthase activity);GO:0016740(transferase activity);GO:0016757(transferase activity, transferring glycosyl groups);GO:0016757(transferase activity, transferring glycosyl groups)	00500(Starch and sucrose metabolism);00500(Starch and sucrose metabolism)	K00695	EC:2.4.1.13	Sucrose synthase [Source:UniProtKB/TrEMBL;Acc:A0A287NYY7]	1.89245	2.845	2.27791	19.6203	23.139	18.2729	0.114945	-3.12098	4.60264e-41	1.63496e-39	down	yes
MSTRG.16623	HORVU7Hr1G019510	HORVU7Hr1G019510.3;HORVU7Hr1G019510.10;HORVU7Hr1G019510.9;HORVU7Hr1G019510.12;HORVU7Hr1G019510.1;HORVU7Hr1G019510.2;HORVU7Hr1G019510.7	NA	NA	NA	NA		7.69296	5.54162	6.7327	0.0219001	0	0.022018	454.648	8.82861	6.37316e-41	2.26016e-39	up	yes
MSTRG.12964		MSTRG.12964.1	NA	NA	NA	NA		1024.35	1153.27	1144.67	85.6324	81.76	90.6918	12.8729	3.68626	6.68197e-41	2.36579e-39	up	yes
MSTRG.892	HORVU1Hr1G000700	HORVU1Hr1G000700.1	GO:0005737(cytoplasm);GO:0005773(vacuole);GO:0045735(nutrient reservoir activity)	NA	NA	NA		0.038713	0	0	21.0196	7.25445	34.5744	0.000615973	-10.6648	7.25796e-41	2.56375e-39	down	yes
MSTRG.14114	HORVU5Hr1G118800	HORVU5Hr1G118800.4;HORVU5Hr1G118800.1;HORVU5Hr1G118800.3;HORVU5Hr1G118800.2	GO:0005515(protein binding);GO:0005515(protein binding)	00480(Glutathione metabolism);00480(Glutathione metabolism)	K00799	EC:2.5.1.18		7.70031	8.48112	5.79075	0	0	0	inf	inf	7.26487e-41	2.56375e-39	up	yes
MSTRG.8530	HORVU3Hr1G090920	HORVU3Hr1G090920.2;HORVU3Hr1G090920.8;HORVU3Hr1G090920.3;HORVU3Hr1G090920.1	NA	NA	NA	NA		46.4888	57.6688	57.7364	367.102	347.634	418.884	0.142811	-2.80782	9.47332e-41	3.33764e-39	down	yes
MSTRG.2380	HORVU1Hr1G066630	HORVU1Hr1G066630.1;HORVU1Hr1G066630.3;HORVU1Hr1G066630.2	NA	NA	NA	NA		146.08	191.381	180.534	1159.66	1259.68	1167.19	0.144428	-2.79158	9.50786e-41	3.34435e-39	down	yes
MSTRG.13183	HORVU5Hr1G080690	HORVU5Hr1G080690.3;HORVU5Hr1G080690.2;HORVU5Hr1G080690.1	GO:0004252(serine-type endopeptidase activity);GO:0006508(proteolysis);GO:0008233(peptidase activity);GO:0016020(membrane);GO:0016021(integral component of membrane);GO:0016787(hydrolase activity);GO:0016787(hydrolase activity)	00510(N-Glycan biosynthesis);00510(N-Glycan biosynthesis)	K00729	EC:2.4.1.117	Rhomboid-like protein [Source:UniProtKB/TrEMBL;Acc:M0YUH2]	6.76346	7.07485	5.26435	45.0911	49.4107	49.0838	0.13304	-2.91007	1.39114e-40	4.88531e-39	down	yes
MSTRG.1829	HORVU1Hr1G047220	HORVU1Hr1G047220.1;HORVU1Hr1G047220.3	GO:0004497(monooxygenase activity);GO:0005506(iron ion binding);GO:0016491(oxidoreductase activity);GO:0016705(oxidoreductase activity, acting on paired donors, with incorporation or reduction of molecular oxygen);GO:0020037(heme binding);GO:0046872(metal ion binding);GO:0055114(oxidation-reduction process);GO:0055114(oxidation-reduction process)	00940(Phenylpropanoid biosynthesis);00940(Phenylpropanoid biosynthesis)	K09755	EC:1.14.-.-		6.54906	10.2104	9.17013	0.0436362	0	0	594.223	9.21486	1.50944e-40	5.29212e-39	up	yes
MSTRG.12863	HORVU5Hr1G068320	HORVU5Hr1G068320.1;HORVU5Hr1G068320.2;HORVU5Hr1G068320.4;HORVU5Hr1G068320.3	GO:0003677(DNA binding);GO:0003700(DNA-binding transcription factor activity);GO:0005634(nucleus);GO:0006355(regulation of transcription, DNA-templated);GO:0009408(response to heat);GO:0043565(sequence-specific DNA binding);GO:0045892(negative regulation of transcription, DNA-templated);GO:0045892(negative regulation of transcription, DNA-templated)	NA	NA	NA		1.30423	1.28876	1.55849	9.65152	11.7052	11.2851	0.127183	-2.97502	1.75145e-40	6.13064e-39	down	yes
MSTRG.5245	HORVU2Hr1G089050	HORVU2Hr1G089050.16;MSTRG.5245.8;HORVU2Hr1G089050.18;HORVU2Hr1G089050.2;HORVU2Hr1G089050.7;HORVU2Hr1G089050.5;HORVU2Hr1G089050.15;HORVU2Hr1G089050.12;HORVU2Hr1G089050.1;HORVU2Hr1G089050.8;HORVU2Hr1G089050.6;HORVU2Hr1G089050.11;HORVU2Hr1G089050.9;HORVU2Hr1G089050.13	GO:0004553(hydrolase activity, hydrolyzing O-glycosyl compounds);GO:0005975(carbohydrate metabolic process);GO:0008152(metabolic process);GO:0016787(hydrolase activity);GO:0016798(hydrolase activity, acting on glycosyl bonds);GO:0016798(hydrolase activity, acting on glycosyl bonds)	00500(Starch and sucrose metabolism);00460(Cyanoamino acid metabolism);00940(Phenylpropanoid biosynthesis);00940(Phenylpropanoid biosynthesis)	K05350	EC:3.2.1.21		6.71937	7.19783	6.68773	54.6787	45.4297	46.7577	0.140297	-2.83344	1.77495e-40	6.20284e-39	down	yes
MSTRG.4605	HORVU2Hr1G065120	HORVU2Hr1G065120.1;HORVU2Hr1G065120.2;MSTRG.4605.1;MSTRG.4605.4	GO:0003824(catalytic activity);GO:0042819(vitamin B6 biosynthetic process);GO:0042823(pyridoxal phosphate biosynthetic process);GO:0042823(pyridoxal phosphate biosynthetic process)	00750(Vitamin B6 metabolism);00750(Vitamin B6 metabolism)	K06215	EC:4.3.3.6	Predicted protein [Source:UniProtKB/TrEMBL;Acc:F2DDV2]	21.0103	13.4477	13.4222	0.542892	0.57908	0.70898	26.1504	4.70876	1.80973e-40	6.31412e-39	up	yes
MSTRG.8859	HORVU3Hr1G108930	MSTRG.8859.2;HORVU3Hr1G108930.2;HORVU3Hr1G108930.3;HORVU3Hr1G108930.1	NA	NA	NA	NA		43.7092	44.8048	45.6031	275.841	282.904	276.786	0.160517	-2.6392	2.17726e-40	7.58417e-39	down	yes
MSTRG.5750	HORVU2Hr1G105740	HORVU2Hr1G105740.1	GO:0009793(embryo development ending in seed dormancy)	NA	NA	NA	Predicted protein [Source:UniProtKB/TrEMBL;Acc:F2DG27]	0.384339	1.45225	3.56106	720.606	974.399	651.773	0.00230002	-8.76414	2.18107e-40	7.58519e-39	down	yes
MSTRG.2589	HORVU1Hr1G074530	HORVU1Hr1G074530.1	NA	00563(Glycosylphosphatidylinositol(GPI)-anchor biosynthesis)	K03860	NA		0	0.0415291	0	6.10414	7.16599	9.62426	0.00181394	-9.10666	2.26672e-40	7.87038e-39	down	yes
MSTRG.269	HORVU0Hr1G008590	HORVU0Hr1G008590.20;HORVU0Hr1G008590.2;HORVU0Hr1G008590.6;HORVU0Hr1G008590.1;HORVU0Hr1G008590.24;HORVU0Hr1G008590.5;HORVU0Hr1G008590.14;HORVU0Hr1G008590.11;HORVU0Hr1G008590.19;HORVU0Hr1G008590.9;HORVU0Hr1G008590.16;HORVU0Hr1G008590.12;HORVU0Hr1G008590.17;HORVU0Hr1G008590.21;HORVU0Hr1G008590.3;HORVU0Hr1G008590.15;HORVU0Hr1G008590.7;HORVU0Hr1G008590.13	NA	NA	NA	NA		0.710467	1.05558	0.947171	9.57896	10.0105	10.3211	0.0907108	-3.46258	2.43946e-40	8.45652e-39	down	yes
MSTRG.16485		MSTRG.16485.1	NA	NA	NA	NA		0.584301	0.544266	1.11303	22.2574	22.1907	23.6961	0.0328948	-4.926	2.87823e-40	9.96155e-39	down	yes
MSTRG.8313		MSTRG.8313.1	NA	NA	NA	NA		6.8238	9.84422	7.47872	0	0.035671	0	676.929	9.40286	2.88537e-40	9.97026e-39	up	yes
MSTRG.13294	HORVU5Hr1G084900	HORVU5Hr1G084900.2;MSTRG.13294.2;HORVU5Hr1G084900.6;HORVU5Hr1G084900.4;HORVU5Hr1G084900.5;HORVU5Hr1G084900.12;HORVU5Hr1G084900.10;HORVU5Hr1G084900.1;HORVU5Hr1G084900.13	GO:0004553(hydrolase activity, hydrolyzing O-glycosyl compounds);GO:0005975(carbohydrate metabolic process);GO:0016787(hydrolase activity);GO:0016787(hydrolase activity)	00500(Starch and sucrose metabolism);00500(Starch and sucrose metabolism)	K19891	EC:3.2.1.39		5.7866	15.3936	20.1765	0.072447	0.055716	0.056179	224.348	7.80959	2.93356e-40	1.01205e-38	up	yes
MSTRG.11780	HORVU5Hr1G021070	HORVU5Hr1G021070.1	NA	NA	NA	NA		1.255	2.12971	3.39793	49.0831	56.0096	55.859	0.0421409	-4.56864	2.97432e-40	1.02448e-38	down	yes
MSTRG.2853	HORVU1Hr1G083160	MSTRG.2853.1;MSTRG.2853.2	NA	NA	NA	NA		1.83626	2.34811	2.24051	33.3412	33.3485	31.4582	0.0654612	-3.93322	3.21544e-40	1.10576e-38	down	yes
MSTRG.17024	HORVU7Hr1G036500	HORVU7Hr1G036500.1;HORVU7Hr1G036500.5;HORVU7Hr1G036500.3;HORVU7Hr1G036500.8;MSTRG.17024.5;HORVU7Hr1G036500.7;HORVU7Hr1G036500.6;HORVU7Hr1G036500.2	NA	04141(Protein processing in endoplasmic reticulum);04141(Protein processing in endoplasmic reticulum)	K13993	NA		2.39433	3.59075	2.31847	36.0875	31.2791	55.8749	0.0673762	-3.89162	3.77899e-40	1.29749e-38	down	yes
MSTRG.4550	HORVU2Hr1G062590	HORVU2Hr1G062590.6;HORVU2Hr1G062590.1;HORVU2Hr1G062590.3;HORVU2Hr1G062590.7;HORVU2Hr1G062590.4;HORVU2Hr1G062590.8;HORVU2Hr1G062590.2;HORVU2Hr1G062590.9	GO:0005507(copper ion binding);GO:0016491(oxidoreductase activity);GO:0055114(oxidation-reduction process);GO:0055114(oxidation-reduction process)	NA	NA	NA		22.6509	14.7026	16.9491	0.779323	0.629692	0.689874	25.8721	4.69332	3.85603e-40	1.32184e-38	up	yes
MSTRG.237	HORVU0Hr1G007340	HORVU0Hr1G007340.2;HORVU0Hr1G007340.1	NA	NA	NA	NA		288.235	239.065	260.255	15.2906	11.6714	17.8059	17.592	4.13685	3.96856e-40	1.35826e-38	up	yes
MSTRG.6179		MSTRG.6179.1	NA	NA	NA	NA		0.051062	0.082763	0	9.94117	10.8851	7.81827	0.00467192	-7.74177	3.97692e-40	1.35896e-38	down	yes
MSTRG.16631	HORVU7Hr1G019780	HORVU7Hr1G019780.1	GO:0004867(serine-type endopeptidase inhibitor activity);GO:0005576(extracellular region);GO:0010466(negative regulation of peptidase activity);GO:0010951(negative regulation of endopeptidase activity);GO:0030414(peptidase inhibitor activity)	NA	NA	NA		0	0.117456	0	55.195	24.8857	127.694	0.000565304	-10.7887	4.06477e-40	1.38678e-38	down	yes
HORVU5Hr1G070640	HORVU5Hr1G070640	HORVU5Hr1G070640.1;HORVU5Hr1G070640.2	GO:0016020(membrane);GO:0016021(integral component of membrane);GO:0016021(integral component of membrane)	NA	NA	NA	Predicted protein [Source:UniProtKB/TrEMBL;Acc:F2DHC6]	0.221645	0.306706	0.373969	5.70124	6.42039	9.69334	0.0413624	-4.59554	4.37364e-40	1.4898e-38	down	yes
MSTRG.1360		MSTRG.1360.1;MSTRG.1360.2	NA	NA	NA	NA		21.0247	21.1032	17.5477	1.06974	1.29651	1.02611	17.5912	4.13678	4.44385e-40	1.51133e-38	up	yes
MSTRG.7684	HORVU3Hr1G064470	HORVU3Hr1G064470.1	GO:0000272(polysaccharide catabolic process);GO:0004568(chitinase activity);GO:0005975(carbohydrate metabolic process);GO:0006032(chitin catabolic process);GO:0006952(defense response);GO:0008061(chitin binding);GO:0008152(metabolic process);GO:0016787(hydrolase activity);GO:0016798(hydrolase activity, acting on glycosyl bonds);GO:0016998(cell wall macromolecule catabolic process)	00520(Amino sugar and nucleotide sugar metabolism);04016(MAPK signaling pathway - plant)	K20547	EC:3.2.1.14	Predicted protein [Source:UniProtKB/TrEMBL;Acc:F2CSS7]	62.4913	63.3487	53.1557	1.99434	1.80034	3.31273	25.1844	4.65446	4.64083e-40	1.57584e-38	up	yes
MSTRG.10835	HORVU4Hr1G073580	HORVU4Hr1G073580.3;HORVU4Hr1G073580.2;HORVU4Hr1G073580.6;HORVU4Hr1G073580.4;HORVU4Hr1G073580.5;HORVU4Hr1G073580.1	NA	NA	NA	NA		28.1862	35.1704	31.1538	0.877827	1.35915	0.866883	30.4493	4.92834	4.80447e-40	1.62884e-38	up	yes
MSTRG.1253	HORVU1Hr1G021150	HORVU1Hr1G021150.2;HORVU1Hr1G021150.1	GO:0005515(protein binding);GO:0005515(protein binding)	00480(Glutathione metabolism);00480(Glutathione metabolism)	K00799	EC:2.5.1.18		75.9853	85.0016	70.668	4.09143	4.91574	5.19725	16.3086	4.02756	4.92178e-40	1.66599e-38	up	yes
MSTRG.10814	HORVU4Hr1G072830	HORVU4Hr1G072830.1;HORVU4Hr1G072830.4;HORVU4Hr1G072830.2;HORVU4Hr1G072830.5;HORVU4Hr1G072830.3	GO:0016020(membrane);GO:0016021(integral component of membrane);GO:0016021(integral component of membrane)	NA	NA	NA		1.22283	4.59719	2.47015	108.708	120.327	110.065	0.0244476	-5.35417	5.33462e-40	1.8029e-38	down	yes
MSTRG.18157	HORVU7Hr1G087240	HORVU7Hr1G087240.2;HORVU7Hr1G087240.1;HORVU7Hr1G087240.3	GO:0005507(copper ion binding);GO:0005576(extracellular region);GO:0016491(oxidoreductase activity);GO:0046872(metal ion binding);GO:0055114(oxidation-reduction process);GO:0055114(oxidation-reduction process)	00053(Ascorbate and aldarate metabolism);00053(Ascorbate and aldarate metabolism)	K00423	EC:1.10.3.3		16.2739	16.4328	15.2231	0.34745	0.105606	0.173825	76.4576	6.25659	5.35553e-40	1.80714e-38	up	yes
MSTRG.483	HORVU0Hr1G017670	HORVU0Hr1G017670.2;HORVU0Hr1G017670.1	NA	NA	NA	NA		14.5922	9.40786	16.6338	0.00741185	0.0591242	0.088731	261.703	8.03179	5.97428e-40	2.01277e-38	up	yes
MSTRG.18766	HORVU7Hr1G115370	MSTRG.18766.18;HORVU7Hr1G115370.7;HORVU7Hr1G115370.5;HORVU7Hr1G115370.12;HORVU7Hr1G115370.16;HORVU7Hr1G115370.18;HORVU7Hr1G115370.10;HORVU7Hr1G115370.3;HORVU7Hr1G115370.21;HORVU7Hr1G115370.19;HORVU7Hr1G115370.4;HORVU7Hr1G115370.2;HORVU7Hr1G115370.20;HORVU7Hr1G115370.25;HORVU7Hr1G115370.8;HORVU7Hr1G115370.9;HORVU7Hr1G115370.17;HORVU7Hr1G115370.24;HORVU7Hr1G115370.1	GO:0005215(transporter activity);GO:0016020(membrane);GO:0016021(integral component of membrane);GO:0022857(transmembrane transporter activity);GO:0055085(transmembrane transport);GO:0055085(transmembrane transport)	NA	NA	NA		8.05703	7.71654	8.0358	55.6589	53.0803	50.7487	0.149286	-2.74385	6.19652e-40	2.08439e-38	down	yes
MSTRG.13737	HORVU5Hr1G104080	HORVU5Hr1G104080.5;HORVU5Hr1G104080.9;HORVU5Hr1G104080.8;HORVU5Hr1G104080.20;HORVU5Hr1G104080.18;HORVU5Hr1G104080.19;HORVU5Hr1G104080.3;HORVU5Hr1G104080.1;HORVU5Hr1G104080.4;HORVU5Hr1G104080.12;HORVU5Hr1G104080.14;HORVU5Hr1G104080.24;HORVU5Hr1G104080.15;HORVU5Hr1G104080.7;HORVU5Hr1G104080.2;HORVU5Hr1G104080.13;HORVU5Hr1G104080.11	GO:0004672(protein kinase activity);GO:0005515(protein binding);GO:0005524(ATP binding);GO:0006468(protein phosphorylation);GO:0016020(membrane);GO:0016021(integral component of membrane);GO:0016021(integral component of membrane)	04120(Ubiquitin mediated proteolysis);04120(Ubiquitin mediated proteolysis)	K10573	EC:2.3.2.23		0.460658	0.574569	0.424684	4.70339	4.22717	4.22941	0.110936	-3.1722	6.98563e-40	2.34617e-38	down	yes
MSTRG.896	HORVU1Hr1G000930	HORVU1Hr1G000930.1	GO:0045735(nutrient reservoir activity)	NA	NA	NA		0	0.058247	0	29.0742	11.3819	60.2439	0.000578421	-10.7556	7.06619e-40	2.36954e-38	down	yes
MSTRG.2603		MSTRG.2603.1;MSTRG.2603.2	NA	NA	NA	NA		18.6818	14.5527	11.2649	0	0	0	inf	inf	8.18282e-40	2.73972e-38	up	yes
MSTRG.7862		MSTRG.7862.1	NA	NA	NA	NA		0	0	0.035892	5.6931	4.77824	6.68448	0.00209212	-8.90082	8.47172e-40	2.83205e-38	down	yes
MSTRG.7535		MSTRG.7535.1	NA	NA	NA	NA		0	0	0	4.69849	3.57018	5.85832	-inf	-inf	9.56519e-40	3.19264e-38	down	yes
MSTRG.6698	HORVU3Hr1G021080	HORVU3Hr1G021080.3;HORVU3Hr1G021080.2;HORVU3Hr1G021080.5;HORVU3Hr1G021080.1	GO:0016020(membrane);GO:0016021(integral component of membrane);GO:0016021(integral component of membrane)	00564(Glycerophospholipid metabolism);00564(Glycerophospholipid metabolism)	K14156	EC:2.7.1.32;EC:2.7.1.82		0.787005	0.952549	1.01045	7.23128	5.98107	7.39859	0.133425	-2.9059	9.69783e-40	3.23191e-38	down	yes
MSTRG.9475	HORVU4Hr1G013540	HORVU4Hr1G013540.5;HORVU4Hr1G013540.1;MSTRG.9475.15;HORVU4Hr1G013540.19;HORVU4Hr1G013540.10;HORVU4Hr1G013540.2;HORVU4Hr1G013540.13;HORVU4Hr1G013540.9;HORVU4Hr1G013540.15;HORVU4Hr1G013540.20;HORVU4Hr1G013540.6;HORVU4Hr1G013540.7;HORVU4Hr1G013540.8;HORVU4Hr1G013540.3;HORVU4Hr1G013540.17;MSTRG.9475.13;HORVU4Hr1G013540.4;MSTRG.9475.14	GO:0000166(nucleotide binding);GO:0004672(protein kinase activity);GO:0004674(protein serine/threonine kinase activity);GO:0005524(ATP binding);GO:0006468(protein phosphorylation);GO:0006468(protein phosphorylation)	04016(MAPK signaling pathway - plant);04075(Plant hormone signal transduction);04075(Plant hormone signal transduction)	K14498	EC:2.7.11.1	Predicted protein [Source:UniProtKB/TrEMBL;Acc:F2DII1]	2.51166	3.75932	4.54582	34.6051	39.4941	34.0462	0.100021	-3.32163	1.1198e-39	3.72611e-38	down	yes
MSTRG.16205		MSTRG.16205.1	NA	NA	NA	NA		13.6037	6.33678	12.0476	151.699	145.837	167.537	0.0687806	-3.86185	1.14446e-39	3.8023e-38	down	yes
MSTRG.9227	HORVU4Hr1G005800	HORVU4Hr1G005800.1	GO:0005811(lipid droplet);GO:0012511(monolayer-surrounded lipid storage body);GO:0016020(membrane);GO:0016021(integral component of membrane)	NA	NA	NA	Oleosin [Source:UniProtKB/TrEMBL;Acc:A0A287N1F2]	22.9395	90.919	41.0553	2866.01	2693	2867.35	0.0183844	-5.76537	1.21864e-39	4.04252e-38	down	yes
MSTRG.894	HORVU1Hr1G000810	HORVU1Hr1G000810.4;HORVU1Hr1G000810.6;HORVU1Hr1G000810.1;HORVU1Hr1G000810.5;HORVU1Hr1G000810.3;HORVU1Hr1G000810.8;HORVU1Hr1G000810.7;HORVU1Hr1G000810.2;HORVU1Hr1G000810.9	GO:0004553(hydrolase activity, hydrolyzing O-glycosyl compounds);GO:0005975(carbohydrate metabolic process);GO:0007015(actin filament organization);GO:0008152(metabolic process);GO:0016787(hydrolase activity);GO:0016798(hydrolase activity, acting on glycosyl bonds);GO:0051015(actin filament binding);GO:0051015(actin filament binding)	00500(Starch and sucrose metabolism);00500(Starch and sucrose metabolism)	K01210	EC:3.2.1.58		3.49332	16.196	9.84043	0	0	0.0130675	2259.78	11.142	1.29582e-39	4.29195e-38	up	yes
MSTRG.5915		MSTRG.5915.1	NA	NA	NA	NA		1.30795	1.52016	1.633	21.2536	21.587	21.0463	0.0698283	-3.84005	1.35228e-39	4.47207e-38	down	yes
MSTRG.13916	HORVU5Hr1G111920	HORVU5Hr1G111920.1;HORVU5Hr1G111920.2	GO:0005615(extracellular space);GO:0005615(extracellular space)	03013(RNA transport);03013(RNA transport)	K14297	NA		0	0	0	9.57884	4.27207	18.9074	-inf	-inf	1.44824e-39	4.78206e-38	down	yes
MSTRG.17507		MSTRG.17507.1	NA	NA	NA	NA		0.050207	0.116498	0.287855	12.7096	19.1402	13.9617	0.00992239	-6.6551	1.90731e-39	6.28829e-38	down	yes
MSTRG.6782		MSTRG.6782.1	NA	NA	NA	NA		0	0	0	30.8633	36.1638	23.6505	-inf	-inf	2.06752e-39	6.8061e-38	down	yes
MSTRG.12497		MSTRG.12497.1	NA	NA	NA	NA		0	0	0.044126	7.83917	5.31819	8.51936	0.00203564	-8.9403	2.39416e-39	7.86935e-38	down	yes
MSTRG.4726	HORVU2Hr1G070360	HORVU2Hr1G070360.2;HORVU2Hr1G070360.1;HORVU2Hr1G070360.3	GO:0016020(membrane);GO:0016021(integral component of membrane);GO:0016491(oxidoreductase activity);GO:0055114(oxidation-reduction process);GO:0055114(oxidation-reduction process)	NA	NA	NA	Predicted protein [Source:UniProtKB/TrEMBL;Acc:F2E8R9]	0.206856	2.09072	1.1936	450.247	490.92	428.004	0.00254984	-8.61537	3.31089e-39	1.0866e-37	down	yes
MSTRG.18308	HORVU7Hr1G092710	HORVU7Hr1G092710.1	GO:0016020(membrane);GO:0016021(integral component of membrane);GO:0080143(regulation of amino acid export)	NA	NA	NA		3.87706	5.7811	3.50766	42.8417	38.9888	37.7494	0.110101	-3.18311	3.79513e-39	1.24362e-37	down	yes
MSTRG.8335	HORVU3Hr1G085050	HORVU3Hr1G085050.1;HORVU3Hr1G085050.4;HORVU3Hr1G085050.2	GO:0003677(DNA binding);GO:0005634(nucleus);GO:0005634(nucleus)	03013(RNA transport);03013(RNA transport)	K14292	EC:2.1.1.-		13.0184	11.6592	15.5188	0.0252054	0.117416	0.0409346	218.987	7.7747	4.03518e-39	1.32028e-37	up	yes
MSTRG.16191		MSTRG.16191.3;MSTRG.16191.1;MSTRG.16191.4;MSTRG.16191.2	NA	NA	NA	NA		44.4377	48.7177	40.6095	267.559	263.587	298.513	0.161229	-2.63282	4.15664e-39	1.35796e-37	down	yes
MSTRG.6663		MSTRG.6663.1	NA	NA	NA	NA		21.9204	17.3652	28.6024	0.567379	0.416427	0.717121	39.9124	5.31876	4.24152e-39	1.38359e-37	up	yes
MSTRG.5342	HORVU2Hr1G092390	HORVU2Hr1G092390.1	NA	NA	NA	NA		0	0	0	5.72975	15.409	7.37653	-inf	-inf	4.95525e-39	1.61397e-37	down	yes
MSTRG.5949	HORVU2Hr1G113460	HORVU2Hr1G113460.6;MSTRG.5949.6;HORVU2Hr1G113460.1;HORVU2Hr1G113460.2;HORVU2Hr1G113460.8;HORVU2Hr1G113460.7	GO:0006508(proteolysis);GO:0008233(peptidase activity);GO:0008234(cysteine-type peptidase activity);GO:0016020(membrane);GO:0016021(integral component of membrane);GO:0016787(hydrolase activity);GO:0016787(hydrolase activity)	04145(Phagosome);04145(Phagosome)	K01365	EC:3.4.22.15		29.5985	19.6176	23.3489	0.983437	1.23873	0.657279	25.201	4.65541	5.77745e-39	1.87894e-37	up	yes
MSTRG.7998	HORVU3Hr1G074680	MSTRG.7998.4;HORVU3Hr1G074680.3;HORVU3Hr1G074680.2;HORVU3Hr1G074680.1;HORVU3Hr1G074680.4	GO:0005783(endoplasmic reticulum);GO:0005783(endoplasmic reticulum)	NA	NA	NA		4.45269	4.10166	5.54294	31.1224	36.2621	34.4723	0.138403	-2.85305	6.08533e-39	1.97608e-37	down	yes
MSTRG.2639	HORVU1Hr1G076200	MSTRG.2639.3;HORVU1Hr1G076200.2;MSTRG.2639.5;HORVU1Hr1G076200.1	NA	NA	NA	NA		0.0322716	0.0843696	0.0752876	25.683	13.0028	79.596	0.00162264	-9.26744	6.68164e-39	2.16646e-37	down	yes
MSTRG.2227	HORVU1Hr1G060870	MSTRG.2227.1	NA	NA	NA	NA		95.5518	88.0082	83.441	589.417	617.103	499.497	0.156506	-2.67571	8.45732e-39	2.73809e-37	down	yes
MSTRG.3332	HORVU2Hr1G009940	HORVU2Hr1G009940.3;HORVU2Hr1G009940.7;HORVU2Hr1G009940.2;HORVU2Hr1G009940.9;HORVU2Hr1G009940.11;HORVU2Hr1G009940.1;HORVU2Hr1G009940.4;HORVU2Hr1G009940.6;HORVU2Hr1G009940.10;HORVU2Hr1G009940.8;HORVU2Hr1G009940.12	GO:0004601(peroxidase activity);GO:0006979(response to oxidative stress);GO:0016020(membrane);GO:0016021(integral component of membrane);GO:0020037(heme binding);GO:0055114(oxidation-reduction process);GO:0098869(cellular oxidant detoxification);GO:0098869(cellular oxidant detoxification)	00053(Ascorbate and aldarate metabolism);00480(Glutathione metabolism);00480(Glutathione metabolism)	K00434	EC:1.11.1.11		0.56999	0.665693	0.978574	14.0837	11.766	17.8165	0.0507087	-4.30162	8.80866e-39	2.84756e-37	down	yes
MSTRG.8249	HORVU3Hr1G082580	HORVU3Hr1G082580.2;HORVU3Hr1G082580.9;HORVU3Hr1G082580.12;HORVU3Hr1G082580.10;HORVU3Hr1G082580.1;HORVU3Hr1G082580.14;HORVU3Hr1G082580.13;HORVU3Hr1G082580.3	GO:0016020(membrane);GO:0016021(integral component of membrane);GO:0022857(transmembrane transporter activity);GO:0055085(transmembrane transport);GO:0055085(transmembrane transport)	NA	NA	NA	Predicted protein [Source:UniProtKB/TrEMBL;Acc:F2E7M0]	3.93029	5.47705	6.9061	0.052605	0.062437	0.0962671	77.2018	6.27056	1.19176e-38	3.84682e-37	up	yes
MSTRG.18630	HORVU7Hr1G108830	HORVU7Hr1G108830.3;HORVU7Hr1G108830.2;HORVU7Hr1G108830.1	NA	NA	NA	NA		1.2518	2.09148	1.1225	28.635	28.7131	28.6327	0.0519392	-4.26703	1.51651e-38	4.88775e-37	down	yes
MSTRG.11230	HORVU4Hr1G088140	MSTRG.11230.3;HORVU4Hr1G088140.1;HORVU4Hr1G088140.3;HORVU4Hr1G088140.2	GO:0005576(extracellular region);GO:0019953(sexual reproduction);GO:0019953(sexual reproduction)	NA	NA	NA		234.327	263.855	217.284	7.29463	6.20741	12.6445	27.3637	4.77419	1.62256e-38	5.22174e-37	up	yes
MSTRG.14727	HORVU6Hr1G021540	HORVU6Hr1G021540.12;HORVU6Hr1G021540.8;HORVU6Hr1G021540.11;HORVU6Hr1G021540.4;HORVU6Hr1G021540.17;HORVU6Hr1G021540.2;HORVU6Hr1G021540.1;HORVU6Hr1G021540.5;HORVU6Hr1G021540.16;HORVU6Hr1G021540.19;HORVU6Hr1G021540.15;HORVU6Hr1G021540.7;HORVU6Hr1G021540.9;HORVU6Hr1G021540.6	GO:0006629(lipid metabolic process);GO:0016042(lipid catabolic process);GO:0016787(hydrolase activity);GO:0016787(hydrolase activity)	NA	NA	NA		3.33386	3.00263	2.41648	22.8292	20.3469	22.4654	0.133345	-2.90676	1.71876e-38	5.52309e-37	down	yes
MSTRG.10034	HORVU4Hr1G042710	MSTRG.10034.1	NA	NA	NA	NA		0	0	0	10.0494	10.1365	16.7938	-inf	-inf	1.76125e-38	5.65121e-37	down	yes
MSTRG.1906	HORVU1Hr1G050050	HORVU1Hr1G050050.15;HORVU1Hr1G050050.8;HORVU1Hr1G050050.14;HORVU1Hr1G050050.19;HORVU1Hr1G050050.5;HORVU1Hr1G050050.3;HORVU1Hr1G050050.21;HORVU1Hr1G050050.10;HORVU1Hr1G050050.18;HORVU1Hr1G050050.1;HORVU1Hr1G050050.12;HORVU1Hr1G050050.2;HORVU1Hr1G050050.11;HORVU1Hr1G050050.26;HORVU1Hr1G050050.13;HORVU1Hr1G050050.23;HORVU1Hr1G050050.6;HORVU1Hr1G050050.4;HORVU1Hr1G050050.7	NA	NA	NA	NA		0.838637	0.51126	0.58445	9.35213	9.45977	11.5473	0.0637153	-3.97222	2.04921e-38	6.5654e-37	down	yes
MSTRG.11183	HORVU4Hr1G086300	HORVU4Hr1G086300.10;HORVU4Hr1G086300.4;HORVU4Hr1G086300.13;HORVU4Hr1G086300.2;HORVU4Hr1G086300.11;HORVU4Hr1G086300.9;HORVU4Hr1G086300.12;HORVU4Hr1G086300.14;HORVU4Hr1G086300.3;HORVU4Hr1G086300.15;HORVU4Hr1G086300.1	GO:0004553(hydrolase activity, hydrolyzing O-glycosyl compounds);GO:0004564(beta-fructofuranosidase activity);GO:0005975(carbohydrate metabolic process);GO:0008152(metabolic process);GO:0016787(hydrolase activity);GO:0016798(hydrolase activity, acting on glycosyl bonds);GO:0016798(hydrolase activity, acting on glycosyl bonds)	00052(Galactose metabolism);00500(Starch and sucrose metabolism);00500(Starch and sucrose metabolism)	K01193	EC:3.2.1.26		5.53264	8.17296	11.6867	0.0947906	0.158128	0.121365	67.8425	6.08412	2.56121e-38	8.1936e-37	up	yes
MSTRG.10275	HORVU4Hr1G054080;HORVU4Hr1G054110	HORVU4Hr1G054080.1;MSTRG.10275.4;MSTRG.10275.2;MSTRG.10275.1;MSTRG.10275.5;HORVU4Hr1G054110.2;MSTRG.10275.3;HORVU4Hr1G054110.1;HORVU4Hr1G054080.2	NA	NA	NA	NA		0.20275	0.914063	0.508229	24.0477	25.4756	24.4215	0.0219764	-5.5079	2.95278e-38	9.43228e-37	down	yes
MSTRG.9470	HORVU4Hr1G013480	HORVU4Hr1G013480.1;HORVU4Hr1G013480.2	GO:0004867(serine-type endopeptidase inhibitor activity);GO:0005615(extracellular space);GO:0006952(defense response);GO:0010466(negative regulation of peptidase activity);GO:0010951(negative regulation of endopeptidase activity);GO:0030414(peptidase inhibitor activity);GO:0045735(nutrient reservoir activity);GO:0045735(nutrient reservoir activity)	03013(RNA transport);03013(RNA transport)	K14297	NA		0	0	0	10.3966	2.34254	13.1311	-inf	-inf	2.98518e-38	9.52166e-37	down	yes
MSTRG.10850	HORVU4Hr1G074250	HORVU4Hr1G074250.1;HORVU4Hr1G074250.2	GO:0003677(DNA binding);GO:0005634(nucleus);GO:0006355(regulation of transcription, DNA-templated);GO:0006355(regulation of transcription, DNA-templated)	NA	NA	NA	Predicted protein [Source:UniProtKB/TrEMBL;Acc:F2DUL1]	2.06483	2.4713	2.88208	0	0	0	inf	inf	4.15171e-38	1.32229e-36	up	yes
MSTRG.8922		MSTRG.8922.1	NA	NA	NA	NA		12.4691	14.8303	19.1146	0	0.044817	0.094382	333.436	8.38127	4.28476e-38	1.36265e-36	up	yes
MSTRG.6305	HORVU3Hr1G001040	HORVU3Hr1G001040.1;HORVU3Hr1G001040.2	GO:0016020(membrane);GO:0016021(integral component of membrane);GO:0022857(transmembrane transporter activity);GO:0055085(transmembrane transport);GO:0055085(transmembrane transport)	NA	NA	NA		32.7081	15.0946	37.3691	0.670466	0.697868	0.574755	43.8332	5.45395	4.37331e-38	1.38877e-36	up	yes
MSTRG.16033	HORVU6Hr1G082360	HORVU6Hr1G082360.1;HORVU6Hr1G082360.2;HORVU6Hr1G082360.3	NA	04141(Protein processing in endoplasmic reticulum);04141(Protein processing in endoplasmic reticulum)	K13993	NA		3.4145	4.12588	5.48923	186.367	823.871	295.555	0.00997831	-6.64699	4.70202e-38	1.49096e-36	down	yes
MSTRG.12617	HORVU5Hr1G057800	HORVU5Hr1G057800.2;HORVU5Hr1G057800.1;HORVU5Hr1G057800.3;HORVU5Hr1G057800.6	GO:0005507(copper ion binding);GO:0005576(extracellular region);GO:0016491(oxidoreductase activity);GO:0046872(metal ion binding);GO:0055114(oxidation-reduction process);GO:0055114(oxidation-reduction process)	00053(Ascorbate and aldarate metabolism);00053(Ascorbate and aldarate metabolism)	K00423	EC:1.10.3.3	Predicted protein [Source:UniProtKB/TrEMBL;Acc:F2DMW4]	3.05875	2.66487	3.66892	0.0284209	0.00313744	0.0173038	192.226	7.58666	4.73088e-38	1.4979e-36	up	yes
MSTRG.18848		MSTRG.18848.1	NA	NA	NA	NA		0.079982	0.937105	1.0255	597.811	612.056	509.175	0.00118821	-9.71699	4.99655e-38	1.5797e-36	down	yes
MSTRG.923	HORVU1Hr1G001950	HORVU1Hr1G001950.2;HORVU1Hr1G001950.1;HORVU1Hr1G001950.3	GO:0003824(catalytic activity);GO:0010181(FMN binding);GO:0016491(oxidoreductase activity);GO:0055114(oxidation-reduction process);GO:0055114(oxidation-reduction process)	00592(alpha-Linolenic acid metabolism);00592(alpha-Linolenic acid metabolism)	K05894	EC:1.3.1.42		4.11214	4.09783	5.71503	0	0	0	inf	inf	5.05797e-38	1.59678e-36	up	yes
HORVU6Hr1G025730	HORVU6Hr1G025730	HORVU6Hr1G025730.2;HORVU6Hr1G025730.1	GO:0008270(zinc ion binding);GO:0016491(oxidoreductase activity);GO:0042558(pteridine-containing compound metabolic process);GO:0055114(oxidation-reduction process);GO:0055114(oxidation-reduction process)	NA	NA	NA		0	0	0	4.38275	2.82136	6.8539	-inf	-inf	5.06796e-38	1.59759e-36	down	yes
HORVU4Hr1G015490	HORVU4Hr1G015490	HORVU4Hr1G015490.5;HORVU4Hr1G015490.6;HORVU4Hr1G015490.1;HORVU4Hr1G015490.12;HORVU4Hr1G015490.2;HORVU4Hr1G015490.3;HORVU4Hr1G015490.11;HORVU4Hr1G015490.4;HORVU4Hr1G015490.10;HORVU4Hr1G015490.8	GO:0004185(serine-type carboxypeptidase activity);GO:0006508(proteolysis);GO:0006508(proteolysis)	NA	NA	NA		0.0433713	0.0584778	0.0982922	4.3493	4.79425	4.09274	0.0151207	-6.04734	5.54975e-38	1.74691e-36	down	yes
MSTRG.8578	HORVU3Hr1G092680	HORVU3Hr1G092680.7;HORVU3Hr1G092680.2;HORVU3Hr1G092680.1;HORVU3Hr1G092680.11;HORVU3Hr1G092680.8;HORVU3Hr1G092680.9;HORVU3Hr1G092680.5	GO:0016491(oxidoreductase activity);GO:0016620(oxidoreductase activity, acting on the aldehyde or oxo group of donors, NAD or NADP as acceptor);GO:0055114(oxidation-reduction process);GO:0055114(oxidation-reduction process)	00940(Phenylpropanoid biosynthesis);00940(Phenylpropanoid biosynthesis)	K12355	EC:1.2.1.68		0.64467	1.1494	0.943815	11.6372	12.6799	11.9923	0.0754041	-3.72921	6.20673e-38	1.95087e-36	down	yes
MSTRG.15485	HORVU6Hr1G061390	HORVU6Hr1G061390.1;HORVU6Hr1G061390.2	GO:0003677(DNA binding);GO:0003700(DNA-binding transcription factor activity);GO:0005634(nucleus);GO:0006355(regulation of transcription, DNA-templated);GO:0043565(sequence-specific DNA binding);GO:0043565(sequence-specific DNA binding)	NA	NA	NA		0	0	0	2.70894	2.22849	4.14461	-inf	-inf	6.25177e-38	1.96216e-36	down	yes
MSTRG.17110	HORVU7Hr1G040590	HORVU7Hr1G040590.1	GO:0016740(transferase activity);GO:0016757(transferase activity, transferring glycosyl groups)	NA	NA	NA	Hexosyltransferase [Source:UniProtKB/TrEMBL;Acc:M0Z064]	1.49135	1.19265	1.01538	12.0372	11.2364	13.5381	0.100495	-3.31481	6.69505e-38	2.09823e-36	down	yes
MSTRG.15119		MSTRG.15119.1	NA	NA	NA	NA		0	0	0	6.25064	4.19513	6.88268	-inf	-inf	7.56348e-38	2.36696e-36	down	yes
MSTRG.12897	HORVU5Hr1G069360	HORVU5Hr1G069360.3;MSTRG.12897.3;HORVU5Hr1G069360.1;MSTRG.12897.1;HORVU5Hr1G069360.4	NA	NA	NA	NA		6.43004	7.17148	3.18869	74.7875	77.8744	84.9687	0.0706567	-3.82303	8.83169e-38	2.75984e-36	down	yes
MSTRG.289	HORVU0Hr1G008950	MSTRG.289.11;HORVU0Hr1G008950.10;HORVU0Hr1G008950.1;HORVU0Hr1G008950.16;HORVU0Hr1G008950.27;HORVU0Hr1G008950.3;HORVU0Hr1G008950.30;HORVU0Hr1G008950.26;HORVU0Hr1G008950.6;HORVU0Hr1G008950.14;HORVU0Hr1G008950.12;HORVU0Hr1G008950.15;HORVU0Hr1G008950.25;HORVU0Hr1G008950.29;HORVU0Hr1G008950.9;HORVU0Hr1G008950.4;HORVU0Hr1G008950.2;HORVU0Hr1G008950.11;HORVU0Hr1G008950.22;HORVU0Hr1G008950.5;HORVU0Hr1G008…	GO:0003824(catalytic activity);GO:0004084(branched-chain-amino-acid transaminase activity);GO:0008483(transaminase activity);GO:0008652(cellular amino acid biosynthetic process);GO:0009081(branched-chain amino acid metabolic process);GO:0009082(branched-chain amino acid biosynthetic process);GO:0016020(membrane);GO:0016021(integral component of membrane);GO:0016740(transferase activity);GO:005265…	00270(Cysteine and methionine metabolism);00280(Valine, leucine and isoleucine degradation);00290(Valine, leucine and isoleucine biosynthesis);00770(Pantothenate and CoA biosynthesis);00770(Pantothenate and CoA biosynthesis)	K00826	EC:2.6.1.42	Branched-chain-amino-acid aminotransferase [Source:UniProtKB/TrEMBL;Acc:A0A287DY83]	3.4558	2.22771	3.83827	28.3751	29.7307	28.9403	0.109388	-3.19248	9.14552e-38	2.85377e-36	down	yes
MSTRG.7004	HORVU3Hr1G034280	HORVU3Hr1G034280.1;HORVU3Hr1G034280.2	NA	NA	NA	NA		55.3122	29.4947	16.669	0.108903	0.18965	0.11022	248.245	7.95562	9.16671e-38	2.85625e-36	up	yes
MSTRG.11316	HORVU5Hr1G000400	MSTRG.11316.1;HORVU5Hr1G000400.1	NA	NA	NA	NA		0	0	0.25289	57.7937	75.743	51.805	0.00136445	-9.51746	9.67258e-38	3.00953e-36	down	yes
MSTRG.1817		MSTRG.1817.1	NA	NA	NA	NA		0.181793	0.16951	0	18.9834	16.1418	17.7438	0.00664477	-7.23356	9.81414e-38	3.04917e-36	down	yes
MSTRG.2377	HORVU1Hr1G066340	HORVU1Hr1G066340.7;HORVU1Hr1G066340.9;HORVU1Hr1G066340.4;HORVU1Hr1G066340.5;HORVU1Hr1G066340.6	NA	04075(Plant hormone signal transduction);04075(Plant hormone signal transduction)	K14487	NA		12.8591	8.64347	17.0636	0.210267	0.323325	0.267341	48.1516	5.58951	9.99871e-38	3.10205e-36	up	yes
MSTRG.17126		MSTRG.17126.1	NA	NA	NA	NA		0.116123	0.161683	0.105062	6.22201	5.78371	6.82623	0.0203308	-5.62019	1.01804e-37	3.15386e-36	down	yes
MSTRG.14823	HORVU6Hr1G027810	MSTRG.14823.1	NA	NA	NA	NA		19.7234	15.0446	23.8618	0	0	0	inf	inf	1.12832e-37	3.48816e-36	up	yes
MSTRG.15477	HORVU6Hr1G060990	MSTRG.15477.4;HORVU6Hr1G060990.3;HORVU6Hr1G060990.7;HORVU6Hr1G060990.11;HORVU6Hr1G060990.9;HORVU6Hr1G060990.4;HORVU6Hr1G060990.1;HORVU6Hr1G060990.6;HORVU6Hr1G060990.10;HORVU6Hr1G060990.8	GO:0006508(proteolysis);GO:0008233(peptidase activity);GO:0008233(peptidase activity)	NA	NA	NA		15.5674	30.3302	17.8771	215.48	239.494	216.532	0.0949726	-3.39634	1.12918e-37	3.48816e-36	down	yes
MSTRG.143	HORVU0Hr1G004670	HORVU0Hr1G004670.1	GO:0010227(floral organ abscission)	NA	NA	NA		14.9828	10.679	17.0455	0	0	0.076	561.939	9.13427	1.31949e-37	4.07024e-36	up	yes
MSTRG.13309		MSTRG.13309.1	NA	NA	NA	NA		3.73667	5.91764	4.92265	47.9028	39.206	51.9069	0.104858	-3.25349	1.91397e-37	5.89558e-36	down	yes
MSTRG.5393		MSTRG.5393.1	NA	NA	NA	NA		0	0.033188	0	5.26447	4.30364	4.34572	0.00238525	-8.71164	1.93872e-37	5.9633e-36	down	yes
MSTRG.8094	HORVU3Hr1G077950	HORVU3Hr1G077950.3;HORVU3Hr1G077950.5;HORVU3Hr1G077950.15;HORVU3Hr1G077950.11;HORVU3Hr1G077950.16;HORVU3Hr1G077950.14;HORVU3Hr1G077950.13;HORVU3Hr1G077950.4;HORVU3Hr1G077950.10;HORVU3Hr1G077950.17;HORVU3Hr1G077950.6;HORVU3Hr1G077950.2;HORVU3Hr1G077950.7;HORVU3Hr1G077950.8;HORVU3Hr1G077950.9	GO:0004252(serine-type endopeptidase activity);GO:0006508(proteolysis);GO:0008233(peptidase activity);GO:0008236(serine-type peptidase activity);GO:0016787(hydrolase activity);GO:0016787(hydrolase activity)	NA	NA	NA		9.96079	3.27701	5.6566	0	0.0157246	0	1201.58	10.2307	1.95386e-37	6.00129e-36	up	yes
MSTRG.1247	HORVU1Hr1G020590	HORVU1Hr1G020590.4;HORVU1Hr1G020590.7;HORVU1Hr1G020590.1;HORVU1Hr1G020590.2;HORVU1Hr1G020590.9	GO:0016020(membrane);GO:0016021(integral component of membrane);GO:0016021(integral component of membrane)	NA	NA	NA		1.24934	2.85882	1.89928	27.7385	28.8255	23.585	0.0749533	-3.73786	2.25195e-37	6.90705e-36	down	yes
MSTRG.849	HORVU0Hr1G040230	HORVU0Hr1G040230.1	NA	NA	NA	NA		13.0762	12.0005	13.8059	0.337163	0.355925	0.276363	40.1078	5.32581	2.3514e-37	7.20183e-36	up	yes
MSTRG.14595		MSTRG.14595.1	NA	NA	NA	NA		0	0	0	17.6471	20.1766	26.757	-inf	-inf	2.40666e-37	7.36062e-36	down	yes
MSTRG.10459	HORVU4Hr1G060140	HORVU4Hr1G060140.6;HORVU4Hr1G060140.4;HORVU4Hr1G060140.3;HORVU4Hr1G060140.1;HORVU4Hr1G060140.2;HORVU4Hr1G060140.5	GO:0005515(protein binding);GO:0016020(membrane);GO:0016021(integral component of membrane);GO:0016021(integral component of membrane)	04141(Protein processing in endoplasmic reticulum);04141(Protein processing in endoplasmic reticulum)	K09562	NA		0.210941	0.334952	0.487088	5.04221	5.59054	5.58971	0.063676	-3.97311	2.79473e-37	8.53541e-36	down	yes
MSTRG.3866	HORVU2Hr1G031710	MSTRG.3866.1;MSTRG.3866.2;HORVU2Hr1G031710.2;HORVU2Hr1G031710.3	GO:0004672(protein kinase activity);GO:0005524(ATP binding);GO:0006468(protein phosphorylation);GO:0006468(protein phosphorylation)	NA	NA	NA		6.94247	8.41893	6.38237	0.0517508	0.122134	0.0720442	88.4148	6.46622	2.82287e-37	8.60916e-36	up	yes
MSTRG.1211	HORVU1Hr1G019380	HORVU1Hr1G019380.2;HORVU1Hr1G019380.1	GO:0016747(transferase activity, transferring acyl groups other than amino-acyl groups);GO:0016747(transferase activity, transferring acyl groups other than amino-acyl groups)	00940(Phenylpropanoid biosynthesis);00945(Stilbenoid, diarylheptanoid and gingerol biosynthesis);00941(Flavonoid biosynthesis);00941(Flavonoid biosynthesis)	K13065	EC:2.3.1.133		6.03913	10.1867	6.53926	0.0295826	0	0	769.545	9.58786	3.11991e-37	9.50163e-36	up	yes
MSTRG.13959	HORVU5Hr1G113100	HORVU5Hr1G113100.1	NA	NA	NA	NA		0	0	0	10.9961	10.2232	9.80742	-inf	-inf	3.17686e-37	9.66143e-36	down	yes
MSTRG.18158	HORVU7Hr1G087250	HORVU7Hr1G087250.2;HORVU7Hr1G087250.3;HORVU7Hr1G087250.1	GO:0005507(copper ion binding);GO:0016491(oxidoreductase activity);GO:0046872(metal ion binding);GO:0055114(oxidation-reduction process);GO:0055114(oxidation-reduction process)	00053(Ascorbate and aldarate metabolism);00053(Ascorbate and aldarate metabolism)	K00423	EC:1.10.3.3		0	0	0.036991	13.7371	4.92935	4.68795	0.0015839	-9.3023	3.34635e-37	1.01625e-35	down	yes
MSTRG.15955	HORVU6Hr1G078990	MSTRG.15955.4;HORVU6Hr1G078990.4;HORVU6Hr1G078990.1;HORVU6Hr1G078990.5;HORVU6Hr1G078990.2;HORVU6Hr1G078990.3	GO:0005634(nucleus);GO:0006351(transcription, DNA-templated);GO:0032502(developmental process);GO:0032502(developmental process)	NA	NA	NA		0.894761	0.596854	0.89349	11.2291	10.152	13.6257	0.0681326	-3.87551	3.72924e-37	1.13094e-35	down	yes
MSTRG.11570	HORVU5Hr1G014120	HORVU5Hr1G014120.1	NA	NA	NA	NA		0	0.483147	1.27671	332.35	339.933	376.223	0.00167844	-9.21866	4.2287e-37	1.28061e-35	down	yes
MSTRG.2968	HORVU1Hr1G089310	HORVU1Hr1G089310.1	GO:0016020(membrane);GO:0016021(integral component of membrane)	NA	NA	NA	Predicted protein [Source:UniProtKB/TrEMBL;Acc:F2CQB5]	39.559	38.6084	41.392	0.338339	0.665168	1.04842	58.2668	5.8646	5.67921e-37	1.71746e-35	up	yes
MSTRG.7180		MSTRG.7180.1	NA	NA	NA	NA		1.67806	2.78395	2.24657	18.714	17.2248	19.1799	0.121712	-3.03846	5.80874e-37	1.75417e-35	down	yes
MSTRG.17506		MSTRG.17506.1	NA	NA	NA	NA		0.046916	0.137552	0.089396	8.61062	11.6573	7.09518	0.0100085	-6.64263	5.84764e-37	1.76345e-35	down	yes
MSTRG.2086	HORVU1Hr1G056470	HORVU1Hr1G056470.1;HORVU1Hr1G056470.2;HORVU1Hr1G056470.3	GO:0016020(membrane);GO:0016021(integral component of membrane);GO:0016021(integral component of membrane)	NA	NA	NA		2.49851	2.60459	2.17609	22.5194	16.0532	21.7995	0.120572	-3.05203	6.07265e-37	1.82875e-35	down	yes
MSTRG.14363	HORVU6Hr1G003300	HORVU6Hr1G003300.1;HORVU6Hr1G003300.4;HORVU6Hr1G003300.2	GO:0006809(nitric oxide biosynthetic process);GO:0009703(nitrate reductase (NADH) activity);GO:0016491(oxidoreductase activity);GO:0020037(heme binding);GO:0030151(molybdenum ion binding);GO:0042128(nitrate assimilation);GO:0043546(molybdopterin cofactor binding);GO:0046872(metal ion binding);GO:0050463(nitrate reductase [NAD(P)H] activity);GO:0050464(nitrate reductase (NADPH) activity);GO:005511…	00910(Nitrogen metabolism);00910(Nitrogen metabolism)	K10534	EC:1.7.1.1;EC:1.7.1.2		4.26954	1.85241	3.30057	0	0	0	inf	inf	6.20686e-37	1.86656e-35	up	yes
MSTRG.1095	HORVU1Hr1G012710	HORVU1Hr1G012710.1;HORVU1Hr1G012710.2	GO:0016020(membrane);GO:0016021(integral component of membrane);GO:0016021(integral component of membrane)	NA	NA	NA		0.284836	2.29606	1.64219	166.18	177.902	172.767	0.00817084	-6.9353	7.00171e-37	2.10266e-35	down	yes
MSTRG.11152	HORVU4Hr1G084930	HORVU4Hr1G084930.4;HORVU4Hr1G084930.9;HORVU4Hr1G084930.2;HORVU4Hr1G084930.1;HORVU4Hr1G084930.8;HORVU4Hr1G084930.10;HORVU4Hr1G084930.7;HORVU4Hr1G084930.3;HORVU4Hr1G084930.6;HORVU4Hr1G084930.5	GO:0016020(membrane);GO:0016021(integral component of membrane);GO:0016021(integral component of membrane)	NA	NA	NA		4.31535	3.23123	4.78234	27.2097	33.343	33.0842	0.131667	-2.92503	7.67422e-37	2.30141e-35	down	yes
MSTRG.6648	HORVU3Hr1G019510	HORVU3Hr1G019510.1	GO:0005634(nucleus);GO:0009867(jasmonic acid mediated signaling pathway);GO:0010150(leaf senescence);GO:0046872(metal ion binding)	NA	NA	NA		17.3152	23.0711	40.2155	355.848	353.949	363.338	0.0751087	-3.73488	7.82615e-37	2.34371e-35	down	yes
MSTRG.17101	HORVU7Hr1G040030	HORVU7Hr1G040030.1	NA	NA	NA	NA	Predicted protein [Source:UniProtKB/TrEMBL;Acc:F2DER0]	0.712157	0.801014	0.538168	14.3446	10.858	13.6824	0.052754	-4.24457	7.91364e-37	2.36663e-35	down	yes
MSTRG.1693	HORVU1Hr1G041720	HORVU1Hr1G041720.1;HORVU1Hr1G041720.6;HORVU1Hr1G041720.3;HORVU1Hr1G041720.2;HORVU1Hr1G041720.5	GO:0016020(membrane);GO:0016021(integral component of membrane);GO:0016021(integral component of membrane)	NA	NA	NA		14.7192	12.3345	13.298	0.310652	0.138578	0.273564	55.8274	5.8029	8.68542e-37	2.59384e-35	up	yes
MSTRG.1136	HORVU1Hr1G015500	HORVU1Hr1G015500.8;HORVU1Hr1G015500.3;HORVU1Hr1G015500.2;HORVU1Hr1G015500.1;HORVU1Hr1G015500.6;HORVU1Hr1G015500.5	GO:0006812(cation transport);GO:0008324(cation transmembrane transporter activity);GO:0016020(membrane);GO:0016021(integral component of membrane);GO:0055085(transmembrane transport);GO:0098655(cation transmembrane transport);GO:0098655(cation transmembrane transport)	NA	NA	NA		16.5569	17.1214	18.6626	105.903	95.6727	96.7211	0.175466	-2.51074	1.02251e-36	3.04943e-35	down	yes
MSTRG.6418		MSTRG.6418.1	NA	NA	NA	NA		0	0	0	18.5274	20.1323	21.9104	-inf	-inf	1.10732e-36	3.2978e-35	down	yes
MSTRG.6240	HORVU2Hr1G124970	HORVU2Hr1G124970.2;HORVU2Hr1G124970.3;HORVU2Hr1G124970.1	GO:0004601(peroxidase activity);GO:0005576(extracellular region);GO:0006979(response to oxidative stress);GO:0016491(oxidoreductase activity);GO:0020037(heme binding);GO:0042744(hydrogen peroxide catabolic process);GO:0046872(metal ion binding);GO:0055114(oxidation-reduction process);GO:0098869(cellular oxidant detoxification);GO:0098869(cellular oxidant detoxification)	00940(Phenylpropanoid biosynthesis);00940(Phenylpropanoid biosynthesis)	K00430	EC:1.11.1.7	Peroxidase [Source:UniProtKB/TrEMBL;Acc:F2DP54]	4.18281	3.65804	8.20722	0	0	0	inf	inf	1.16588e-36	3.4674e-35	up	yes
MSTRG.8278	HORVU3Hr1G083250	HORVU3Hr1G083250.1;HORVU3Hr1G083250.8;HORVU3Hr1G083250.3;HORVU3Hr1G083250.5;HORVU3Hr1G083250.7;HORVU3Hr1G083250.6;HORVU3Hr1G083250.2;HORVU3Hr1G083250.4	GO:0003700(DNA-binding transcription factor activity);GO:0005634(nucleus);GO:0006355(regulation of transcription, DNA-templated);GO:0009789(positive regulation of abscisic acid-activated signaling pathway);GO:0016020(membrane);GO:0016021(integral component of membrane);GO:0043565(sequence-specific DNA binding);GO:0045893(positive regulation of transcription, DNA-templated);GO:1901002(positive reg…	04075(Plant hormone signal transduction);04075(Plant hormone signal transduction)	K14432	NA		0.00886679	0.0513309	0.165148	12.5168	11.3106	12.6947	0.00617012	-7.34049	1.18628e-36	3.52321e-35	down	yes
MSTRG.11325	HORVU5Hr1G000680	HORVU5Hr1G000680.1	GO:0005576(extracellular region);GO:0005615(extracellular space);GO:0006952(defense response);GO:0009405(pathogenesis);GO:0016020(membrane);GO:0042742(defense response to bacterium);GO:0090729(toxin activity)	NA	NA	NA		0	0	0	15.214	10.9812	52.4306	-inf	-inf	1.24913e-36	3.70479e-35	down	yes
MSTRG.3488	HORVU2Hr1G016750	HORVU2Hr1G016750.1;HORVU2Hr1G016750.13;HORVU2Hr1G016750.22;HORVU2Hr1G016750.7;HORVU2Hr1G016750.6;HORVU2Hr1G016750.21;HORVU2Hr1G016750.11;HORVU2Hr1G016750.9;HORVU2Hr1G016750.14;HORVU2Hr1G016750.12;HORVU2Hr1G016750.20;HORVU2Hr1G016750.4;MSTRG.3488.13;HORVU2Hr1G016750.2;HORVU2Hr1G016750.5;HORVU2Hr1G016750.10;HORVU2Hr1G016750.19	GO:0000166(nucleotide binding);GO:0004672(protein kinase activity);GO:0004674(protein serine/threonine kinase activity);GO:0005524(ATP binding);GO:0006468(protein phosphorylation);GO:0007165(signal transduction);GO:0016020(membrane);GO:0016021(integral component of membrane);GO:0016301(kinase activity);GO:0016310(phosphorylation);GO:0016740(transferase activity);GO:0016740(transferase activity)	NA	NA	NA	Non-specific serine/threonine protein kinase [Source:UniProtKB/TrEMBL;Acc:A0A287H6Y8]	0.730514	1.1592	0.934765	8.46784	7.89136	7.22111	0.119781	-3.06153	1.37148e-36	4.06206e-35	down	yes
MSTRG.8118		MSTRG.8118.1	NA	NA	NA	NA		0	0.044955	0.092031	9.43179	7.69484	7.02595	0.00567169	-7.462	2.12826e-36	6.29487e-35	down	yes
MSTRG.13953	HORVU5Hr1G113020	HORVU5Hr1G113020.2;HORVU5Hr1G113020.1;MSTRG.13953.1	GO:0003779(actin binding);GO:0005622(intracellular);GO:0015629(actin cytoskeleton);GO:0030042(actin filament depolymerization);GO:0030042(actin filament depolymerization)	NA	NA	NA		0.31559	0.333548	0.478571	10.2714	10.8858	13.6036	0.032442	-4.94599	2.18695e-36	6.4596e-35	down	yes
MSTRG.12915	HORVU5Hr1G070040	HORVU5Hr1G070040.1;HORVU5Hr1G070040.2	GO:0009055(electron transfer activity);GO:0022900(electron transport chain);GO:0022900(electron transport chain)	NA	NA	NA		59.9445	35.4183	29.6068	1.25293	1.21242	1.33316	32.8996	5.04	2.45938e-36	7.25432e-35	up	yes
MSTRG.6235	HORVU2Hr1G124860	HORVU2Hr1G124860.1	GO:0005524(ATP binding);GO:0016020(membrane);GO:0016021(integral component of membrane);GO:0016887(ATPase activity)	02010(ABC transporters)	K05681	NA		0.506792	0.959513	0.762591	11.3743	10.4485	10.9199	0.0680733	-3.87677	2.56515e-36	7.55597e-35	down	yes
MSTRG.7494	HORVU3Hr1G056570	HORVU3Hr1G056570.7;HORVU3Hr1G056570.3;HORVU3Hr1G056570.2;HORVU3Hr1G056570.8;HORVU3Hr1G056570.10;HORVU3Hr1G056570.5;HORVU3Hr1G056570.1;HORVU3Hr1G056570.4;HORVU3Hr1G056570.6	NA	NA	NA	NA		0.156265	0.242408	0.128829	5.42984	6.50345	5.68886	0.0299341	-5.06207	2.9305e-36	8.6204e-35	down	yes
MSTRG.7718	HORVU3Hr1G065640	HORVU3Hr1G065640.1	GO:0000166(nucleotide binding);GO:0004672(protein kinase activity);GO:0004674(protein serine/threonine kinase activity);GO:0005524(ATP binding);GO:0006468(protein phosphorylation)	04016(MAPK signaling pathway - plant)	K20716	NA		0.069129	0.047915	0.164946	8.37402	5.86381	11.3433	0.0110234	-6.50329	3.03013e-36	8.90132e-35	down	yes
MSTRG.5051	HORVU2Hr1G082480	HORVU2Hr1G082480.2;HORVU2Hr1G082480.9;HORVU2Hr1G082480.11;HORVU2Hr1G082480.17;HORVU2Hr1G082480.19;HORVU2Hr1G082480.1;HORVU2Hr1G082480.21;HORVU2Hr1G082480.5;HORVU2Hr1G082480.10;HORVU2Hr1G082480.6;HORVU2Hr1G082480.16;HORVU2Hr1G082480.4;HORVU2Hr1G082480.8;HORVU2Hr1G082480.3;HORVU2Hr1G082480.7;HORVU2Hr1G082480.14	GO:0016020(membrane);GO:0016021(integral component of membrane);GO:0016021(integral component of membrane)	NA	NA	NA		1.89193	2.33174	1.93489	15.0455	15.0969	12.3052	0.145086	-2.78502	3.45356e-36	1.01314e-34	down	yes
MSTRG.10217	HORVU4Hr1G052040	MSTRG.10217.6;HORVU4Hr1G052040.2;HORVU4Hr1G052040.3;HORVU4Hr1G052040.6;HORVU4Hr1G052040.1;HORVU4Hr1G052040.5	GO:0005886(plasma membrane);GO:0009506(plasmodesma);GO:0071249(cellular response to nitrate);GO:0071249(cellular response to nitrate)	NA	NA	NA		5.94914	8.9803	7.57449	54.4615	55.7045	48.8707	0.141502	-2.82111	3.57801e-36	1.04822e-34	down	yes
MSTRG.16554		MSTRG.16554.1	NA	NA	NA	NA		5.7192	11.0763	16.6646	0	0	0	inf	inf	3.81352e-36	1.1157e-34	up	yes
MSTRG.16553		MSTRG.16553.1	NA	NA	NA	NA		5.7192	11.0763	16.6646	0	0	0	inf	inf	3.89479e-36	1.13793e-34	up	yes
MSTRG.12051		MSTRG.12051.1	NA	NA	NA	NA		0.154163	0.367904	0.40208	15.6684	15.8937	18.7924	0.0183528	-5.76785	3.91086e-36	1.14108e-34	down	yes
MSTRG.17223	HORVU7Hr1G046030	HORVU7Hr1G046030.1;HORVU7Hr1G046030.4;HORVU7Hr1G046030.2	GO:0005774(vacuolar membrane);GO:0005886(plasma membrane);GO:0006812(cation transport);GO:0006814(sodium ion transport);GO:0006885(regulation of pH);GO:0009651(response to salt stress);GO:0015297(antiporter activity);GO:0015299(solute:proton antiporter activity);GO:0015385(sodium:proton antiporter activity);GO:0016020(membrane);GO:0016021(integral component of membrane);GO:0035725(sodium ion tran…	NA	NA	NA		10.0616	19.1423	14.5797	123.911	131.213	128.579	0.114108	-3.13153	3.95082e-36	1.15023e-34	down	yes
MSTRG.1553	HORVU1Hr1G034470	MSTRG.1553.2;HORVU1Hr1G034470.6;HORVU1Hr1G034470.5;HORVU1Hr1G034470.2;HORVU1Hr1G034470.3;HORVU1Hr1G034470.1;HORVU1Hr1G034470.4;HORVU1Hr1G034470.7	GO:0004672(protein kinase activity);GO:0005524(ATP binding);GO:0006468(protein phosphorylation);GO:0016020(membrane);GO:0016021(integral component of membrane);GO:0016021(integral component of membrane)	NA	NA	NA		5.0963	4.61525	4.42305	28.3183	26.3063	28.144	0.170773	-2.54985	3.95289e-36	1.15023e-34	down	yes
MSTRG.14793	HORVU6Hr1G026260	MSTRG.14793.1;MSTRG.14793.2;MSTRG.14793.3	NA	NA	NA	NA		1.64917	3.16989	1.64314	35.417	27.5542	33.7772	0.066794	-3.90414	3.96523e-36	1.15227e-34	down	yes
MSTRG.14088	HORVU5Hr1G117830	HORVU5Hr1G117830.1	NA	NA	NA	NA		7.01687	7.93401	7.64065	0	0.045457	0	496.987	8.95706	3.97693e-36	1.15411e-34	up	yes
MSTRG.362	HORVU0Hr1G012990	HORVU0Hr1G012990.1;MSTRG.362.2;HORVU0Hr1G012990.2	NA	00380(Tryptophan metabolism);00380(Tryptophan metabolism)	K11816	EC:1.14.13.168		7.54446	10.4289	8.92823	68.7489	52.9466	69.7002	0.140555	-2.8308	6.90927e-36	2.00239e-34	down	yes
MSTRG.7768		MSTRG.7768.1	NA	NA	NA	NA		1.10174	1.52573	1.91084	14.9171	15.9501	17.4632	0.0939018	-3.4127	6.94186e-36	2.00913e-34	down	yes
MSTRG.16096	HORVU6Hr1G084960	HORVU6Hr1G084960.2;MSTRG.16096.3;MSTRG.16096.7;HORVU6Hr1G084960.1;HORVU6Hr1G084960.5;HORVU6Hr1G084960.3;HORVU6Hr1G084960.4;HORVU6Hr1G084960.7;HORVU6Hr1G084960.8;MSTRG.16096.8;HORVU6Hr1G084960.9	NA	00480(Glutathione metabolism);00480(Glutathione metabolism)	K01255	EC:3.4.11.1		493.367	348.051	357.675	29.186	28.8822	32.0243	13.3096	3.73439	7.08598e-36	2.0481e-34	up	yes
MSTRG.14689	HORVU6Hr1G020080	HORVU6Hr1G020080.1;HORVU6Hr1G020080.3	NA	NA	NA	NA		0.225754	2.67917	2.09416	831.691	850.643	702.288	0.00209638	-8.89788	7.3196e-36	2.11279e-34	down	yes
MSTRG.18796	HORVU7Hr1G116630	HORVU7Hr1G116630.1	NA	NA	NA	NA		0.089413	0	0	44.0495	16.3689	101.186	0.000553283	-10.8197	7.72598e-36	2.22711e-34	down	yes
MSTRG.14860	HORVU6Hr1G029540	HORVU6Hr1G029540.1	NA	03430(Mismatch repair)	K07456	NA	Predicted protein [Source:UniProtKB/TrEMBL;Acc:F2DAX3]	8.54147	3.44746	2.96466	127.093	123.948	136.407	0.0385951	-4.69544	1.12325e-35	3.23357e-34	down	yes
MSTRG.5926	HORVU2Hr1G112320	HORVU2Hr1G112320.4;MSTRG.5926.4;HORVU2Hr1G112320.1;MSTRG.5926.5;HORVU2Hr1G112320.5;HORVU2Hr1G112320.3	NA	00970(Aminoacyl-tRNA biosynthesis);00970(Aminoacyl-tRNA biosynthesis)	K02433	EC:6.3.5.6;EC:6.3.5.7		17.1656	15.7412	16.4638	1.14386	0.933169	0.84769	16.8805	4.07728	1.15287e-35	3.31443e-34	up	yes
MSTRG.9139	HORVU4Hr1G002800	MSTRG.9139.1;MSTRG.9139.2	NA	NA	NA	NA		0	0.052575	0.029937	18.0253	171.339	152.255	0.000241532	-12.0155	1.16315e-35	3.33952e-34	down	yes
MSTRG.6206	HORVU2Hr1G123770	HORVU2Hr1G123770.1	GO:0003824(catalytic activity);GO:0005737(cytoplasm);GO:0009506(plasmodesma);GO:0009507(chloroplast);GO:0009570(chloroplast stroma);GO:0009735(response to cytokinin);GO:0010030(positive regulation of seed germination);GO:0010214(seed coat development);GO:0033611(oxalate catabolic process);GO:0046686(response to cadmium ion);GO:0048046(apoplast);GO:0050203(oxalate-CoA ligase activity);GO:0050832(d…	00630(Glyoxylate and dicarboxylate metabolism)	K22133	EC:6.2.1.8		3.86383	3.1668	2.36707	25.2984	25.046	26.5948	0.122144	-3.03334	1.29305e-35	3.70754e-34	down	yes
MSTRG.16449	HORVU7Hr1G003170	HORVU7Hr1G003170.1	GO:0009793(embryo development ending in seed dormancy)	NA	NA	NA	LEA [Source:UniProtKB/TrEMBL;Acc:C9ELM9]	0.235876	1.22821	1.81924	154.656	261.975	109.18	0.00624429	-7.32325	1.45502e-35	4.16248e-34	down	yes
MSTRG.4954	HORVU2Hr1G079020	HORVU2Hr1G079020.7;MSTRG.4954.11;HORVU2Hr1G079020.4;HORVU2Hr1G079020.1;HORVU2Hr1G079020.9;HORVU2Hr1G079020.5;HORVU2Hr1G079020.8;HORVU2Hr1G079020.11;HORVU2Hr1G079020.3;HORVU2Hr1G079020.6	NA	04016(MAPK signaling pathway - plant);04070(Phosphatidylinositol signaling system);04626(Plant-pathogen interaction);04626(Plant-pathogen interaction)	K02183	NA		4.16893	3.21158	3.41283	26.2675	21.5603	30.0703	0.138557	-2.85145	1.45557e-35	4.16248e-34	down	yes
MSTRG.2265	HORVU1Hr1G062480	HORVU1Hr1G062480.2;HORVU1Hr1G062480.1;HORVU1Hr1G062480.3	GO:0004252(serine-type endopeptidase activity);GO:0006508(proteolysis);GO:0016020(membrane);GO:0016021(integral component of membrane);GO:0046872(metal ion binding);GO:0046872(metal ion binding)	NA	NA	NA	Predicted protein [Source:UniProtKB/TrEMBL;Acc:F2E2I8]	7.35656	5.76545	5.61915	37.4761	41.1754	44.9093	0.151676	-2.72094	1.53858e-35	4.39401e-34	down	yes
MSTRG.9627	HORVU4Hr1G019990	HORVU4Hr1G019990.11;MSTRG.9627.8;HORVU4Hr1G019990.7;HORVU4Hr1G019990.21;HORVU4Hr1G019990.8;HORVU4Hr1G019990.12;HORVU4Hr1G019990.5;HORVU4Hr1G019990.9;HORVU4Hr1G019990.6;HORVU4Hr1G019990.16;HORVU4Hr1G019990.1;HORVU4Hr1G019990.4;HORVU4Hr1G019990.19;HORVU4Hr1G019990.15;HORVU4Hr1G019990.14;HORVU4Hr1G019990.17;HORVU4Hr1G019990.3;HORVU4Hr1G019990.13;HORVU4Hr1G019990.2	GO:0003676(nucleic acid binding);GO:0016020(membrane);GO:0016021(integral component of membrane);GO:0016021(integral component of membrane)	03013(RNA transport);03008(Ribosome biogenesis in eukaryotes);03008(Ribosome biogenesis in eukaryotes)	K14525	EC:3.1.26.5		2.5126	3.85262	2.97956	21.7153	20.3944	23.2181	0.143044	-2.80546	1.65329e-35	4.71537e-34	down	yes
HORVU1Hr1G009920	HORVU1Hr1G009920	HORVU1Hr1G009920.2;HORVU1Hr1G009920.1	GO:0000166(nucleotide binding);GO:0005524(ATP binding);GO:0016020(membrane);GO:0016021(integral component of membrane);GO:0016887(ATPase activity);GO:0016887(ATPase activity)	02010(ABC transporters);02010(ABC transporters)	K05681	NA		2.72316	2.45898	4.52005	0	0	0	inf	inf	1.68296e-35	4.79366e-34	up	yes
MSTRG.10917	HORVU4Hr1G076940	MSTRG.10917.1	NA	NA	NA	NA		38.0797	54.7133	46.1237	2.63758	2.97815	3.60081	15.0725	3.91385	1.72487e-35	4.90655e-34	up	yes
MSTRG.10204	HORVU4Hr1G051780	HORVU4Hr1G051780.1	NA	NA	NA	NA		0.688319	5.76138	3.04349	590.566	607.099	636.565	0.00517557	-7.59407	1.82722e-35	5.19083e-34	down	yes
MSTRG.6337	HORVU3Hr1G002980	HORVU3Hr1G002980.5;HORVU3Hr1G002980.8;MSTRG.6337.2;HORVU3Hr1G002980.1;HORVU3Hr1G002980.3;MSTRG.6337.4;HORVU3Hr1G002980.10;MSTRG.6337.5	GO:0016020(membrane);GO:0016021(integral component of membrane);GO:0016021(integral component of membrane)	NA	NA	NA		19.1822	14.8334	27.717	1.10337	0.771659	0.994282	21.5148	4.42726	2.01143e-35	5.70663e-34	up	yes
MSTRG.6871		MSTRG.6871.1	NA	NA	NA	NA		16.198	14.6207	14.4067	0.128635	0.35786	0.337341	54.8962	5.77863	2.12766e-35	6.02847e-34	up	yes
MSTRG.8721	HORVU3Hr1G098160	HORVU3Hr1G098160.1	NA	00230(Purine metabolism);00240(Pyrimidine metabolism);03020(RNA polymerase)	K03006	EC:2.7.7.6		3.20352	3.90503	5.60394	32.7816	35.2054	36.5567	0.1216	-3.03979	2.17637e-35	6.1584e-34	down	yes
MSTRG.15802	HORVU6Hr1G073540	HORVU6Hr1G073540.1;HORVU6Hr1G073540.2	NA	NA	NA	NA	Predicted protein [Source:UniProtKB/TrEMBL;Acc:F2CU59]	0.0474243	0.28479	1.16077	498.92	535.294	473.265	0.000990382	-9.97973	2.18581e-35	6.17699e-34	down	yes
MSTRG.8012	HORVU3Hr1G075160	MSTRG.8012.1	NA	NA	NA	NA		8.70362	9.3636	7.80382	64.5012	59.4321	68.251	0.134616	-2.89308	2.30821e-35	6.51435e-34	down	yes
MSTRG.48	HORVU0Hr1G000760	HORVU0Hr1G000760.1	GO:0004867(serine-type endopeptidase inhibitor activity);GO:0005576(extracellular region);GO:0010951(negative regulation of endopeptidase activity)	NA	NA	NA		12.5778	15.5461	37.1769	0	0	0	inf	inf	2.77027e-35	7.80817e-34	up	yes
MSTRG.3198	HORVU2Hr1G002440	MSTRG.3198.4;MSTRG.3198.16;HORVU2Hr1G002440.3;HORVU2Hr1G002440.4;HORVU2Hr1G002440.8;HORVU2Hr1G002440.16;HORVU2Hr1G002440.24;HORVU2Hr1G002440.15;HORVU2Hr1G002440.26;HORVU2Hr1G002440.23;HORVU2Hr1G002440.7;HORVU2Hr1G002440.17;HORVU2Hr1G002440.21;HORVU2Hr1G002440.1;HORVU2Hr1G002440.22	GO:0005507(copper ion binding);GO:0005576(extracellular region);GO:0016020(membrane);GO:0016021(integral component of membrane);GO:0016491(oxidoreductase activity);GO:0046274(lignin catabolic process);GO:0046872(metal ion binding);GO:0048046(apoplast);GO:0052716(hydroquinone:oxygen oxidoreductase activity);GO:0055114(oxidation-reduction process);GO:0055114(oxidation-reduction process)	NA	NA	NA	Laccase [Source:UniProtKB/TrEMBL;Acc:A0A287GWK8]	2.42169	4.01142	7.11981	98.2926	110.265	74.9609	0.0478025	-4.38677	2.86574e-35	8.06673e-34	down	yes
MSTRG.7780	HORVU3Hr1G067990	HORVU3Hr1G067990.1	GO:0003677(DNA binding);GO:0008270(zinc ion binding);GO:0046872(metal ion binding)	NA	NA	NA		2.79583	2.09807	2.51802	20.648	23.8029	23.7216	0.108723	-3.20127	3.53295e-35	9.93188e-34	down	yes
MSTRG.10804	HORVU4Hr1G072360	HORVU4Hr1G072360.4;HORVU4Hr1G072360.7;HORVU4Hr1G072360.6;HORVU4Hr1G072360.5;HORVU4Hr1G072360.11;HORVU4Hr1G072360.9;HORVU4Hr1G072360.13;HORVU4Hr1G072360.1;HORVU4Hr1G072360.10;HORVU4Hr1G072360.2	GO:0071949(FAD binding);GO:0071949(FAD binding)	00906(Carotenoid biosynthesis);00906(Carotenoid biosynthesis)	K09838	EC:1.14.15.21	Predicted protein [Source:UniProtKB/TrEMBL;Acc:F2CZ51]	62.2436	45.3683	49.8792	3.886	3.60228	4.27701	13.3861	3.74266	3.86848e-35	1.0861e-33	up	yes
MSTRG.13905	HORVU5Hr1G111590	HORVU5Hr1G111590.2;HORVU5Hr1G111590.1;HORVU5Hr1G111590.3;HORVU5Hr1G111590.7;HORVU5Hr1G111590.4	GO:0003677(DNA binding);GO:0005634(nucleus);GO:0006355(regulation of transcription, DNA-templated);GO:0006355(regulation of transcription, DNA-templated)	NA	NA	NA	Stress-induced transcription factor SNAC1 [Source:UniProtKB/TrEMBL;Acc:F6MEL2]	29.9449	25.2644	44.3149	530.437	337.961	299.929	0.0851852	-3.55325	4.05582e-35	1.13721e-33	down	yes
MSTRG.1214	HORVU1Hr1G019410	HORVU1Hr1G019410.1;HORVU1Hr1G019410.5;HORVU1Hr1G019410.3;HORVU1Hr1G019410.2	NA	00940(Phenylpropanoid biosynthesis);00945(Stilbenoid, diarylheptanoid and gingerol biosynthesis);00941(Flavonoid biosynthesis);00941(Flavonoid biosynthesis)	K13065	EC:2.3.1.133		5.52037	12.5391	7.19026	0	0	0.0280302	900.807	9.81507	4.28943e-35	1.20115e-33	up	yes
MSTRG.13118		MSTRG.13118.1	NA	NA	NA	NA		20.2199	19.5003	24.1083	0.268106	0.366598	0.398236	61.7931	5.94937	4.84265e-35	1.35431e-33	up	yes
MSTRG.5873	HORVU2Hr1G110230	HORVU2Hr1G110230.6;HORVU2Hr1G110230.3;HORVU2Hr1G110230.13;HORVU2Hr1G110230.25;HORVU2Hr1G110230.22;HORVU2Hr1G110230.24;HORVU2Hr1G110230.17;HORVU2Hr1G110230.5;HORVU2Hr1G110230.16;HORVU2Hr1G110230.10;HORVU2Hr1G110230.1;HORVU2Hr1G110230.9;HORVU2Hr1G110230.8;HORVU2Hr1G110230.7;HORVU2Hr1G110230.23;HORVU2Hr1G110230.18;HORVU2Hr1G110230.21;HORVU2Hr1G110230.19;HORVU2Hr1G110230.2;HORVU2Hr1G110230.12;HORVU2H…	GO:0000166(nucleotide binding);GO:0004672(protein kinase activity);GO:0004674(protein serine/threonine kinase activity);GO:0005524(ATP binding);GO:0006468(protein phosphorylation);GO:0016301(kinase activity);GO:0016310(phosphorylation);GO:0016310(phosphorylation)	04016(MAPK signaling pathway - plant);04075(Plant hormone signal transduction);04075(Plant hormone signal transduction)	K14498	EC:2.7.11.1		0.578114	1.00036	1.00832	9.14088	14.6471	11.916	0.0724513	-3.78685	5.20121e-35	1.4527e-33	down	yes
MSTRG.18186	HORVU7Hr1G088260	HORVU7Hr1G088260.3;HORVU7Hr1G088260.1;HORVU7Hr1G088260.13;HORVU7Hr1G088260.2;HORVU7Hr1G088260.10;HORVU7Hr1G088260.4;HORVU7Hr1G088260.7;HORVU7Hr1G088260.9;HORVU7Hr1G088260.5;HORVU7Hr1G088260.8;HORVU7Hr1G088260.6;HORVU7Hr1G088260.14;HORVU7Hr1G088260.12	GO:0005506(iron ion binding);GO:0005737(cytoplasm);GO:0016020(membrane);GO:0016021(integral component of membrane);GO:0019310(inositol catabolic process);GO:0050113(inositol oxygenase activity);GO:0055114(oxidation-reduction process);GO:0055114(oxidation-reduction process)	00053(Ascorbate and aldarate metabolism);00562(Inositol phosphate metabolism);00562(Inositol phosphate metabolism)	K00469	EC:1.13.99.1		71.8439	31.9579	112.133	0.944008	1.07228	1.34165	64.3059	6.00688	5.79197e-35	1.61561e-33	up	yes
MSTRG.8974	HORVU3Hr1G114250	HORVU3Hr1G114250.1	NA	NA	NA	NA		22.1719	18.0747	20.1607	0.377273	0.535195	0.32048	48.9942	5.61454	5.84166e-35	1.62736e-33	up	yes
MSTRG.7131		MSTRG.7131.1	NA	NA	NA	NA		1.54193	1.78062	1.56133	16.9366	20.4347	19.0628	0.0865414	-3.53047	5.88608e-35	1.63723e-33	down	yes
MSTRG.13605	HORVU5Hr1G097500	HORVU5Hr1G097500.3;HORVU5Hr1G097500.4;HORVU5Hr1G097500.2;HORVU5Hr1G097500.1	GO:0003676(nucleic acid binding);GO:0003676(nucleic acid binding)	NA	NA	NA		1.59819	1.00331	1.62148	15.4565	14.7801	16.2871	0.0907706	-3.46163	5.89226e-35	1.63723e-33	down	yes
HORVU2Hr1G116390	HORVU2Hr1G116390	HORVU2Hr1G116390.2;HORVU2Hr1G116390.1	GO:0003824(catalytic activity);GO:0004315(3-oxoacyl-[acyl-carrier-protein] synthase activity);GO:0006633(fatty acid biosynthetic process);GO:0009058(biosynthetic process);GO:0009813(flavonoid biosynthetic process);GO:0016210(naringenin-chalcone synthase activity);GO:0016740(transferase activity);GO:0016746(transferase activity, transferring acyl groups);GO:0016747(transferase activity, transferri…	00941(Flavonoid biosynthesis);04712(Circadian rhythm - plant);04712(Circadian rhythm - plant)	K00660	EC:2.3.1.74	Chalcone synthase 1 [Source:UniProtKB/TrEMBL;Acc:M0YXJ8]	0	0	0.015197	2.3047	1.47722	2.59537	0.00238299	-8.71301	6.02803e-35	1.6728e-33	down	yes
MSTRG.7749	HORVU3Hr1G066810	HORVU3Hr1G066810.2;HORVU3Hr1G066810.6;HORVU3Hr1G066810.1;MSTRG.7749.8;HORVU3Hr1G066810.11;HORVU3Hr1G066810.4;HORVU3Hr1G066810.3;HORVU3Hr1G066810.13;HORVU3Hr1G066810.7;HORVU3Hr1G066810.8;HORVU3Hr1G066810.10	GO:0009691(cytokinin biosynthetic process);GO:0016787(hydrolase activity);GO:0016787(hydrolase activity)	NA	NA	NA	Cytokinin riboside 5'-monophosphate phosphoribohydrolase [Source:UniProtKB/TrEMBL;Acc:A0A287LFR3]	17.3522	14.8074	12.9097	0.680778	0.880753	0.884867	18.4227	4.20342	7.8055e-35	2.16327e-33	up	yes
MSTRG.13988		MSTRG.13988.1	NA	NA	NA	NA		0.63421	1.99593	0.922234	33.6754	33.4322	34.8885	0.0348285	-4.84359	9.0103e-35	2.49397e-33	down	yes
MSTRG.10258	HORVU4Hr1G053620	MSTRG.10258.1;HORVU4Hr1G053620.1	NA	NA	NA	NA		2.30822	2.88167	1.8477	21.5834	18.6699	22.5006	0.112146	-3.15655	9.32904e-35	2.57888e-33	down	yes
HORVU2Hr1G100870	HORVU2Hr1G100870	HORVU2Hr1G100870.1	NA	NA	NA	NA		0.031191	0	0	4.36517	3.13846	4.69721	0.00255646	-8.61163	9.3554e-35	2.58286e-33	down	yes
MSTRG.2732	HORVU1Hr1G079290;HORVU1Hr1G079280	HORVU1Hr1G079290.2;HORVU1Hr1G079280.2;HORVU1Hr1G079290.1;HORVU1Hr1G079280.1;MSTRG.2732.2;MSTRG.2732.8	NA	NA	NA	NA		8.14807	37.8354	20.2783	1004	1134.24	1391.77	0.018771	-5.73535	1.01193e-34	2.7885e-33	down	yes
MSTRG.2012	HORVU1Hr1G054080	MSTRG.2012.31;HORVU1Hr1G054080.3;HORVU1Hr1G054080.1;HORVU1Hr1G054080.5;HORVU1Hr1G054080.2;HORVU1Hr1G054080.14;HORVU1Hr1G054080.6;HORVU1Hr1G054080.30;MSTRG.2012.30;HORVU1Hr1G054080.10;HORVU1Hr1G054080.4;HORVU1Hr1G054080.24;HORVU1Hr1G054080.25;HORVU1Hr1G054080.27;HORVU1Hr1G054080.29;HORVU1Hr1G054080.26;HORVU1Hr1G054080.12;HORVU1Hr1G054080.13;HORVU1Hr1G054080.11;HORVU1Hr1G054080.32	GO:0005975(carbohydrate metabolic process);GO:0008184(glycogen phosphorylase activity);GO:0008184(glycogen phosphorylase activity)	00500(Starch and sucrose metabolism);00500(Starch and sucrose metabolism)	K00688	EC:2.4.1.1		3.04693	4.07003	3.35903	21.526	21.1324	19.9958	0.167203	-2.58033	1.01261e-34	2.7885e-33	down	yes
MSTRG.10625	HORVU4Hr1G065660	HORVU4Hr1G065660.2;HORVU4Hr1G065660.15;HORVU4Hr1G065660.1	GO:0005381(iron ion transmembrane transporter activity);GO:0005770(late endosome);GO:0005794(Golgi apparatus);GO:0006826(iron ion transport);GO:0006855(drug transmembrane transport);GO:0006970(response to osmotic stress);GO:0009408(response to heat);GO:0009624(response to nematode);GO:0009646(response to absence of light);GO:0009737(response to abscisic acid);GO:0010015(root morphogenesis);GO:001…	NA	NA	NA	Protein DETOXIFICATION [Source:UniProtKB/TrEMBL;Acc:A0A287PEF3]	3.57655	2.96341	4.72062	0.017835	0	0	631.374	9.30235	1.09878e-34	3.02193e-33	up	yes
MSTRG.4725	HORVU2Hr1G070310	HORVU2Hr1G070310.5;HORVU2Hr1G070310.3;HORVU2Hr1G070310.2;HORVU2Hr1G070310.1;HORVU2Hr1G070310.6	NA	00061(Fatty acid biosynthesis);01040(Biosynthesis of unsaturated fatty acids);00780(Biotin metabolism);00333(Prodigiosin biosyntheses);00333(Prodigiosin biosyntheses)	K00059	EC:1.1.1.100		0.314846	2.58509	1.46509	231.499	212.849	237.256	0.00640405	-7.2868	1.18075e-34	3.24324e-33	down	yes
MSTRG.3645	HORVU2Hr1G022680;tRNA-Gln	HORVU2Hr1G022680.9;HORVU2Hr1G022680.10;HORVU2Hr1G022680.4;HORVU2Hr1G022680.7;HORVU2Hr1G022680.2;HORVU2Hr1G022680.6;HORVU2Hr1G022680.5;ENSRNA049437887-T1;HORVU2Hr1G022680.8;HORVU2Hr1G022680.1;HORVU2Hr1G022680.13;HORVU2Hr1G022680.11;HORVU2Hr1G022680.3	GO:0005773(vacuole);GO:0009507(chloroplast);GO:0009570(chloroplast stroma);GO:0032981(mitochondrial respiratory chain complex I assembly);GO:0032981(mitochondrial respiratory chain complex I assembly)	NA	NA	NA	tRNA-Gln for anticodon CUG	0.324816	0.61217	0.617956	7.41862	8.58933	6.86691	0.067976	-3.87883	1.24092e-34	3.40416e-33	down	yes
MSTRG.9890	HORVU4Hr1G032870;HORVU4Hr1G032860	MSTRG.9890.2;HORVU4Hr1G032860.2;HORVU4Hr1G032860.1;HORVU4Hr1G032870.1	GO:0004497(monooxygenase activity);GO:0005506(iron ion binding);GO:0016491(oxidoreductase activity);GO:0016705(oxidoreductase activity, acting on paired donors, with incorporation or reduction of molecular oxygen);GO:0020037(heme binding);GO:0046872(metal ion binding);GO:0055114(oxidation-reduction process)	00051(Fructose and mannose metabolism);00500(Starch and sucrose metabolism);00520(Amino sugar and nucleotide sugar metabolism);00905(Brassinosteroid biosynthesis)	K00847;K09590	EC:2.7.1.4;EC:1.14.-.-		9.06494	6.52535	8.60189	0.110483	0.118469	0.104894	72.4652	6.17922	1.28562e-34	3.52229e-33	up	yes
MSTRG.13599	HORVU5Hr1G097260	MSTRG.13599.1;HORVU5Hr1G097260.1	GO:0004601(peroxidase activity);GO:0005576(extracellular region);GO:0006979(response to oxidative stress);GO:0016491(oxidoreductase activity);GO:0020037(heme binding);GO:0042744(hydrogen peroxide catabolic process);GO:0046872(metal ion binding);GO:0055114(oxidation-reduction process);GO:0098869(cellular oxidant detoxification)	00940(Phenylpropanoid biosynthesis)	K00430	EC:1.11.1.7	Peroxidase [Source:UniProtKB/TrEMBL;Acc:M0X820]	6.10436	5.24967	5.23057	31.6934	30.1788	34.0481	0.1729	-2.53199	1.35336e-34	3.70225e-33	down	yes
MSTRG.15835	HORVU6Hr1G075270	HORVU6Hr1G075270.2;HORVU6Hr1G075270.3;HORVU6Hr1G075270.1	NA	NA	NA	NA		210.215	352.426	333.259	1.25001	5.15684	1.90891	107.735	6.75135	1.35473e-34	3.70225e-33	up	yes
MSTRG.2337	HORVU1Hr1G064830	HORVU1Hr1G064830.2;HORVU1Hr1G064830.4;HORVU1Hr1G064830.1;HORVU1Hr1G064830.10;HORVU1Hr1G064830.7;HORVU1Hr1G064830.9;HORVU1Hr1G064830.5;HORVU1Hr1G064830.11;MSTRG.2337.9	GO:0005634(nucleus);GO:0016020(membrane);GO:0016021(integral component of membrane);GO:0016021(integral component of membrane)	NA	NA	NA		12.8065	12.601	12.9684	66.6676	67.4678	64.0681	0.193619	-2.36871	1.36765e-34	3.73281e-33	down	yes
MSTRG.17077	HORVU7Hr1G038700	HORVU7Hr1G038700.9;HORVU7Hr1G038700.2;HORVU7Hr1G038700.3;HORVU7Hr1G038700.1;HORVU7Hr1G038700.19;HORVU7Hr1G038700.12;HORVU7Hr1G038700.21;HORVU7Hr1G038700.11	GO:0009734(auxin-activated signaling pathway);GO:0016020(membrane);GO:0016021(integral component of membrane);GO:0055085(transmembrane transport);GO:0055085(transmembrane transport)	NA	NA	NA		34.8671	29.3433	38.4142	2.13042	2.59413	1.50924	16.4626	4.04112	1.39881e-34	3.81303e-33	up	yes
MSTRG.12685	HORVU5Hr1G060460	HORVU5Hr1G060460.1;HORVU5Hr1G060460.3;HORVU5Hr1G060460.6;HORVU5Hr1G060460.4	GO:0003824(catalytic activity);GO:0005992(trehalose biosynthetic process);GO:0005992(trehalose biosynthetic process)	00500(Starch and sucrose metabolism);00500(Starch and sucrose metabolism)	K16055	EC:2.4.1.15;EC:3.1.3.12	Predicted protein [Source:UniProtKB/TrEMBL;Acc:F2DQH1]	19.4197	15.5716	16.633	104.301	92.712	92.328	0.17842	-2.48665	1.48368e-34	4.03928e-33	down	yes
MSTRG.15825	HORVU6Hr1G074970	HORVU6Hr1G074970.1	GO:0003677(DNA binding);GO:0003700(DNA-binding transcription factor activity);GO:0005634(nucleus);GO:0006351(transcription, DNA-templated);GO:0006355(regulation of transcription, DNA-templated)	NA	NA	NA		29.3569	32.9886	36.3309	2.86097	2.43948	2.91791	12.0068	3.58578	1.70463e-34	4.63495e-33	up	yes
MSTRG.10648	HORVU4Hr1G066810	HORVU4Hr1G066810.7;HORVU4Hr1G066810.6;HORVU4Hr1G066810.1;HORVU4Hr1G066810.2	GO:0016020(membrane);GO:0016021(integral component of membrane);GO:0016021(integral component of membrane)	NA	NA	NA		0	0	0.173441	15.4915	11.9113	14.7694	0.00411268	-7.9257	2.29305e-34	6.22704e-33	down	yes
MSTRG.18074	HORVU7Hr1G083530	HORVU7Hr1G083530.7;HORVU7Hr1G083530.10;HORVU7Hr1G083530.6;HORVU7Hr1G083530.13;HORVU7Hr1G083530.9;HORVU7Hr1G083530.11;HORVU7Hr1G083530.12;HORVU7Hr1G083530.5;HORVU7Hr1G083530.8	GO:0016788(hydrolase activity, acting on ester bonds);GO:0016788(hydrolase activity, acting on ester bonds)	00500(Starch and sucrose metabolism);00460(Cyanoamino acid metabolism);00940(Phenylpropanoid biosynthesis);00940(Phenylpropanoid biosynthesis)	K01188	EC:3.2.1.21		8.33049	9.77307	7.59001	0.3106	0.279346	0.29045	29.1841	4.86711	2.39406e-34	6.49316e-33	up	yes
MSTRG.5687	HORVU2Hr1G103890	HORVU2Hr1G103890.10;HORVU2Hr1G103890.12;HORVU2Hr1G103890.4;HORVU2Hr1G103890.1;HORVU2Hr1G103890.3;HORVU2Hr1G103890.5;HORVU2Hr1G103890.16;HORVU2Hr1G103890.2;HORVU2Hr1G103890.9;HORVU2Hr1G103890.7	GO:0000166(nucleotide binding);GO:0004672(protein kinase activity);GO:0004674(protein serine/threonine kinase activity);GO:0004713(protein tyrosine kinase activity);GO:0005524(ATP binding);GO:0006468(protein phosphorylation);GO:0018108(peptidyl-tyrosine phosphorylation);GO:0018108(peptidyl-tyrosine phosphorylation)	NA	NA	NA		0.994407	1.07291	1.26611	8.7208	8.39748	10.8521	0.119177	-3.06882	2.60059e-34	7.04448e-33	down	yes
MSTRG.11326	HORVU5Hr1G000710	HORVU5Hr1G000710.1	NA	NA	NA	NA		0	0	0	22.8004	7.28197	37.1607	-inf	-inf	2.63402e-34	7.12606e-33	down	yes
MSTRG.15482		MSTRG.15482.1	NA	NA	NA	NA		0	0	0	11.1196	10.6506	8.53253	-inf	-inf	2.7126e-34	7.32947e-33	down	yes
MSTRG.16193	HORVU6Hr1G089280	HORVU6Hr1G089280.5;HORVU6Hr1G089280.2;HORVU6Hr1G089280.1	GO:0005515(protein binding);GO:0005515(protein binding)	NA	NA	NA		5.08158	4.91342	5.59666	29.3642	26.9353	31.2528	0.178084	-2.48937	3.05311e-34	8.23918e-33	down	yes
MSTRG.16161	HORVU6Hr1G087820	HORVU6Hr1G087820.1;HORVU6Hr1G087820.2;HORVU6Hr1G087820.3	GO:0004190(aspartic-type endopeptidase activity);GO:0006508(proteolysis);GO:0006629(lipid metabolic process);GO:0008233(peptidase activity);GO:0016787(hydrolase activity);GO:0016787(hydrolase activity)	NA	NA	NA		0.0257119	0	0	7.30965	2.89393	12.0093	0.00115752	-9.75475	3.45468e-34	9.31122e-33	down	yes
MSTRG.9397	HORVU4Hr1G010750	HORVU4Hr1G010750.2;HORVU4Hr1G010750.1;HORVU4Hr1G010750.4;MSTRG.9397.2	NA	NA	NA	NA		0.599537	2.6036	3.40401	191.05	155.79	142.024	0.0135153	-6.20926	3.53022e-34	9.50294e-33	down	yes
MSTRG.11719	HORVU5Hr1G018220	HORVU5Hr1G018220.11;HORVU5Hr1G018220.10;HORVU5Hr1G018220.3;HORVU5Hr1G018220.13;HORVU5Hr1G018220.7;HORVU5Hr1G018220.4;HORVU5Hr1G018220.1;HORVU5Hr1G018220.6;HORVU5Hr1G018220.5	GO:0003677(DNA binding);GO:0005634(nucleus);GO:0005634(nucleus)	04933(AGE-RAGE signaling pathway in diabetic complications);04933(AGE-RAGE signaling pathway in diabetic complications)	K06236	NA		1.35009	1.31732	2.02266	13.1459	12.3773	12.852	0.122216	-3.03249	3.82094e-34	1.02727e-32	down	yes
MSTRG.15681	HORVU6Hr1G069190	MSTRG.15681.1	NA	NA	NA	NA		48.2316	36.9698	31.8205	2.69769	2.453	2.47948	15.3367	3.93892	4.56966e-34	1.22704e-32	up	yes
MSTRG.18775		MSTRG.18775.4;MSTRG.18775.5;MSTRG.18775.1;MSTRG.18775.7;MSTRG.18775.3;MSTRG.18775.2;MSTRG.18775.6	NA	NA	NA	NA		5.33916	2.79648	2.65463	38.6369	39.6181	38.9604	0.092055	-3.44136	4.72116e-34	1.26614e-32	down	yes
MSTRG.13529	HORVU5Hr1G095150;HORVU5Hr1G095160	MSTRG.13529.8;MSTRG.13529.4;HORVU5Hr1G095160.3;MSTRG.13529.14;HORVU5Hr1G095160.2;HORVU5Hr1G095150.5;HORVU5Hr1G095150.2;HORVU5Hr1G095150.6;MSTRG.13529.1;HORVU5Hr1G095150.1;HORVU5Hr1G095150.4;HORVU5Hr1G095150.7;HORVU5Hr1G095150.10;HORVU5Hr1G095150.3	GO:0005515(protein binding);GO:0016020(membrane);GO:0016021(integral component of membrane);GO:0016021(integral component of membrane)	NA	NA	NA		6.02086	5.64513	5.64129	29.4571	32.2577	34.6411	0.179618	-2.47699	4.92914e-34	1.31964e-32	down	yes
HORVU1Hr1G017900	HORVU1Hr1G017900	HORVU1Hr1G017900.8;HORVU1Hr1G017900.1;HORVU1Hr1G017900.4;HORVU1Hr1G017900.5;HORVU1Hr1G017900.10;HORVU1Hr1G017900.9;HORVU1Hr1G017900.6;HORVU1Hr1G017900.11;HORVU1Hr1G017900.14	GO:0005634(nucleus);GO:0006355(regulation of transcription, DNA-templated);GO:0016020(membrane);GO:0016021(integral component of membrane);GO:0046983(protein dimerization activity);GO:0080113(regulation of seed growth);GO:0080113(regulation of seed growth)	04075(Plant hormone signal transduction);04712(Circadian rhythm - plant);04712(Circadian rhythm - plant)	K12126	NA		0.90792	0.68218	0.937021	7.4448	6.53991	7.21369	0.119213	-3.06839	4.9329e-34	1.31964e-32	down	yes
MSTRG.4167	HORVU2Hr1G043900	HORVU2Hr1G043900.1	GO:0005975(carbohydrate metabolic process)	00520(Amino sugar and nucleotide sugar metabolism)	K01183	EC:3.2.1.14		32.5817	49.8888	61.701	0.427941	1.36684	0.821274	55.1102	5.78425	5.28835e-34	1.41298e-32	up	yes
MSTRG.15749	HORVU6Hr1G071860	HORVU6Hr1G071860.2;HORVU6Hr1G071860.1	GO:0000155(phosphorelay sensor kinase activity);GO:0000160(phosphorelay signal transduction system);GO:0000166(nucleotide binding);GO:0004672(protein kinase activity);GO:0005515(protein binding);GO:0005524(ATP binding);GO:0005783(endoplasmic reticulum);GO:0005789(endoplasmic reticulum membrane);GO:0006468(protein phosphorylation);GO:0009723(response to ethylene);GO:0009873(ethylene-activated sign…	04016(MAPK signaling pathway - plant);04075(Plant hormone signal transduction);04075(Plant hormone signal transduction)	K14509	EC:2.7.13.-	Ethylene receptor [Source:UniProtKB/TrEMBL;Acc:M0UYZ7]	1.41938	4.18039	3.1266	46.2532	45.1035	47.485	0.0628513	-3.99191	7.56593e-34	2.01902e-32	down	yes
MSTRG.13594	HORVU5Hr1G097060	MSTRG.13594.5;HORVU5Hr1G097060.5;HORVU5Hr1G097060.6;HORVU5Hr1G097060.1;HORVU5Hr1G097060.3;HORVU5Hr1G097060.4	GO:0003824(catalytic activity);GO:0004721(phosphoprotein phosphatase activity);GO:0004722(protein serine/threonine phosphatase activity);GO:0006470(protein dephosphorylation);GO:0016787(hydrolase activity);GO:0043169(cation binding);GO:0046872(metal ion binding);GO:0046872(metal ion binding)	NA	NA	NA		6.55522	9.00833	9.4653	49.6597	50.1409	58.3566	0.158253	-2.6597	7.94815e-34	2.11839e-32	down	yes
MSTRG.18432		MSTRG.18432.1	NA	NA	NA	NA		11.5029	7.64602	9.60461	0.234924	0.160161	0.232701	45.8016	5.51732	8.46517e-34	2.25341e-32	up	yes
MSTRG.17022	HORVU7Hr1G036470	MSTRG.17022.16;MSTRG.17022.7;HORVU7Hr1G036470.1;HORVU7Hr1G036470.20;HORVU7Hr1G036470.11;HORVU7Hr1G036470.10;MSTRG.17022.15;MSTRG.17022.6;MSTRG.17022.2;HORVU7Hr1G036470.8;HORVU7Hr1G036470.2;HORVU7Hr1G036470.5;HORVU7Hr1G036470.12;MSTRG.17022.17;HORVU7Hr1G036470.4;HORVU7Hr1G036470.14;HORVU7Hr1G036470.7;MSTRG.17022.18;HORVU7Hr1G036470.19;HORVU7Hr1G036470.3;HORVU7Hr1G036470.18	NA	04141(Protein processing in endoplasmic reticulum);04141(Protein processing in endoplasmic reticulum)	K13993	NA		1.28467	3.04181	1.90628	28.4152	27.4384	44.333	0.0622115	-4.00668	8.6861e-34	2.30937e-32	down	yes
MSTRG.6455		MSTRG.6455.1	NA	NA	NA	NA		0.400984	0.263221	0.566209	10.1702	8.35717	12.0111	0.0402906	-4.63341	9.21406e-34	2.44672e-32	down	yes
MSTRG.10765	HORVU4Hr1G070970	HORVU4Hr1G070970.7;MSTRG.10765.2;MSTRG.10765.1;HORVU4Hr1G070970.6;HORVU4Hr1G070970.1;HORVU4Hr1G070970.5	GO:0045735(nutrient reservoir activity);GO:0045735(nutrient reservoir activity)	NA	NA	NA		33.0317	127.489	68.2988	2282.36	2251.41	2105.83	0.0344629	-4.85881	9.429e-34	2.50072e-32	down	yes
MSTRG.6452	HORVU3Hr1G010390	HORVU3Hr1G010390.1	NA	00942(Anthocyanin biosynthesis)	K12938	EC:2.4.1.-		0.455279	0.254238	0.55279	10.0582	8.52536	12.2722	0.0409099	-4.61141	1.0399e-33	2.75459e-32	down	yes
MSTRG.18292	HORVU7Hr1G091830	MSTRG.18292.1	NA	NA	NA	NA		6.57618	3.66481	6.20495	0	0	0	inf	inf	1.07169e-33	2.83531e-32	up	yes
MSTRG.13462	HORVU5Hr1G093640	HORVU5Hr1G093640.1;HORVU5Hr1G093640.2;HORVU5Hr1G093640.3;HORVU5Hr1G093640.4	GO:0005515(protein binding);GO:0005634(nucleus);GO:0006351(transcription, DNA-templated);GO:0006355(regulation of transcription, DNA-templated);GO:0009734(auxin-activated signaling pathway);GO:0009734(auxin-activated signaling pathway)	04075(Plant hormone signal transduction);04075(Plant hormone signal transduction)	K14484	NA	Auxin-responsive protein [Source:UniProtKB/TrEMBL;Acc:A0A287SAG1]	33.7993	27.1134	44.5189	1.96573	1.62232	1.83041	19.4578	4.28228	1.11722e-33	2.95215e-32	up	yes
MSTRG.18568		MSTRG.18568.1	NA	NA	NA	NA		5.08108	4.81327	7.14757	0	0	0	inf	inf	1.22539e-33	3.23401e-32	up	yes
MSTRG.15856	HORVU6Hr1G075970	HORVU6Hr1G075970.1;HORVU6Hr1G075970.2;HORVU6Hr1G075970.4;HORVU6Hr1G075970.5;HORVU6Hr1G075970.9	GO:0005576(extracellular region);GO:0005618(cell wall);GO:0009664(plant-type cell wall organization);GO:0016020(membrane);GO:0071555(cell wall organization);GO:0071555(cell wall organization)	NA	NA	NA		27.5547	23.374	40.7622	1.87352	1.66366	1.99096	16.5862	4.05191	1.28749e-33	3.39376e-32	up	yes
MSTRG.17239	HORVU7Hr1G046660	HORVU7Hr1G046660.6;HORVU7Hr1G046660.8;HORVU7Hr1G046660.1	NA	04712(Circadian rhythm - plant);04712(Circadian rhythm - plant)	K16223	NA		0	0.143419	0.212627	16.8315	12.0761	21.9972	0.00699437	-7.15959	1.29369e-33	3.40594e-32	down	yes
MSTRG.3626	HORVU2Hr1G022260	HORVU2Hr1G022260.3;HORVU2Hr1G022260.9;HORVU2Hr1G022260.6;HORVU2Hr1G022260.2;HORVU2Hr1G022260.1;HORVU2Hr1G022260.4	GO:0046872(metal ion binding);GO:0046872(metal ion binding)	NA	NA	NA		5.21014	5.42025	5.06443	27.7129	26.9433	27.1073	0.191954	-2.38117	1.31621e-33	3.46099e-32	down	yes
MSTRG.14909	HORVU6Hr1G031700	HORVU6Hr1G031700.7;HORVU6Hr1G031700.4;HORVU6Hr1G031700.6;HORVU6Hr1G031700.5;HORVU6Hr1G031700.1;HORVU6Hr1G031700.3	GO:0005622(intracellular);GO:0008270(zinc ion binding);GO:0016020(membrane);GO:0016021(integral component of membrane);GO:0016021(integral component of membrane)	NA	NA	NA		14.1889	14.4274	14.4848	0.656229	0.447026	0.449585	27.7563	4.79474	1.54784e-33	4.0651e-32	up	yes
MSTRG.17177	HORVU7Hr1G043690	HORVU7Hr1G043690.3;HORVU7Hr1G043690.1	GO:0016020(membrane);GO:0016021(integral component of membrane);GO:0016740(transferase activity);GO:0016757(transferase activity, transferring glycosyl groups);GO:0016758(transferase activity, transferring hexosyl groups);GO:0016758(transferase activity, transferring hexosyl groups)	NA	NA	NA		8.22045	7.93813	5.99955	0.217785	0.215163	0.293027	30.5219	4.93177	1.94561e-33	5.10355e-32	up	yes
MSTRG.4748	HORVU2Hr1G071450	HORVU2Hr1G071450.2;HORVU2Hr1G071450.12;HORVU2Hr1G071450.9;HORVU2Hr1G071450.10;HORVU2Hr1G071450.13;HORVU2Hr1G071450.11;HORVU2Hr1G071450.8;HORVU2Hr1G071450.7	GO:0016787(hydrolase activity);GO:0016787(hydrolase activity)	NA	NA	NA		4.75803	5.88943	4.81141	0.0206843	0.0630718	0.0418948	123.03	6.94287	1.97993e-33	5.18726e-32	up	yes
MSTRG.11412		MSTRG.11412.1	NA	NA	NA	NA		0.127671	0.333376	0.275144	11.8625	17.2704	13.0045	0.0174712	-5.83888	2.03572e-33	5.32697e-32	down	yes
MSTRG.766		MSTRG.766.1	NA	NA	NA	NA		0	0	0	19.5333	21.752	14.3122	-inf	-inf	2.06829e-33	5.40562e-32	down	yes
MSTRG.5348	HORVU2Hr1G092530	HORVU2Hr1G092530.4;HORVU2Hr1G092530.1;HORVU2Hr1G092530.8;HORVU2Hr1G092530.5;HORVU2Hr1G092530.7;HORVU2Hr1G092530.9;HORVU2Hr1G092530.14;HORVU2Hr1G092530.16;HORVU2Hr1G092530.10;HORVU2Hr1G092530.17;HORVU2Hr1G092530.3;HORVU2Hr1G092530.2	GO:0016491(oxidoreductase activity);GO:0016620(oxidoreductase activity, acting on the aldehyde or oxo group of donors, NAD or NADP as acceptor);GO:0055114(oxidation-reduction process);GO:0055114(oxidation-reduction process)	00010(Glycolysis / Gluconeogenesis);00053(Ascorbate and aldarate metabolism);00620(Pyruvate metabolism);00071(Fatty acid degradation);00561(Glycerolipid metabolism);00280(Valine, leucine and isoleucine degradation);00310(Lysine degradation);00330(Arginine and proline metabolism);00340(Histidine metabolism);00380(Tryptophan metabolism);00410(beta-Alanine metabolism);00903(Limonene and pinene degra…	K00128	EC:1.2.1.3		15.7765	18.2663	13.0814	1.05045	0.673436	0.780469	18.8169	4.23396	2.33563e-33	6.09697e-32	up	yes
MSTRG.15813	HORVU6Hr1G074030	HORVU6Hr1G074030.2;HORVU6Hr1G074030.1;HORVU6Hr1G074030.4	GO:0000166(nucleotide binding);GO:0003824(catalytic activity);GO:0004356(glutamate-ammonia ligase activity);GO:0005524(ATP binding);GO:0005737(cytoplasm);GO:0006542(glutamine biosynthetic process);GO:0006807(nitrogen compound metabolic process);GO:0016874(ligase activity);GO:0016874(ligase activity)	00630(Glyoxylate and dicarboxylate metabolism);00910(Nitrogen metabolism);00250(Alanine, aspartate and glutamate metabolism);00220(Arginine biosynthesis);00220(Arginine biosynthesis)	K01915	EC:6.3.1.2		119.688	128.14	155.124	12.1046	11.6338	12.4125	11.1464	3.47851	2.40312e-33	6.26555e-32	up	yes
MSTRG.213	HORVU0Hr1G006630	HORVU0Hr1G006630.1	GO:0000145(exocyst);GO:0005829(cytosol);GO:0005886(plasma membrane);GO:0006887(exocytosis);GO:0006904(vesicle docking involved in exocytosis);GO:0009506(plasmodesma);GO:0009846(pollen germination);GO:0009860(pollen tube growth);GO:0016020(membrane);GO:0060321(acceptance of pollen);GO:0070062(extracellular exosome)	NA	NA	NA	Exocyst complex component [Source:UniProtKB/TrEMBL;Acc:A0A287DX13]	14.3504	15.2573	14.7366	78.3442	72.4821	72.9671	0.198149	-2.33534	2.72691e-33	7.10115e-32	down	yes
MSTRG.17863	HORVU7Hr1G075080	HORVU7Hr1G075080.1	GO:0009733(response to auxin)	04075(Plant hormone signal transduction)	K14488	NA		11.7765	21.1747	15.538	0.071296	0.070837	0	341.154	8.41428	2.75891e-33	7.17584e-32	up	yes
MSTRG.15963	HORVU6Hr1G079560	HORVU6Hr1G079560.14;HORVU6Hr1G079560.5;HORVU6Hr1G079560.11;HORVU6Hr1G079560.16;HORVU6Hr1G079560.4;HORVU6Hr1G079560.2;HORVU6Hr1G079560.17;HORVU6Hr1G079560.7;HORVU6Hr1G079560.1;HORVU6Hr1G079560.6;HORVU6Hr1G079560.12;HORVU6Hr1G079560.18;HORVU6Hr1G079560.13	NA	NA	NA	NA		3.21715	3.75589	3.33718	18.6439	19.4173	16.4105	0.189276	-2.40143	2.91727e-33	7.57857e-32	down	yes
HORVU4Hr1G078510	HORVU4Hr1G078510	HORVU4Hr1G078510.5;HORVU4Hr1G078510.1;HORVU4Hr1G078510.6;HORVU4Hr1G078510.8;HORVU4Hr1G078510.3;HORVU4Hr1G078510.7;HORVU4Hr1G078510.4;HORVU4Hr1G078510.9;HORVU4Hr1G078510.2	GO:0004659(prenyltransferase activity);GO:0016020(membrane);GO:0016021(integral component of membrane);GO:0016765(transferase activity, transferring alkyl or aryl (other than methyl) groups);GO:0042372(phylloquinone biosynthetic process);GO:0042372(phylloquinone biosynthetic process)	00130(Ubiquinone and other terpenoid-quinone biosynthesis);00130(Ubiquinone and other terpenoid-quinone biosynthesis)	K02548	EC:2.5.1.74;EC:2.5.1.-		0.0869323	0.0786445	0.03447	3.61619	3.08427	3.75006	0.0191423	-5.70709	2.98174e-33	7.73674e-32	down	yes
MSTRG.8061	HORVU3Hr1G076920	HORVU3Hr1G076920.2;HORVU3Hr1G076920.8;HORVU3Hr1G076920.5;HORVU3Hr1G076920.3;HORVU3Hr1G076920.4;HORVU3Hr1G076920.1;HORVU3Hr1G076920.6	GO:0005509(calcium ion binding);GO:0016491(oxidoreductase activity);GO:0055114(oxidation-reduction process);GO:0055114(oxidation-reduction process)	NA	NA	NA		17.8714	5.76787	8.65152	0.0701953	0.0505272	0.110307	139.769	7.1269	3.4321e-33	8.89458e-32	up	yes
MSTRG.6625	HORVU3Hr1G018550	HORVU3Hr1G018550.1;HORVU3Hr1G018550.2	GO:0000287(magnesium ion binding);GO:0003824(catalytic activity);GO:0016831(carboxy-lyase activity);GO:0030976(thiamine pyrophosphate binding);GO:0046872(metal ion binding);GO:0046872(metal ion binding)	00010(Glycolysis / Gluconeogenesis);00010(Glycolysis / Gluconeogenesis)	K01568	EC:4.1.1.1		0.0481937	0.633026	0.29808	54.6022	42.4959	69.1725	0.00588979	-7.40757	3.56626e-33	9.23117e-32	down	yes
MSTRG.3412	HORVU2Hr1G013450	HORVU2Hr1G013450.8;HORVU2Hr1G013450.16;HORVU2Hr1G013450.14;HORVU2Hr1G013450.3;HORVU2Hr1G013450.7;HORVU2Hr1G013450.11;HORVU2Hr1G013450.12;HORVU2Hr1G013450.2;HORVU2Hr1G013450.13;HORVU2Hr1G013450.15;HORVU2Hr1G013450.1;HORVU2Hr1G013450.6;HORVU2Hr1G013450.9	GO:0046983(protein dimerization activity);GO:0046983(protein dimerization activity)	NA	NA	NA		0.734897	0.782114	1.12041	8.304	7.71076	9.8168	0.102101	-3.29193	3.62108e-33	9.36183e-32	down	yes
MSTRG.1271	HORVU1Hr1G021780	HORVU1Hr1G021780.1;HORVU1Hr1G021780.6;HORVU1Hr1G021780.4;HORVU1Hr1G021780.5;MSTRG.1271.3;HORVU1Hr1G021780.2	NA	00190(Oxidative phosphorylation);00190(Oxidative phosphorylation)	K02261	NA		9.56912	11.0283	8.73367	86.4931	120.626	58.847	0.110281	-3.18074	3.63593e-33	9.38897e-32	down	yes
MSTRG.3058	HORVU1Hr1G093170	MSTRG.3058.1;HORVU1Hr1G093170.1;HORVU1Hr1G093170.3	GO:0016020(membrane);GO:0016021(integral component of membrane);GO:0016021(integral component of membrane)	NA	NA	NA		0.805892	1.99643	1.73228	23.6827	27.0143	40.4087	0.049773	-4.32849	3.90508e-33	1.00719e-31	down	yes
MSTRG.6892	HORVU3Hr1G029520	HORVU3Hr1G029520.2;HORVU3Hr1G029520.1;HORVU3Hr1G029520.4;HORVU3Hr1G029520.3	NA	NA	NA	NA		7.15106	8.03592	6.1607	0	0	0	inf	inf	3.99931e-33	1.03026e-31	up	yes
MSTRG.9098	HORVU4Hr1G001450	HORVU4Hr1G001450.10;HORVU4Hr1G001450.15;HORVU4Hr1G001450.6;HORVU4Hr1G001450.2;HORVU4Hr1G001450.9;HORVU4Hr1G001450.16;HORVU4Hr1G001450.7;HORVU4Hr1G001450.5;HORVU4Hr1G001450.13;HORVU4Hr1G001450.8;HORVU4Hr1G001450.3;HORVU4Hr1G001450.1	GO:0006629(lipid metabolic process);GO:0016020(membrane);GO:0016021(integral component of membrane);GO:0016491(oxidoreductase activity);GO:0055114(oxidation-reduction process);GO:0080019(fatty-acyl-CoA reductase (alcohol-forming) activity);GO:0102965(alcohol-forming fatty acyl-CoA reductase activity);GO:0102965(alcohol-forming fatty acyl-CoA reductase activity)	00073(Cutin, suberine and wax biosynthesis);04146(Peroxisome);04146(Peroxisome)	K13356	EC:1.2.1.84	Fatty acyl-CoA reductase [Source:UniProtKB/TrEMBL;Acc:A0A287MWV0]	12.9206	17.9612	17.8002	0.971895	0.623077	0.997249	18.78	4.23112	4.10711e-33	1.05677e-31	up	yes
MSTRG.8507	HORVU3Hr1G090190	HORVU3Hr1G090190.1	NA	00730(Thiamine metabolism)	K03146	EC:2.4.2.60		0	0	0	5.52821	2.56456	7.97509	-inf	-inf	4.6674e-33	1.19914e-31	down	yes
MSTRG.2222	HORVU1Hr1G060740	HORVU1Hr1G060740.4;HORVU1Hr1G060740.2;HORVU1Hr1G060740.3;HORVU1Hr1G060740.1	NA	NA	NA	NA		8.91263	12.179	12.3176	68.115	63.7126	76.8252	0.160118	-2.64279	4.67155e-33	1.19914e-31	down	yes
MSTRG.15897	HORVU6Hr1G077270	HORVU6Hr1G077270.1	NA	NA	NA	NA	Predicted protein [Source:UniProtKB/TrEMBL;Acc:F2DAU5]	0	0.081439	0	6.32097	6.10117	8.23617	0.00394219	-7.98679	4.70874e-33	1.20725e-31	down	yes
MSTRG.11904	HORVU5Hr1G026220	HORVU5Hr1G026220.2	NA	03410(Base excision repair)	K10798	EC:2.4.2.30		0	0	0	1.55442	1.7356	1.38082	-inf	-inf	5.1241e-33	1.31218e-31	down	yes
MSTRG.278	HORVU0Hr1G008780	MSTRG.278.1	NA	NA	NA	NA		6.89877	7.87606	8.44446	44.8905	39.0717	45.0605	0.179963	-2.47423	6.6224e-33	1.69386e-31	down	yes
MSTRG.5825	HORVU2Hr1G108290	HORVU2Hr1G108290.18;MSTRG.5825.14;HORVU2Hr1G108290.17;HORVU2Hr1G108290.15;HORVU2Hr1G108290.19;HORVU2Hr1G108290.12;HORVU2Hr1G108290.16;HORVU2Hr1G108290.10;HORVU2Hr1G108290.4;HORVU2Hr1G108290.2	NA	NA	NA	NA		2.79703	1.62749	2.72385	18.284	25.9754	23.8054	0.105023	-3.25122	7.31694e-33	1.86929e-31	down	yes
MSTRG.2575	HORVU1Hr1G073540	HORVU1Hr1G073540.15;HORVU1Hr1G073540.13;HORVU1Hr1G073540.14;HORVU1Hr1G073540.24;HORVU1Hr1G073540.9;HORVU1Hr1G073540.51;HORVU1Hr1G073540.7;HORVU1Hr1G073540.1;HORVU1Hr1G073540.11;HORVU1Hr1G073540.34;HORVU1Hr1G073540.25;HORVU1Hr1G073540.32;HORVU1Hr1G073540.50;HORVU1Hr1G073540.36;HORVU1Hr1G073540.8;HORVU1Hr1G073540.37;HORVU1Hr1G073540.6;HORVU1Hr1G073540.33;HORVU1Hr1G073540.40;HORVU1Hr1G073540.17;HORV…	GO:0003824(catalytic activity);GO:0006281(DNA repair);GO:0006284(base-excision repair);GO:0051539(4 iron, 4 sulfur cluster binding);GO:0051539(4 iron, 4 sulfur cluster binding)	NA	NA	NA		3.78032	4.75928	3.4858	26.554	23.7255	21.2873	0.16803	-2.57321	8.14232e-33	2.07769e-31	down	yes
MSTRG.7890	HORVU3Hr1G071030	HORVU3Hr1G071030.1;HORVU3Hr1G071030.5	GO:0003700(DNA-binding transcription factor activity);GO:0006355(regulation of transcription, DNA-templated);GO:0008270(zinc ion binding);GO:0043565(sequence-specific DNA binding);GO:0046872(metal ion binding);GO:0046872(metal ion binding)	NA	NA	NA		0.473017	0.652881	1.13006	11.1483	11.5577	12.1845	0.0646582	-3.95102	9.08039e-33	2.31432e-31	down	yes
MSTRG.8540	HORVU3Hr1G091200	HORVU3Hr1G091200.5;HORVU3Hr1G091200.2;MSTRG.8540.3;MSTRG.8540.6;HORVU3Hr1G091200.4;HORVU3Hr1G091200.3;MSTRG.8540.4;MSTRG.8540.5;HORVU3Hr1G091200.1;MSTRG.8540.7;MSTRG.8540.8	GO:0005515(protein binding);GO:0005515(protein binding)	04120(Ubiquitin mediated proteolysis);04120(Ubiquitin mediated proteolysis)	K03875	NA		12.3228	22.7336	15.4415	121.734	128.655	130.196	0.132685	-2.91392	9.37553e-33	2.38672e-31	down	yes
MSTRG.17301	HORVU7Hr1G049130	MSTRG.17301.1;HORVU7Hr1G049130.1	GO:0003677(DNA binding);GO:0003700(DNA-binding transcription factor activity);GO:0005634(nucleus);GO:0006355(regulation of transcription, DNA-templated);GO:0043565(sequence-specific DNA binding)	04626(Plant-pathogen interaction)	K18835	NA		0.301214	0.603465	0.55339	7.51246	10.6378	7.38294	0.0571048	-4.13025	1.09873e-32	2.79373e-31	down	yes
MSTRG.10676	HORVU4Hr1G067930	HORVU4Hr1G067930.3;HORVU4Hr1G067930.2;HORVU4Hr1G067930.5;HORVU4Hr1G067930.4;HORVU4Hr1G067930.1	GO:0007165(signal transduction);GO:0007165(signal transduction)	04144(Endocytosis);04144(Endocytosis)	K05747	NA		1.96725	2.62102	2.51857	15.8802	16.1084	16.2093	0.147451	-2.76169	1.17871e-32	2.99356e-31	down	yes
MSTRG.14511		MSTRG.14511.1	NA	NA	NA	NA		17.485	28.2017	109.148	0	0	0	inf	inf	1.33371e-32	3.38322e-31	up	yes
MSTRG.13399	HORVU5Hr1G092150	HORVU5Hr1G092150.1;HORVU5Hr1G092150.2	GO:0009415(response to water);GO:0009415(response to water)	NA	NA	NA		0	0	0	7.98827	9.8473	12.1387	-inf	-inf	1.35392e-32	3.43047e-31	down	yes
MSTRG.4012	HORVU2Hr1G036930	HORVU2Hr1G036930.2;HORVU2Hr1G036930.1	GO:0006508(proteolysis);GO:0008233(peptidase activity);GO:0008234(cysteine-type peptidase activity);GO:0016787(hydrolase activity);GO:0016787(hydrolase activity)	NA	NA	NA		0.68612	3.11066	1.57374	56.8764	57.2625	61.9328	0.0305019	-5.03496	1.75918e-32	4.45206e-31	down	yes
MSTRG.10044	HORVU4Hr1G043680	HORVU4Hr1G043680.2;HORVU4Hr1G043680.1	GO:0016020(membrane);GO:0016021(integral component of membrane);GO:0016021(integral component of membrane)	NA	NA	NA		6.24879	5.16347	7.56334	44.8827	34.0555	44.6106	0.153588	-2.70286	2.35858e-32	5.96199e-31	down	yes
MSTRG.13382	HORVU5Hr1G089970	HORVU5Hr1G089970.2;HORVU5Hr1G089970.1	GO:0006508(proteolysis);GO:0008233(peptidase activity);GO:0008234(cysteine-type peptidase activity);GO:0016787(hydrolase activity);GO:0016787(hydrolase activity)	04145(Phagosome);04145(Phagosome)	K01365	EC:3.4.22.15		3.38153	3.92729	4.40566	0.0218965	0	0	534.994	9.06338	2.58621e-32	6.52973e-31	up	yes
MSTRG.1897	HORVU1Hr1G049840	HORVU1Hr1G049840.4;HORVU1Hr1G049840.6;HORVU1Hr1G049840.2;HORVU1Hr1G049840.13;HORVU1Hr1G049840.11;HORVU1Hr1G049840.1	GO:0003677(DNA binding);GO:0005634(nucleus);GO:0006355(regulation of transcription, DNA-templated);GO:0006355(regulation of transcription, DNA-templated)	03013(RNA transport);03015(mRNA surveillance pathway);03018(RNA degradation);04141(Protein processing in endoplasmic reticulum);04120(Ubiquitin mediated proteolysis);04120(Ubiquitin mediated proteolysis)	K13126	NA		2.31772	2.66933	1.89756	0	0	0	inf	inf	2.65825e-32	6.70375e-31	up	yes
MSTRG.10933	HORVU4Hr1G077430	HORVU4Hr1G077430.8;HORVU4Hr1G077430.15;HORVU4Hr1G077430.5;HORVU4Hr1G077430.4;HORVU4Hr1G077430.6;HORVU4Hr1G077430.1;HORVU4Hr1G077430.2;HORVU4Hr1G077430.12	GO:0000166(nucleotide binding);GO:0005524(ATP binding);GO:0005886(plasma membrane);GO:0006811(ion transport);GO:0007033(vacuole organization);GO:0007035(vacuolar acidification);GO:0008553(proton-exporting ATPase activity, phosphorylative mechanism);GO:0009506(plasmodesma);GO:0009507(chloroplast);GO:0009705(plant-type vacuole membrane);GO:0010023(proanthocyanidin biosynthetic process);GO:0010214(s…	00190(Oxidative phosphorylation);00190(Oxidative phosphorylation)	K01535	EC:3.6.3.6	Plasma membrane ATPase [Source:UniProtKB/TrEMBL;Acc:A0A287PR74]	0.00324731	0	0.00816813	0.993705	0.818757	0.885254	0.00423152	-7.88461	2.6815e-32	6.75451e-31	down	yes
MSTRG.5525	HORVU2Hr1G098670	HORVU2Hr1G098670.1	GO:0005509(calcium ion binding)	NA	NA	NA		0.16079	0	0.025251	15.5377	14.0792	13.9575	0.0042695	-7.87172	2.78965e-32	7.01871e-31	down	yes
MSTRG.17864	HORVU7Hr1G075060	HORVU7Hr1G075060.4;HORVU7Hr1G075060.3;HORVU7Hr1G075060.7;HORVU7Hr1G075060.1;HORVU7Hr1G075060.6;HORVU7Hr1G075060.2	NA	NA	NA	NA		44.0105	28.8568	46.3776	2.61995	2.28119	2.95051	15.1872	3.92479	3.20737e-32	8.06028e-31	up	yes
MSTRG.7393	HORVU3Hr1G052420	MSTRG.7393.3;HORVU3Hr1G052420.2;HORVU3Hr1G052420.5;HORVU3Hr1G052420.1;HORVU3Hr1G052420.6;HORVU3Hr1G052420.7	GO:0016020(membrane);GO:0016021(integral component of membrane);GO:0030001(metal ion transport);GO:0046873(metal ion transmembrane transporter activity);GO:0055085(transmembrane transport);GO:0055085(transmembrane transport)	NA	NA	NA		0.128607	0.523295	0.222894	10.1141	13.6515	10.634	0.0254304	-5.2973	3.61163e-32	9.06566e-31	down	yes
MSTRG.17246	HORVU7Hr1G046970	MSTRG.17246.5;HORVU7Hr1G046970.8;HORVU7Hr1G046970.3;HORVU7Hr1G046970.1;HORVU7Hr1G046970.15;HORVU7Hr1G046970.10;HORVU7Hr1G046970.4;HORVU7Hr1G046970.9;HORVU7Hr1G046970.7;HORVU7Hr1G046970.13;HORVU7Hr1G046970.5;HORVU7Hr1G046970.12;MSTRG.17246.1	GO:0016020(membrane);GO:0016021(integral component of membrane);GO:0016747(transferase activity, transferring acyl groups other than amino-acyl groups);GO:0016747(transferase activity, transferring acyl groups other than amino-acyl groups)	00561(Glycerolipid metabolism);00561(Glycerolipid metabolism)	K22848	EC:2.3.1.20		10.7002	14.9083	12.0901	72.4049	63.4659	78.7753	0.175631	-2.50938	3.73494e-32	9.36428e-31	down	yes
MSTRG.5575	HORVU2Hr1G099870	MSTRG.5575.2;MSTRG.5575.3;HORVU2Hr1G099870.1;HORVU2Hr1G099870.2	NA	NA	NA	NA		1.26243	11.0281	5.23322	930.88	935.953	885.278	0.00636737	-7.29509	3.835e-32	9.60398e-31	down	yes
MSTRG.4920	HORVU2Hr1G077220	HORVU2Hr1G077220.25;HORVU2Hr1G077220.10;MSTRG.4920.25;HORVU2Hr1G077220.1;HORVU2Hr1G077220.4;MSTRG.4920.29;HORVU2Hr1G077220.31;HORVU2Hr1G077220.3;HORVU2Hr1G077220.11;HORVU2Hr1G077220.5;MSTRG.4920.31;HORVU2Hr1G077220.15;HORVU2Hr1G077220.21;HORVU2Hr1G077220.9;HORVU2Hr1G077220.24;MSTRG.4920.32;HORVU2Hr1G077220.14;HORVU2Hr1G077220.28;HORVU2Hr1G077220.27;MSTRG.4920.33;HORVU2Hr1G077220.13;MSTRG.4920.28;…	GO:0000977(RNA polymerase II regulatory region sequence-specific DNA binding);GO:0003677(DNA binding);GO:0003700(DNA-binding transcription factor activity);GO:0003824(catalytic activity);GO:0005634(nucleus);GO:0006351(transcription, DNA-templated);GO:0006355(regulation of transcription, DNA-templated);GO:0010181(FMN binding);GO:0016491(oxidoreductase activity);GO:0045944(positive regulation of tr…	00592(alpha-Linolenic acid metabolism);00592(alpha-Linolenic acid metabolism)	K05894	EC:1.3.1.42		36.9597	38.8357	31.8487	3.42766	3.69409	3.55203	10.0849	3.33413	4.16049e-32	1.0407e-30	up	yes
MSTRG.9080	HORVU4Hr1G000910	HORVU4Hr1G000910.1;HORVU4Hr1G000910.2;MSTRG.9080.2	GO:0000413(protein peptidyl-prolyl isomerization);GO:0003755(peptidyl-prolyl cis-trans isomerase activity);GO:0006457(protein folding);GO:0016853(isomerase activity);GO:0016853(isomerase activity)	NA	NA	NA	Peptidyl-prolyl cis-trans isomerase [Source:UniProtKB/TrEMBL;Acc:A0A287MWF4]	135.514	94.1995	103.759	9.09654	9.93979	8.88886	11.9416	3.57793	4.26829e-32	1.06643e-30	up	yes
MSTRG.4974	HORVU2Hr1G079840	HORVU2Hr1G079840.1;HORVU2Hr1G079840.2	GO:0005515(protein binding);GO:0005515(protein binding)	NA	NA	NA		4.48927	4.28286	4.65967	27.9315	27.8991	34.8854	0.148064	-2.75571	4.56149e-32	1.13837e-30	down	yes
MSTRG.8310	HORVU3Hr1G083990	HORVU3Hr1G083990.3;HORVU3Hr1G083990.47;HORVU3Hr1G083990.26;HORVU3Hr1G083990.19;HORVU3Hr1G083990.1;HORVU3Hr1G083990.5;HORVU3Hr1G083990.7;HORVU3Hr1G083990.40;HORVU3Hr1G083990.6;HORVU3Hr1G083990.18;HORVU3Hr1G083990.31;HORVU3Hr1G083990.39;HORVU3Hr1G083990.33;HORVU3Hr1G083990.34;HORVU3Hr1G083990.17;HORVU3Hr1G083990.30;HORVU3Hr1G083990.41;HORVU3Hr1G083990.9;HORVU3Hr1G083990.23;HORVU3Hr1G083990.11;HORVU…	GO:0005623(cell);GO:0005634(nucleus);GO:0016020(membrane);GO:0016021(integral component of membrane);GO:0051168(nuclear export);GO:0051168(nuclear export)	03013(RNA transport);03013(RNA transport)	K14289	NA		0.762691	0.663001	0.864556	5.91558	5.5156	4.63996	0.142507	-2.8109	4.83117e-32	1.20427e-30	down	yes
MSTRG.6566	HORVU3Hr1G015640	HORVU3Hr1G015640.1	GO:0016491(oxidoreductase activity);GO:0055114(oxidation-reduction process)	NA	NA	NA		4.2057	4.68104	6.66255	35.6627	31.1039	37.8856	0.148581	-2.75068	4.83814e-32	1.20462e-30	down	yes
MSTRG.2657		MSTRG.2657.1	NA	NA	NA	NA		0.036635	0.03422	0.102034	5.20567	4.32625	5.39342	0.0115836	-6.43177	5.13534e-32	1.27714e-30	down	yes
MSTRG.5505		MSTRG.5505.1	NA	NA	NA	NA		8.21548	7.4829	5.47258	43.8426	46.0177	48.244	0.153297	-2.7056	5.94741e-32	1.4774e-30	down	yes
MSTRG.16095	HORVU6Hr1G084770	HORVU6Hr1G084770.9;MSTRG.16095.8;HORVU6Hr1G084770.10;HORVU6Hr1G084770.13;HORVU6Hr1G084770.15;HORVU6Hr1G084770.18;HORVU6Hr1G084770.4;HORVU6Hr1G084770.1;HORVU6Hr1G084770.8;HORVU6Hr1G084770.17;HORVU6Hr1G084770.3;MSTRG.16095.6;HORVU6Hr1G084770.5;HORVU6Hr1G084770.6;HORVU6Hr1G084770.2;HORVU6Hr1G084770.16;HORVU6Hr1G084770.14;HORVU6Hr1G084770.20;MSTRG.16095.7;HORVU6Hr1G084770.11;HORVU6Hr1G084770.12;HORVU…	GO:0004180(carboxypeptidase activity);GO:0004185(serine-type carboxypeptidase activity);GO:0006508(proteolysis);GO:0008233(peptidase activity);GO:0016020(membrane);GO:0016021(integral component of membrane);GO:0016787(hydrolase activity);GO:0016787(hydrolase activity)	NA	NA	NA	Carboxypeptidase [Source:UniProtKB/TrEMBL;Acc:A0A287V0M8]	197.176	168.539	154.749	12.1311	9.64323	15.5904	13.9293	3.80005	6.53731e-32	1.62206e-30	up	yes
MSTRG.3884	HORVU2Hr1G032280	HORVU2Hr1G032280.1;HORVU2Hr1G032280.3	GO:0030001(metal ion transport);GO:0046872(metal ion binding);GO:0046872(metal ion binding)	NA	NA	NA		5.09798	2.63903	4.5341	36.6257	34.7439	37.3227	0.112898	-3.14691	6.62616e-32	1.64222e-30	down	yes
MSTRG.18405	HORVU7Hr1G096870	HORVU7Hr1G096870.1	GO:0009733(response to auxin)	04075(Plant hormone signal transduction)	K14488	NA		9.76816	4.43631	6.07384	0	0	0	inf	inf	6.99487e-32	1.73161e-30	up	yes
MSTRG.9683	HORVU4Hr1G022950	HORVU4Hr1G022950.8;HORVU4Hr1G022950.4;HORVU4Hr1G022950.5;HORVU4Hr1G022950.9;HORVU4Hr1G022950.1;HORVU4Hr1G022950.7;HORVU4Hr1G022950.2;HORVU4Hr1G022950.11;HORVU4Hr1G022950.10	GO:0005509(calcium ion binding);GO:0016020(membrane);GO:0016021(integral component of membrane);GO:0016021(integral component of membrane)	00941(Flavonoid biosynthesis);00941(Flavonoid biosynthesis)	K01859	EC:5.5.1.6		10.7956	11.6724	8.54578	56.9586	57.6999	56.3937	0.181312	-2.46345	7.82839e-32	1.93573e-30	down	yes
MSTRG.6324	HORVU3Hr1G001960	HORVU3Hr1G001960.1;HORVU3Hr1G001960.3;HORVU3Hr1G001960.11;HORVU3Hr1G001960.8;HORVU3Hr1G001960.2;HORVU3Hr1G001960.10;HORVU3Hr1G001960.15;HORVU3Hr1G001960.16	GO:0005515(protein binding);GO:0016020(membrane);GO:0016021(integral component of membrane);GO:0016021(integral component of membrane)	00195(Photosynthesis);00195(Photosynthesis)	K02717	NA		1.14977	1.26585	1.18139	8.18717	7.1566	7.40755	0.158101	-2.66108	8.23049e-32	2.03283e-30	down	yes
MSTRG.5541	HORVU2Hr1G098940	HORVU2Hr1G098940.3;HORVU2Hr1G098940.12;HORVU2Hr1G098940.19;HORVU2Hr1G098940.5;HORVU2Hr1G098940.16;HORVU2Hr1G098940.9;HORVU2Hr1G098940.10;HORVU2Hr1G098940.11;HORVU2Hr1G098940.7;HORVU2Hr1G098940.14;HORVU2Hr1G098940.15;HORVU2Hr1G098940.4;HORVU2Hr1G098940.2;HORVU2Hr1G098940.1	GO:0006811(ion transport);GO:0006813(potassium ion transport);GO:0015079(potassium ion transmembrane transporter activity);GO:0016020(membrane);GO:0016021(integral component of membrane);GO:0071805(potassium ion transmembrane transport);GO:0071805(potassium ion transmembrane transport)	NA	NA	NA	Potassium transporter [Source:UniProtKB/TrEMBL;Acc:F2E6Q6]	2.70571	3.67161	4.02424	22.2966	21.416	19.3983	0.164814	-2.60109	8.56464e-32	2.11294e-30	down	yes
MSTRG.15850	HORVU6Hr1G075770	HORVU6Hr1G075770.1;HORVU6Hr1G075770.2	GO:0005506(iron ion binding);GO:0008610(lipid biosynthetic process);GO:0016020(membrane);GO:0016021(integral component of membrane);GO:0016491(oxidoreductase activity);GO:0055114(oxidation-reduction process);GO:0055114(oxidation-reduction process)	00600(Sphingolipid metabolism);00600(Sphingolipid metabolism)	K04713	EC:1.14.18.5	Predicted protein [Source:UniProtKB/TrEMBL;Acc:F2D3Q3]	2.26004	2.33034	2.20219	25.0538	34.627	20.2217	0.0850107	-3.55621	9.46206e-32	2.33167e-30	down	yes
MSTRG.11417	HORVU5Hr1G006630	HORVU5Hr1G006630.1;HORVU5Hr1G006630.3;HORVU5Hr1G006630.2;HORVU5Hr1G006630.4;HORVU5Hr1G006630.5	GO:0005515(protein binding);GO:0005515(protein binding)	00480(Glutathione metabolism);00480(Glutathione metabolism)	K00799	EC:2.5.1.18		7.81048	10.7779	6.36581	0	0.0440224	0	566.853	9.14683	9.47893e-32	2.33316e-30	up	yes
MSTRG.16877	HORVU7Hr1G029870	HORVU7Hr1G029870.3;HORVU7Hr1G029870.1	GO:0003677(DNA binding);GO:0003700(DNA-binding transcription factor activity);GO:0005634(nucleus);GO:0006351(transcription, DNA-templated);GO:0006355(regulation of transcription, DNA-templated);GO:0006355(regulation of transcription, DNA-templated)	NA	NA	NA		14.9756	10.5296	11.6114	0.151811	0.050338	0.0501843	147.093	7.20059	9.91289e-32	2.43719e-30	up	yes
MSTRG.9816		MSTRG.9816.3;MSTRG.9816.2;MSTRG.9816.1	NA	NA	NA	NA		3.96586	6.02578	4.50317	29.9586	32.9603	30.6787	0.154863	-2.69094	1.09795e-31	2.69637e-30	down	yes
MSTRG.11136	HORVU4Hr1G084600	HORVU4Hr1G084600.4;HORVU4Hr1G084600.5;HORVU4Hr1G084600.1	GO:0016020(membrane);GO:0016021(integral component of membrane);GO:0016021(integral component of membrane)	NA	NA	NA	Predicted protein [Source:UniProtKB/TrEMBL;Acc:F2DP63]	1.14095	0.682958	1.51985	12.0953	12.5604	14.8349	0.0846723	-3.56197	1.21336e-31	2.9764e-30	down	yes
MSTRG.7603	HORVU3Hr1G061080	HORVU3Hr1G061080.1	GO:0005623(cell);GO:0009055(electron transfer activity);GO:0015035(protein disulfide oxidoreductase activity);GO:0022900(electron transport chain);GO:0045454(cell redox homeostasis);GO:0055114(oxidation-reduction process)	NA	NA	NA	Predicted protein [Source:UniProtKB/TrEMBL;Acc:F2DPI9]	1.366	1.49832	1.43036	11.0863	8.49695	12.3956	0.134298	-2.89649	1.23907e-31	3.036e-30	down	yes
MSTRG.2958	HORVU1Hr1G088560	HORVU1Hr1G088560.3;HORVU1Hr1G088560.1;HORVU1Hr1G088560.5;HORVU1Hr1G088560.2;HORVU1Hr1G088560.4	GO:0003824(catalytic activity);GO:0047918(GDP-mannose 3,5-epimerase activity);GO:0050662(coenzyme binding);GO:0051287(NAD binding);GO:0051287(NAD binding)	00053(Ascorbate and aldarate metabolism);00520(Amino sugar and nucleotide sugar metabolism);00520(Amino sugar and nucleotide sugar metabolism)	K10046	EC:5.1.3.18;EC:5.1.3.-		47.4624	35.6938	33.053	0.959973	0.725314	1.87477	32.6425	5.02868	1.25699e-31	3.07642e-30	up	yes
MSTRG.5398		MSTRG.5398.4;MSTRG.5398.1;MSTRG.5398.3;MSTRG.5398.2	NA	NA	NA	NA		21.6965	31.636	27.0309	143.257	149.697	158.189	0.178133	-2.48897	1.53602e-31	3.75506e-30	down	yes
HORVU6Hr1G054770	HORVU6Hr1G054770	HORVU6Hr1G054770.3;HORVU6Hr1G054770.2	GO:0004672(protein kinase activity);GO:0005524(ATP binding);GO:0006468(protein phosphorylation);GO:0006468(protein phosphorylation)	04016(MAPK signaling pathway - plant);04016(MAPK signaling pathway - plant)	K20714	EC:2.7.11.1		0	0.0316766	0.0324813	3.98695	3.01769	4.77896	0.00544468	-7.52094	1.99662e-31	4.87554e-30	down	yes
MSTRG.6181	HORVU2Hr1G123030	HORVU2Hr1G123030.3;HORVU2Hr1G123030.2;HORVU2Hr1G123030.1	NA	00010(Glycolysis / Gluconeogenesis);00051(Fructose and mannose metabolism);00562(Inositol phosphate metabolism);00710(Carbon fixation in photosynthetic organisms);04144(Endocytosis);04144(Endocytosis)	K12486;K01803	EC:5.3.1.1		6.56393	10.1792	9.11362	0	0.0476903	0	542.18	9.08263	2.11723e-31	5.16423e-30	up	yes
MSTRG.7175		MSTRG.7175.1	NA	NA	NA	NA		0.141155	0.124454	0.652667	22.5947	23.747	22.2241	0.0133926	-6.22242	2.1365e-31	5.20534e-30	down	yes
MSTRG.4829		MSTRG.4829.1	NA	NA	NA	NA		9.39901	7.24528	13.8299	0	0	0	inf	inf	2.16801e-31	5.27614e-30	up	yes
MSTRG.10601	HORVU4Hr1G064590	HORVU4Hr1G064590.2;HORVU4Hr1G064590.3;HORVU4Hr1G064590.1	GO:0005829(cytosol);GO:0005829(cytosol)	NA	NA	NA		1.73482	4.10058	4.12313	40.3712	36.5599	51.5963	0.0774817	-3.69	2.20129e-31	5.35109e-30	down	yes
MSTRG.10837	HORVU4Hr1G073650	HORVU4Hr1G073650.2;HORVU4Hr1G073650.5;HORVU4Hr1G073650.1;HORVU4Hr1G073650.3;HORVU4Hr1G073650.4;HORVU4Hr1G073650.8	GO:0003677(DNA binding);GO:0003700(DNA-binding transcription factor activity);GO:0005634(nucleus);GO:0006355(regulation of transcription, DNA-templated);GO:0043565(sequence-specific DNA binding);GO:0043565(sequence-specific DNA binding)	NA	NA	NA		0.256781	0.385864	0.455756	5.41084	4.69946	5.72578	0.0693607	-3.84974	2.2673e-31	5.50535e-30	down	yes
MSTRG.14110	HORVU5Hr1G118530	HORVU5Hr1G118530.1;HORVU5Hr1G118530.4;HORVU5Hr1G118530.2	GO:0003824(catalytic activity);GO:0003824(catalytic activity)	NA	NA	NA		0.0551082	0.0743936	0.218602	6.52886	6.03465	8.75749	0.0163268	-5.93661	2.28259e-31	5.53625e-30	down	yes
MSTRG.8819	HORVU3Hr1G107090	HORVU3Hr1G107090.2;HORVU3Hr1G107090.3;HORVU3Hr1G107090.1	GO:0005509(calcium ion binding);GO:0005509(calcium ion binding)	04626(Plant-pathogen interaction);04626(Plant-pathogen interaction)	K13448	NA		1.49241	0.911095	1.49343	11.6655	9.97883	12.1893	0.115179	-3.11805	2.62638e-31	6.36292e-30	down	yes
MSTRG.3889	HORVU2Hr1G032400	HORVU2Hr1G032400.1;HORVU2Hr1G032400.3;HORVU2Hr1G032400.9;HORVU2Hr1G032400.4;HORVU2Hr1G032400.15;HORVU2Hr1G032400.14;HORVU2Hr1G032400.13;MSTRG.3889.1;HORVU2Hr1G032400.2;HORVU2Hr1G032400.6;HORVU2Hr1G032400.11;HORVU2Hr1G032400.17;HORVU2Hr1G032400.8;HORVU2Hr1G032400.10	GO:0003824(catalytic activity);GO:0003824(catalytic activity)	NA	NA	NA		5.98135	8.66582	6.33983	39.1828	48.5071	37.9573	0.167031	-2.58181	2.74702e-31	6.64773e-30	down	yes
MSTRG.11081	HORVU4Hr1G083000	HORVU4Hr1G083000.1;HORVU4Hr1G083000.2;HORVU4Hr1G083000.6;HORVU4Hr1G083000.7;HORVU4Hr1G083000.3;HORVU4Hr1G083000.5	GO:0003700(DNA-binding transcription factor activity);GO:0006355(regulation of transcription, DNA-templated);GO:0006355(regulation of transcription, DNA-templated)	04016(MAPK signaling pathway - plant);04016(MAPK signaling pathway - plant)	K20557	NA		0.412041	0.3533	0.231993	4.10716	4.05493	5.29414	0.0741169	-3.75405	3.27317e-31	7.91211e-30	down	yes
MSTRG.11344	HORVU5Hr1G001750	HORVU5Hr1G001750.4;HORVU5Hr1G001750.3;HORVU5Hr1G001750.2;HORVU5Hr1G001750.1;HORVU5Hr1G001750.7;MSTRG.11344.6;HORVU5Hr1G001750.5;HORVU5Hr1G001750.9;MSTRG.11344.1;HORVU5Hr1G001750.6;HORVU5Hr1G001750.8	GO:0016020(membrane);GO:0016021(integral component of membrane);GO:0016021(integral component of membrane)	NA	NA	NA	Predicted protein; Uncharacterized protein [Source:UniProtKB/TrEMBL;Acc:M0V0C8]	0	0.0412864	0.0807491	4.21961	8.49182	5.26889	0.00678717	-7.20297	3.50459e-31	8.46204e-30	down	yes
MSTRG.7594	HORVU3Hr1G060500	HORVU3Hr1G060500.5;HORVU3Hr1G060500.1;HORVU3Hr1G060500.2;HORVU3Hr1G060500.3	GO:0003677(DNA binding);GO:0003700(DNA-binding transcription factor activity);GO:0005634(nucleus);GO:0006355(regulation of transcription, DNA-templated);GO:0016020(membrane);GO:0016021(integral component of membrane);GO:0043565(sequence-specific DNA binding);GO:0043565(sequence-specific DNA binding)	04016(MAPK signaling pathway - plant);04626(Plant-pathogen interaction);04626(Plant-pathogen interaction)	K13424	NA	Predicted protein [Source:UniProtKB/TrEMBL;Acc:F2D2E5]	4.53556	2.76971	4.17779	0.054612	0.109154	0.0920886	44.8812	5.48804	3.51208e-31	8.47064e-30	up	yes
MSTRG.8872	HORVU3Hr1G109590	HORVU3Hr1G109590.2	GO:0016020(membrane);GO:0016021(integral component of membrane);GO:0016757(transferase activity, transferring glycosyl groups)	00514(Other types of O-glycan biosynthesis)	K18134	EC:2.4.1.255		0.874922	0.762235	1.05615	8.14998	8.7097	9.18697	0.103403	-3.27365	3.51999e-31	8.48022e-30	down	yes
MSTRG.16190	HORVU6Hr1G089010	HORVU6Hr1G089010.4;HORVU6Hr1G089010.3;HORVU6Hr1G089010.6	GO:0005515(protein binding);GO:0005886(plasma membrane);GO:0005886(plasma membrane)	NA	NA	NA		21.7101	21.8656	22.8173	1.83849	2.23721	1.92159	11.0705	3.46865	3.59758e-31	8.65749e-30	up	yes
MSTRG.3132	HORVU2Hr1G000260	HORVU2Hr1G000260.1	NA	00920(Sulfur metabolism);00270(Cysteine and methionine metabolism);00460(Cyanoamino acid metabolism)	K13034	EC:2.5.1.47;EC:4.4.1.9		5.75262	8.93186	4.62479	0	0	0	inf	inf	3.6861e-31	8.86061e-30	up	yes
MSTRG.2837	HORVU1Hr1G082660	HORVU1Hr1G082660.1	GO:0006520(cellular amino acid metabolic process);GO:0030170(pyridoxal phosphate binding)	00260(Glycine, serine and threonine metabolism);00750(Vitamin B6 metabolism)	K01733	EC:4.2.3.1		59.1877	54.0473	49.0681	4.80216	4.09556	5.53904	11.2424	3.49087	3.83314e-31	9.20381e-30	up	yes
MSTRG.7538	HORVU3Hr1G057840	HORVU3Hr1G057840.40;HORVU3Hr1G057840.44;HORVU3Hr1G057840.7;HORVU3Hr1G057840.12;HORVU3Hr1G057840.8;HORVU3Hr1G057840.43;HORVU3Hr1G057840.41;HORVU3Hr1G057840.13;HORVU3Hr1G057840.26;HORVU3Hr1G057840.58;HORVU3Hr1G057840.36;HORVU3Hr1G057840.19;HORVU3Hr1G057840.10;HORVU3Hr1G057840.35;HORVU3Hr1G057840.56;HORVU3Hr1G057840.16;HORVU3Hr1G057840.51;HORVU3Hr1G057840.45;HORVU3Hr1G057840.14;HORVU3Hr1G057840.33;H…	GO:0008270(zinc ion binding);GO:0008270(zinc ion binding)	NA	NA	NA		0.835396	1.03204	0.814372	6.7325	7.18843	6.485	0.131423	-2.92771	4.17478e-31	1.0013e-29	down	yes
MSTRG.167	HORVU0Hr1G005300	HORVU0Hr1G005300.2;HORVU0Hr1G005300.10;HORVU0Hr1G005300.1;HORVU0Hr1G005300.11;HORVU0Hr1G005300.5;HORVU0Hr1G005300.13;HORVU0Hr1G005300.9;HORVU0Hr1G005300.4;HORVU0Hr1G005300.7;HORVU0Hr1G005300.3;HORVU0Hr1G005300.12	GO:0016491(oxidoreductase activity);GO:0046872(metal ion binding);GO:0055114(oxidation-reduction process);GO:0055114(oxidation-reduction process)	00941(Flavonoid biosynthesis);00940(Phenylpropanoid biosynthesis);00940(Phenylpropanoid biosynthesis)	K00475;K06892	EC:1.14.11.9;EC:1.14.11.-		13.0035	9.79221	13.0148	0.408054	0.258946	0.331669	35.8583	5.16423	4.55814e-31	1.09203e-29	up	yes
MSTRG.5749	HORVU2Hr1G105690	HORVU2Hr1G105690.3	NA	00460(Cyanoamino acid metabolism)	K20802	EC:4.1.2.10		0.722437	0.910623	0.809394	9.67441	10.1145	11.5377	0.0779674	-3.68099	4.84154e-31	1.15864e-29	down	yes
MSTRG.16354	HORVU6Hr1G094880	MSTRG.16354.1;MSTRG.16354.2	NA	NA	NA	NA		11.6238	14.7496	12.4066	63.9852	64.2781	61.9788	0.203846	-2.29445	4.99337e-31	1.19365e-29	down	yes
MSTRG.6539	HORVU3Hr1G014770	HORVU3Hr1G014770.1	NA	NA	NA	NA		16.6458	12.8082	22.4248	0.262238	0.384107	0.281527	55.9117	5.80508	5.66583e-31	1.3529e-29	up	yes
MSTRG.2859	HORVU1Hr1G083420	HORVU1Hr1G083420.1;HORVU1Hr1G083420.7;HORVU1Hr1G083420.5;HORVU1Hr1G083420.15;HORVU1Hr1G083420.2;HORVU1Hr1G083420.13;HORVU1Hr1G083420.8;HORVU1Hr1G083420.9;HORVU1Hr1G083420.12;HORVU1Hr1G083420.3;HORVU1Hr1G083420.6;HORVU1Hr1G083420.17;HORVU1Hr1G083420.10;HORVU1Hr1G083420.11;HORVU1Hr1G083420.4;HORVU1Hr1G083420.19;HORVU1Hr1G083420.16	GO:0003677(DNA binding);GO:0003700(DNA-binding transcription factor activity);GO:0005634(nucleus);GO:0006355(regulation of transcription, DNA-templated);GO:0042802(identical protein binding);GO:0043565(sequence-specific DNA binding);GO:0043565(sequence-specific DNA binding)	NA	NA	NA	Heat shock factor A2c [Source:UniProtKB/TrEMBL;Acc:F2D3K2]	2.55263	4.54474	5.55566	39.4296	34.3294	45.8841	0.105756	-3.24118	6.10733e-31	1.45671e-29	down	yes
MSTRG.5437		MSTRG.5437.1	NA	NA	NA	NA		79.4942	59.9299	62.4654	4.07092	4.8867	2.90039	17.0256	4.08963	6.18897e-31	1.47455e-29	up	yes
MSTRG.5692	HORVU2Hr1G104080	HORVU2Hr1G104080.1	GO:0016020(membrane);GO:0016021(integral component of membrane)	NA	NA	NA		1.61718	1.69615	4.1134	76.747	94.1079	40.1698	0.0351937	-4.82854	6.27769e-31	1.49403e-29	down	yes
MSTRG.15853	HORVU6Hr1G075810	HORVU6Hr1G075810.2;HORVU6Hr1G075810.1	GO:0005506(iron ion binding);GO:0008610(lipid biosynthetic process);GO:0016020(membrane);GO:0016021(integral component of membrane);GO:0016491(oxidoreductase activity);GO:0055114(oxidation-reduction process);GO:0055114(oxidation-reduction process)	00600(Sphingolipid metabolism);00600(Sphingolipid metabolism)	K04713	EC:1.14.18.5	Predicted protein [Source:UniProtKB/TrEMBL;Acc:F2D3Q3]	2.22095	2.45885	2.26136	25.6422	35.4395	20.5009	0.0850814	-3.55501	6.2918e-31	1.49574e-29	down	yes
MSTRG.10628	HORVU4Hr1G065920	MSTRG.10628.1;HORVU4Hr1G065920.1	GO:0004506(squalene monooxygenase activity);GO:0016020(membrane);GO:0016021(integral component of membrane);GO:0016126(sterol biosynthetic process);GO:0050660(flavin adenine dinucleotide binding);GO:0055114(oxidation-reduction process)	00100(Steroid biosynthesis);00909(Sesquiterpenoid and triterpenoid biosynthesis)	K00511	EC:1.14.14.17		16.4402	14.7774	15.1094	68.3484	72.5527	74.7154	0.214859	-2.21854	6.30738e-31	1.49779e-29	down	yes
MSTRG.3898	HORVU2Hr1G032730	MSTRG.3898.1;HORVU2Hr1G032730.10;HORVU2Hr1G032730.9;HORVU2Hr1G032730.8;HORVU2Hr1G032730.12;HORVU2Hr1G032730.4;HORVU2Hr1G032730.7	GO:0003676(nucleic acid binding);GO:0003723(RNA binding);GO:0003723(RNA binding)	NA	NA	NA		16.6436	8.98618	9.82757	0.35705	0.536572	0.390754	27.6066	4.78694	6.31957e-31	1.49904e-29	up	yes
MSTRG.17131	HORVU7Hr1G041470	HORVU7Hr1G041470.1;HORVU7Hr1G041470.4;HORVU7Hr1G041470.2;HORVU7Hr1G041470.3	NA	00073(Cutin, suberine and wax biosynthesis);00073(Cutin, suberine and wax biosynthesis)	K17991	EC:1.11.2.3		2.89973	2.71918	3.08091	18.4115	22.293	26.544	0.129368	-2.95044	7.17255e-31	1.6995e-29	down	yes
MSTRG.903		MSTRG.903.1	NA	NA	NA	NA		0	0	0	44.7017	11.5667	52.0303	-inf	-inf	7.31402e-31	1.73112e-29	down	yes
MSTRG.8555	HORVU3Hr1G091800	HORVU3Hr1G091800.1	GO:0006508(proteolysis);GO:0008233(peptidase activity);GO:0008234(cysteine-type peptidase activity);GO:0016787(hydrolase activity)	NA	NA	NA		123.447	24.6945	36.0443	0.114746	0.113907	0.298057	349.692	8.44994	8.51146e-31	2.01233e-29	up	yes
MSTRG.3743	HORVU2Hr1G027470	HORVU2Hr1G027470.4;HORVU2Hr1G027470.3;HORVU2Hr1G027470.5;HORVU2Hr1G027470.2	GO:0004497(monooxygenase activity);GO:0005506(iron ion binding);GO:0016020(membrane);GO:0016021(integral component of membrane);GO:0016491(oxidoreductase activity);GO:0016705(oxidoreductase activity, acting on paired donors, with incorporation or reduction of molecular oxygen);GO:0020037(heme binding);GO:0046872(metal ion binding);GO:0055114(oxidation-reduction process);GO:0055114(oxidation-reduc…	NA	NA	NA		10.2555	5.49291	6.19958	62.3425	53.5473	70.0858	0.118015	-3.08296	9.69307e-31	2.28918e-29	down	yes
MSTRG.5905	HORVU2Hr1G111280	HORVU2Hr1G111280.1	NA	NA	NA	NA		8.37669	13.8975	10.6129	0	0	0	inf	inf	9.80273e-31	2.31254e-29	up	yes
MSTRG.9792		MSTRG.9792.1	NA	NA	NA	NA		0	0	0	6.07641	7.09073	5.98728	-inf	-inf	1.15861e-30	2.73027e-29	down	yes
MSTRG.7274		MSTRG.7274.1	NA	NA	NA	NA		0	0	0	4.29633	4.33613	5.39791	-inf	-inf	1.17286e-30	2.76083e-29	down	yes
MSTRG.5667		MSTRG.5667.1	NA	NA	NA	NA		0.203161	0	0.148966	20.117	19.3968	28.8408	0.00515147	-7.6008	1.18152e-30	2.77817e-29	down	yes
MSTRG.6652	HORVU3Hr1G019580	HORVU3Hr1G019580.5;HORVU3Hr1G019580.9;HORVU3Hr1G019580.16;HORVU3Hr1G019580.17;HORVU3Hr1G019580.8;HORVU3Hr1G019580.3;HORVU3Hr1G019580.4;MSTRG.6652.1;HORVU3Hr1G019580.7;HORVU3Hr1G019580.11;HORVU3Hr1G019580.1	GO:0000166(nucleotide binding);GO:0003824(catalytic activity);GO:0003872(6-phosphofructokinase activity);GO:0005524(ATP binding);GO:0005737(cytoplasm);GO:0006002(fructose 6-phosphate metabolic process);GO:0006096(glycolytic process);GO:0008152(metabolic process);GO:0016301(kinase activity);GO:0016310(phosphorylation);GO:0016740(transferase activity);GO:0046872(metal ion binding);GO:0061615(glycol…	00010(Glycolysis / Gluconeogenesis);00030(Pentose phosphate pathway);00051(Fructose and mannose metabolism);00052(Galactose metabolism);03018(RNA degradation);03018(RNA degradation)	K00850	EC:2.7.1.11	ATP-dependent 6-phosphofructokinase [Source:UniProtKB/TrEMBL;Acc:A0A287KC94]	12.9591	14.6437	17.09	78.2652	73.2488	77.5345	0.195124	-2.35754	1.20198e-30	2.82321e-29	down	yes
MSTRG.4727	HORVU2Hr1G070440	HORVU2Hr1G070440.7;HORVU2Hr1G070440.1;HORVU2Hr1G070440.2;HORVU2Hr1G070440.8;HORVU2Hr1G070440.9;HORVU2Hr1G070440.6	NA	NA	NA	NA		0.107254	0.061874	0.35702	11.7504	12.2923	9.71171	0.0155875	-6.00346	1.36574e-30	3.20437e-29	down	yes
MSTRG.12223		MSTRG.12223.1	NA	NA	NA	NA		0	0	0.054389	10.9399	11.5885	8.29365	0.00176461	-9.14643	1.41831e-30	3.32409e-29	down	yes
MSTRG.7725		MSTRG.7725.1	NA	NA	NA	NA		0.32233	2.19524	2.82293	189.968	220.988	177.451	0.0090762	-6.7837	1.47534e-30	3.454e-29	down	yes
MSTRG.4937	HORVU2Hr1G078570	HORVU2Hr1G078570.11;HORVU2Hr1G078570.9;HORVU2Hr1G078570.8;HORVU2Hr1G078570.12;HORVU2Hr1G078570.15;HORVU2Hr1G078570.1;HORVU2Hr1G078570.2;HORVU2Hr1G078570.3;MSTRG.4937.10;HORVU2Hr1G078570.10;HORVU2Hr1G078570.5;HORVU2Hr1G078570.7;HORVU2Hr1G078570.16;HORVU2Hr1G078570.6;HORVU2Hr1G078570.4	GO:0016491(oxidoreductase activity);GO:0055114(oxidation-reduction process);GO:0055114(oxidation-reduction process)	NA	NA	NA		6.87115	4.4889	5.56569	31.448	32.6484	37.1901	0.167108	-2.58115	1.49713e-30	3.5012e-29	down	yes
MSTRG.3984	HORVU2Hr1G035870	HORVU2Hr1G035870.1;HORVU2Hr1G035870.3	NA	03008(Ribosome biogenesis in eukaryotes);03008(Ribosome biogenesis in eukaryotes)	K14548	NA		1.19539	2.36799	4.6722	62.6067	58.2181	69.3374	0.0433082	-4.52922	1.4996e-30	3.50318e-29	down	yes
HORVU1Hr1G025280	HORVU1Hr1G025280	HORVU1Hr1G025280.2;HORVU1Hr1G025280.1;HORVU1Hr1G025280.3	GO:0000166(nucleotide binding);GO:0004672(protein kinase activity);GO:0004674(protein serine/threonine kinase activity);GO:0005515(protein binding);GO:0005524(ATP binding);GO:0006468(protein phosphorylation);GO:0016020(membrane);GO:0016021(integral component of membrane);GO:0016301(kinase activity);GO:0016310(phosphorylation);GO:0016740(transferase activity);GO:0016740(transferase activity)	NA	NA	NA		0	0	0	1.12691	1.08211	1.10375	-inf	-inf	1.62218e-30	3.78545e-29	down	yes
MSTRG.11141	HORVU4Hr1G084740	HORVU4Hr1G084740.4;HORVU4Hr1G084740.1	GO:0005215(transporter activity);GO:0016020(membrane);GO:0016021(integral component of membrane);GO:0022857(transmembrane transporter activity);GO:0055085(transmembrane transport);GO:0055085(transmembrane transport)	NA	NA	NA		4.63394	5.52453	5.28807	0.072101	0.0238784	0.023806	128.952	7.01069	1.65568e-30	3.85943e-29	up	yes
MSTRG.9554	HORVU4Hr1G016940	HORVU4Hr1G016940.3;HORVU4Hr1G016940.1;HORVU4Hr1G016940.5;HORVU4Hr1G016940.2;HORVU4Hr1G016940.4	GO:0004601(peroxidase activity);GO:0005576(extracellular region);GO:0006979(response to oxidative stress);GO:0016020(membrane);GO:0016021(integral component of membrane);GO:0016491(oxidoreductase activity);GO:0020037(heme binding);GO:0042744(hydrogen peroxide catabolic process);GO:0046872(metal ion binding);GO:0055114(oxidation-reduction process);GO:0098869(cellular oxidant detoxification);GO:009…	00940(Phenylpropanoid biosynthesis);00940(Phenylpropanoid biosynthesis)	K00430	EC:1.11.1.7		12.1563	9.29433	10.2954	0.225287	0.381234	0.223753	38.2355	5.25684	1.70505e-30	3.97021e-29	up	yes
MSTRG.3172	HORVU2Hr1G002020	HORVU2Hr1G002020.1;HORVU2Hr1G002020.4	GO:0000166(nucleotide binding);GO:0004672(protein kinase activity);GO:0004674(protein serine/threonine kinase activity);GO:0005515(protein binding);GO:0005524(ATP binding);GO:0006468(protein phosphorylation);GO:0016020(membrane);GO:0016021(integral component of membrane);GO:0016301(kinase activity);GO:0016310(phosphorylation);GO:0016740(transferase activity);GO:0016740(transferase activity)	NA	NA	NA		2.29887	1.73832	3.64426	0	0.0125906	0	610.093	9.25289	1.73094e-30	4.02615e-29	up	yes
MSTRG.904	HORVU1Hr1G000990	MSTRG.904.1	NA	NA	NA	NA		0	0	0	39.2503	13.1254	85.4312	-inf	-inf	1.87186e-30	4.34925e-29	down	yes
MSTRG.10373	HORVU4Hr1G057200	HORVU4Hr1G057200.5;HORVU4Hr1G057200.6;HORVU4Hr1G057200.1;HORVU4Hr1G057200.3;HORVU4Hr1G057200.7;HORVU4Hr1G057200.4;HORVU4Hr1G057200.2;HORVU4Hr1G057200.8	GO:0000165(MAPK cascade);GO:0000166(nucleotide binding);GO:0004672(protein kinase activity);GO:0004674(protein serine/threonine kinase activity);GO:0004707(MAP kinase activity);GO:0005524(ATP binding);GO:0005622(intracellular);GO:0005634(nucleus);GO:0005737(cytoplasm);GO:0005938(cell cortex);GO:0006468(protein phosphorylation);GO:0006970(response to osmotic stress);GO:0006979(response to oxidativ…	04016(MAPK signaling pathway - plant);04016(MAPK signaling pathway - plant)	K20536	EC:2.7.11.24	Mitogen-activated protein kinase [Source:UniProtKB/TrEMBL;Acc:M0V3Q0]	13.008	20.5928	16.8095	0.677595	0.955266	1.07115	18.6428	4.22055	1.94283e-30	4.50928e-29	up	yes
MSTRG.10982	HORVU4Hr1G079230	HORVU4Hr1G079230.2;HORVU4Hr1G079230.1	GO:0015267(channel activity);GO:0016020(membrane);GO:0016021(integral component of membrane);GO:0055085(transmembrane transport);GO:0055085(transmembrane transport)	NA	NA	NA	Predicted protein [Source:UniProtKB/TrEMBL;Acc:D2KZ38]	40.4929	40.5507	42.739	183.047	302.485	326.705	0.152397	-2.71409	2.05524e-30	4.76505e-29	down	yes
MSTRG.18549	HORVU7Hr1G103870	HORVU7Hr1G103870.9;HORVU7Hr1G103870.4;HORVU7Hr1G103870.3;HORVU7Hr1G103870.5;HORVU7Hr1G103870.10;HORVU7Hr1G103870.22;HORVU7Hr1G103870.19;HORVU7Hr1G103870.11;HORVU7Hr1G103870.21;HORVU7Hr1G103870.1;HORVU7Hr1G103870.2;HORVU7Hr1G103870.16;HORVU7Hr1G103870.12	GO:0004089(carbonate dehydratase activity);GO:0008270(zinc ion binding);GO:0015976(carbon utilization);GO:0016020(membrane);GO:0016021(integral component of membrane);GO:0016829(lyase activity);GO:0016829(lyase activity)	00910(Nitrogen metabolism);00910(Nitrogen metabolism)	K01673	EC:4.2.1.1		2.93444	1.25604	3.02782	0.0246545	0.0352132	0.0242037	85.8591	6.4239	2.06299e-30	4.77789e-29	up	yes
MSTRG.6342	HORVU3Hr1G003050	HORVU3Hr1G003050.2;MSTRG.6342.2;HORVU3Hr1G003050.3;HORVU3Hr1G003050.1;HORVU3Hr1G003050.5	GO:0003824(catalytic activity);GO:0004351(glutamate decarboxylase activity);GO:0006536(glutamate metabolic process);GO:0016829(lyase activity);GO:0016831(carboxy-lyase activity);GO:0019752(carboxylic acid metabolic process);GO:0030170(pyridoxal phosphate binding);GO:0030170(pyridoxal phosphate binding)	00650(Butanoate metabolism);00250(Alanine, aspartate and glutamate metabolism);00410(beta-Alanine metabolism);00430(Taurine and hypotaurine metabolism);00430(Taurine and hypotaurine metabolism)	K01580	EC:4.1.1.15	Glutamate decarboxylase [Source:UniProtKB/TrEMBL;Acc:A0A287JYC4]	2.03246	9.575	4.91053	179.5	174.373	178.308	0.0310383	-5.0098	2.07276e-30	4.79538e-29	down	yes
MSTRG.2576		MSTRG.2576.1	NA	NA	NA	NA		0.498261	0.649337	0.576148	8.79263	10.9449	8.33035	0.0614135	-4.0253	2.29594e-30	5.306e-29	down	yes
MSTRG.11020	HORVU4Hr1G080590	HORVU4Hr1G080590.1;HORVU4Hr1G080590.5;HORVU4Hr1G080590.3;HORVU4Hr1G080590.4;HORVU4Hr1G080590.2	NA	NA	NA	NA		32.5159	17.2828	16.8812	0.686272	0.428833	0.584269	39.2379	5.29418	2.316e-30	5.34664e-29	up	yes
MSTRG.9132	HORVU4Hr1G002650	HORVU4Hr1G002650.2	NA	NA	NA	NA		85.1367	82.2331	196.611	2.95762	3.93239	4.64205	31.5625	4.98014	2.34224e-30	5.40042e-29	up	yes
MSTRG.15516	HORVU6Hr1G062830	MSTRG.15516.1;HORVU6Hr1G062830.17;HORVU6Hr1G062830.1;HORVU6Hr1G062830.21;HORVU6Hr1G062830.7	GO:0001729(ceramide kinase activity);GO:0003951(NAD+ kinase activity);GO:0005509(calcium ion binding);GO:0006672(ceramide metabolic process);GO:0008219(cell death);GO:0016301(kinase activity);GO:0016310(phosphorylation);GO:0043067(regulation of programmed cell death);GO:0046834(lipid phosphorylation);GO:0046834(lipid phosphorylation)	00600(Sphingolipid metabolism);00600(Sphingolipid metabolism)	K04715	EC:2.7.1.138		1.55073	1.78216	1.27929	8.52199	8.32141	9.76599	0.173329	-2.52841	2.34431e-30	5.40042e-29	down	yes
MSTRG.10652	HORVU4Hr1G066860	HORVU4Hr1G066860.1;HORVU4Hr1G066860.4;HORVU4Hr1G066860.6;HORVU4Hr1G066860.3;HORVU4Hr1G066860.8;HORVU4Hr1G066860.5;HORVU4Hr1G066860.2	GO:0000166(nucleotide binding);GO:0003824(catalytic activity);GO:0004356(glutamate-ammonia ligase activity);GO:0005524(ATP binding);GO:0006542(glutamine biosynthetic process);GO:0006807(nitrogen compound metabolic process);GO:0016874(ligase activity);GO:0016874(ligase activity)	00630(Glyoxylate and dicarboxylate metabolism);00910(Nitrogen metabolism);00250(Alanine, aspartate and glutamate metabolism);00220(Arginine biosynthesis);00220(Arginine biosynthesis)	K01915	EC:6.3.1.2	Glutamine synthetase [Source:UniProtKB/TrEMBL;Acc:A0A287PFH8]	23.643	9.22779	12.9168	0.21397	0.321742	0.164379	65.4023	6.03127	2.70904e-30	6.23398e-29	up	yes
MSTRG.6467	HORVU3Hr1G010920	HORVU3Hr1G010920.4;HORVU3Hr1G010920.1;HORVU3Hr1G010920.3;HORVU3Hr1G010920.2	GO:0016788(hydrolase activity, acting on ester bonds);GO:0016788(hydrolase activity, acting on ester bonds)	00901(Indole alkaloid biosynthesis);00901(Indole alkaloid biosynthesis)	K21026	EC:3.1.1.80		14.6141	6.30288	8.43688	0.183035	0.176893	0.196288	52.7742	5.72176	3.20317e-30	7.3632e-29	up	yes
MSTRG.4120		MSTRG.4120.1	NA	NA	NA	NA		0	0	0	9.2585	8.09593	13.79	-inf	-inf	3.4358e-30	7.88953e-29	down	yes
MSTRG.15809	HORVU6Hr1G073910	HORVU6Hr1G073910.1;HORVU6Hr1G073910.2	GO:0005783(endoplasmic reticulum);GO:0006886(intracellular protein transport);GO:0016020(membrane);GO:0016021(integral component of membrane);GO:0016021(integral component of membrane)	NA	NA	NA		18.2157	18.2693	16.9183	76.7883	80.9887	79.7491	0.224831	-2.15309	3.59478e-30	8.2458e-29	down	yes
MSTRG.2013	HORVU1Hr1G054090	HORVU1Hr1G054090.1;HORVU1Hr1G054090.2	NA	NA	NA	NA		1.13344	1.1269	1.17384	12.2069	13.1856	9.54297	0.0983009	-3.34665	4.15416e-30	9.51882e-29	down	yes
MSTRG.3807		MSTRG.3807.1	NA	NA	NA	NA		0.054112	0	0	5.2903	5.47008	5.24474	0.00338092	-8.20837	4.21827e-30	9.65544e-29	down	yes
HORVU3Hr1G016850	HORVU3Hr1G016850	HORVU3Hr1G016850.4;HORVU3Hr1G016850.3;HORVU3Hr1G016850.1	GO:0004553(hydrolase activity, hydrolyzing O-glycosyl compounds);GO:0005576(extracellular region);GO:0005618(cell wall);GO:0005975(carbohydrate metabolic process);GO:0006073(cellular glucan metabolic process);GO:0008152(metabolic process);GO:0010411(xyloglucan metabolic process);GO:0016740(transferase activity);GO:0016762(xyloglucan:xyloglucosyl transferase activity);GO:0016787(hydrolase activity…	NA	NA	NA	Xyloglucan endotransglucosylase/hydrolase [Source:UniProtKB/TrEMBL;Acc:A0A287K963]	3.49399	4.11256	2.94332	0	0	0	inf	inf	4.25642e-30	9.73245e-29	up	yes
MSTRG.14822	HORVU6Hr1G027810	MSTRG.14822.2;HORVU6Hr1G027810.1	NA	NA	NA	NA		8.09096	6.95721	9.9087	0	0	0	inf	inf	4.42114e-30	1.00984e-28	up	yes
MSTRG.17063	HORVU7Hr1G038420	HORVU7Hr1G038420.1;HORVU7Hr1G038420.7;HORVU7Hr1G038420.4;HORVU7Hr1G038420.3;HORVU7Hr1G038420.10;HORVU7Hr1G038420.6;HORVU7Hr1G038420.9;HORVU7Hr1G038420.5	GO:0004373(glycogen (starch) synthase activity);GO:0009501(amyloplast);GO:0009507(chloroplast);GO:0016757(transferase activity, transferring glycosyl groups);GO:0019252(starch biosynthetic process);GO:0019252(starch biosynthetic process)	00500(Starch and sucrose metabolism);00500(Starch and sucrose metabolism)	K00703	EC:2.4.1.21	Starch synthase, chloroplastic/amyloplastic [Source:UniProtKB/TrEMBL;Acc:A0A287W4F7]	0.715765	0.554783	0.31365	7.98019	7.74357	5.60769	0.0742658	-3.75116	4.64267e-30	1.05931e-28	down	yes
MSTRG.5509	HORVU2Hr1G098330	HORVU2Hr1G098330.1	NA	NA	NA	NA		5.43439	3.51521	2.6763	41.2094	35.0823	39.6915	0.100238	-3.3185	4.72521e-30	1.07701e-28	down	yes
MSTRG.9213		MSTRG.9213.1	NA	NA	NA	NA		2.67112	4.87928	3.21316	27.3509	24.0932	28.6042	0.134464	-2.89471	4.83612e-30	1.10108e-28	down	yes
MSTRG.7988	HORVU3Hr1G074290	HORVU3Hr1G074290.4;HORVU3Hr1G074290.11;HORVU3Hr1G074290.6;HORVU3Hr1G074290.20;HORVU3Hr1G074290.3;HORVU3Hr1G074290.8;HORVU3Hr1G074290.21;HORVU3Hr1G074290.22;HORVU3Hr1G074290.18;HORVU3Hr1G074290.23;HORVU3Hr1G074290.7;HORVU3Hr1G074290.19;HORVU3Hr1G074290.14;HORVU3Hr1G074290.16;HORVU3Hr1G074290.2;HORVU3Hr1G074290.15;HORVU3Hr1G074290.10;HORVU3Hr1G074290.13	GO:0006855(drug transmembrane transport);GO:0015238(drug transmembrane transporter activity);GO:0015297(antiporter activity);GO:0016020(membrane);GO:0016021(integral component of membrane);GO:0055085(transmembrane transport);GO:0055085(transmembrane transport)	NA	NA	NA	Protein DETOXIFICATION [Source:UniProtKB/TrEMBL;Acc:A0A287LP17]	8.79099	9.61081	13.5822	0.273642	0.4855	0.334307	29.2505	4.87039	4.84102e-30	1.10108e-28	up	yes
MSTRG.4161	HORVU2Hr1G043780	HORVU2Hr1G043780.1	NA	04075(Plant hormone signal transduction)	K14494	NA	Predicted protein [Source:UniProtKB/TrEMBL;Acc:F2D739]	17.5737	17.2375	18.0084	77.2707	82.0606	82.5772	0.218346	-2.19532	4.87342e-30	1.10728e-28	down	yes
MSTRG.11415		MSTRG.11415.1	NA	NA	NA	NA		0	0	0	16.1934	12.7079	21.7155	-inf	-inf	4.90931e-30	1.11426e-28	down	yes
MSTRG.4743	HORVU2Hr1G071270	HORVU2Hr1G071270.1;HORVU2Hr1G071270.2;HORVU2Hr1G071270.4;HORVU2Hr1G071270.3	GO:0003677(DNA binding);GO:0003700(DNA-binding transcription factor activity);GO:0005634(nucleus);GO:0006351(transcription, DNA-templated);GO:0006355(regulation of transcription, DNA-templated);GO:0006355(regulation of transcription, DNA-templated)	03040(Spliceosome);03040(Spliceosome)	K12900	NA		15.2648	14.1487	16.3666	0.586716	0.619411	0.566122	25.8316	4.69106	5.4323e-30	1.23166e-28	up	yes
MSTRG.5467	HORVU2Hr1G096640	MSTRG.5467.2;HORVU2Hr1G096640.2;HORVU2Hr1G096640.3;HORVU2Hr1G096640.1	NA	NA	NA	NA		4.86286	3.51445	2.81109	29.0726	23.5871	34.1979	0.128813	-2.95665	5.71634e-30	1.2947e-28	down	yes
MSTRG.17412	HORVU7Hr1G053300	HORVU7Hr1G053300.1;HORVU7Hr1G053300.5;HORVU7Hr1G053300.3;HORVU7Hr1G053300.2	NA	04626(Plant-pathogen interaction);04626(Plant-pathogen interaction)	K13456	NA		3.43161	2.64855	3.22952	0.0242358	0.0434565	0.0450213	82.5959	6.368	5.89685e-30	1.33419e-28	up	yes
MSTRG.3125	HORVU2Hr1G000090	HORVU2Hr1G000090.2;HORVU2Hr1G000090.1;HORVU2Hr1G000090.9;HORVU2Hr1G000090.6;HORVU2Hr1G000090.8;HORVU2Hr1G000090.4;HORVU2Hr1G000090.3;HORVU2Hr1G000090.7	GO:0003824(catalytic activity);GO:0004721(phosphoprotein phosphatase activity);GO:0004722(protein serine/threonine phosphatase activity);GO:0006470(protein dephosphorylation);GO:0016787(hydrolase activity);GO:0043169(cation binding);GO:0046872(metal ion binding);GO:0046872(metal ion binding)	04016(MAPK signaling pathway - plant);04075(Plant hormone signal transduction);04075(Plant hormone signal transduction)	K14497	EC:3.1.3.16		0.0771245	0.141763	0.0928695	3.81771	3.15817	1.6552	0.0361203	-4.79104	5.92152e-30	1.33836e-28	down	yes
MSTRG.1087	HORVU1Hr1G012140	HORVU1Hr1G012140.1;HORVU1Hr1G012140.10;HORVU1Hr1G012140.3;HORVU1Hr1G012140.5;HORVU1Hr1G012140.9;HORVU1Hr1G012140.6;HORVU1Hr1G012140.2	GO:0006629(lipid metabolic process);GO:0016042(lipid catabolic process);GO:0016787(hydrolase activity);GO:0016787(hydrolase activity)	NA	NA	NA	Patatin [Source:UniProtKB/TrEMBL;Acc:M0YXC5]	65.8717	68.0598	47.9859	5.70651	4.64848	5.30899	11.6137	3.53776	5.99991e-30	1.35466e-28	up	yes
HORVU2Hr1G123110	HORVU2Hr1G123110	HORVU2Hr1G123110.1	GO:0003676(nucleic acid binding);GO:0003723(RNA binding)	03013(RNA transport);03015(mRNA surveillance pathway);03018(RNA degradation)	K13126	NA		0.029352	0	0	2.47768	1.71176	3.60888	0.00376389	-8.05356	6.74843e-30	1.52207e-28	down	yes
HORVU7Hr1G113480	HORVU7Hr1G113480	HORVU7Hr1G113480.3;HORVU7Hr1G113480.1;HORVU7Hr1G113480.2;HORVU7Hr1G113480.5;HORVU7Hr1G113480.4	NA	NA	NA	NA		3.55381	3.30183	3.62394	0	0	0	inf	inf	7.27468e-30	1.63905e-28	up	yes
MSTRG.5298	HORVU2Hr1G090960	HORVU2Hr1G090960.6;HORVU2Hr1G090960.2;HORVU2Hr1G090960.3;HORVU2Hr1G090960.8;HORVU2Hr1G090960.5;HORVU2Hr1G090960.1;HORVU2Hr1G090960.7	GO:0000166(nucleotide binding);GO:0005524(ATP binding);GO:0005886(plasma membrane);GO:0009611(response to wounding);GO:0009651(response to salt stress);GO:0009737(response to abscisic acid);GO:0009897(external side of plasma membrane);GO:0010222(stem vascular tissue pattern formation);GO:0010588(cotyledon vascular tissue pattern formation);GO:0016020(membrane);GO:0016021(integral component of mem…	02010(ABC transporters);02010(ABC transporters)	K05681	NA		14.4006	27.1882	19.8269	1.46247	1.22974	1.17463	15.8827	3.98938	8.22993e-30	1.85234e-28	up	yes
MSTRG.2464	HORVU1Hr1G070220	HORVU1Hr1G070220.4;HORVU1Hr1G070220.2;HORVU1Hr1G070220.8;HORVU1Hr1G070220.3;HORVU1Hr1G070220.7;HORVU1Hr1G070220.5;HORVU1Hr1G070220.10;HORVU1Hr1G070220.6;HORVU1Hr1G070220.1	GO:0003824(catalytic activity);GO:0008483(transaminase activity);GO:0030170(pyridoxal phosphate binding);GO:0030170(pyridoxal phosphate binding)	00250(Alanine, aspartate and glutamate metabolism);00260(Glycine, serine and threonine metabolism);00270(Cysteine and methionine metabolism);00280(Valine, leucine and isoleucine degradation);00280(Valine, leucine and isoleucine degradation)	K00827	EC:2.6.1.44;EC:2.6.1.40	Predicted protein; Uncharacterized protein [Source:UniProtKB/TrEMBL;Acc:M0X5A5]	59.4806	40.7396	53.9038	1.84834	1.41282	3.31917	23.4219	4.54979	1.0589e-29	2.38081e-28	up	yes
MSTRG.13948	HORVU5Hr1G112970	HORVU5Hr1G112970.1	GO:0003676(nucleic acid binding)	NA	NA	NA		0	0	0	5.14612	3.72531	5.53574	-inf	-inf	1.06528e-29	2.39267e-28	down	yes
MSTRG.13188	HORVU5Hr1G080830	HORVU5Hr1G080830.3;HORVU5Hr1G080830.1	GO:0016020(membrane);GO:0016021(integral component of membrane);GO:0016021(integral component of membrane)	NA	NA	NA		1.73442	1.46318	1.98872	11.7876	11.0402	16.3989	0.132214	-2.91906	1.11785e-29	2.50813e-28	down	yes
HORVU3Hr1G033790	HORVU3Hr1G033790	HORVU3Hr1G033790.3;HORVU3Hr1G033790.1;HORVU3Hr1G033790.2;HORVU3Hr1G033790.9;HORVU3Hr1G033790.4;HORVU3Hr1G033790.6;HORVU3Hr1G033790.10;HORVU3Hr1G033790.5	GO:0000166(nucleotide binding);GO:0004672(protein kinase activity);GO:0004674(protein serine/threonine kinase activity);GO:0005524(ATP binding);GO:0006468(protein phosphorylation);GO:0016020(membrane);GO:0016021(integral component of membrane);GO:0016021(integral component of membrane)	NA	NA	NA		3.79443	2.71901	3.25439	0	0	0.0136425	715.985	9.48379	1.12785e-29	2.52792e-28	up	yes
MSTRG.18101		MSTRG.18101.1;MSTRG.18101.2	NA	NA	NA	NA		0.063535	0.088784	0.260423	4.888	6.28457	5.51533	0.024733	-5.33742	1.18459e-29	2.65234e-28	down	yes
MSTRG.12442	HORVU5Hr1G051160	HORVU5Hr1G051160.4;HORVU5Hr1G051160.8;HORVU5Hr1G051160.1;HORVU5Hr1G051160.6;HORVU5Hr1G051160.3;HORVU5Hr1G051160.13;HORVU5Hr1G051160.2;HORVU5Hr1G051160.12;HORVU5Hr1G051160.10;HORVU5Hr1G051160.14;HORVU5Hr1G051160.7	GO:0004725(protein tyrosine phosphatase activity);GO:0005524(ATP binding);GO:0016020(membrane);GO:0016021(integral component of membrane);GO:0016311(dephosphorylation);GO:0016791(phosphatase activity);GO:0035335(peptidyl-tyrosine dephosphorylation);GO:0042626(ATPase activity, coupled to transmembrane movement of substances);GO:0055085(transmembrane transport);GO:0055085(transmembrane transport)	NA	NA	NA		0.322492	0.136682	0.384853	5.16733	5.23283	5.89157	0.051807	-4.27071	1.20991e-29	2.70624e-28	down	yes
MSTRG.3450	HORVU2Hr1G014670	HORVU2Hr1G014670.1;HORVU2Hr1G014670.2	NA	04016(MAPK signaling pathway - plant);04075(Plant hormone signal transduction);04075(Plant hormone signal transduction)	K14496	NA		1.22794	0.514101	2.71347	53.3851	56.8862	58.4341	0.02641	-5.24277	1.25784e-29	2.81053e-28	down	yes
MSTRG.13474		MSTRG.13474.1	NA	NA	NA	NA		6.39248	6.57574	6.60773	0.13515	0.144535	0.174368	43.1138	5.43008	1.31078e-29	2.92578e-28	up	yes
MSTRG.407		MSTRG.407.1	NA	NA	NA	NA		0	0	0	5.84758	7.35532	4.27912	-inf	-inf	1.52987e-29	3.41127e-28	down	yes
MSTRG.10865	HORVU4Hr1G074750	HORVU4Hr1G074750.1;HORVU4Hr1G074750.2;MSTRG.10865.2	NA	NA	NA	NA		0.652399	4.90517	2.02973	369.851	299.681	195.091	0.00877527	-6.83234	1.55264e-29	3.45848e-28	down	yes
MSTRG.6121	HORVU2Hr1G119700	HORVU2Hr1G119700.2;HORVU2Hr1G119700.1	NA	NA	NA	NA		1.20188	1.29942	1.10066	7.93276	8.52484	8.93352	0.141859	-2.81747	1.62393e-29	3.61354e-28	down	yes
MSTRG.10474	HORVU4Hr1G060440	HORVU4Hr1G060440.1;HORVU4Hr1G060440.2;HORVU4Hr1G060440.3	NA	00561(Glycerolipid metabolism);00561(Glycerolipid metabolism)	K09480	EC:2.4.1.241		2.56696	4.27718	4.36632	27.3835	28.4886	23.6522	0.140969	-2.82655	1.6827e-29	3.74046e-28	down	yes
MSTRG.7496		MSTRG.7496.1	NA	NA	NA	NA		1.71516	2.06467	1.82716	10.5329	10.3946	12.1778	0.169368	-2.56177	1.69328e-29	3.7601e-28	down	yes
MSTRG.10879	HORVU4Hr1G075340	HORVU4Hr1G075340.3;HORVU4Hr1G075340.1	GO:0006355(regulation of transcription, DNA-templated);GO:0046983(protein dimerization activity);GO:0046983(protein dimerization activity)	NA	NA	NA		19.8097	10.7864	30.2387	0.344087	0.40658	0.324848	56.5633	5.8218	1.78192e-29	3.95285e-28	up	yes
MSTRG.10892		MSTRG.10892.1	NA	NA	NA	NA		10.056	12.5994	19.2953	96.1877	102.018	115.78	0.133607	-2.90393	1.84255e-29	4.08315e-28	down	yes
MSTRG.7825	HORVU3Hr1G069260	HORVU3Hr1G069260.1;MSTRG.7825.2;HORVU3Hr1G069260.2;HORVU3Hr1G069260.3	NA	00790(Folate biosynthesis);00790(Folate biosynthesis)	K13941	EC:2.7.6.3;EC:2.5.1.15		13.3681	16.9206	21.3588	92.5134	92.4405	95.2072	0.18435	-2.43948	2.01822e-29	4.46786e-28	down	yes
MSTRG.2026	HORVU1Hr1G054390	HORVU1Hr1G054390.4;HORVU1Hr1G054390.10;HORVU1Hr1G054390.29;HORVU1Hr1G054390.24;HORVU1Hr1G054390.33;HORVU1Hr1G054390.5;HORVU1Hr1G054390.8;HORVU1Hr1G054390.6;HORVU1Hr1G054390.9;HORVU1Hr1G054390.7;HORVU1Hr1G054390.1;HORVU1Hr1G054390.2;HORVU1Hr1G054390.30;HORVU1Hr1G054390.18;HORVU1Hr1G054390.13;HORVU1Hr1G054390.19;HORVU1Hr1G054390.3;HORVU1Hr1G054390.14	GO:0005515(protein binding);GO:0006633(fatty acid biosynthetic process);GO:0016491(oxidoreductase activity);GO:0016702(oxidoreductase activity, acting on single donors with incorporation of molecular oxygen, incorporation of two atoms of oxygen);GO:0031408(oxylipin biosynthetic process);GO:0046872(metal ion binding);GO:0051213(dioxygenase activity);GO:0055114(oxidation-reduction process);GO:00551…	00591(Linoleic acid metabolism);00592(alpha-Linolenic acid metabolism);00592(alpha-Linolenic acid metabolism)	K00454	EC:1.13.11.12	Lipoxygenase [Source:UniProtKB/TrEMBL;Acc:F2E260]	0.43223	0.282525	0.45381	5.29904	3.91453	5.00178	0.0822044	-3.60464	2.02382e-29	4.47564e-28	down	yes
MSTRG.977		MSTRG.977.1	NA	NA	NA	NA		0	0	0	8.00007	2.92014	12.3802	-inf	-inf	2.18639e-29	4.83022e-28	down	yes
MSTRG.4944		MSTRG.4944.1	NA	NA	NA	NA		33.6084	27.8599	23.6685	0.58918	0.674306	1.3445	32.6446	5.02877	2.43522e-29	5.37444e-28	up	yes
MSTRG.10662	HORVU4Hr1G067340	HORVU4Hr1G067340.2;HORVU4Hr1G067340.1	GO:0003824(catalytic activity);GO:0006633(fatty acid biosynthetic process);GO:0016020(membrane);GO:0016021(integral component of membrane);GO:0016740(transferase activity);GO:0016746(transferase activity, transferring acyl groups);GO:0016747(transferase activity, transferring acyl groups other than amino-acyl groups);GO:0016747(transferase activity, transferring acyl groups other than amino-acyl …	00062(Fatty acid elongation);00062(Fatty acid elongation)	K15397	EC:2.3.1.199	3-ketoacyl-CoA synthase [Source:UniProtKB/TrEMBL;Acc:M0WHN5]	8.08499	10.6881	8.33436	0.32932	0.304162	0.459958	24.791	4.63174	2.5376e-29	5.59466e-28	up	yes
MSTRG.16897	HORVU7Hr1G030690	HORVU7Hr1G030690.2;HORVU7Hr1G030690.1	NA	NA	NA	NA		0.856134	2.70791	2.48408	35.5201	29.9717	41.1958	0.0566901	-4.14076	2.71456e-29	5.97869e-28	down	yes
HORVU1Hr1G001770	HORVU1Hr1G001770	HORVU1Hr1G001770.1	GO:0000166(nucleotide binding);GO:0004672(protein kinase activity);GO:0004674(protein serine/threonine kinase activity);GO:0005524(ATP binding);GO:0006468(protein phosphorylation);GO:0016020(membrane);GO:0016021(integral component of membrane);GO:0016301(kinase activity);GO:0016310(phosphorylation);GO:0016740(transferase activity);GO:0048544(recognition of pollen)	NA	NA	NA	Serine/threonine-protein kinase [Source:UniProtKB/TrEMBL;Acc:M0Z8K2]	0.562714	0.563691	0.913307	0	0	0	inf	inf	2.83867e-29	6.24565e-28	up	yes
MSTRG.3301	HORVU2Hr1G007570	HORVU2Hr1G007570.2;HORVU2Hr1G007570.1	GO:0005739(mitochondrion);GO:0008168(methyltransferase activity);GO:0032259(methylation);GO:0046686(response to cadmium ion);GO:0046686(response to cadmium ion)	NA	NA	NA	Predicted protein; Uncharacterized protein [Source:UniProtKB/TrEMBL;Acc:M0VNW9]	2.06261	1.37246	1.39528	13.9515	11.9146	14.1648	0.120666	-3.05091	2.97158e-29	6.53141e-28	down	yes
MSTRG.8129	HORVU3Hr1G078850	HORVU3Hr1G078850.1;HORVU3Hr1G078850.2;HORVU3Hr1G078850.3	GO:0016740(transferase activity);GO:0016757(transferase activity, transferring glycosyl groups);GO:0016758(transferase activity, transferring hexosyl groups);GO:0016758(transferase activity, transferring hexosyl groups)	NA	NA	NA	Glycosyltransferase [Source:UniProtKB/TrEMBL;Acc:F2D1F6]	0.153335	0.228388	0.240336	5.17421	4.70708	4.62183	0.0428914	-4.54317	3.78468e-29	8.3101e-28	down	yes
MSTRG.1742	HORVU1Hr1G043890	HORVU1Hr1G043890.3;HORVU1Hr1G043890.2;HORVU1Hr1G043890.5;HORVU1Hr1G043890.1;HORVU1Hr1G043890.4	GO:0015267(channel activity);GO:0016020(membrane);GO:0016021(integral component of membrane);GO:0055085(transmembrane transport);GO:0055085(transmembrane transport)	NA	NA	NA	Predicted protein [Source:UniProtKB/TrEMBL;Acc:D2KZ45]	0.109033	1.60722	2.12077	529.881	523.661	594.812	0.00232779	-8.74682	3.86675e-29	8.48168e-28	down	yes
MSTRG.9943	HORVU4Hr1G035810	HORVU4Hr1G035810.29;HORVU4Hr1G035810.33;HORVU4Hr1G035810.28;HORVU4Hr1G035810.35;HORVU4Hr1G035810.27;HORVU4Hr1G035810.4;HORVU4Hr1G035810.39;HORVU4Hr1G035810.16;HORVU4Hr1G035810.30;HORVU4Hr1G035810.43;HORVU4Hr1G035810.13;HORVU4Hr1G035810.23;HORVU4Hr1G035810.14;HORVU4Hr1G035810.2;HORVU4Hr1G035810.22;HORVU4Hr1G035810.24;HORVU4Hr1G035810.31;HORVU4Hr1G035810.11;HORVU4Hr1G035810.7;HORVU4Hr1G035810.17;HO…	GO:0003677(DNA binding);GO:0005634(nucleus);GO:0006351(transcription, DNA-templated);GO:0006355(regulation of transcription, DNA-templated);GO:0016020(membrane);GO:0016021(integral component of membrane);GO:0016021(integral component of membrane)	NA	NA	NA		0.189461	0.215648	0.255524	2.181	1.62271	2.58443	0.103416	-3.27347	4.07322e-29	8.92547e-28	down	yes
HORVU2Hr1G089210	HORVU2Hr1G089210	HORVU2Hr1G089210.4;HORVU2Hr1G089210.5;HORVU2Hr1G089210.1;HORVU2Hr1G089210.3;HORVU2Hr1G089210.6	GO:0003677(DNA binding);GO:0005634(nucleus);GO:0006355(regulation of transcription, DNA-templated);GO:0006355(regulation of transcription, DNA-templated)	03013(RNA transport);03015(mRNA surveillance pathway);03018(RNA degradation);03018(RNA degradation)	K13126	NA		0	0	0	1.72517	1.99854	2.10643	-inf	-inf	4.18971e-29	9.17143e-28	down	yes
MSTRG.7877	HORVU3Hr1G070660	HORVU3Hr1G070660.13;HORVU3Hr1G070660.2;HORVU3Hr1G070660.10;HORVU3Hr1G070660.5;HORVU3Hr1G070660.12;HORVU3Hr1G070660.3	NA	00906(Carotenoid biosynthesis);00906(Carotenoid biosynthesis)	K09841	EC:1.1.1.288		3.12973	2.70306	2.2952	13.4708	12.6771	14.5625	0.199654	-2.32443	4.37043e-29	9.55733e-28	down	yes
MSTRG.12547	HORVU5Hr1G055140	HORVU5Hr1G055140.1	GO:0016020(membrane);GO:0016021(integral component of membrane)	NA	NA	NA		3.27574	2.12733	3.74097	35.4996	26.9443	33.9264	0.0948845	-3.39768	4.38041e-29	9.56945e-28	down	yes
MSTRG.10290		MSTRG.10290.1	NA	NA	NA	NA		0.035432	0.16478	0.067395	5.62558	5.17918	5.51326	0.0163995	-5.93021	4.59566e-29	1.00295e-27	down	yes
MSTRG.16856	HORVU7Hr1G029260	HORVU7Hr1G029260.1;HORVU7Hr1G029260.2	NA	NA	NA	NA		0.0460083	0.084484	0.0292398	3.00716	1.97439	2.88533	0.0203044	-5.62207	5.41462e-29	1.18049e-27	down	yes
MSTRG.11503	HORVU5Hr1G010880	HORVU5Hr1G010880.2;HORVU5Hr1G010880.1	GO:0005576(extracellular region);GO:0030145(manganese ion binding);GO:0045735(nutrient reservoir activity);GO:0046872(metal ion binding);GO:0046872(metal ion binding)	NA	NA	NA		201.018	219.817	236.207	18.0709	24.0398	22.7699	10.1269	3.34012	5.53811e-29	1.20619e-27	up	yes
MSTRG.18619	HORVU7Hr1G108540	HORVU7Hr1G108540.10;HORVU7Hr1G108540.2;HORVU7Hr1G108540.1;HORVU7Hr1G108540.9;HORVU7Hr1G108540.4;HORVU7Hr1G108540.3;HORVU7Hr1G108540.6	GO:0000151(ubiquitin ligase complex);GO:0004842(ubiquitin-protein transferase activity);GO:0005829(cytosol);GO:0006511(ubiquitin-dependent protein catabolic process);GO:0016567(protein ubiquitination);GO:0034450(ubiquitin-ubiquitin ligase activity);GO:0034450(ubiquitin-ubiquitin ligase activity)	04141(Protein processing in endoplasmic reticulum);04120(Ubiquitin mediated proteolysis);04120(Ubiquitin mediated proteolysis)	K10597	EC:2.3.2.27		10.1171	10.142	9.72908	44.6267	41.0716	43.2248	0.232605	-2.10404	5.84662e-29	1.2721e-27	down	yes
HORVU4Hr1G076850	HORVU4Hr1G076850	HORVU4Hr1G076850.1	NA	04075(Plant hormone signal transduction)	K13464	NA		0	0	0	0.914708	1.44799	1.48642	-inf	-inf	5.96884e-29	1.29738e-27	down	yes
MSTRG.6783		MSTRG.6783.1	NA	NA	NA	NA		0	0	0	17.2754	26.2082	15.0791	-inf	-inf	6.18208e-29	1.34175e-27	down	yes
MSTRG.6505	HORVU3Hr1G013630	HORVU3Hr1G013630.1;HORVU3Hr1G013630.7;HORVU3Hr1G013630.2;HORVU3Hr1G013630.3	GO:0016020(membrane);GO:0016021(integral component of membrane);GO:0016021(integral component of membrane)	NA	NA	NA		0.215631	0.232506	0.38523	6.78475	4.87379	4.91987	0.0502682	-4.31421	6.1854e-29	1.34175e-27	down	yes
MSTRG.8823	HORVU3Hr1G107240	HORVU3Hr1G107240.1;MSTRG.8823.6;HORVU3Hr1G107240.6;HORVU3Hr1G107240.3;HORVU3Hr1G107240.10;HORVU3Hr1G107240.8;HORVU3Hr1G107240.7;HORVU3Hr1G107240.4;HORVU3Hr1G107240.2;HORVU3Hr1G107240.9;HORVU3Hr1G107240.5	GO:0016020(membrane);GO:0016021(integral component of membrane);GO:0016021(integral component of membrane)	NA	NA	NA		0.872007	2.77624	1.11918	26.2489	28.7473	25.1275	0.0595008	-4.07095	6.72498e-29	1.45733e-27	down	yes
MSTRG.2161	HORVU1Hr1G058790	HORVU1Hr1G058790.27;HORVU1Hr1G058790.6;HORVU1Hr1G058790.17;HORVU1Hr1G058790.26;HORVU1Hr1G058790.22;HORVU1Hr1G058790.5;HORVU1Hr1G058790.4;HORVU1Hr1G058790.24;HORVU1Hr1G058790.20;HORVU1Hr1G058790.34;HORVU1Hr1G058790.7;HORVU1Hr1G058790.23;HORVU1Hr1G058790.32;HORVU1Hr1G058790.13;HORVU1Hr1G058790.16;HORVU1Hr1G058790.8;HORVU1Hr1G058790.21;HORVU1Hr1G058790.28;HORVU1Hr1G058790.12;HORVU1Hr1G058790.15;HORV…	GO:0005515(protein binding);GO:0007165(signal transduction);GO:0007165(signal transduction)	NA	NA	NA		2.77236	3.418	3.28304	14.9508	13.9184	14.8441	0.216716	-2.20612	7.03851e-29	1.52374e-27	down	yes
MSTRG.16945	HORVU7Hr1G033430	HORVU7Hr1G033430.1;HORVU7Hr1G033430.7;HORVU7Hr1G033430.9;HORVU7Hr1G033430.11;HORVU7Hr1G033430.10;HORVU7Hr1G033430.6;HORVU7Hr1G033430.3;HORVU7Hr1G033430.2;HORVU7Hr1G033430.4;HORVU7Hr1G033430.13;HORVU7Hr1G033430.5;HORVU7Hr1G033430.12;HORVU7Hr1G033430.8	NA	NA	NA	NA		2.55173	3.40739	1.79967	34.5159	40.6381	17.7383	0.0835246	-3.58166	7.92158e-29	1.71319e-27	down	yes
MSTRG.18194	HORVU7Hr1G088560	HORVU7Hr1G088560.2;HORVU7Hr1G088560.1;HORVU7Hr1G088560.4;HORVU7Hr1G088560.8;HORVU7Hr1G088560.6	GO:0016020(membrane);GO:0016021(integral component of membrane);GO:0016021(integral component of membrane)	NA	NA	NA	Predicted protein [Source:UniProtKB/TrEMBL;Acc:F2D8L8]	13.6931	14.8079	18.4617	0.447724	0.527377	0.9164	24.8283	4.63391	8.25704e-29	1.78395e-27	up	yes
MSTRG.3309	HORVU2Hr1G007980	HORVU2Hr1G007980.4;MSTRG.3309.2;HORVU2Hr1G007980.3;HORVU2Hr1G007980.9;HORVU2Hr1G007980.1;HORVU2Hr1G007980.10	GO:0000413(protein peptidyl-prolyl isomerization);GO:0003755(peptidyl-prolyl cis-trans isomerase activity);GO:0005515(protein binding);GO:0016020(membrane);GO:0016021(integral component of membrane);GO:0016853(isomerase activity);GO:0016853(isomerase activity)	NA	NA	NA	Peptidylprolyl isomerase [Source:UniProtKB/TrEMBL;Acc:A0A287H0F0]	17.6891	17.4066	18.8386	78.6555	73.1654	80.4209	0.232234	-2.10635	8.68364e-29	1.87424e-27	down	yes
MSTRG.3375	HORVU2Hr1G011610	HORVU2Hr1G011610.13;HORVU2Hr1G011610.1;HORVU2Hr1G011610.16;HORVU2Hr1G011610.4;HORVU2Hr1G011610.15;HORVU2Hr1G011610.17;HORVU2Hr1G011610.6;HORVU2Hr1G011610.11;HORVU2Hr1G011610.10;HORVU2Hr1G011610.21;HORVU2Hr1G011610.18;HORVU2Hr1G011610.3;HORVU2Hr1G011610.9;HORVU2Hr1G011610.14;HORVU2Hr1G011610.19	GO:0006904(vesicle docking involved in exocytosis);GO:0016020(membrane);GO:0016021(integral component of membrane);GO:0016192(vesicle-mediated transport);GO:0016192(vesicle-mediated transport)	NA	NA	NA		9.79692	8.80696	7.51277	42.5229	40.3085	41.6089	0.209873	-2.25241	8.95206e-29	1.93024e-27	down	yes
MSTRG.7340		MSTRG.7340.1	NA	NA	NA	NA		8.79638	5.35857	6.7185	42.3584	37.7915	38.1938	0.17638	-2.50324	9.50758e-29	2.04798e-27	down	yes
MSTRG.5619	HORVU2Hr1G101660	HORVU2Hr1G101660.2;MSTRG.5619.2;HORVU2Hr1G101660.1	NA	NA	NA	NA		1.71781	2.87457	3.46975	25.8976	19.1991	25.3453	0.11445	-3.1272	9.98488e-29	2.14864e-27	down	yes
MSTRG.3897	HORVU2Hr1G032710	HORVU2Hr1G032710.9;HORVU2Hr1G032710.1;HORVU2Hr1G032710.2;HORVU2Hr1G032710.8;HORVU2Hr1G032710.5;HORVU2Hr1G032710.6;HORVU2Hr1G032710.10;HORVU2Hr1G032710.7;HORVU2Hr1G032710.3	GO:0051513(regulation of monopolar cell growth);GO:0051513(regulation of monopolar cell growth)	NA	NA	NA		21.3553	13.6876	13.3483	1.02086	1.06729	1.29192	14.3166	3.83962	1.0165e-28	2.18521e-27	up	yes
MSTRG.10153	HORVU4Hr1G050210	HORVU4Hr1G050210.2;HORVU4Hr1G050210.1;MSTRG.10153.3;HORVU4Hr1G050210.5;HORVU4Hr1G050210.3;HORVU4Hr1G050210.4;HORVU4Hr1G050210.6	GO:0009506(plasmodesma);GO:0045735(nutrient reservoir activity);GO:0045735(nutrient reservoir activity)	NA	NA	NA	Predicted protein [Source:UniProtKB/TrEMBL;Acc:F2CYL7]	0.121787	2.5646	1.89982	1086.65	1127.99	953.704	0.00144751	-9.43222	1.2076e-28	2.59346e-27	down	yes
MSTRG.16465	HORVU7Hr1G006240	HORVU7Hr1G006240.1	GO:0045735(nutrient reservoir activity)	NA	NA	NA		0	0	0	14.0515	3.26344	10.2484	-inf	-inf	1.23877e-28	2.65776e-27	down	yes
MSTRG.1533		MSTRG.1533.4;MSTRG.1533.2;MSTRG.1533.1;MSTRG.1533.3	NA	NA	NA	NA		5.35866	6.63286	14.0771	99.3817	96.9928	119.006	0.0826579	-3.5967	1.26411e-28	2.70942e-27	down	yes
MSTRG.16373	HORVU7Hr1G001040	HORVU7Hr1G001040.1;HORVU7Hr1G001040.2;HORVU7Hr1G001040.6	GO:0004553(hydrolase activity, hydrolyzing O-glycosyl compounds);GO:0005975(carbohydrate metabolic process);GO:0008152(metabolic process);GO:0016020(membrane);GO:0016021(integral component of membrane);GO:0016740(transferase activity);GO:0016757(transferase activity, transferring glycosyl groups);GO:0016787(hydrolase activity);GO:0016798(hydrolase activity, acting on glycosyl bonds);GO:0050053(le…	NA	NA	NA	Sucrose:fructan 6-fructosyltransferase; Uncharacterized protein [Source:UniProtKB/TrEMBL;Acc:M0YBF9]	0.0820988	0.0644567	0.16174	3.4547	4.72882	3.29966	0.0268476	-5.21906	1.3309e-28	2.84974e-27	down	yes
MSTRG.13997		MSTRG.13997.1	NA	NA	NA	NA		13.6684	21.1378	16.0276	0.172313	0.536682	0.184402	56.8995	5.83034	1.37075e-28	2.93215e-27	up	yes
MSTRG.17768	HORVU7Hr1G071530	MSTRG.17768.2;MSTRG.17768.1	NA	NA	NA	NA		0.624201	0.6756	1.25944	26.9905	25.0833	28.1834	0.031888	-4.97084	1.40838e-28	3.00966e-27	down	yes
MSTRG.16902	HORVU7Hr1G031130	MSTRG.16902.3;MSTRG.16902.4;HORVU7Hr1G031130.1;HORVU7Hr1G031130.2;HORVU7Hr1G031130.3	NA	NA	NA	NA		7.14282	8.16686	6.79332	32.3689	32.1636	32.6157	0.227518	-2.13595	1.43036e-28	3.05361e-27	down	yes
MSTRG.15641	HORVU6Hr1G067840	HORVU6Hr1G067840.4;HORVU6Hr1G067840.5;HORVU6Hr1G067840.2;HORVU6Hr1G067840.7;HORVU6Hr1G067840.1;HORVU6Hr1G067840.3	GO:0000166(nucleotide binding);GO:0005525(GTP binding);GO:0005622(intracellular);GO:0005622(intracellular)	NA	NA	NA	Predicted protein; Uncharacterized protein [Source:UniProtKB/TrEMBL;Acc:M0UGK5]	0.878399	1.25275	1.01416	9.43946	7.43038	10.9532	0.113047	-3.14501	1.4411e-28	3.07349e-27	down	yes
MSTRG.17187	HORVU7Hr1G043960	MSTRG.17187.1;MSTRG.17187.2;HORVU7Hr1G043960.1	NA	03018(RNA degradation)	K12614	EC:3.6.4.13		2.49243	3.00797	1.81425	16.0333	17.2406	13.3191	0.15699	-2.67126	1.54127e-28	3.28388e-27	down	yes
MSTRG.741	HORVU0Hr1G031700	HORVU0Hr1G031700.2;HORVU0Hr1G031700.1;HORVU0Hr1G031700.5;HORVU0Hr1G031700.4	GO:0016491(oxidoreductase activity);GO:0016620(oxidoreductase activity, acting on the aldehyde or oxo group of donors, NAD or NADP as acceptor);GO:0055114(oxidation-reduction process);GO:0055114(oxidation-reduction process)	00940(Phenylpropanoid biosynthesis);00940(Phenylpropanoid biosynthesis)	K12355	EC:1.2.1.68		8.42209	5.56831	6.52068	0	0	0.0555036	369.545	8.52961	1.57863e-28	3.36015e-27	up	yes
MSTRG.13774	HORVU5Hr1G105770	HORVU5Hr1G105770.2;HORVU5Hr1G105770.1;HORVU5Hr1G105770.3	GO:0003677(DNA binding);GO:0003700(DNA-binding transcription factor activity);GO:0005634(nucleus);GO:0006355(regulation of transcription, DNA-templated);GO:0043565(sequence-specific DNA binding);GO:0043565(sequence-specific DNA binding)	NA	NA	NA		1.40838	2.18595	1.80766	10.6283	9.21901	10.0467	0.180705	-2.46829	1.5877e-28	3.37614e-27	down	yes
MSTRG.28	HORVU0Hr1G000340	HORVU0Hr1G000340.1;HORVU0Hr1G000340.3;HORVU0Hr1G000340.4	GO:0003824(catalytic activity);GO:0005829(cytosol);GO:0009970(cellular response to sulfate starvation);GO:0018826(methionine gamma-lyase activity);GO:0030170(pyridoxal phosphate binding);GO:0042631(cellular response to water deprivation);GO:0051289(protein homotetramerization);GO:0051289(protein homotetramerization)	00270(Cysteine and methionine metabolism);00450(Selenocompound metabolism);00450(Selenocompound metabolism)	K01761	EC:4.4.1.11		0.441016	0.387009	0.828075	8.79758	6.84233	12.1972	0.0594925	-4.07115	1.64951e-28	3.50411e-27	down	yes
MSTRG.9156	HORVU4Hr1G003400	HORVU4Hr1G003400.1;MSTRG.9156.2	NA	NA	NA	NA		9.76799	11.6622	12.5342	0.165435	0.161651	0.216556	62.4756	5.96522	1.68575e-28	3.57758e-27	up	yes
MSTRG.17294	HORVU7Hr1G048940	HORVU7Hr1G048940.3;HORVU7Hr1G048940.1	GO:0016020(membrane);GO:0016021(integral component of membrane);GO:0016021(integral component of membrane)	NA	NA	NA		1.11127	1.46703	1.33537	11.4756	9.8636	9.67771	0.126179	-2.98646	1.78168e-28	3.77745e-27	down	yes
MSTRG.5284	HORVU2Hr1G090310	HORVU2Hr1G090310.1;HORVU2Hr1G090310.4;HORVU2Hr1G090310.6;MSTRG.5284.4;HORVU2Hr1G090310.2;HORVU2Hr1G090310.5;HORVU2Hr1G090310.3	GO:0016020(membrane);GO:0016021(integral component of membrane);GO:0055085(transmembrane transport);GO:0055085(transmembrane transport)	NA	NA	NA		9.50657	9.31686	9.95383	0.437091	0.608716	0.532091	18.2377	4.18885	1.95393e-28	4.13857e-27	up	yes
MSTRG.6912	HORVU3Hr1G030340;HORVU3Hr1G030350	HORVU3Hr1G030340.11;HORVU3Hr1G030340.15;HORVU3Hr1G030340.12;HORVU3Hr1G030340.13;HORVU3Hr1G030340.14;HORVU3Hr1G030340.9;HORVU3Hr1G030340.1;HORVU3Hr1G030340.4;MSTRG.6912.7;HORVU3Hr1G030340.10;HORVU3Hr1G030350.2;HORVU3Hr1G030340.24;MSTRG.6912.25;HORVU3Hr1G030350.1;HORVU3Hr1G030340.7;HORVU3Hr1G030340.16;HORVU3Hr1G030340.19;HORVU3Hr1G030340.20;HORVU3Hr1G030340.23;HORVU3Hr1G030340.8;HORVU3Hr1G030340.22…	GO:0016020(membrane);GO:0016021(integral component of membrane);GO:0022857(transmembrane transporter activity);GO:0055085(transmembrane transport);GO:0055085(transmembrane transport)	NA	NA	NA	Predicted protein (Fragment) [Source:UniProtKB/TrEMBL;Acc:Q53HZ4]	7.02263	9.10961	6.86626	34.1459	37.137	36.2505	0.213873	-2.22517	1.99532e-28	4.22209e-27	down	yes
MSTRG.3049	HORVU1Hr1G092670	HORVU1Hr1G092670.3;HORVU1Hr1G092670.2;HORVU1Hr1G092670.1	GO:0009269(response to desiccation);GO:0009269(response to desiccation)	NA	NA	NA		4.64269	5.59882	8.66031	37.6396	44.9258	46.0864	0.146922	-2.76687	2.06821e-28	4.37203e-27	down	yes
MSTRG.13180	HORVU5Hr1G080650	HORVU5Hr1G080650.2;HORVU5Hr1G080650.1	GO:0016747(transferase activity, transferring acyl groups other than amino-acyl groups);GO:0016747(transferase activity, transferring acyl groups other than amino-acyl groups)	NA	NA	NA		10.6848	22.8566	60.4466	0.0625471	0	0	1502.68	10.5533	2.13642e-28	4.51181e-27	up	yes
MSTRG.17652		MSTRG.17652.1	NA	NA	NA	NA		0	0.023018	0.055933	4.79113	5.99156	4.81601	0.00506138	-7.62625	2.28388e-28	4.81849e-27	down	yes
MSTRG.15797	HORVU6Hr1G073500	HORVU6Hr1G073500.2;HORVU6Hr1G073500.1;HORVU6Hr1G073500.3	GO:0003677(DNA binding);GO:0005634(nucleus);GO:0005634(nucleus)	NA	NA	NA		0.0380028	0.131579	0.144569	7.23858	4.24871	7.8723	0.0162271	-5.94545	2.28806e-28	4.8226e-27	down	yes
MSTRG.14401	HORVU6Hr1G005760	HORVU6Hr1G005760.1	GO:0005576(extracellular region);GO:0019953(sexual reproduction)	NA	NA	NA		5.00275	16.9144	10.4732	0	0.014799	0	2188.69	11.0959	2.32017e-28	4.8855e-27	up	yes
MSTRG.10293	HORVU4Hr1G054580	HORVU4Hr1G054580.3;HORVU4Hr1G054580.1;HORVU4Hr1G054580.4;HORVU4Hr1G054580.2	GO:0046872(metal ion binding);GO:0046872(metal ion binding)	NA	NA	NA		5.62699	4.19003	6.41133	32.5335	27.3805	28.5192	0.18351	-2.44607	2.32408e-28	4.88895e-27	down	yes
MSTRG.14784	HORVU6Hr1G025840	HORVU6Hr1G025840.1	NA	NA	NA	NA		0.591657	0.896361	1.16093	10.3041	13.1202	14.2572	0.0702985	-3.83036	2.7674e-28	5.81585e-27	down	yes
HORVU5Hr1G070630	HORVU5Hr1G070630	HORVU5Hr1G070630.1;HORVU5Hr1G070630.8;HORVU5Hr1G070630.6	NA	NA	NA	NA		0.248245	0.317143	0.437474	4.3528	3.33707	4.42718	0.0827646	-3.59484	2.94417e-28	6.18132e-27	down	yes
MSTRG.5704	HORVU2Hr1G104390	HORVU2Hr1G104390.9;HORVU2Hr1G104390.2;HORVU2Hr1G104390.14;HORVU2Hr1G104390.1;HORVU2Hr1G104390.4;HORVU2Hr1G104390.18;HORVU2Hr1G104390.15;HORVU2Hr1G104390.3;HORVU2Hr1G104390.6	GO:0003735(structural constituent of ribosome);GO:0005515(protein binding);GO:0005840(ribosome);GO:0006412(translation);GO:0006412(translation)	03010(Ribosome);03010(Ribosome)	K02927	NA		66.209	9.15576	6.42036	0	0	0	inf	inf	3.03643e-28	6.36882e-27	up	yes
MSTRG.12669	HORVU5Hr1G059900	HORVU5Hr1G059900.1	GO:0008270(zinc ion binding);GO:0046872(metal ion binding)	NA	NA	NA		0.566021	0.472547	0.199904	12.3948	11.202	18.8283	0.029192	-5.09828	3.66241e-28	7.67434e-27	down	yes
MSTRG.4026	HORVU2Hr1G037750	HORVU2Hr1G037750.1;HORVU2Hr1G037750.13;HORVU2Hr1G037750.6;HORVU2Hr1G037750.12;HORVU2Hr1G037750.2;HORVU2Hr1G037750.5;HORVU2Hr1G037750.11;HORVU2Hr1G037750.9;HORVU2Hr1G037750.4;HORVU2Hr1G037750.7;HORVU2Hr1G037750.14;HORVU2Hr1G037750.8;HORVU2Hr1G037750.10	GO:0004672(protein kinase activity);GO:0005524(ATP binding);GO:0006468(protein phosphorylation);GO:0006468(protein phosphorylation)	NA	NA	NA		16.4503	18.6749	14.0419	0.411501	0.758339	0.226144	35.2205	5.13834	3.92128e-28	8.20881e-27	up	yes
MSTRG.980	HORVU1Hr1G005030	MSTRG.980.1	NA	NA	NA	NA		0	0	0	24.7975	7.67304	48.1137	-inf	-inf	4.00981e-28	8.386e-27	down	yes
MSTRG.18738		MSTRG.18738.1	NA	NA	NA	NA		46.295	21.8767	25.4626	0.414147	0.265148	0.054389	127.622	6.99573	4.08746e-28	8.5401e-27	up	yes
MSTRG.3391	HORVU2Hr1G012710	HORVU2Hr1G012710.3;HORVU2Hr1G012710.6;HORVU2Hr1G012710.5;HORVU2Hr1G012710.7;HORVU2Hr1G012710.8;HORVU2Hr1G012710.2;HORVU2Hr1G012710.1;MSTRG.3391.5	GO:0005507(copper ion binding);GO:0008131(primary amine oxidase activity);GO:0009308(amine metabolic process);GO:0016020(membrane);GO:0016021(integral component of membrane);GO:0016491(oxidoreductase activity);GO:0046872(metal ion binding);GO:0048038(quinone binding);GO:0055114(oxidation-reduction process);GO:0055114(oxidation-reduction process)	00260(Glycine, serine and threonine metabolism);00350(Tyrosine metabolism);00360(Phenylalanine metabolism);00410(beta-Alanine metabolism);00950(Isoquinoline alkaloid biosynthesis);00960(Tropane, piperidine and pyridine alkaloid biosynthesis);00960(Tropane, piperidine and pyridine alkaloid biosynthesis)	K00276	EC:1.4.3.21	Amine oxidase [Source:UniProtKB/TrEMBL;Acc:A0A287H3P6]	8.53995	11.4712	10.6703	50.0364	45.0394	50.6304	0.21057	-2.24763	4.53151e-28	9.4587e-27	down	yes
MSTRG.11805	HORVU5Hr1G021770	HORVU5Hr1G021770.1	NA	NA	NA	NA		3.43676	26.5047	18.5312	0	0	0	inf	inf	4.63184e-28	9.65877e-27	up	yes
MSTRG.14526		MSTRG.14526.1	NA	NA	NA	NA		0.070901	0	0	8.05457	7.85402	4.92523	0.00340317	-8.19891	4.68276e-28	9.75552e-27	down	yes
HORVU5Hr1G113500	HORVU5Hr1G113500	HORVU5Hr1G113500.31;HORVU5Hr1G113500.7;HORVU5Hr1G113500.11;HORVU5Hr1G113500.1	GO:0000166(nucleotide binding);GO:0004672(protein kinase activity);GO:0004674(protein serine/threonine kinase activity);GO:0005515(protein binding);GO:0005524(ATP binding);GO:0006468(protein phosphorylation);GO:0016020(membrane);GO:0016021(integral component of membrane);GO:0043531(ADP binding);GO:0043531(ADP binding)	04626(Plant-pathogen interaction);04626(Plant-pathogen interaction)	K13459	NA		0	0	0	0.642025	0.514031	0.615342	-inf	-inf	5.02178e-28	1.04517e-26	down	yes
MSTRG.1783		MSTRG.1783.1	NA	NA	NA	NA		0	0	0.05041	4.75685	3.68567	6.02533	0.00348428	-8.16492	5.14752e-28	1.07031e-26	down	yes
MSTRG.6446	HORVU3Hr1G010030	HORVU3Hr1G010030.2;HORVU3Hr1G010030.4;HORVU3Hr1G010030.3;HORVU3Hr1G010030.10;HORVU3Hr1G010030.6;HORVU3Hr1G010030.8;HORVU3Hr1G010030.1;HORVU3Hr1G010030.7;HORVU3Hr1G010030.9;HORVU3Hr1G010030.5	GO:0005634(nucleus);GO:0006351(transcription, DNA-templated);GO:0016020(membrane);GO:0016021(integral component of membrane);GO:0016480(negative regulation of transcription by RNA polymerase III);GO:0016480(negative regulation of transcription by RNA polymerase III)	NA	NA	NA	Repressor of RNA polymerase III transcription [Source:UniProtKB/TrEMBL;Acc:A0A287K2I8]	6.20903	7.70289	6.52719	40.4052	28.5534	37.5049	0.191982	-2.38095	5.26965e-28	1.09464e-26	down	yes
HORVU6Hr1G011990	HORVU6Hr1G011990	HORVU6Hr1G011990.2;HORVU6Hr1G011990.1	GO:0016020(membrane);GO:0016021(integral component of membrane);GO:0016021(integral component of membrane)	NA	NA	NA		0.0673714	0	0	4.51896	4.0797	5.76909	0.00468908	-7.73648	5.27951e-28	1.09564e-26	down	yes
MSTRG.7653	HORVU3Hr1G063050	HORVU3Hr1G063050.1;HORVU3Hr1G063050.11;HORVU3Hr1G063050.7;HORVU3Hr1G063050.2;HORVU3Hr1G063050.5;HORVU3Hr1G063050.6;HORVU3Hr1G063050.14;HORVU3Hr1G063050.4;HORVU3Hr1G063050.9;HORVU3Hr1G063050.13;HORVU3Hr1G063050.10	GO:0003824(catalytic activity);GO:0006537(glutamate biosynthetic process);GO:0006807(nitrogen compound metabolic process);GO:0009507(chloroplast);GO:0009570(chloroplast stroma);GO:0009735(response to cytokinin);GO:0015930(glutamate synthase activity);GO:0016020(membrane);GO:0016021(integral component of membrane);GO:0016040(glutamate synthase (NADH) activity);GO:0016491(oxidoreductase activity);G…	00910(Nitrogen metabolism);00250(Alanine, aspartate and glutamate metabolism);00250(Alanine, aspartate and glutamate metabolism)	K00264	EC:1.4.1.13;EC:1.4.1.14		79.0737	62.5779	67.2474	8.01652	6.56527	7.83279	9.31979	3.2203	5.67621e-28	1.17683e-26	up	yes
MSTRG.6721		MSTRG.6721.1	NA	NA	NA	NA		0	0	0	1.37503	1.74549	1.80176	-inf	-inf	6.09571e-28	1.26259e-26	down	yes
MSTRG.409		MSTRG.409.1	NA	NA	NA	NA		2.6065	3.02084	3.51395	16.9499	16.8332	20.3038	0.169011	-2.56481	6.31526e-28	1.30681e-26	down	yes
MSTRG.2651	HORVU1Hr1G076460	HORVU1Hr1G076460.1;HORVU1Hr1G076460.2;MSTRG.2651.1	GO:0005344(oxygen carrier activity);GO:0015671(oxygen transport);GO:0019825(oxygen binding);GO:0020037(heme binding);GO:0046872(metal ion binding);GO:0046872(metal ion binding)	NA	NA	NA		13.5216	8.37852	10.5761	0	0.0491682	0.0916047	230.7	7.84987	6.51564e-28	1.34698e-26	up	yes
MSTRG.3171		MSTRG.3171.1	NA	NA	NA	NA		3.5678	8.35682	4.87002	0	0	0.028813	582.884	9.18707	6.54507e-28	1.35177e-26	up	yes
MSTRG.4637	HORVU2Hr1G066480	HORVU2Hr1G066480.2;HORVU2Hr1G066480.4;HORVU2Hr1G066480.1;HORVU2Hr1G066480.3	GO:0004751(ribose-5-phosphate isomerase activity);GO:0009052(pentose-phosphate shunt, non-oxidative branch);GO:0009052(pentose-phosphate shunt, non-oxidative branch)	00030(Pentose phosphate pathway);00710(Carbon fixation in photosynthetic organisms);00710(Carbon fixation in photosynthetic organisms)	K01807	EC:5.3.1.6		12.1609	16.198	18.1312	1.08904	1.2832	1.10999	13.3506	3.73884	7.85225e-28	1.62019e-26	up	yes
MSTRG.906	HORVU1Hr1G001020	MSTRG.906.1	NA	NA	NA	NA		0	0	0	39.7517	15.1631	113.731	-inf	-inf	8.02269e-28	1.65378e-26	down	yes
MSTRG.16129		MSTRG.16129.1	NA	NA	NA	NA		11.0267	28.3221	14.5186	0.128374	0.190983	0.127612	120.517	6.91309	8.21577e-28	1.69196e-26	up	yes
HORVU7Hr1G106660	HORVU7Hr1G106660	HORVU7Hr1G106660.6;HORVU7Hr1G106660.18;HORVU7Hr1G106660.9;HORVU7Hr1G106660.5;HORVU7Hr1G106660.2;HORVU7Hr1G106660.3;HORVU7Hr1G106660.4;HORVU7Hr1G106660.15;HORVU7Hr1G106660.16;HORVU7Hr1G106660.12;HORVU7Hr1G106660.17	GO:0003677(DNA binding);GO:0005634(nucleus);GO:0006355(regulation of transcription, DNA-templated);GO:0006355(regulation of transcription, DNA-templated)	NA	NA	NA		3.85648	2.36916	3.3332	0	0	0.0252247	378.948	8.56586	8.52144e-28	1.75324e-26	up	yes
MSTRG.9669	HORVU4Hr1G022270	HORVU4Hr1G022270.1;HORVU4Hr1G022270.2;MSTRG.9669.1;HORVU4Hr1G022270.5;HORVU4Hr1G022270.4	GO:0004601(peroxidase activity);GO:0005576(extracellular region);GO:0006979(response to oxidative stress);GO:0016491(oxidoreductase activity);GO:0020037(heme binding);GO:0042744(hydrogen peroxide catabolic process);GO:0046872(metal ion binding);GO:0055114(oxidation-reduction process);GO:0098869(cellular oxidant detoxification);GO:0098869(cellular oxidant detoxification)	00940(Phenylpropanoid biosynthesis);00940(Phenylpropanoid biosynthesis)	K00430	EC:1.11.1.7	Peroxidase [Source:UniProtKB/TrEMBL;Acc:M0Y1R4]	44.3341	45.5969	15.4188	0.947435	1.24108	1.00086	33.0315	5.04577	1.18077e-27	2.42705e-26	up	yes
MSTRG.15514		MSTRG.15514.1	NA	NA	NA	NA		1.19329	0.822616	1.14749	9.41422	8.31712	10.3156	0.112789	-3.1483	1.18888e-27	2.4414e-26	down	yes
MSTRG.3592	HORVU2Hr1G021020	HORVU2Hr1G021020.9;HORVU2Hr1G021020.11;HORVU2Hr1G021020.4;HORVU2Hr1G021020.6;HORVU2Hr1G021020.3;HORVU2Hr1G021020.1;HORVU2Hr1G021020.8;HORVU2Hr1G021020.5;HORVU2Hr1G021020.7	GO:0005774(vacuolar membrane);GO:0005886(plasma membrane);GO:0006811(ion transport);GO:0006812(cation transport);GO:0006814(sodium ion transport);GO:0006885(regulation of pH);GO:0009651(response to salt stress);GO:0015297(antiporter activity);GO:0015299(solute:proton antiporter activity);GO:0015385(sodium:proton antiporter activity);GO:0016020(membrane);GO:0016021(integral component of membrane);…	NA	NA	NA		1.50636	3.18554	3.26379	23.8812	19.0845	24.862	0.117293	-3.09182	1.23061e-27	2.5227e-26	down	yes
MSTRG.18435	HORVU7Hr1G098170	HORVU7Hr1G098170.14;HORVU7Hr1G098170.1;HORVU7Hr1G098170.5;HORVU7Hr1G098170.16;HORVU7Hr1G098170.7;HORVU7Hr1G098170.17;HORVU7Hr1G098170.13;HORVU7Hr1G098170.3;HORVU7Hr1G098170.11;HORVU7Hr1G098170.9;HORVU7Hr1G098170.4;HORVU7Hr1G098170.10;HORVU7Hr1G098170.15;HORVU7Hr1G098170.2	NA	NA	NA	NA		0.302205	0.458283	1.47047	23.2511	34.5086	28.49	0.0258662	-5.27279	1.23081e-27	2.5227e-26	down	yes
HORVU3Hr1G020210	HORVU3Hr1G020210	HORVU3Hr1G020210.1;HORVU3Hr1G020210.3;HORVU3Hr1G020210.2;HORVU3Hr1G020210.4	GO:0003677(DNA binding);GO:0003700(DNA-binding transcription factor activity);GO:0005634(nucleus);GO:0006355(regulation of transcription, DNA-templated);GO:0043565(sequence-specific DNA binding);GO:0043565(sequence-specific DNA binding)	04626(Plant-pathogen interaction);04626(Plant-pathogen interaction)	K18835	NA		1.61575	2.20869	1.597	0	0	0	inf	inf	1.46751e-27	3.00498e-26	up	yes
MSTRG.9786	HORVU4Hr1G026680	HORVU4Hr1G026680.5;HORVU4Hr1G026680.15;HORVU4Hr1G026680.14;HORVU4Hr1G026680.8;HORVU4Hr1G026680.2;HORVU4Hr1G026680.6;HORVU4Hr1G026680.1;HORVU4Hr1G026680.4;HORVU4Hr1G026680.3;HORVU4Hr1G026680.9;HORVU4Hr1G026680.10	GO:0009734(auxin-activated signaling pathway);GO:0016020(membrane);GO:0016021(integral component of membrane);GO:0055085(transmembrane transport);GO:0055085(transmembrane transport)	NA	NA	NA	Auxin efflux carrier component [Source:UniProtKB/TrEMBL;Acc:A0A287NMA4]	19.0085	10.5566	20.7681	0.331871	0.372822	0.770819	34.1124	5.09222	1.46901e-27	3.0052e-26	up	yes
MSTRG.3968		MSTRG.3968.1	NA	NA	NA	NA		0.065953	0.473975	0.252474	13.3355	14.1853	15.6998	0.0183339	-5.76934	1.59334e-27	3.25646e-26	down	yes
HORVU6Hr1G062070	HORVU6Hr1G062070	HORVU6Hr1G062070.1	GO:0005774(vacuolar membrane);GO:0016020(membrane);GO:0016021(integral component of membrane);GO:0022857(transmembrane transporter activity);GO:0055062(phosphate ion homeostasis);GO:0055085(transmembrane transport)	NA	NA	NA		0.060579	0.12582	0	5.6564	7.12704	4.9341	0.0105206	-6.57064	1.78013e-27	3.63476e-26	down	yes
MSTRG.7084	HORVU3Hr1G037630	HORVU3Hr1G037630.5;HORVU3Hr1G037630.4;HORVU3Hr1G037630.8;HORVU3Hr1G037630.2;HORVU3Hr1G037630.7;HORVU3Hr1G037630.12;HORVU3Hr1G037630.3;HORVU3Hr1G037630.11;HORVU3Hr1G037630.1;HORVU3Hr1G037630.6;HORVU3Hr1G037630.9	GO:0003824(catalytic activity);GO:0009058(biosynthetic process);GO:0009058(biosynthetic process)	00500(Starch and sucrose metabolism);00460(Cyanoamino acid metabolism);00940(Phenylpropanoid biosynthesis);00940(Phenylpropanoid biosynthesis)	K01188	EC:3.2.1.21		19.9249	24.1536	18.632	1.82665	1.3539	1.85696	12.4487	3.63793	1.81923e-27	3.7111e-26	up	yes
MSTRG.8914		MSTRG.8914.1	NA	NA	NA	NA		27.8966	41.0337	65.8953	0.134995	0.263477	0	338.356	8.4024	1.89369e-27	3.85933e-26	up	yes
MSTRG.15561	HORVU6Hr1G064470	HORVU6Hr1G064470.2;HORVU6Hr1G064470.7;HORVU6Hr1G064470.1	GO:0005886(plasma membrane);GO:0016020(membrane);GO:0016021(integral component of membrane);GO:0055085(transmembrane transport);GO:0055085(transmembrane transport)	NA	NA	NA	Mechanosensitive ion channel protein [Source:UniProtKB/TrEMBL;Acc:F2E3P8]	4.81741	4.11848	5.66471	23.877	22.4239	21.1684	0.216404	-2.2082	1.91526e-27	3.8996e-26	down	yes
MSTRG.1077	HORVU1Hr1G011800	HORVU1Hr1G011800.4;HORVU1Hr1G011800.9;HORVU1Hr1G011800.24;HORVU1Hr1G011800.2;HORVU1Hr1G011800.1;HORVU1Hr1G011800.28;HORVU1Hr1G011800.6;HORVU1Hr1G011800.10;HORVU1Hr1G011800.17;HORVU1Hr1G011800.3;HORVU1Hr1G011800.16;HORVU1Hr1G011800.8;HORVU1Hr1G011800.20;HORVU1Hr1G011800.15;HORVU1Hr1G011800.12;HORVU1Hr1G011800.21;HORVU1Hr1G011800.7;HORVU1Hr1G011800.19;HORVU1Hr1G011800.11;HORVU1Hr1G011800.18;HORVU1H…	GO:0003677(DNA binding);GO:0003700(DNA-binding transcription factor activity);GO:0005634(nucleus);GO:0006351(transcription, DNA-templated);GO:0006355(regulation of transcription, DNA-templated);GO:0009909(regulation of flower development);GO:0010581(regulation of starch biosynthetic process);GO:0045892(negative regulation of transcription, DNA-templated);GO:0080050(regulation of seed development)…	NA	NA	NA		8.32358	11.5931	11.3075	0.662736	0.546404	0.336171	20.2057	4.33669	2.00478e-27	4.07802e-26	up	yes
MSTRG.16568	HORVU7Hr1G012850	HORVU7Hr1G012850.2	GO:0000786(nucleosome);GO:0003677(DNA binding);GO:0005634(nucleus);GO:0005694(chromosome);GO:0006334(nucleosome assembly)	NA	NA	NA		3.34043	10.2281	7.05	79.7093	76.6254	77.8907	0.0880284	-3.50589	2.07252e-27	4.21185e-26	down	yes
MSTRG.2353	HORVU1Hr1G065570	HORVU1Hr1G065570.2;HORVU1Hr1G065570.3;HORVU1Hr1G065570.1;HORVU1Hr1G065570.4	GO:0003677(DNA binding);GO:0005634(nucleus);GO:0006355(regulation of transcription, DNA-templated);GO:0006355(regulation of transcription, DNA-templated)	03013(RNA transport);03015(mRNA surveillance pathway);03018(RNA degradation);03018(RNA degradation)	K13126	NA		171.844	142.347	117.552	16.1895	14.3011	12.2645	10.098	3.336	2.15169e-27	4.36862e-26	up	yes
MSTRG.6518		MSTRG.6518.2;MSTRG.6518.3;MSTRG.6518.5;MSTRG.6518.4;MSTRG.6518.1	NA	NA	NA	NA		0	0.357095	0.0871569	136.424	156.366	123.773	0.00106647	-9.87294	2.37216e-27	4.81171e-26	down	yes
MSTRG.2221	HORVU1Hr1G060490	HORVU1Hr1G060490.5;HORVU1Hr1G060490.1;HORVU1Hr1G060490.4;HORVU1Hr1G060490.2	GO:0003677(DNA binding);GO:0003700(DNA-binding transcription factor activity);GO:0005634(nucleus);GO:0006351(transcription, DNA-templated);GO:0006355(regulation of transcription, DNA-templated);GO:0016020(membrane);GO:0016021(integral component of membrane);GO:0016021(integral component of membrane)	NA	NA	NA		12.3278	10.1307	7.75702	54.6857	59.5014	48.433	0.185804	-2.42815	2.41554e-27	4.89511e-26	down	yes
MSTRG.12567	HORVU5Hr1G056030	HORVU5Hr1G056030.1	GO:0005811(lipid droplet);GO:0012511(monolayer-surrounded lipid storage body);GO:0016020(membrane);GO:0016021(integral component of membrane)	NA	NA	NA	Oleosin [Source:UniProtKB/TrEMBL;Acc:F2E8X4]	1.14346	17.9675	7.25322	2699.2	2896.85	2627.6	0.00320589	-8.28506	2.5178e-27	5.09753e-26	down	yes
MSTRG.18605	HORVU7Hr1G107550	HORVU7Hr1G107550.4;HORVU7Hr1G107550.5;HORVU7Hr1G107550.3;HORVU7Hr1G107550.2;HORVU7Hr1G107550.1;HORVU7Hr1G107550.7;HORVU7Hr1G107550.14;HORVU7Hr1G107550.8;HORVU7Hr1G107550.6	GO:0003677(DNA binding);GO:0005634(nucleus);GO:0005634(nucleus)	04712(Circadian rhythm - plant);04712(Circadian rhythm - plant)	K12133	NA		10.6427	11.1966	11.1988	41.8922	51.5289	47.1314	0.235059	-2.0889	2.55961e-27	5.17733e-26	down	yes
MSTRG.587	HORVU0Hr1G022340	HORVU0Hr1G022340.1	GO:0005515(protein binding)	00260(Glycine, serine and threonine metabolism)	K00058	EC:1.1.1.95;EC:1.1.1.399		5.61553	7.35373	5.46445	40.7063	36.3126	48.6264	0.146712	-2.76894	2.61208e-27	5.27851e-26	down	yes
MSTRG.4889	HORVU2Hr1G075930	MSTRG.4889.1	NA	NA	NA	NA		0	0.061305	0	13.1134	15.0994	11.9826	0.00152518	-9.35681	2.67914e-27	5.40896e-26	down	yes
MSTRG.18260	HORVU7Hr1G090830	HORVU7Hr1G090830.1;HORVU7Hr1G090830.14;HORVU7Hr1G090830.5;HORVU7Hr1G090830.2;HORVU7Hr1G090830.7;HORVU7Hr1G090830.6;HORVU7Hr1G090830.13;HORVU7Hr1G090830.11;HORVU7Hr1G090830.8	NA	NA	NA	NA		5.18248	5.98669	5.87713	24.9876	22.5341	25.8594	0.232298	-2.10595	2.81795e-27	5.68388e-26	down	yes
MSTRG.16955	HORVU7Hr1G033910	HORVU7Hr1G033910.1	GO:0016020(membrane);GO:0016021(integral component of membrane)	NA	NA	NA		0.020925	0.048605	0.236582	9.59846	8.34301	9.32176	0.011228	-6.47675	3.17854e-27	6.4052e-26	down	yes
MSTRG.15331	HORVU6Hr1G055260	MSTRG.15331.13;HORVU6Hr1G055260.6;HORVU6Hr1G055260.11;HORVU6Hr1G055260.4;HORVU6Hr1G055260.13;HORVU6Hr1G055260.7;HORVU6Hr1G055260.2;HORVU6Hr1G055260.10;HORVU6Hr1G055260.5;HORVU6Hr1G055260.9;HORVU6Hr1G055260.12;HORVU6Hr1G055260.1;HORVU6Hr1G055260.3	GO:0004842(ubiquitin-protein transferase activity);GO:0016567(protein ubiquitination);GO:0016740(transferase activity);GO:0046872(metal ion binding);GO:0046872(metal ion binding)	NA	NA	NA	RBR-type E3 ubiquitin transferase [Source:UniProtKB/TrEMBL;Acc:M0V8E8]	8.50346	10.2202	7.93305	39.8756	38.0066	36.8793	0.232279	-2.10607	3.20789e-27	6.45832e-26	down	yes
MSTRG.13941		MSTRG.13941.1	NA	NA	NA	NA		0.250991	0.212759	0.279764	11.2144	8.4633	10.4198	0.0247035	-5.33914	3.37285e-27	6.78408e-26	down	yes
MSTRG.18005	HORVU7Hr1G080950	HORVU7Hr1G080950.2;HORVU7Hr1G080950.3;HORVU7Hr1G080950.1;HORVU7Hr1G080950.4;HORVU7Hr1G080950.5	GO:0003677(DNA binding);GO:0003700(DNA-binding transcription factor activity);GO:0005634(nucleus);GO:0006355(regulation of transcription, DNA-templated);GO:0043565(sequence-specific DNA binding);GO:0043565(sequence-specific DNA binding)	04016(MAPK signaling pathway - plant);04626(Plant-pathogen interaction);04626(Plant-pathogen interaction)	K13425	NA		2.53106	1.28626	1.72341	13.2884	15.5713	15.4831	0.124952	-3.00055	3.38438e-27	6.80094e-26	down	yes
MSTRG.12492	HORVU5Hr1G052830	HORVU5Hr1G052830.1	GO:0000272(polysaccharide catabolic process);GO:0003824(catalytic activity);GO:0004553(hydrolase activity, hydrolyzing O-glycosyl compounds);GO:0005975(carbohydrate metabolic process);GO:0008152(metabolic process);GO:0008810(cellulase activity);GO:0016787(hydrolase activity);GO:0016798(hydrolase activity, acting on glycosyl bonds);GO:0030245(cellulose catabolic process)	00500(Starch and sucrose metabolism)	K01179	EC:3.2.1.4	Endoglucanase [Source:UniProtKB/TrEMBL;Acc:M0VD01]	3.76816	2.50548	2.32126	0	0	0	inf	inf	3.40299e-27	6.83197e-26	up	yes
MSTRG.15530	HORVU6Hr1G063370	HORVU6Hr1G063370.1	GO:0003824(catalytic activity);GO:0004805(trehalose-phosphatase activity);GO:0005992(trehalose biosynthetic process);GO:0016311(dephosphorylation);GO:0016787(hydrolase activity)	00500(Starch and sucrose metabolism)	K01087	EC:3.1.3.12	Trehalose 6-phosphate phosphatase [Source:UniProtKB/TrEMBL;Acc:A0A287E8C9]	4.76124	2.61735	4.36226	0	0	0	inf	inf	3.48148e-27	6.98304e-26	up	yes
MSTRG.13597	HORVU5Hr1G097150	HORVU5Hr1G097150.1	GO:0004252(serine-type endopeptidase activity);GO:0006508(proteolysis);GO:0016787(hydrolase activity)	NA	NA	NA		42.8451	36.8677	39.7386	2.59865	2.65862	4.37444	12.4019	3.63249	3.57272e-27	7.15939e-26	up	yes
MSTRG.1875	HORVU1Hr1G049060	MSTRG.1875.1;HORVU1Hr1G049060.2;HORVU1Hr1G049060.1;HORVU1Hr1G049060.7;HORVU1Hr1G049060.6;HORVU1Hr1G049060.5	NA	00071(Fatty acid degradation);00073(Cutin, suberine and wax biosynthesis);00073(Cutin, suberine and wax biosynthesis)	K20495	EC:1.14.14.80		1.94596	2.71859	2.88012	14.8864	15.6416	13.8905	0.169854	-2.55763	3.63785e-27	7.28313e-26	down	yes
MSTRG.7883	HORVU3Hr1G070850	MSTRG.7883.2;HORVU3Hr1G070850.3;HORVU3Hr1G070850.7;MSTRG.7883.8;HORVU3Hr1G070850.4;HORVU3Hr1G070850.5;HORVU3Hr1G070850.8;HORVU3Hr1G070850.1;HORVU3Hr1G070850.6	GO:0004470(malic enzyme activity);GO:0004471(malate dehydrogenase (decarboxylating) (NAD+) activity);GO:0016491(oxidoreductase activity);GO:0046872(metal ion binding);GO:0051287(NAD binding);GO:0055114(oxidation-reduction process);GO:0055114(oxidation-reduction process)	00620(Pyruvate metabolism);00710(Carbon fixation in photosynthetic organisms);00710(Carbon fixation in photosynthetic organisms)	K00029	EC:1.1.1.40	Malic enzyme [Source:UniProtKB/TrEMBL;Acc:F2ELT5]	10.7901	25.0696	12.5717	133.641	142.808	146.821	0.114422	-3.12756	3.64127e-27	7.28321e-26	down	yes
MSTRG.15096		MSTRG.15096.2;MSTRG.15096.1	NA	NA	NA	NA		10.4125	10.4641	9.40807	42.6557	40.3428	41.5303	0.243194	-2.03982	3.6723e-27	7.33847e-26	down	yes
MSTRG.5504	HORVU2Hr1G098160	HORVU2Hr1G098160.1;HORVU2Hr1G098160.3;HORVU2Hr1G098160.2	GO:0016020(membrane);GO:0016021(integral component of membrane);GO:0016021(integral component of membrane)	NA	NA	NA		3.5409	24.3929	9.25522	684.179	700.864	710.36	0.0177479	-5.81621	3.7191e-27	7.42512e-26	down	yes
MSTRG.5259	HORVU2Hr1G089540	HORVU2Hr1G089540.1	GO:0003824(catalytic activity);GO:0005737(cytoplasm);GO:0006559(L-phenylalanine catabolic process);GO:0009698(phenylpropanoid metabolic process);GO:0009800(cinnamic acid biosynthetic process);GO:0016829(lyase activity);GO:0016841(ammonia-lyase activity);GO:0045548(phenylalanine ammonia-lyase activity)	00360(Phenylalanine metabolism);00940(Phenylpropanoid biosynthesis)	K10775	EC:4.3.1.24	Phenylalanine ammonia-lyase [Source:UniProtKB/TrEMBL;Acc:A0A287IVI3]	4.54376	5.71046	10.3956	0.045806	0	0	450.811	8.81638	3.72769e-27	7.43537e-26	up	yes
HORVU6Hr1G057780	HORVU6Hr1G057780	HORVU6Hr1G057780.6;HORVU6Hr1G057780.12;HORVU6Hr1G057780.5;HORVU6Hr1G057780.4;HORVU6Hr1G057780.3;HORVU6Hr1G057780.11;HORVU6Hr1G057780.2;HORVU6Hr1G057780.1;HORVU6Hr1G057780.10;HORVU6Hr1G057780.8	GO:0000166(nucleotide binding);GO:0005525(GTP binding);GO:0005789(endoplasmic reticulum membrane);GO:0016020(membrane);GO:0016021(integral component of membrane);GO:0016787(hydrolase activity);GO:0016787(hydrolase activity)	NA	NA	NA		0.241407	0.215076	0.233551	4.50143	3.82011	3.75495	0.0571387	-4.12939	4.14269e-27	8.25551e-26	down	yes
MSTRG.15677	HORVU6Hr1G069260	HORVU6Hr1G069260.2;HORVU6Hr1G069260.1	NA	NA	NA	NA		33.5123	37.9459	33.9506	140.912	139.317	148.501	0.245863	-2.02408	4.24176e-27	8.44513e-26	down	yes
MSTRG.17398	HORVU7Hr1G052770	HORVU7Hr1G052770.1	GO:0016020(membrane);GO:0016021(integral component of membrane)	NA	NA	NA	Predicted protein [Source:UniProtKB/TrEMBL;Acc:F2CTB9]	29.674	28.4178	26.1627	2.66575	2.15404	2.97498	10.8091	3.43418	4.52896e-27	9.00861e-26	up	yes
HORVU4Hr1G025880	HORVU4Hr1G025880	HORVU4Hr1G025880.1;HORVU4Hr1G025880.2	NA	NA	NA	NA	Predicted protein [Source:UniProtKB/TrEMBL;Acc:F2E8Y2]	2.63602	2.22795	2.2358	0	0	0	inf	inf	4.54742e-27	9.03701e-26	up	yes
MSTRG.2928	HORVU1Hr1G087320	HORVU1Hr1G087320.1;HORVU1Hr1G087320.2	GO:0004553(hydrolase activity, hydrolyzing O-glycosyl compounds);GO:0005576(extracellular region);GO:0005618(cell wall);GO:0005975(carbohydrate metabolic process);GO:0006073(cellular glucan metabolic process);GO:0008152(metabolic process);GO:0010411(xyloglucan metabolic process);GO:0016740(transferase activity);GO:0016762(xyloglucan:xyloglucosyl transferase activity);GO:0016787(hydrolase activity…	NA	NA	NA		6.80944	6.22302	7.14664	0.126904	0.128257	0.160545	48.5417	5.60115	4.67301e-27	9.27804e-26	up	yes
MSTRG.11283	HORVU4Hr1G090070	HORVU4Hr1G090070.1	NA	NA	NA	NA		0	0	0	7.7287	4.09601	20.055	-inf	-inf	4.87157e-27	9.66337e-26	down	yes
MSTRG.5906	HORVU2Hr1G111290	HORVU2Hr1G111290.1;HORVU2Hr1G111290.2	NA	NA	NA	NA		8.58508	8.73148	7.39053	0.0466844	0.0463841	0.132333	109.614	6.77628	5.57543e-27	1.10494e-25	up	yes
MSTRG.10442	HORVU4Hr1G059390	HORVU4Hr1G059390.1;HORVU4Hr1G059390.2	GO:0000166(nucleotide binding);GO:0005524(ATP binding);GO:0005524(ATP binding)	03040(Spliceosome);04141(Protein processing in endoplasmic reticulum);04144(Endocytosis);04144(Endocytosis)	K03283	NA		34.8964	37.3826	33.643	136.867	191.556	228.788	0.190093	-2.39522	6.15469e-27	1.21862e-25	down	yes
MSTRG.15700	HORVU6Hr1G069940	HORVU6Hr1G069940.1;HORVU6Hr1G069940.4	GO:0016020(membrane);GO:0016021(integral component of membrane);GO:0016021(integral component of membrane)	NA	NA	NA		9.14611	7.76846	10.8139	42.6434	41.427	44.7493	0.215251	-2.21591	6.16453e-27	1.21945e-25	down	yes
MSTRG.6359	HORVU3Hr1G003540	HORVU3Hr1G003540.1;HORVU3Hr1G003540.7;HORVU3Hr1G003540.12;HORVU3Hr1G003540.2;HORVU3Hr1G003540.11;HORVU3Hr1G003540.3;HORVU3Hr1G003540.13	GO:0003824(catalytic activity);GO:0004553(hydrolase activity, hydrolyzing O-glycosyl compounds);GO:0005975(carbohydrate metabolic process);GO:0008152(metabolic process);GO:0016787(hydrolase activity);GO:0016798(hydrolase activity, acting on glycosyl bonds);GO:0030246(carbohydrate binding);GO:0030246(carbohydrate binding)	NA	NA	NA		36.0726	31.8546	46.3919	3.10276	2.73668	4.10317	11.4979	3.5233	6.22081e-27	1.22945e-25	up	yes
MSTRG.7687	HORVU3Hr1G064590	HORVU3Hr1G064590.1	GO:0003677(DNA binding);GO:0005634(nucleus);GO:0006351(transcription, DNA-templated);GO:0006355(regulation of transcription, DNA-templated)	NA	NA	NA		2.09455	2.5293	4.02194	20.5727	26.6038	28.4408	0.114336	-3.12865	7.01719e-27	1.38557e-25	down	yes
MSTRG.11185	HORVU4Hr1G086350	HORVU4Hr1G086350.1	NA	NA	NA	NA		6.22409	6.44658	8.11988	0	0.028776	0.082811	186.317	7.54161	7.13151e-27	1.40686e-25	up	yes
MSTRG.2816	HORVU1Hr1G081940	HORVU1Hr1G081940.1	GO:0016740(transferase activity);GO:0016757(transferase activity, transferring glycosyl groups);GO:0016758(transferase activity, transferring hexosyl groups)	00942(Anthocyanin biosynthesis)	K12938	EC:2.4.1.-	Glycosyltransferase [Source:UniProtKB/TrEMBL;Acc:A0A287GHD5]	0.071059	0.12922	0.135883	3.74087	5.5171	4.45598	0.0245124	-5.35034	7.25288e-27	1.42949e-25	down	yes
MSTRG.3659	HORVU2Hr1G023260	HORVU2Hr1G023260.1	NA	00514(Other types of O-glycan biosynthesis)	K18134	EC:2.4.1.255		2.459	3.35557	1.97019	0	0.017374	0	448.07	8.80758	7.30749e-27	1.43894e-25	up	yes
MSTRG.10439	HORVU4Hr1G059270	HORVU4Hr1G059270.1;HORVU4Hr1G059270.2	NA	NA	NA	NA		1.01351	15.9363	6.25398	1867.14	1948.24	2134.36	0.00389997	-8.00232	7.5721e-27	1.48969e-25	down	yes
MSTRG.2017		MSTRG.2017.1	NA	NA	NA	NA		4.68839	5.50979	4.60914	26.7809	25.7516	22.8271	0.196489	-2.34748	8.20737e-27	1.61319e-25	down	yes
MSTRG.13189	HORVU5Hr1G080840	MSTRG.13189.2;HORVU5Hr1G080840.1	GO:0003677(DNA binding);GO:0003700(DNA-binding transcription factor activity);GO:0005634(nucleus);GO:0006355(regulation of transcription, DNA-templated);GO:0016020(membrane);GO:0016021(integral component of membrane);GO:0043565(sequence-specific DNA binding)	NA	NA	NA		1.54355	1.46069	1.55618	11.6884	11.59	20.4869	0.104202	-3.26255	8.27918e-27	1.62583e-25	down	yes
MSTRG.9321	HORVU4Hr1G008700	HORVU4Hr1G008700.9;HORVU4Hr1G008700.1	GO:0003824(catalytic activity);GO:0004351(glutamate decarboxylase activity);GO:0006536(glutamate metabolic process);GO:0016829(lyase activity);GO:0016831(carboxy-lyase activity);GO:0019752(carboxylic acid metabolic process);GO:0030170(pyridoxal phosphate binding);GO:0030170(pyridoxal phosphate binding)	00650(Butanoate metabolism);00250(Alanine, aspartate and glutamate metabolism);00410(beta-Alanine metabolism);00430(Taurine and hypotaurine metabolism);00430(Taurine and hypotaurine metabolism)	K01580	EC:4.1.1.15	Glutamate decarboxylase [Source:UniProtKB/TrEMBL;Acc:M0XZZ4]	2.69798	4.99476	6.5183	0	0.021815	0.0325062	261.611	8.03128	8.45765e-27	1.65936e-25	up	yes
MSTRG.18635	HORVU7Hr1G108960	HORVU7Hr1G108960.16;HORVU7Hr1G108960.13;HORVU7Hr1G108960.2;HORVU7Hr1G108960.8;HORVU7Hr1G108960.10;HORVU7Hr1G108960.26;HORVU7Hr1G108960.21;HORVU7Hr1G108960.3;HORVU7Hr1G108960.32;HORVU7Hr1G108960.22;HORVU7Hr1G108960.14;HORVU7Hr1G108960.6;HORVU7Hr1G108960.17;HORVU7Hr1G108960.7;HORVU7Hr1G108960.18;HORVU7Hr1G108960.19;HORVU7Hr1G108960.4;HORVU7Hr1G108960.24;HORVU7Hr1G108960.30;HORVU7Hr1G108960.12;HORVU…	GO:0005783(endoplasmic reticulum);GO:0006145(purine nucleobase catabolic process);GO:0006508(proteolysis);GO:0008237(metallopeptidase activity);GO:0010136(ureide catabolic process);GO:0016020(membrane);GO:0016021(integral component of membrane);GO:0016787(hydrolase activity);GO:0016813(hydrolase activity, acting on carbon-nitrogen (but not peptide) bonds, in linear amidines);GO:0047652(allantoate…	00230(Purine metabolism);00230(Purine metabolism)	K02083	EC:3.5.3.9		2.43219	5.62523	3.58996	29.0858	33.0634	27.7316	0.129587	-2.94801	8.86674e-27	1.73804e-25	down	yes
MSTRG.18112		MSTRG.18112.1	NA	NA	NA	NA		0.09907	0.128122	0.657785	21.2267	21.8446	26.8342	0.0126596	-6.30362	1.11243e-26	2.17858e-25	down	yes
MSTRG.10818	HORVU4Hr1G072880;HORVU4Hr1G072910;HORVU4Hr1G072900	HORVU4Hr1G072880.2;HORVU4Hr1G072910.1;MSTRG.10818.1	GO:0003824(catalytic activity);GO:0004648(O-phospho-L-serine:2-oxoglutarate aminotransferase activity);GO:0006564(L-serine biosynthetic process);GO:0008483(transaminase activity);GO:0008652(cellular amino acid biosynthetic process);GO:0016740(transferase activity);GO:0016740(transferase activity)	00260(Glycine, serine and threonine metabolism);00750(Vitamin B6 metabolism);00750(Vitamin B6 metabolism)	K00831	EC:2.6.1.52	Phosphoserine aminotransferase [Source:UniProtKB/TrEMBL;Acc:A0A287PM62];Phosphoserine aminotransferase [Source:UniProtKB/TrEMBL;Acc:A0A287PMF1]	49.3181	41.2186	42.2601	5.02505	5.06493	5.51225	8.51139	3.0894	1.21653e-26	2.38029e-25	up	yes
MSTRG.2879	HORVU1Hr1G084390	HORVU1Hr1G084390.2;HORVU1Hr1G084390.1;HORVU1Hr1G084390.3;HORVU1Hr1G084390.5;HORVU1Hr1G084390.10	GO:0016788(hydrolase activity, acting on ester bonds);GO:0016788(hydrolase activity, acting on ester bonds)	00901(Indole alkaloid biosynthesis);00901(Indole alkaloid biosynthesis)	K21026	EC:3.1.1.80		11.1321	11.4798	12.4795	0.353349	0.498477	0.149323	35.0511	5.13139	1.23679e-26	2.41774e-25	up	yes
MSTRG.13232	HORVU5Hr1G082480	HORVU5Hr1G082480.1	GO:0016020(membrane);GO:0016021(integral component of membrane);GO:0019915(lipid storage)	NA	NA	NA		1.83872	3.21352	3.3918	22.6643	19.738	18.8717	0.137808	-2.85927	1.38514e-26	2.70529e-25	down	yes
MSTRG.10374	HORVU4Hr1G057210	MSTRG.10374.1;HORVU4Hr1G057210.1;HORVU4Hr1G057210.3;HORVU4Hr1G057210.2	GO:0004601(peroxidase activity);GO:0006979(response to oxidative stress);GO:0016491(oxidoreductase activity);GO:0016688(L-ascorbate peroxidase activity);GO:0020037(heme binding);GO:0055114(oxidation-reduction process);GO:0098869(cellular oxidant detoxification);GO:0098869(cellular oxidant detoxification)	00053(Ascorbate and aldarate metabolism);00480(Glutathione metabolism);00480(Glutathione metabolism)	K00434	EC:1.11.1.11		1306.25	1168.66	1186.98	101.109	79.4244	142.841	11.324	3.50131	1.42143e-26	2.77366e-25	up	yes
MSTRG.10719		MSTRG.10719.1	NA	NA	NA	NA		3.06925	2.50809	5.6698	33.883	34.7444	34.8653	0.108676	-3.2019	1.47995e-26	2.88524e-25	down	yes
MSTRG.17833	HORVU7Hr1G074270	MSTRG.17833.4;MSTRG.17833.2;HORVU7Hr1G074270.1;MSTRG.17833.5	GO:0001671(ATPase activator activity);GO:0005829(cytosol);GO:0032781(positive regulation of ATPase activity);GO:0051087(chaperone binding);GO:0051879(Hsp90 protein binding)	NA	NA	NA		8.32394	7.87661	8.3472	33.0237	31.6453	34.4558	0.247645	-2.01366	1.61928e-26	3.15401e-25	down	yes
MSTRG.3216	HORVU2Hr1G002880	MSTRG.3216.1	NA	NA	NA	NA		13.9359	10.9838	10.8688	0.629536	0.489102	0.905558	17.6803	4.14407	1.76007e-26	3.42514e-25	up	yes
MSTRG.1601	HORVU1Hr1G037460	HORVU1Hr1G037460.18;HORVU1Hr1G037460.1;HORVU1Hr1G037460.11;HORVU1Hr1G037460.12;HORVU1Hr1G037460.20;MSTRG.1601.11;HORVU1Hr1G037460.6;HORVU1Hr1G037460.5;HORVU1Hr1G037460.2;HORVU1Hr1G037460.7;HORVU1Hr1G037460.13;HORVU1Hr1G037460.3;HORVU1Hr1G037460.4;HORVU1Hr1G037460.10;HORVU1Hr1G037460.19	NA	NA	NA	NA		1.90042	2.08548	1.86391	9.99542	9.17706	7.13238	0.222385	-2.16887	1.80771e-26	3.51467e-25	down	yes
MSTRG.14113		MSTRG.14113.1	NA	NA	NA	NA		1.23326	0.74797	0.733132	9.61195	10.0683	11.3915	0.0873575	-3.51692	1.84303e-26	3.58012e-25	down	yes
HORVU1Hr1G038500	HORVU1Hr1G038500	HORVU1Hr1G038500.2	GO:0006486(protein glycosylation);GO:0016020(membrane);GO:0016021(integral component of membrane);GO:0016757(transferase activity, transferring glycosyl groups)	NA	NA	NA		2.38827	2.11186	2.54137	0	0	0.017533	401.614	8.64967	1.8754e-26	3.63973e-25	up	yes
MSTRG.3692	HORVU2Hr1G025190	MSTRG.3692.9;HORVU2Hr1G025190.6;HORVU2Hr1G025190.1;HORVU2Hr1G025190.9;HORVU2Hr1G025190.5;HORVU2Hr1G025190.10;HORVU2Hr1G025190.2;HORVU2Hr1G025190.4;MSTRG.3692.1;HORVU2Hr1G025190.7	GO:0008146(sulfotransferase activity);GO:0016020(membrane);GO:0016021(integral component of membrane);GO:0016740(transferase activity);GO:0016740(transferase activity)	03040(Spliceosome);03040(Spliceosome)	K12867	NA	Sulfotransferase [Source:UniProtKB/TrEMBL;Acc:A0A287HES4]	3.40272	4.22569	2.71475	16.8021	16.7003	17.2469	0.203809	-2.29471	2.07873e-26	4.03071e-25	down	yes
MSTRG.5263	HORVU2Hr1G089670	HORVU2Hr1G089670.1;HORVU2Hr1G089670.2;HORVU2Hr1G089670.7;HORVU2Hr1G089670.4;HORVU2Hr1G089670.6;HORVU2Hr1G089670.3	GO:0003677(DNA binding);GO:0005515(protein binding);GO:0005634(nucleus);GO:0006351(transcription, DNA-templated);GO:0006355(regulation of transcription, DNA-templated);GO:0009725(response to hormone);GO:0009734(auxin-activated signaling pathway);GO:0009734(auxin-activated signaling pathway)	04075(Plant hormone signal transduction);04075(Plant hormone signal transduction)	K14486	NA	Auxin response factor [Source:UniProtKB/TrEMBL;Acc:A0A287IVN1]	4.66033	3.53395	4.89364	0.17455	0.17825	0.192581	23.9978	4.58483	2.26536e-26	4.38865e-25	up	yes
MSTRG.16813	HORVU7Hr1G027440	HORVU7Hr1G027440.1;HORVU7Hr1G027440.5;HORVU7Hr1G027440.2	NA	NA	NA	NA		55.5343	34.9883	68.8028	334.736	302.744	384.066	0.155965	-2.68071	2.4378e-26	4.71848e-25	down	yes
MSTRG.12872	HORVU5Hr1G068800	HORVU5Hr1G068800.1	GO:0016787(hydrolase activity)	NA	NA	NA		0	0	0.030404	2.9995	2.02139	3.44349	0.00359199	-8.121	2.47303e-26	4.78236e-25	down	yes
MSTRG.15287	HORVU6Hr1G053710	HORVU6Hr1G053710.1	GO:0005886(plasma membrane);GO:0010167(response to nitrate);GO:0015706(nitrate transport);GO:0016020(membrane);GO:0016021(integral component of membrane);GO:0042128(nitrate assimilation)	NA	NA	NA	NAR2.3 [Source:UniProtKB/TrEMBL;Acc:Q6X677]	17.4477	19.8111	22.9635	0.475564	0.864464	1.03818	25.3225	4.66235	2.59479e-26	5.01334e-25	up	yes
HORVU2Hr1G094460	HORVU2Hr1G094460	HORVU2Hr1G094460.1;HORVU2Hr1G094460.3	GO:0005524(ATP binding);GO:0005634(nucleus);GO:0006351(transcription, DNA-templated);GO:0006355(regulation of transcription, DNA-templated);GO:0032502(developmental process);GO:0032502(developmental process)	NA	NA	NA		0	0	0	4.1378	3.64138	4.82943	-inf	-inf	2.62749e-26	5.07196e-25	down	yes
MSTRG.15738	HORVU6Hr1G071520	HORVU6Hr1G071520.3;HORVU6Hr1G071520.1	GO:0004190(aspartic-type endopeptidase activity);GO:0006508(proteolysis);GO:0008233(peptidase activity);GO:0016787(hydrolase activity);GO:0016787(hydrolase activity)	NA	NA	NA		4.81884	5.39227	5.46904	0.396981	0.338765	0.348641	14.4599	3.85399	2.66574e-26	5.1412e-25	up	yes
MSTRG.6493	HORVU3Hr1G012970	HORVU3Hr1G012970.1	GO:0004867(serine-type endopeptidase inhibitor activity);GO:0005576(extracellular region);GO:0006952(defense response);GO:0010466(negative regulation of peptidase activity);GO:0010951(negative regulation of endopeptidase activity);GO:0030414(peptidase inhibitor activity)	NA	NA	NA	Trypsin inhibitor CMe [Source:UniProtKB/TrEMBL;Acc:M0UY52]	0	0.151041	0.298735	45.1134	19.9536	125.485	0.00236038	-8.72676	2.71307e-26	5.22782e-25	down	yes
MSTRG.9209	HORVU4Hr1G005380	HORVU4Hr1G005380.1	GO:0005576(extracellular region);GO:0030145(manganese ion binding);GO:0045735(nutrient reservoir activity);GO:0046872(metal ion binding)	NA	NA	NA	Predicted protein [Source:UniProtKB/TrEMBL;Acc:F2DZ99]	2.84775	7.77525	18.4091	0	0	0	inf	inf	2.72484e-26	5.24581e-25	up	yes
MSTRG.17438	HORVU7Hr1G054090	MSTRG.17438.1;HORVU7Hr1G054090.6;HORVU7Hr1G054090.2;HORVU7Hr1G054090.10;HORVU7Hr1G054090.13;HORVU7Hr1G054090.3;HORVU7Hr1G054090.9;HORVU7Hr1G054090.12;HORVU7Hr1G054090.4;HORVU7Hr1G054090.8;HORVU7Hr1G054090.5	GO:0003993(acid phosphatase activity);GO:0016311(dephosphorylation);GO:0016787(hydrolase activity);GO:0046872(metal ion binding);GO:0046872(metal ion binding)	NA	NA	NA	Purple acid phosphatase [Source:UniProtKB/TrEMBL;Acc:A0A287WJC2]	0.842859	3.50862	2.02738	36.8263	37.13	36.8547	0.0575653	-4.11866	2.73137e-26	5.25369e-25	down	yes
MSTRG.14058	HORVU5Hr1G116590	HORVU5Hr1G116590.1;HORVU5Hr1G116590.5;HORVU5Hr1G116590.2;HORVU5Hr1G116590.3	GO:0005509(calcium ion binding);GO:0005515(protein binding);GO:0005783(endoplasmic reticulum);GO:0006457(protein folding);GO:0046872(metal ion binding);GO:0051082(unfolded protein binding);GO:0051082(unfolded protein binding)	04141(Protein processing in endoplasmic reticulum);04145(Phagosome);04145(Phagosome)	K08057	NA		1.7435	2.4554	3.31577	17.8222	16.0043	20.4718	0.138396	-2.85312	2.75364e-26	5.29181e-25	down	yes
MSTRG.6713	HORVU3Hr1G021700	HORVU3Hr1G021700.1;HORVU3Hr1G021700.2	GO:0005515(protein binding);GO:0005515(protein binding)	NA	NA	NA		5.19638	4.38644	4.92063	22.9175	24.3695	23.9458	0.203606	-2.29615	2.81232e-26	5.39975e-25	down	yes
MSTRG.17315	HORVU7Hr1G049470	HORVU7Hr1G049470.2;HORVU7Hr1G049470.5;HORVU7Hr1G049470.3;HORVU7Hr1G049470.6;HORVU7Hr1G049470.1	NA	NA	NA	NA	Predicted protein [Source:UniProtKB/TrEMBL;Acc:F2DQK3]	95.5632	96.7853	67.326	380.523	371.451	419.221	0.221718	-2.17321	2.90722e-26	5.577e-25	down	yes
MSTRG.8660	HORVU3Hr1G095700	HORVU3Hr1G095700.5;HORVU3Hr1G095700.1;HORVU3Hr1G095700.6;HORVU3Hr1G095700.2;HORVU3Hr1G095700.3;HORVU3Hr1G095700.8	NA	NA	NA	NA		37.8556	6.80976	7.0779	0	0	0.0244025	2120.4	11.0501	3.20052e-26	6.13419e-25	up	yes
MSTRG.18104	HORVU7Hr1G085130	HORVU7Hr1G085130.1	GO:0003677(DNA binding);GO:0003713(transcription coactivator activity);GO:0005730(nucleolus);GO:0009408(response to heat);GO:0009414(response to water deprivation);GO:0009737(response to abscisic acid);GO:0043565(sequence-specific DNA binding);GO:1903508(positive regulation of nucleic acid-templated transcription)	NA	NA	NA	Predicted protein [Source:UniProtKB/TrEMBL;Acc:F2DBC0]	5.4185	0.76703	1.3514	217.547	185.835	230.129	0.0118971	-6.39325	3.21433e-26	6.15518e-25	down	yes
MSTRG.3864	HORVU2Hr1G031670	HORVU2Hr1G031670.1;HORVU2Hr1G031670.5	NA	NA	NA	NA		7.39732	9.23367	10.1103	0.211051	0.251672	0.358322	32.5698	5.02546	3.8881e-26	7.43879e-25	up	yes
MSTRG.5850	HORVU2Hr1G109640	HORVU2Hr1G109640.1	GO:0004497(monooxygenase activity);GO:0005506(iron ion binding);GO:0016020(membrane);GO:0016021(integral component of membrane);GO:0016491(oxidoreductase activity);GO:0016705(oxidoreductase activity, acting on paired donors, with incorporation or reduction of molecular oxygen);GO:0020037(heme binding);GO:0046872(metal ion binding);GO:0055114(oxidation-reduction process)	NA	NA	NA	Predicted protein [Source:UniProtKB/TrEMBL;Acc:F2DRI4]	46.9117	45.6373	50.2225	4.83248	6.02676	5.88847	8.52484	3.09167	3.89258e-26	7.44076e-25	up	yes
[truncated: 31,840 more rows]
