# Supplementary material for: Identification of regulatory factors promoting embryogenic callus formation in barley through transcriptome analysis
Source: BMC Plant Biol. 2021 Mar 19;21:145. doi: 10.1186/s12870-021-02922-w (PMC7980361; doi:10.1186/s12870-021-02922-w)
Supplement: Supplementary file 2 — Additional file 2. Supplementary raw data of DEGs. [file 12870_2021_2922_MOESM2_ESM.zip › Additional file 2-2 ME_24hVSME_0h_Gene_differential_expression.xlsx]

## Sheet: Sheet1
gene_id	gene_name	transcript_id	GO	KEGG	KO_ENTRY	EC	Description	FPKM.ME_24h1	FPKM.ME_24h2	FPKM.ME_24h3	FPKM.ME_0h1	FPKM.ME_0h2	FPKM.ME_0h3	fc	log2(fc)	pval	qval	regulation	significant
MSTRG.16073	HORVU6Hr1G083960	HORVU6Hr1G083960.1;HORVU6Hr1G083960.2;HORVU6Hr1G083960.6;HORVU6Hr1G083960.7;HORVU6Hr1G083960.5	GO:0009415(response to water);GO:0009415(response to water)	NA	NA	NA		0.051697	0.0344969	0.0218775	42.8553	48.0681	37.3596	0.000842446	-10.2131	1.57748e-149	3.35356e-145	down	yes
MSTRG.6072	HORVU2Hr1G117900	MSTRG.6072.4;HORVU2Hr1G117900.1;MSTRG.6072.1;MSTRG.6072.2;MSTRG.6072.3;HORVU2Hr1G117900.4;HORVU2Hr1G117900.3	GO:0016491(oxidoreductase activity);GO:0046872(metal ion binding);GO:0055114(oxidation-reduction process);GO:0055114(oxidation-reduction process)	NA	NA	NA		0.0394076	0.0234628	0.0224322	26.3171	29.8373	21.8114	0.0010941	-9.83604	6.85463e-147	7.28613e-143	down	yes
MSTRG.6074	HORVU2Hr1G117810	MSTRG.6074.5;MSTRG.6074.6;MSTRG.6074.2;MSTRG.6074.4;MSTRG.6074.1;MSTRG.6074.3;HORVU2Hr1G117810.21;HORVU2Hr1G117810.23;HORVU2Hr1G117810.1;HORVU2Hr1G117810.40;HORVU2Hr1G117810.34;HORVU2Hr1G117810.12;HORVU2Hr1G117810.18;HORVU2Hr1G117810.19;HORVU2Hr1G117810.22;HORVU2Hr1G117810.39;HORVU2Hr1G117810.14;HORVU2Hr1G117810.43;HORVU2Hr1G117810.5;HORVU2Hr1G117810.26;HORVU2Hr1G117810.15;HORVU2Hr1G117810.33;HOR…	GO:0005085(guanyl-nucleotide exchange factor activity);GO:0016491(oxidoreductase activity);GO:0046872(metal ion binding);GO:0055114(oxidation-reduction process);GO:0055114(oxidation-reduction process)	00941(Flavonoid biosynthesis);00904(Diterpenoid biosynthesis);00904(Diterpenoid biosynthesis)	K04124;K05278	EC:1.14.11.15;EC:1.14.20.6		0.173517	0.145646	0.152369	69.7602	56.7754	48.1691	0.00269903	-8.53335	7.42847e-144	5.26406e-140	down	yes
MSTRG.18435	HORVU7Hr1G098170	HORVU7Hr1G098170.7;HORVU7Hr1G098170.1;HORVU7Hr1G098170.5;HORVU7Hr1G098170.16;HORVU7Hr1G098170.4;HORVU7Hr1G098170.17;HORVU7Hr1G098170.14;HORVU7Hr1G098170.10;HORVU7Hr1G098170.9;HORVU7Hr1G098170.2;HORVU7Hr1G098170.13;HORVU7Hr1G098170.15;HORVU7Hr1G098170.11;HORVU7Hr1G098170.3	NA	NA	NA	NA		0.866245	0.592454	0.598117	198.683	221.453	253.237	0.0030545	-8.35485	1.01833e-141	5.41217e-138	down	yes
MSTRG.11340		MSTRG.11340.1	NA	NA	NA	NA		0.604995	0.949395	0.65569	352.914	280.332	314.721	0.00233139	-8.7446	2.94024e-139	1.25013e-135	down	yes
MSTRG.11221	HORVU4Hr1G087800	HORVU4Hr1G087800.1	NA	NA	NA	NA		170.41	178.385	193.646	0.264274	0.120166	0.232911	878.659	9.77916	6.68204e-139	2.36756e-135	up	yes
MSTRG.16332	HORVU6Hr1G093740	HORVU6Hr1G093740.10;HORVU6Hr1G093740.1;HORVU6Hr1G093740.4;HORVU6Hr1G093740.2;HORVU6Hr1G093740.8;HORVU6Hr1G093740.9;HORVU6Hr1G093740.3	GO:0000166(nucleotide binding);GO:0004672(protein kinase activity);GO:0004674(protein serine/threonine kinase activity);GO:0005509(calcium ion binding);GO:0005524(ATP binding);GO:0006468(protein phosphorylation);GO:0016020(membrane);GO:0016021(integral component of membrane);GO:0030247(polysaccharide binding);GO:0030247(polysaccharide binding)	NA	NA	NA		0.0107821	0.0312724	0.0319067	21.8845	25.852	20.0834	0.00109055	-9.84073	6.75495e-137	2.05148e-133	down	yes
MSTRG.14768		MSTRG.14768.1	NA	NA	NA	NA		740.987	715.723	812.839	1.29932	1.88933	1.05623	534.656	9.06247	7.35658e-136	1.95492e-132	up	yes
MSTRG.6592	HORVU3Hr1G016430	HORVU3Hr1G016430.2;HORVU3Hr1G016430.1;HORVU3Hr1G016430.3	NA	00052(Galactose metabolism);00052(Galactose metabolism)	K06617	EC:2.4.1.82		0.0293996	0.0141108	0.0217495	20.8294	21.2677	18.5813	0.00107551	-9.86077	2.01845e-132	4.7678e-129	down	yes
MSTRG.7981	HORVU3Hr1G074230	HORVU3Hr1G074230.1;HORVU3Hr1G074230.3;HORVU3Hr1G074230.2;MSTRG.7981.1	NA	04075(Plant hormone signal transduction);04075(Plant hormone signal transduction)	K14487	NA		400.859	505.544	497.373	2.18462	2.15497	2.59862	202.325	7.66053	2.06295e-129	4.38562e-126	up	yes
MSTRG.12567	HORVU5Hr1G056030	HORVU5Hr1G056030.1	GO:0005811(lipid droplet);GO:0012511(monolayer-surrounded lipid storage body);GO:0016020(membrane);GO:0016021(integral component of membrane)	NA	NA	NA	Oleosin [Source:UniProtKB/TrEMBL;Acc:F2E8X4]	3.13768	2.74834	1.97951	514.81	616.069	575.481	0.00460954	-7.76116	6.88072e-128	1.32979e-124	down	yes
MSTRG.3782	HORVU2Hr1G028670	HORVU2Hr1G028670.1;HORVU2Hr1G028670.2	GO:0004867(serine-type endopeptidase inhibitor activity);GO:0009611(response to wounding);GO:0010951(negative regulation of endopeptidase activity);GO:0010951(negative regulation of endopeptidase activity)	NA	NA	NA		228.677	214.172	195.357	0.525823	0.854709	0.648155	314.591	8.29733	1.19399e-127	2.11526e-124	up	yes
MSTRG.7004	HORVU3Hr1G034280	HORVU3Hr1G034280.1;HORVU3Hr1G034280.2	NA	NA	NA	NA		90.255	83.0267	85.1279	0.0417716	0.0707484	0.109664	1163.04	10.1837	4.12554e-127	6.74652e-124	up	yes
MSTRG.1965	HORVU1Hr1G052180	HORVU1Hr1G052180.1	GO:0008270(zinc ion binding)	03010(Ribosome)	K02995	NA	Metallothionein-like protein type 4 [Source:UniProtKB/TrEMBL;Acc:Q84L51]	0.835628	1.16147	1.16384	244.449	333.232	362.022	0.00336376	-8.21571	4.25174e-126	6.45626e-123	down	yes
MSTRG.6521	HORVU3Hr1G013910	MSTRG.6521.5;MSTRG.6521.2;MSTRG.6521.1;MSTRG.6521.3;HORVU3Hr1G013910.6;MSTRG.6521.4;HORVU3Hr1G013910.5;HORVU3Hr1G013910.7	GO:0000166(nucleotide binding);GO:0004066(asparagine synthase (glutamine-hydrolyzing) activity);GO:0005524(ATP binding);GO:0006529(asparagine biosynthetic process);GO:0006541(glutamine metabolic process);GO:0008652(cellular amino acid biosynthetic process);GO:0016874(ligase activity);GO:0016874(ligase activity)	00250(Alanine, aspartate and glutamate metabolism);00250(Alanine, aspartate and glutamate metabolism)	K01953	EC:6.3.5.4		0.546827	0.395929	0.507937	74.1641	74.6167	85.901	0.00618153	-7.33782	3.48462e-125	4.93863e-122	down	yes
MSTRG.5236	HORVU2Hr1G088560	HORVU2Hr1G088560.1	NA	00073(Cutin, suberine and wax biosynthesis)	K17991	EC:1.11.2.3		1.33276	1.26343	0.908117	199.038	215.018	264.529	0.00516413	-7.59726	1.06757e-121	1.41847e-118	down	yes
MSTRG.13955	HORVU5Hr1G113060	HORVU5Hr1G113060.1	GO:0003779(actin binding);GO:0005622(intracellular);GO:0015629(actin cytoskeleton);GO:0030042(actin filament depolymerization)	NA	NA	NA		3.86212	4.16794	4.63492	585.455	466.349	487.688	0.00822672	-6.92547	2.58405e-121	3.23143e-118	down	yes
MSTRG.7123	HORVU3Hr1G039050	HORVU3Hr1G039050.2;HORVU3Hr1G039050.3;HORVU3Hr1G039050.1	NA	NA	NA	NA		0.621664	0.387404	0.379266	101.782	124.38	138.149	0.00381085	-8.03567	2.92089e-120	3.44974e-117	down	yes
MSTRG.2478	HORVU1Hr1G070690	HORVU1Hr1G070690.2;HORVU1Hr1G070690.1	NA	NA	NA	NA	Predicted protein [Source:UniProtKB/TrEMBL;Acc:F2DAA1]	1.5393	1.45304	1.11274	167.405	192.106	204.136	0.00728308	-7.10124	2.33261e-119	2.60995e-116	down	yes
MSTRG.14314	HORVU6Hr1G001060	HORVU6Hr1G001060.1;HORVU6Hr1G001060.4;HORVU6Hr1G001060.2;HORVU6Hr1G001060.5	GO:0006952(defense response);GO:0006952(defense response)	NA	NA	NA		59.7394	64.9539	71.0165	0.0687214	0.0608849	0.0816829	926.265	9.85528	8.23556e-118	8.75399e-115	up	yes
MSTRG.10204	HORVU4Hr1G051780	HORVU4Hr1G051780.1	NA	NA	NA	NA		0.44407	0.513614	0.376759	71.2057	66.3258	71.5745	0.00638166	-7.29185	1.16629e-117	1.18067e-114	down	yes
MSTRG.14315	HORVU6Hr1G001100	HORVU6Hr1G001100.1;HORVU6Hr1G001100.2	NA	NA	NA	NA		73.8264	80.4826	109.33	0.0489453	0.119608	0.0991439	984.84	9.94375	3.54333e-116	3.42398e-113	up	yes
MSTRG.9569	HORVU4Hr1G017350	MSTRG.9569.1;HORVU4Hr1G017350.2;HORVU4Hr1G017350.1	GO:0030001(metal ion transport);GO:0046872(metal ion binding);GO:0046872(metal ion binding)	NA	NA	NA		0.395331	0.593774	0.574394	78.8051	96.5374	97.882	0.0057224	-7.44916	1.31181e-114	1.21252e-111	down	yes
MSTRG.3660	HORVU2Hr1G023370	HORVU2Hr1G023370.1	NA	NA	NA	NA		1.01353	0.627066	0.587501	239.583	264.924	370.495	0.00254639	-8.61733	1.47047e-114	1.30253e-111	down	yes
MSTRG.4726	HORVU2Hr1G070360	HORVU2Hr1G070360.1;HORVU2Hr1G070360.2;HORVU2Hr1G070360.3	GO:0016020(membrane);GO:0016021(integral component of membrane);GO:0016491(oxidoreductase activity);GO:0055114(oxidation-reduction process);GO:0055114(oxidation-reduction process)	NA	NA	NA	Predicted protein [Source:UniProtKB/TrEMBL;Acc:F2E8R9]	0.498019	0.427376	0.270125	102.933	98.5082	140.883	0.00349236	-8.16158	1.85107e-113	1.57408e-110	down	yes
MSTRG.3365	HORVU2Hr1G011070	HORVU2Hr1G011070.5;HORVU2Hr1G011070.4	NA	NA	NA	NA		1.71876	1.25523	1.74343	313.607	278.401	208.163	0.00589552	-7.40616	1.94659e-113	1.59164e-110	down	yes
MSTRG.1184	HORVU1Hr1G018140	HORVU1Hr1G018140.5;HORVU1Hr1G018140.1;HORVU1Hr1G018140.3;HORVU1Hr1G018140.2	GO:0016491(oxidoreductase activity);GO:0055114(oxidation-reduction process);GO:0055114(oxidation-reduction process)	00061(Fatty acid biosynthesis);01040(Biosynthesis of unsaturated fatty acids);00780(Biotin metabolism);00333(Prodigiosin biosyntheses);00333(Prodigiosin biosyntheses)	K00059	EC:1.1.1.100		1.72485	1.34468	0.987107	195.646	207.044	201.716	0.00671176	-7.21909	2.89903e-113	2.28261e-110	down	yes
MSTRG.16223	HORVU6Hr1G090330	HORVU6Hr1G090330.2;MSTRG.16223.1	GO:0016020(membrane);GO:0016021(integral component of membrane)	00270(Cysteine and methionine metabolism);00450(Selenocompound metabolism)	K00549	EC:2.1.1.14	Predicted protein [Source:UniProtKB/TrEMBL;Acc:F2EE83]	0.336792	0.465031	0.375681	44.1362	42.6638	46.6507	0.00882351	-6.82443	2.2501e-112	1.70839e-109	down	yes
MSTRG.2838	HORVU1Hr1G082820	HORVU1Hr1G082820.2;HORVU1Hr1G082820.4;HORVU1Hr1G082820.1	NA	NA	NA	NA		0.542358	0.274612	0.266265	133.267	142.452	183.319	0.00235979	-8.72712	2.6172e-112	1.91859e-109	down	yes
MSTRG.9227	HORVU4Hr1G005800	HORVU4Hr1G005800.1	GO:0005811(lipid droplet);GO:0012511(monolayer-surrounded lipid storage body);GO:0016020(membrane);GO:0016021(integral component of membrane)	NA	NA	NA	Oleosin [Source:UniProtKB/TrEMBL;Acc:A0A287N1F2]	1.0016	0.770215	0.721362	137.018	188.858	224.842	0.00452714	-7.78718	8.89824e-112	6.30559e-109	down	yes
MSTRG.13328	HORVU5Hr1G087730	HORVU5Hr1G087730.1;MSTRG.13328.2;HORVU5Hr1G087730.2;HORVU5Hr1G087730.6;HORVU5Hr1G087730.4	GO:0045735(nutrient reservoir activity);GO:0045735(nutrient reservoir activity)	NA	NA	NA		0.714775	0.686482	0.690648	67.5153	63.673	59.0307	0.0109973	-6.5067	1.85503e-111	1.27213e-108	down	yes
MSTRG.5993		MSTRG.5993.1	NA	NA	NA	NA		120.482	109.655	104.722	0.154776	0.406122	0.35312	366.359	8.51711	1.39525e-110	9.26928e-108	up	yes
MSTRG.1195	HORVU1Hr1G018530	MSTRG.1195.1	NA	NA	NA	NA		0.086624	0.106955	0.098181	29.2097	27.0576	46.4442	0.00284058	-8.4596	2.01001e-110	1.29487e-107	down	yes
MSTRG.14689	HORVU6Hr1G020080	HORVU6Hr1G020080.1;HORVU6Hr1G020080.3	NA	NA	NA	NA		0.512725	0.568364	0.714115	84.3616	90.9978	119.639	0.00608546	-7.36042	2.6798e-110	1.67559e-107	down	yes
MSTRG.5234	HORVU2Hr1G088540	MSTRG.5234.1	NA	NA	NA	NA		0.69783	0.57839	0.361292	120.054	123.656	161.847	0.00403768	-7.95226	8.42118e-110	5.11502e-107	down	yes
MSTRG.6518		MSTRG.6518.2;MSTRG.6518.3;MSTRG.6518.1;MSTRG.6518.4;MSTRG.6518.5	NA	NA	NA	NA		0.579281	0.898522	0.701039	84.4723	85.991	96.5956	0.00815866	-6.93745	1.62891e-109	9.61914e-107	down	yes
MSTRG.16214	HORVU6Hr1G090200	HORVU6Hr1G090200.1	GO:0016020(membrane);GO:0016021(integral component of membrane)	00270(Cysteine and methionine metabolism);00450(Selenocompound metabolism)	K00549	EC:2.1.1.14	Predicted protein [Source:UniProtKB/TrEMBL;Acc:F2EE83]	0.352307	0.499094	0.377447	44.3799	42.6756	46.2663	0.00921716	-6.76146	1.73326e-109	9.95873e-107	down	yes
MSTRG.16560	HORVU7Hr1G012300	HORVU7Hr1G012300.1	GO:0009793(embryo development ending in seed dormancy)	NA	NA	NA		0.593332	0.832724	0.35209	174.698	157.584	164.398	0.00358007	-8.1258	1.39119e-108	7.78298e-106	down	yes
MSTRG.13711	HORVU5Hr1G103460	HORVU5Hr1G103460.2;HORVU5Hr1G103460.1	GO:0009415(response to water);GO:0009415(response to water)	NA	NA	NA		2.54307	2.11608	2.35925	160.4	196.985	176.903	0.013136	-6.25033	4.75665e-108	2.59286e-105	down	yes
MSTRG.2128	HORVU1Hr1G057880	MSTRG.2128.1;HORVU1Hr1G057880.2;HORVU1Hr1G057880.3	GO:0003747(translation release factor activity);GO:0005737(cytoplasm);GO:0006415(translational termination);GO:0006415(translational termination)	03015(mRNA surveillance pathway);03015(mRNA surveillance pathway)	K03265	NA		2.00785	2.55784	2.24949	145.431	173.508	180.521	0.0136451	-6.19547	5.89894e-108	3.13514e-105	down	yes
MSTRG.2486	HORVU1Hr1G071180	HORVU1Hr1G071180.3;HORVU1Hr1G071180.5;HORVU1Hr1G071180.15;HORVU1Hr1G071180.1;HORVU1Hr1G071180.2;HORVU1Hr1G071180.13;HORVU1Hr1G071180.6;HORVU1Hr1G071180.7;HORVU1Hr1G071180.9;HORVU1Hr1G071180.11	GO:0016020(membrane);GO:0016021(integral component of membrane);GO:0016021(integral component of membrane)	NA	NA	NA		0.164897	0.138711	0.0411795	130.919	177.805	97.1392	0.000849515	-10.2011	1.52645e-107	7.91484e-105	down	yes
MSTRG.1742	HORVU1Hr1G043890	HORVU1Hr1G043890.2;HORVU1Hr1G043890.3;HORVU1Hr1G043890.1;HORVU1Hr1G043890.4;HORVU1Hr1G043890.5	GO:0015267(channel activity);GO:0016020(membrane);GO:0016021(integral component of membrane);GO:0055085(transmembrane transport);GO:0055085(transmembrane transport)	NA	NA	NA	Predicted protein [Source:UniProtKB/TrEMBL;Acc:D2KZ45]	0.501759	0.261849	0.208548	87.9324	85.2119	99.1619	0.00357008	-8.12983	3.72801e-105	1.887e-102	down	yes
MSTRG.4235	HORVU2Hr1G046600	HORVU2Hr1G046600.4;HORVU2Hr1G046600.5;HORVU2Hr1G046600.1;HORVU2Hr1G046600.2	GO:0003824(catalytic activity);GO:0004722(protein serine/threonine phosphatase activity);GO:0006470(protein dephosphorylation);GO:0006470(protein dephosphorylation)	NA	NA	NA		0.230827	0.156275	0.138969	30.3238	38.5976	47.0287	0.00453704	-7.78403	4.4326e-104	2.19146e-101	down	yes
MSTRG.2321	HORVU1Hr1G064240	MSTRG.2321.1	NA	NA	NA	NA		0.002087	0.013969	0.004074	6.31302	4.70352	5.90004	0.00118996	-9.71487	7.47158e-104	3.60996e-101	down	yes
MSTRG.8930	HORVU3Hr1G112010	HORVU3Hr1G112010.1	NA	NA	NA	NA		122.474	112.136	94.4162	0.414448	0.62772	0.707707	188.028	7.55481	1.92917e-103	9.11385e-101	up	yes
MSTRG.7263	HORVU3Hr1G047220	HORVU3Hr1G047220.1	NA	NA	NA	NA	Predicted protein [Source:UniProtKB/TrEMBL;Acc:F2CTT1]	0.197559	0.167032	0.172265	41.1391	44.8177	75.1888	0.0033315	-8.22961	2.5803e-103	1.19249e-100	down	yes
MSTRG.3395	HORVU2Hr1G012790	MSTRG.3395.1;HORVU2Hr1G012790.1;HORVU2Hr1G012790.4;HORVU2Hr1G012790.2;HORVU2Hr1G012790.3	GO:0003824(catalytic activity);GO:0004802(transketolase activity);GO:0004802(transketolase activity)	00030(Pentose phosphate pathway);00710(Carbon fixation in photosynthetic organisms);01051(Biosynthesis of ansamycins);01051(Biosynthesis of ansamycins)	K00615	EC:2.2.1.1		1.17829	1.37809	1.12231	84.7499	87.519	110.444	0.0130121	-6.264	3.23978e-103	1.46541e-100	down	yes
MSTRG.6921	HORVU3Hr1G030650	HORVU3Hr1G030650.1	GO:0009269(response to desiccation)	NA	NA	NA		1.22627	1.81156	1.01568	352.318	291.44	471.297	0.00363526	-8.10373	1.1933e-102	5.2851e-100	down	yes
MSTRG.1196	HORVU1Hr1G018530	HORVU1Hr1G018530.1	GO:0003676(nucleic acid binding);GO:0004523(RNA-DNA hybrid ribonuclease activity);GO:0090502(RNA phosphodiester bond hydrolysis, endonucleolytic)	NA	NA	NA		0.232048	0.340195	0.189809	82.9017	65.9295	115.646	0.00288135	-8.43904	5.75237e-102	2.49571e-99	down	yes
MSTRG.5575	HORVU2Hr1G099870	MSTRG.5575.2;HORVU2Hr1G099870.2;HORVU2Hr1G099870.1;MSTRG.5575.3	NA	NA	NA	NA		1.33145	1.43856	0.99087	98.0176	113.164	108.397	0.0117683	-6.40895	1.57713e-101	6.64156e-99	down	yes
MSTRG.9138	HORVU4Hr1G002800	HORVU4Hr1G002800.4;MSTRG.9138.2;HORVU4Hr1G002800.2;HORVU4Hr1G002800.1;MSTRG.9138.3;HORVU4Hr1G002800.3;MSTRG.9138.4;MSTRG.9138.1	GO:0045735(nutrient reservoir activity);GO:0045735(nutrient reservoir activity)	NA	NA	NA		6.57712	6.28307	7.29829	550.628	531.743	828.342	0.0105502	-6.56658	1.5933e-101	6.64156e-99	down	yes
MSTRG.11482		MSTRG.11482.1	NA	NA	NA	NA		0.408832	0.475537	0.275999	45.9129	55.0756	62.8023	0.00708445	-7.14113	3.61712e-101	1.47878e-98	down	yes
MSTRG.15140		MSTRG.15140.2;MSTRG.15140.5;MSTRG.15140.4;MSTRG.15140.1;MSTRG.15140.3	NA	NA	NA	NA		0.530857	0.670613	0.458063	88.2905	61.295	67.4667	0.00764577	-7.03112	1.85754e-100	7.45083e-98	down	yes
MSTRG.5696	HORVU2Hr1G104120	HORVU2Hr1G104120.1	GO:0016020(membrane);GO:0016021(integral component of membrane)	NA	NA	NA		1.13077	1.00507	0.30504	434.37	406.946	495.217	0.00182627	-9.09688	6.27739e-100	2.47132e-97	down	yes
MSTRG.6366	HORVU3Hr1G003860	HORVU3Hr1G003860.1;HORVU3Hr1G003860.2;HORVU3Hr1G003860.7;HORVU3Hr1G003860.8;HORVU3Hr1G003860.6;HORVU3Hr1G003860.3	GO:0000014(single-stranded DNA endodeoxyribonuclease activity);GO:0003676(nucleic acid binding);GO:0004519(endonuclease activity);GO:0004521(endoribonuclease activity);GO:0006308(DNA catabolic process);GO:0008309(double-stranded DNA exodeoxyribonuclease activity);GO:0016020(membrane);GO:0016021(integral component of membrane);GO:0016788(hydrolase activity, acting on ester bonds);GO:0043765(T/G mi…	NA	NA	NA		30.7059	34.5112	35.8349	0.0776285	0.157187	0.166532	251.782	7.97603	8.44741e-100	3.26515e-97	up	yes
MSTRG.18848		MSTRG.18848.1	NA	NA	NA	NA		0.353385	0.197188	0.226587	34.412	34.0697	42.3868	0.00700975	-7.15642	3.60451e-99	1.36836e-96	down	yes
MSTRG.5693		MSTRG.5693.1	NA	NA	NA	NA		1.3404	0.790181	1.16535	436.137	555.196	265.64	0.00262212	-8.57505	5.46439e-99	2.03803e-96	down	yes
MSTRG.4101	HORVU2Hr1G040680	HORVU2Hr1G040680.1;HORVU2Hr1G040680.2	NA	NA	NA	NA		0.341015	0.375603	0.430762	57.9669	51.9013	89.6979	0.00574937	-7.44238	1.29072e-98	4.73094e-96	down	yes
MSTRG.3721	HORVU2Hr1G026810	HORVU2Hr1G026810.1	GO:0004601(peroxidase activity);GO:0005623(cell);GO:0005634(nucleus);GO:0005737(cytoplasm);GO:0016209(antioxidant activity);GO:0016491(oxidoreductase activity);GO:0045454(cell redox homeostasis);GO:0051920(peroxiredoxin activity);GO:0055114(oxidation-reduction process);GO:0098869(cellular oxidant detoxification)	00940(Phenylpropanoid biosynthesis)	K11188	EC:1.11.1.7;EC:1.11.1.15		2.24678	2.12938	1.88931	186.162	252.303	325.189	0.0082046	-6.92935	1.72183e-97	6.20414e-95	down	yes
MSTRG.16449	HORVU7Hr1G003170	HORVU7Hr1G003170.1	GO:0009793(embryo development ending in seed dormancy)	NA	NA	NA	LEA [Source:UniProtKB/TrEMBL;Acc:C9ELM9]	2.06195	2.87561	1.42075	290.916	299.475	315.382	0.00701977	-7.15436	1.04675e-96	3.70881e-94	down	yes
MSTRG.9979		MSTRG.9979.1;MSTRG.9979.2	NA	NA	NA	NA		0.088918	0	0.06807	29.867	27.7794	31.6669	0.00175772	-9.15208	1.95311e-96	6.80673e-94	down	yes
MSTRG.731		MSTRG.731.1	NA	NA	NA	NA		52.4631	32.7917	36.5726	0	0	0	inf	inf	1.0357e-95	3.55127e-93	up	yes
MSTRG.11484	HORVU5Hr1G010330	HORVU5Hr1G010330.1;MSTRG.11484.1	NA	NA	NA	NA		1.65862	0.990454	0.910443	146.789	168.636	205.557	0.00683233	-7.19341	1.72835e-94	5.83222e-92	down	yes
MSTRG.18027	HORVU7Hr1G082040	HORVU7Hr1G082040.3;HORVU7Hr1G082040.1	NA	NA	NA	NA	Predicted protein [Source:UniProtKB/TrEMBL;Acc:F2DNE8]	1.87269	1.69963	2.60585	130.2	158.949	167.93	0.0135166	-6.20912	1.90474e-94	6.32701e-92	down	yes
MSTRG.6076	HORVU2Hr1G117810	MSTRG.6076.1;MSTRG.6076.2;MSTRG.6076.3	NA	NA	NA	NA		0.455438	0.157204	0.215531	74.9293	116.819	94.9694	0.00288846	-8.43549	1.97451e-94	6.45787e-92	down	yes
MSTRG.17928	HORVU7Hr1G077860	HORVU7Hr1G077860.1	NA	NA	NA	NA		4.92214	3.20718	3.72105	415.592	438.034	677.906	0.00773759	-7.0139	1.73156e-93	5.57747e-91	down	yes
MSTRG.12888		MSTRG.12888.1	NA	NA	NA	NA		13.355	11.739	16.6599	0	0	0	inf	inf	2.16455e-92	6.86809e-90	up	yes
MSTRG.14140	HORVU5Hr1G120110	HORVU5Hr1G120110.2;MSTRG.14140.1;HORVU5Hr1G120110.3;HORVU5Hr1G120110.1	GO:0016491(oxidoreductase activity);GO:0055114(oxidation-reduction process);GO:0055114(oxidation-reduction process)	00062(Fatty acid elongation);01040(Biosynthesis of unsaturated fatty acids);01040(Biosynthesis of unsaturated fatty acids)	K10251	EC:1.1.1.62;EC:1.1.1.330		0.168673	0.12883	0.144959	36.7189	28.672	44.2974	0.00403382	-7.95364	2.85916e-91	8.93867e-89	down	yes
MSTRG.10438	HORVU4Hr1G059260	HORVU4Hr1G059260.1;HORVU4Hr1G059260.2	GO:0000166(nucleotide binding);GO:0005524(ATP binding);GO:0005524(ATP binding)	03040(Spliceosome);04141(Protein processing in endoplasmic reticulum);04144(Endocytosis);04144(Endocytosis)	K03283	NA		0.339695	0.299216	0.198011	46.7932	34.952	59.9502	0.00590648	-7.40349	3.04095e-91	9.3692e-89	down	yes
MSTRG.11397	HORVU5Hr1G005910	HORVU5Hr1G005910.1;MSTRG.11397.1	NA	NA	NA	NA	Predicted protein [Source:UniProtKB/TrEMBL;Acc:F2EL01]	1.16257	1.39656	0.738064	141.583	155.415	211.425	0.00648514	-7.26865	4.77283e-91	1.44951e-88	down	yes
MSTRG.12813	HORVU5Hr1G066130	HORVU5Hr1G066130.1	NA	NA	NA	NA		134.366	163.982	119.675	0	0	0.241692	1729.57	10.7562	7.46176e-89	2.23422e-86	up	yes
MSTRG.2293	HORVU1Hr1G063390	HORVU1Hr1G063390.4;HORVU1Hr1G063390.1;HORVU1Hr1G063390.3;HORVU1Hr1G063390.2	GO:0000166(nucleotide binding);GO:0005524(ATP binding);GO:0016020(membrane);GO:0016021(integral component of membrane);GO:0016021(integral component of membrane)	NA	NA	NA	Predicted protein [Source:UniProtKB/TrEMBL;Acc:F2D8I8]	5.80312	7.75469	6.45981	369.227	316.374	448.428	0.0176518	-5.82404	8.35023e-89	2.46552e-86	down	yes
MSTRG.14691		MSTRG.14691.1	NA	NA	NA	NA		0.016638	0.016718	0.011372	12.884	9.61485	7.17381	0.00150738	-9.37374	7.32955e-88	2.1345e-85	down	yes
MSTRG.14026	HORVU5Hr1G115100	HORVU5Hr1G115100.2;HORVU5Hr1G115100.1	GO:0009793(embryo development ending in seed dormancy);GO:0009845(seed germination);GO:0010029(regulation of seed germination);GO:0098755(maintenance of seed dormancy by absisic acid);GO:0098755(maintenance of seed dormancy by absisic acid)	NA	NA	NA		1.19829	1.4861	0.865576	140.069	137.174	218.068	0.00716715	-7.12439	9.67039e-88	2.77815e-85	down	yes
MSTRG.5527	HORVU2Hr1G098660	HORVU2Hr1G098660.5;MSTRG.5527.1;HORVU2Hr1G098660.1;HORVU2Hr1G098660.3;HORVU2Hr1G098660.2;HORVU2Hr1G098660.6;HORVU2Hr1G098660.7;HORVU2Hr1G098660.4	GO:0005509(calcium ion binding);GO:0005509(calcium ion binding)	NA	NA	NA		0.263931	0.140811	0.193974	20.579	23.7309	28.5915	0.00821269	-6.92793	1.36986e-87	3.88291e-85	down	yes
MSTRG.18449	HORVU7Hr1G098830	HORVU7Hr1G098830.1	GO:0016020(membrane);GO:0016021(integral component of membrane)	NA	NA	NA	Predicted protein [Source:UniProtKB/TrEMBL;Acc:F2DFT3]	0.104772	0.113898	0.025906	27.3911	52.5712	41.3054	0.00201683	-8.9537	1.42152e-87	3.97632e-85	down	yes
MSTRG.16076	HORVU6Hr1G084070	HORVU6Hr1G084070.10;HORVU6Hr1G084070.5;HORVU6Hr1G084070.3;HORVU6Hr1G084070.2;HORVU6Hr1G084070.1;HORVU6Hr1G084070.6	GO:0009415(response to water);GO:0009415(response to water)	NA	NA	NA	Deyhydrin 4 [Source:UniProtKB/TrEMBL;Acc:A3RHE3]	2.04631	2.05026	0.988627	255.168	250.907	322.957	0.00613389	-7.34898	5.981e-87	1.6513e-84	down	yes
MSTRG.2764	HORVU1Hr1G080460	MSTRG.2764.13;HORVU1Hr1G080460.12;HORVU1Hr1G080460.15;MSTRG.2764.7;HORVU1Hr1G080460.17;HORVU1Hr1G080460.8;HORVU1Hr1G080460.2;HORVU1Hr1G080460.4;HORVU1Hr1G080460.3;HORVU1Hr1G080460.14;HORVU1Hr1G080460.6;HORVU1Hr1G080460.9;HORVU1Hr1G080460.16;HORVU1Hr1G080460.7;HORVU1Hr1G080460.10;MSTRG.2764.14;HORVU1Hr1G080460.13;HORVU1Hr1G080460.1	GO:0016787(hydrolase activity);GO:0046856(phosphatidylinositol dephosphorylation);GO:0046856(phosphatidylinositol dephosphorylation)	00562(Inositol phosphate metabolism);04070(Phosphatidylinositol signaling system);04070(Phosphatidylinositol signaling system)	K20279	EC:3.1.3.36		0.637311	0.618981	0.795912	38.0939	30.5168	33.3769	0.0201221	-5.63508	8.7315e-87	2.37978e-84	down	yes
MSTRG.18634	HORVU7Hr1G109140	HORVU7Hr1G109140.1	NA	NA	NA	NA		47.4306	29.6404	33.1679	0.049281	0.065741	0.028929	765.808	9.58084	1.15344e-86	3.10392e-84	up	yes
MSTRG.2472		MSTRG.2472.1;MSTRG.2472.3;MSTRG.2472.2	NA	NA	NA	NA		0	0	0	27.4708	37.4745	15.5943	#NAME?	#NAME?	1.92679e-86	5.1202e-84	down	yes
MSTRG.9662	HORVU4Hr1G021720	MSTRG.9662.2;HORVU4Hr1G021720.1;MSTRG.9662.3;MSTRG.9662.1;HORVU4Hr1G021720.2;HORVU4Hr1G021720.3;HORVU4Hr1G021720.7;HORVU4Hr1G021720.4;HORVU4Hr1G021720.5;HORVU4Hr1G021720.6	GO:0003700(DNA-binding transcription factor activity);GO:0006355(regulation of transcription, DNA-templated);GO:0006355(regulation of transcription, DNA-templated)	NA	NA	NA		0.436501	0.160091	0.165411	94.7683	87.7344	93.9708	0.00275615	-8.50313	3.14257e-85	8.24789e-83	down	yes
MSTRG.5750	HORVU2Hr1G105740	HORVU2Hr1G105740.1	GO:0009793(embryo development ending in seed dormancy)	NA	NA	NA	Predicted protein [Source:UniProtKB/TrEMBL;Acc:F2DG27]	2.88988	3.11804	2.40992	186.347	234.508	329.483	0.0112187	-6.47795	4.79351e-85	1.24275e-82	down	yes
MSTRG.5700	HORVU2Hr1G104150	HORVU2Hr1G104150.1	NA	NA	NA	NA		0.090456	0.087452	0.088909	237.544	376.235	119.821	0.000363709	-11.4249	4.92124e-85	1.26049e-82	down	yes
MSTRG.10159	HORVU4Hr1G050510	HORVU4Hr1G050510.1	NA	NA	NA	NA		0.503116	0.405821	0.103513	94.8648	121.951	120.263	0.00300361	-8.37909	8.00007e-85	2.02469e-82	down	yes
MSTRG.10652	HORVU4Hr1G066860	HORVU4Hr1G066860.2;HORVU4Hr1G066860.8;HORVU4Hr1G066860.3;HORVU4Hr1G066860.5;HORVU4Hr1G066860.1;HORVU4Hr1G066860.6;HORVU4Hr1G066860.4	GO:0000166(nucleotide binding);GO:0003824(catalytic activity);GO:0004356(glutamate-ammonia ligase activity);GO:0005524(ATP binding);GO:0006542(glutamine biosynthetic process);GO:0006807(nitrogen compound metabolic process);GO:0016874(ligase activity);GO:0016874(ligase activity)	00630(Glyoxylate and dicarboxylate metabolism);00910(Nitrogen metabolism);00250(Alanine, aspartate and glutamate metabolism);00220(Arginine biosynthesis);00220(Arginine biosynthesis)	K01915	EC:6.3.1.2	Glutamine synthetase [Source:UniProtKB/TrEMBL;Acc:A0A287PFH8]	262.856	213.489	219.115	4.44316	4.58681	5.25659	48.6793	5.60524	1.07187e-84	2.68082e-82	up	yes
MSTRG.16075	HORVU6Hr1G084010	HORVU6Hr1G084010.1;HORVU6Hr1G084010.2	GO:0009415(response to water);GO:0009415(response to water)	NA	NA	NA	Dehydrin 7 [Source:UniProtKB/TrEMBL;Acc:T1TEB9]	1.10696	1.16183	0.758684	61.8061	68.8789	83.973	0.0141037	-6.14778	1.54271e-84	3.81354e-82	down	yes
MSTRG.17213	HORVU7Hr1G045600	HORVU7Hr1G045600.1;HORVU7Hr1G045600.2	GO:0004601(peroxidase activity);GO:0005576(extracellular region);GO:0006979(response to oxidative stress);GO:0016491(oxidoreductase activity);GO:0020037(heme binding);GO:0042744(hydrogen peroxide catabolic process);GO:0046872(metal ion binding);GO:0055114(oxidation-reduction process);GO:0098869(cellular oxidant detoxification);GO:0098869(cellular oxidant detoxification)	00940(Phenylpropanoid biosynthesis);00940(Phenylpropanoid biosynthesis)	K00430	EC:1.11.1.7	Peroxidase [Source:UniProtKB/TrEMBL;Acc:F2DZM1]	66.163	52.3799	80.1228	0.190364	0.0681077	0.270139	375.826	8.55392	1.81322e-84	4.43072e-82	up	yes
MSTRG.15610	HORVU6Hr1G066450	HORVU6Hr1G066450.1;HORVU6Hr1G066450.2;HORVU6Hr1G066450.17;HORVU6Hr1G066450.5;HORVU6Hr1G066450.10;HORVU6Hr1G066450.7;HORVU6Hr1G066450.3;HORVU6Hr1G066450.21;HORVU6Hr1G066450.13;HORVU6Hr1G066450.19;HORVU6Hr1G066450.23;HORVU6Hr1G066450.18;HORVU6Hr1G066450.24;HORVU6Hr1G066450.20;HORVU6Hr1G066450.11;HORVU6Hr1G066450.4;HORVU6Hr1G066450.6;HORVU6Hr1G066450.12	GO:0003677(DNA binding);GO:0005634(nucleus);GO:0005634(nucleus)	04712(Circadian rhythm - plant);04712(Circadian rhythm - plant)	K12133	NA		0.0737404	0.0440994	0.0766984	14.0538	10.5032	9.61506	0.0056929	-7.45662	2.21314e-84	5.3465e-82	down	yes
MSTRG.1360		MSTRG.1360.1;MSTRG.1360.2	NA	NA	NA	NA		58.9654	42.9054	45.9852	0.543446	0.696787	0.743949	74.5174	6.2195	3.7292e-84	8.90777e-82	up	yes
MSTRG.17103	HORVU7Hr1G040250	HORVU7Hr1G040250.3;HORVU7Hr1G040250.5;HORVU7Hr1G040250.13;HORVU7Hr1G040250.4;HORVU7Hr1G040250.1;HORVU7Hr1G040250.6;HORVU7Hr1G040250.8;HORVU7Hr1G040250.9;HORVU7Hr1G040250.11;HORVU7Hr1G040250.2;HORVU7Hr1G040250.12;HORVU7Hr1G040250.10	GO:0006355(regulation of transcription, DNA-templated);GO:0006355(regulation of transcription, DNA-templated)	NA	NA	NA		16.5906	18.3221	21.1496	0.122798	0.154906	0.184155	121.384	6.92343	8.20761e-84	1.93873e-81	up	yes
MSTRG.3119	HORVU1Hr1G095430	HORVU1Hr1G095430.1;HORVU1Hr1G095430.2;HORVU1Hr1G095430.3;HORVU1Hr1G095430.8;HORVU1Hr1G095430.10;HORVU1Hr1G095430.4;HORVU1Hr1G095430.5;HORVU1Hr1G095430.6;HORVU1Hr1G095430.7	GO:0003978(UDP-glucose 4-epimerase activity);GO:0006012(galactose metabolic process);GO:0016020(membrane);GO:0016021(integral component of membrane);GO:0016853(isomerase activity);GO:0050662(coenzyme binding);GO:0050662(coenzyme binding)	00052(Galactose metabolism);00520(Amino sugar and nucleotide sugar metabolism);00520(Amino sugar and nucleotide sugar metabolism)	K01784	EC:5.1.3.2		2.57407	2.47317	2.34792	79.4247	71.2008	77.3313	0.0324411	-4.94603	1.5287e-83	3.57128e-81	down	yes
MSTRG.8311	HORVU3Hr1G084360	HORVU3Hr1G084360.4;HORVU3Hr1G084360.1;HORVU3Hr1G084360.6;HORVU3Hr1G084360.5;HORVU3Hr1G084360.3;HORVU3Hr1G084360.7;HORVU3Hr1G084360.2	GO:0003700(DNA-binding transcription factor activity);GO:0005634(nucleus);GO:0006355(regulation of transcription, DNA-templated);GO:0009409(response to cold);GO:0009414(response to water deprivation);GO:0009651(response to salt stress);GO:0009737(response to abscisic acid);GO:0009738(abscisic acid-activated signaling pathway);GO:0009845(seed germination);GO:0010152(pollen maturation);GO:0042803(p…	04075(Plant hormone signal transduction);04075(Plant hormone signal transduction)	K14432	NA		0.951972	0.654857	1.13942	68.2877	54.1261	75.2076	0.0138965	-6.16913	4.19128e-83	9.68505e-81	down	yes
MSTRG.3719		MSTRG.3719.1	NA	NA	NA	NA		0.254477	0.20031	0.257153	45.7643	60.5585	63.2861	0.00419754	-7.89624	5.5515e-83	1.26902e-80	down	yes
MSTRG.8351	HORVU3Hr1G085420	HORVU3Hr1G085420.7;HORVU3Hr1G085420.4;HORVU3Hr1G085420.1;HORVU3Hr1G085420.13;HORVU3Hr1G085420.11;HORVU3Hr1G085420.10;HORVU3Hr1G085420.12;HORVU3Hr1G085420.2;HORVU3Hr1G085420.6	GO:0004645(phosphorylase activity);GO:0005975(carbohydrate metabolic process);GO:0008184(glycogen phosphorylase activity);GO:0016740(transferase activity);GO:0016757(transferase activity, transferring glycosyl groups);GO:0030170(pyridoxal phosphate binding);GO:0102250(linear malto-oligosaccharide phosphorylase activity);GO:0102499(SHG alpha-glucan phosphorylase activity);GO:0102499(SHG alpha-gluc…	00500(Starch and sucrose metabolism);00500(Starch and sucrose metabolism)	K00688	EC:2.4.1.1	Alpha-1,4 glucan phosphorylase [Source:UniProtKB/TrEMBL;Acc:A0A287M1P6]	681.778	758.687	682.625	15.2211	15.8003	18.9507	42.4855	5.4089	1.82356e-82	4.12416e-80	up	yes
MSTRG.1738		MSTRG.1738.1	NA	NA	NA	NA		0.148181	0.159861	0.132068	20.3122	17.542	13.0622	0.00864376	-6.85413	2.53798e-82	5.67946e-80	down	yes
MSTRG.11147	HORVU4Hr1G084910	HORVU4Hr1G084910.3;MSTRG.11147.2;HORVU4Hr1G084910.1;HORVU4Hr1G084910.2	GO:0004601(peroxidase activity);GO:0005576(extracellular region);GO:0006979(response to oxidative stress);GO:0016491(oxidoreductase activity);GO:0020037(heme binding);GO:0042744(hydrogen peroxide catabolic process);GO:0046872(metal ion binding);GO:0055114(oxidation-reduction process);GO:0098869(cellular oxidant detoxification);GO:0098869(cellular oxidant detoxification)	00940(Phenylpropanoid biosynthesis);00940(Phenylpropanoid biosynthesis)	K00430	EC:1.11.1.7	Peroxidase [Source:UniProtKB/TrEMBL;Acc:A0A287PXZ1]	27.5732	17.4439	23.0961	0	0	0.0320079	2128.01	11.0553	1.02888e-81	2.27843e-79	up	yes
MSTRG.6373	HORVU3Hr1G004250	HORVU3Hr1G004250.6;MSTRG.6373.2;HORVU3Hr1G004250.5;HORVU3Hr1G004250.1;HORVU3Hr1G004250.3;HORVU3Hr1G004250.2;HORVU3Hr1G004250.4	GO:0004867(serine-type endopeptidase inhibitor activity);GO:0005576(extracellular region);GO:0010466(negative regulation of peptidase activity);GO:0010951(negative regulation of endopeptidase activity);GO:0030414(peptidase inhibitor activity);GO:0030414(peptidase inhibitor activity)	NA	NA	NA		0.121587	0.0841989	0.131462	22.4443	33.4867	40.5557	0.00349527	-8.16038	1.02246e-80	2.24088e-78	down	yes
MSTRG.18157	HORVU7Hr1G087240	HORVU7Hr1G087240.2;HORVU7Hr1G087240.1;HORVU7Hr1G087240.3	GO:0005507(copper ion binding);GO:0005576(extracellular region);GO:0016491(oxidoreductase activity);GO:0046872(metal ion binding);GO:0055114(oxidation-reduction process);GO:0055114(oxidation-reduction process)	00053(Ascorbate and aldarate metabolism);00053(Ascorbate and aldarate metabolism)	K00423	EC:1.10.3.3		29.9551	27.8531	28.4374	0.250722	0.144545	0.126658	165.245	7.36847	1.5229e-80	3.3036e-78	up	yes
MSTRG.602		MSTRG.602.2;MSTRG.602.1;MSTRG.602.3	NA	NA	NA	NA		0.202683	0.199209	0.103655	13.3168	15.2798	17.0101	0.0110849	-6.49525	5.6656e-80	1.21662e-77	down	yes
MSTRG.1563	HORVU1Hr1G035130	HORVU1Hr1G035130.1;HORVU1Hr1G035130.3;HORVU1Hr1G035130.2;HORVU1Hr1G035130.4	GO:0000786(nucleosome);GO:0003677(DNA binding);GO:0005634(nucleus);GO:0005694(chromosome);GO:0046982(protein heterodimerization activity);GO:0046982(protein heterodimerization activity)	NA	NA	NA	Histone H2A [Source:UniProtKB/TrEMBL;Acc:A0A287F428]	65.2058	94.404	102.697	0.862641	0.573891	0.694383	123.096	6.94364	7.05983e-80	1.50085e-77	up	yes
MSTRG.16903	HORVU7Hr1G031140	MSTRG.16903.2;MSTRG.16903.5;HORVU7Hr1G031140.3;HORVU7Hr1G031140.5;HORVU7Hr1G031140.2;HORVU7Hr1G031140.1;HORVU7Hr1G031140.4	NA	NA	NA	NA		10.0675	7.68868	8.47185	0	0	0.0244263	1073.76	10.0685	8.81071e-80	1.85452e-77	up	yes
MSTRG.9566	HORVU4Hr1G017240	HORVU4Hr1G017240.5;HORVU4Hr1G017240.1;HORVU4Hr1G017240.4;HORVU4Hr1G017240.3	NA	NA	NA	NA		0.43359	0.495872	0.21813	56.8502	48.5038	70.8712	0.00651208	-7.26267	1.09341e-79	2.27891e-77	down	yes
MSTRG.16197	HORVU6Hr1G089250	MSTRG.16197.15;HORVU6Hr1G089250.15;HORVU6Hr1G089250.3;HORVU6Hr1G089250.8;HORVU6Hr1G089250.9;HORVU6Hr1G089250.23;HORVU6Hr1G089250.7;HORVU6Hr1G089250.2;HORVU6Hr1G089250.14;HORVU6Hr1G089250.13;HORVU6Hr1G089250.11;HORVU6Hr1G089250.19;HORVU6Hr1G089250.6;HORVU6Hr1G089250.12;HORVU6Hr1G089250.26;HORVU6Hr1G089250.10;HORVU6Hr1G089250.25;HORVU6Hr1G089250.5;HORVU6Hr1G089250.17	GO:0003682(chromatin binding);GO:0003886(DNA (cytosine-5-)-methyltransferase activity);GO:0005634(nucleus);GO:0008168(methyltransferase activity);GO:0010216(maintenance of DNA methylation);GO:0016740(transferase activity);GO:0032259(methylation);GO:0032776(DNA methylation on cytosine);GO:0090116(C-5 methylation of cytosine);GO:0090116(C-5 methylation of cytosine)	00270(Cysteine and methionine metabolism);00270(Cysteine and methionine metabolism)	K00558	EC:2.1.1.37		27.3093	30.7064	37.8417	0.293995	0.333867	0.164627	120.957	6.91836	2.49341e-79	5.14634e-77	up	yes
MSTRG.397	HORVU0Hr1G014460	HORVU0Hr1G014460.1;HORVU0Hr1G014460.3	GO:0003950(NAD+ ADP-ribosyltransferase activity);GO:0003950(NAD+ ADP-ribosyltransferase activity)	NA	NA	NA		11.8153	11.3625	9.59485	353.358	304.367	327.793	0.0332542	-4.91032	2.55222e-79	5.21708e-77	down	yes
MSTRG.13171	HORVU5Hr1G080450	HORVU5Hr1G080450.1	GO:0003677(DNA binding);GO:0003700(DNA-binding transcription factor activity);GO:0005634(nucleus);GO:0006351(transcription, DNA-templated);GO:0006355(regulation of transcription, DNA-templated)	NA	NA	NA		0.223116	0.328532	0.251823	24.3603	29.9033	38.8992	0.00862438	-6.85736	3.51788e-79	7.12253e-77	down	yes
MSTRG.4104		MSTRG.4104.1;MSTRG.4104.2	NA	NA	NA	NA		0.771903	0.45273	0.452785	64.0855	59.5404	102.874	0.00740582	-7.07713	7.00744e-79	1.40539e-76	down	yes
MSTRG.18660	HORVU7Hr1G110320;HORVU7Hr1G110280	MSTRG.18660.2;HORVU7Hr1G110280.1;HORVU7Hr1G110320.1	GO:0016020(membrane);GO:0016021(integral component of membrane);GO:0016021(integral component of membrane)	NA	NA	NA		53.4777	80.7153	81.9851	1.01462	1.09743	0.992791	69.6261	6.12156	1.96668e-78	3.90744e-76	up	yes
MSTRG.10627	HORVU4Hr1G065800	HORVU4Hr1G065800.2;HORVU4Hr1G065800.1	GO:0003950(NAD+ ADP-ribosyltransferase activity);GO:0003950(NAD+ ADP-ribosyltransferase activity)	NA	NA	NA		3.56681	3.37552	4.17337	146.928	149.421	228.57	0.021176	-5.56143	3.32503e-78	6.54508e-76	down	yes
MSTRG.8348	HORVU3Hr1G085380	HORVU3Hr1G085380.2;HORVU3Hr1G085380.4;HORVU3Hr1G085380.5;HORVU3Hr1G085380.7;HORVU3Hr1G085380.10;HORVU3Hr1G085380.3;HORVU3Hr1G085380.9;HORVU3Hr1G085380.11;HORVU3Hr1G085380.1	GO:0004645(phosphorylase activity);GO:0005975(carbohydrate metabolic process);GO:0008184(glycogen phosphorylase activity);GO:0016740(transferase activity);GO:0016757(transferase activity, transferring glycosyl groups);GO:0030170(pyridoxal phosphate binding);GO:0102250(linear malto-oligosaccharide phosphorylase activity);GO:0102499(SHG alpha-glucan phosphorylase activity);GO:0102499(SHG alpha-gluc…	00500(Starch and sucrose metabolism);00500(Starch and sucrose metabolism)	K00688	EC:2.4.1.1	Alpha-1,4 glucan phosphorylase [Source:UniProtKB/TrEMBL;Acc:A0A287M1Q7]	476.275	429.729	376.747	11.0639	9.98263	11.9305	38.8983	5.28164	8.24881e-78	1.60882e-75	up	yes
MSTRG.14439	HORVU6Hr1G009000	HORVU6Hr1G009000.1	GO:0016020(membrane);GO:0016021(integral component of membrane);GO:0030001(metal ion transport);GO:0046872(metal ion binding)	NA	NA	NA		0.689574	0.600748	0.700148	36.2508	34.8584	39.3277	0.0180236	-5.79397	2.75842e-77	5.33101e-75	down	yes
MSTRG.18585		MSTRG.18585.1	NA	NA	NA	NA		0.116893	0.155553	0.076934	11.9575	10.2689	11.9871	0.0102118	-6.61362	3.91615e-77	7.50031e-75	down	yes
MSTRG.2785	HORVU1Hr1G081140	HORVU1Hr1G081140.1	NA	NA	NA	NA		57.8679	37.7575	46.1731	0.119199	0.243899	0.082814	317.997	8.31287	9.70323e-77	1.84179e-74	up	yes
MSTRG.16967	HORVU7Hr1G034230;HORVU7Hr1G034260	HORVU7Hr1G034230.5;MSTRG.16967.5;MSTRG.16967.8;HORVU7Hr1G034260.1;MSTRG.16967.3;HORVU7Hr1G034230.2;MSTRG.16967.1;HORVU7Hr1G034230.4;HORVU7Hr1G034230.3;HORVU7Hr1G034230.1	GO:0006952(defense response);GO:0009607(response to biotic stimulus);GO:0009607(response to biotic stimulus)	NA	NA	NA		61.0041	174.207	103.535	0.0879887	0.168894	0.154661	823.109	9.68494	1.11147e-76	2.09103e-74	up	yes
MSTRG.4832		MSTRG.4832.1	NA	NA	NA	NA		208.397	193.423	204.187	3.53394	3.78344	4.99307	49.227	5.62138	1.13037e-76	2.10794e-74	up	yes
MSTRG.14411	HORVU6Hr1G006100	HORVU6Hr1G006100.1	GO:0016020(membrane);GO:0016021(integral component of membrane)	NA	NA	NA		49.807	80.4443	80.1525	0.37152	0.488361	0.453242	160.232	7.32402	1.68051e-76	3.1066e-74	up	yes
MSTRG.12434	HORVU5Hr1G050950	HORVU5Hr1G050950.1	GO:0016020(membrane);GO:0016021(integral component of membrane)	NA	NA	NA		1.67305	2.83527	1.86514	113.271	127.744	139.82	0.0167355	-5.90095	1.86518e-76	3.41826e-74	down	yes
MSTRG.18474	HORVU7Hr1G100230	HORVU7Hr1G100230.1;HORVU7Hr1G100230.2;HORVU7Hr1G100230.3	GO:0006878(cellular copper ion homeostasis);GO:0009507(chloroplast);GO:0009651(response to salt stress);GO:0019904(protein domain specific binding);GO:0030001(metal ion transport);GO:0046686(response to cadmium ion);GO:0046872(metal ion binding);GO:0048046(apoplast);GO:0048046(apoplast)	NA	NA	NA		26.9577	28.0206	32.075	0.266634	0.276018	0.3136	101.668	6.66772	2.17701e-76	3.95565e-74	up	yes
MSTRG.4725	HORVU2Hr1G070310	HORVU2Hr1G070310.1;HORVU2Hr1G070310.3;HORVU2Hr1G070310.2;HORVU2Hr1G070310.5;HORVU2Hr1G070310.6	NA	00061(Fatty acid biosynthesis);01040(Biosynthesis of unsaturated fatty acids);00780(Biotin metabolism);00333(Prodigiosin biosyntheses);00333(Prodigiosin biosyntheses)	K00059	EC:1.1.1.100		0.45077	0.234549	0.19306	35.1893	37.0048	53.4249	0.00699241	-7.15999	3.43302e-76	6.18497e-74	down	yes
MSTRG.17132	HORVU7Hr1G041500	HORVU7Hr1G041500.1	GO:0016787(hydrolase activity)	NA	NA	NA	Predicted protein [Source:UniProtKB/TrEMBL;Acc:F2D229]	0.222674	0.182882	0.301799	17.0812	16.9331	20.0721	0.0130782	-6.25669	4.92353e-76	8.79574e-74	down	yes
MSTRG.2263	HORVU1Hr1G062450	HORVU1Hr1G062450.1;HORVU1Hr1G062450.2;HORVU1Hr1G062450.6;HORVU1Hr1G062450.5	NA	NA	NA	NA		0.686931	0.328248	0.610865	39.9962	35.9758	39.4015	0.0140937	-6.1488	1.27575e-75	2.26011e-73	down	yes
MSTRG.2652	HORVU1Hr1G076470	MSTRG.2652.14;HORVU1Hr1G076470.15;HORVU1Hr1G076470.27;HORVU1Hr1G076470.22;HORVU1Hr1G076470.1;HORVU1Hr1G076470.3;MSTRG.2652.6;HORVU1Hr1G076470.28;HORVU1Hr1G076470.17;HORVU1Hr1G076470.30;HORVU1Hr1G076470.2;HORVU1Hr1G076470.6;HORVU1Hr1G076470.8;HORVU1Hr1G076470.21;HORVU1Hr1G076470.29;HORVU1Hr1G076470.18;HORVU1Hr1G076470.31;HORVU1Hr1G076470.7	GO:0000943(retrotransposon nucleocapsid);GO:0006508(proteolysis);GO:0008242(omega peptidase activity);GO:0016787(hydrolase activity);GO:0034722(gamma-glutamyl-peptidase activity);GO:0034722(gamma-glutamyl-peptidase activity)	00790(Folate biosynthesis);00040(Pentose and glucuronate interconversions);00052(Galactose metabolism);00053(Ascorbate and aldarate metabolism);00520(Amino sugar and nucleotide sugar metabolism);00520(Amino sugar and nucleotide sugar metabolism)	K01307;K12447	EC:3.4.19.9;EC:2.7.7.64	Gamma-glutamyl hydrolase [Source:UniProtKB/TrEMBL;Acc:A0A287GB31]	3.63832	3.5247	3.00183	0.0212264	0.0101417	0.0206622	195.364	7.61002	1.39869e-75	2.45742e-73	up	yes
MSTRG.6508	HORVU3Hr1G013680	HORVU3Hr1G013680.1	GO:0000786(nucleosome);GO:0003677(DNA binding);GO:0005634(nucleus);GO:0005694(chromosome);GO:0046982(protein heterodimerization activity)	NA	NA	NA	Histone H2B [Source:UniProtKB/TrEMBL;Acc:A0A287K5L5]	124.388	187.441	200.965	1.19336	1.55186	2.07004	106.493	6.73462	2.95992e-75	5.15778e-73	up	yes
MSTRG.1596	HORVU1Hr1G037270	HORVU1Hr1G037270.1	NA	NA	NA	NA		58.6301	91.2712	76.8687	0.588954	0.747767	0.373349	132.609	7.05103	6.00886e-75	1.03856e-72	up	yes
MSTRG.18718	HORVU7Hr1G113400	MSTRG.18718.1	NA	NA	NA	NA		0.317587	0.249579	0.25085	15.6999	21.1283	25.5692	0.0131098	-6.25321	7.12553e-75	1.22163e-72	down	yes
MSTRG.1829	HORVU1Hr1G047220	HORVU1Hr1G047220.1;HORVU1Hr1G047220.3	GO:0004497(monooxygenase activity);GO:0005506(iron ion binding);GO:0016491(oxidoreductase activity);GO:0016705(oxidoreductase activity, acting on paired donors, with incorporation or reduction of molecular oxygen);GO:0020037(heme binding);GO:0046872(metal ion binding);GO:0055114(oxidation-reduction process);GO:0055114(oxidation-reduction process)	00940(Phenylpropanoid biosynthesis);00940(Phenylpropanoid biosynthesis)	K09755	EC:1.14.-.-		21.3035	41.0274	33.9996	0.0499918	0.0909251	0.131981	352.991	8.46349	8.89542e-75	1.51286e-72	up	yes
MSTRG.14920	HORVU6Hr1G032560	HORVU6Hr1G032560.1	GO:0016020(membrane);GO:0016021(integral component of membrane)	04144(Endocytosis)	NA	NA		6.42767	15.008	10.4404	0.0185249	0.00852397	0.0123802	808.44	9.659	1.55433e-74	2.6225e-72	up	yes
MSTRG.2010	HORVU1Hr1G054230	HORVU1Hr1G054230.8;HORVU1Hr1G054230.4;HORVU1Hr1G054230.1;HORVU1Hr1G054230.3;HORVU1Hr1G054230.5;HORVU1Hr1G054230.6;HORVU1Hr1G054230.2;HORVU1Hr1G054230.10;HORVU1Hr1G054230.7	NA	NA	NA	NA		68.9432	41.6276	64.8903	0.128861	0.0278173	0	1119.88	10.1291	2.81671e-74	4.71499e-72	up	yes
MSTRG.4944		MSTRG.4944.1	NA	NA	NA	NA		22.3323	20.1016	24.5278	0.045809	0	0	1461.76	10.5135	2.84469e-74	4.72463e-72	up	yes
MSTRG.18536	HORVU7Hr1G103060	HORVU7Hr1G103060.2;MSTRG.18536.2;HORVU7Hr1G103060.5;HORVU7Hr1G103060.3;HORVU7Hr1G103060.1	NA	NA	NA	NA		7.77085	6.0256	10.1425	284.736	273.527	301.413	0.0278465	-5.16636	3.64598e-74	6.00852e-72	down	yes
MSTRG.15212	HORVU6Hr1G048290	MSTRG.15212.3;MSTRG.15212.2;MSTRG.15212.1	NA	NA	NA	NA		0.233109	0.175097	0.183532	43.6866	25.1065	19.809	0.0066786	-7.22624	1.9669e-73	3.21649e-71	down	yes
MSTRG.14843	HORVU6Hr1G028790	HORVU6Hr1G028790.1;HORVU6Hr1G028790.2	GO:0002237(response to molecule of bacterial origin);GO:0002238(response to molecule of fungal origin);GO:0003677(DNA binding);GO:0003700(DNA-binding transcription factor activity);GO:0005634(nucleus);GO:0006355(regulation of transcription, DNA-templated);GO:0009409(response to cold);GO:0009414(response to water deprivation);GO:0009611(response to wounding);GO:0009617(response to bacterium);GO:00…	04016(MAPK signaling pathway - plant);04626(Plant-pathogen interaction);04626(Plant-pathogen interaction)	K13424	NA	Predicted protein [Source:UniProtKB/TrEMBL;Acc:F2D8Q7]	9.90367	10.1431	8.90687	191.255	233.635	227.618	0.0443728	-4.49418	9.29007e-73	1.50761e-70	down	yes
MSTRG.1616		MSTRG.1616.1	NA	NA	NA	NA		52.7727	81.5156	75.9901	0.831908	1.06507	0.873179	75.9084	6.24619	1.07261e-72	1.72746e-70	up	yes
MSTRG.8228	HORVU3Hr1G081960	HORVU3Hr1G081960.10;HORVU3Hr1G081960.15;HORVU3Hr1G081960.16;HORVU3Hr1G081960.5;HORVU3Hr1G081960.4;HORVU3Hr1G081960.13;MSTRG.8228.3;HORVU3Hr1G081960.6;HORVU3Hr1G081960.1;HORVU3Hr1G081960.7;HORVU3Hr1G081960.3;HORVU3Hr1G081960.12;HORVU3Hr1G081960.8;HORVU3Hr1G081960.9;HORVU3Hr1G081960.14;HORVU3Hr1G081960.17;HORVU3Hr1G081960.11;HORVU3Hr1G081960.2	GO:0004553(hydrolase activity, hydrolyzing O-glycosyl compounds);GO:0004565(beta-galactosidase activity);GO:0005975(carbohydrate metabolic process);GO:0008152(metabolic process);GO:0016787(hydrolase activity);GO:0016798(hydrolase activity, acting on glycosyl bonds);GO:0030246(carbohydrate binding);GO:0030246(carbohydrate binding)	00052(Galactose metabolism);00600(Sphingolipid metabolism);00531(Glycosaminoglycan degradation);00604(Glycosphingolipid biosynthesis - ganglio series);00511(Other glycan degradation);00511(Other glycan degradation)	K12309	EC:3.2.1.23		118.474	102.543	126.221	1.66598	2.46557	2.79363	50.1414	5.64793	2.14881e-72	3.43471e-70	up	yes
MSTRG.13037	HORVU5Hr1G075200	HORVU5Hr1G075200.2;HORVU5Hr1G075200.3;HORVU5Hr1G075200.1	NA	NA	NA	NA		2.0736	2.3815	1.94701	95.3132	73.3209	127.348	0.02163	-5.53082	3.12693e-72	4.96085e-70	down	yes
MSTRG.8295	HORVU3Hr1G083740	HORVU3Hr1G083740.5;HORVU3Hr1G083740.1	GO:0003677(DNA binding);GO:0005634(nucleus);GO:0005634(nucleus)	NA	NA	NA		0.184041	0.166642	0.243857	22.4997	16.9992	30.9462	0.00843976	-6.88858	4.93731e-72	7.77498e-70	down	yes
MSTRG.10577	HORVU4Hr1G063980	HORVU4Hr1G063980.6;HORVU4Hr1G063980.2;HORVU4Hr1G063980.1;HORVU4Hr1G063980.7;HORVU4Hr1G063980.5;HORVU4Hr1G063980.3;HORVU4Hr1G063980.8	NA	04144(Endocytosis);04144(Endocytosis)	K19366	NA		0.696712	0.425587	0.374873	40.4306	35.5765	60.833	0.010941	-6.51411	4.99679e-72	7.81079e-70	down	yes
MSTRG.14244	HORVU5Hr1G124010	HORVU5Hr1G124010.4;HORVU5Hr1G124010.9;MSTRG.14244.10;HORVU5Hr1G124010.3;HORVU5Hr1G124010.1;MSTRG.14244.5;HORVU5Hr1G124010.10;HORVU5Hr1G124010.12;HORVU5Hr1G124010.6;MSTRG.14244.1;HORVU5Hr1G124010.5;HORVU5Hr1G124010.13;HORVU5Hr1G124010.8;HORVU5Hr1G124010.2	GO:0003950(NAD+ ADP-ribosyltransferase activity);GO:0003950(NAD+ ADP-ribosyltransferase activity)	NA	NA	NA	Predicted protein [Source:UniProtKB/TrEMBL;Acc:F2D1I6]	25.609	24.0452	21.357	610.939	522.88	521.813	0.0428907	-4.54319	5.08566e-72	7.89168e-70	down	yes
MSTRG.1005		MSTRG.1005.1	NA	NA	NA	NA		200.275	248.652	304.2	3.32393	4.60987	2.7817	70.2839	6.13512	1.14165e-71	1.75871e-69	up	yes
MSTRG.17100	HORVU7Hr1G039930	HORVU7Hr1G039930.1;HORVU7Hr1G039930.7;HORVU7Hr1G039930.5;HORVU7Hr1G039930.3;HORVU7Hr1G039930.2;HORVU7Hr1G039930.4	GO:0016491(oxidoreductase activity);GO:0055114(oxidation-reduction process);GO:0055114(oxidation-reduction process)	00053(Ascorbate and aldarate metabolism);00053(Ascorbate and aldarate metabolism)	K17744	EC:1.1.1.316	Predicted protein [Source:UniProtKB/TrEMBL;Acc:F2DTH9]	107.961	81.1098	90.1285	2.15508	2.72616	2.19341	39.4648	5.30249	1.95787e-71	2.99442e-69	up	yes
MSTRG.6357		MSTRG.6357.1	NA	NA	NA	NA		3.56118	4.11027	4.25493	85.9281	98.2355	101.958	0.0416829	-4.5844	2.07102e-71	3.14485e-69	down	yes
MSTRG.9786	HORVU4Hr1G026680	HORVU4Hr1G026680.2;HORVU4Hr1G026680.5;HORVU4Hr1G026680.15;HORVU4Hr1G026680.14;HORVU4Hr1G026680.1;HORVU4Hr1G026680.8;HORVU4Hr1G026680.6;HORVU4Hr1G026680.4;HORVU4Hr1G026680.9;HORVU4Hr1G026680.10;HORVU4Hr1G026680.3	GO:0009734(auxin-activated signaling pathway);GO:0016020(membrane);GO:0016021(integral component of membrane);GO:0055085(transmembrane transport);GO:0055085(transmembrane transport)	NA	NA	NA	Auxin efflux carrier component [Source:UniProtKB/TrEMBL;Acc:A0A287NMA4]	9.60077	12.0103	13.0014	0.0565346	0.096121	0.0947114	139.923	7.12849	4.30922e-71	6.49714e-69	up	yes
MSTRG.17183	HORVU7Hr1G043920	MSTRG.17183.1;MSTRG.17183.7;MSTRG.17183.6;MSTRG.17183.4;MSTRG.17183.5;MSTRG.17183.3;MSTRG.17183.2	NA	NA	NA	NA		1.75373	2.05137	2.22674	49.0825	46.3056	52.4223	0.040808	-4.61501	4.36812e-71	6.53956e-69	down	yes
MSTRG.16561	HORVU7Hr1G012310	HORVU7Hr1G012310.3;HORVU7Hr1G012310.2;HORVU7Hr1G012310.1	GO:0009793(embryo development ending in seed dormancy);GO:0009793(embryo development ending in seed dormancy)	NA	NA	NA		0	0	0	8.52582	11.9002	7.00561	#NAME?	#NAME?	4.44358e-71	6.60602e-69	down	yes
MSTRG.14415	HORVU6Hr1G006130	HORVU6Hr1G006130.2;HORVU6Hr1G006130.6;MSTRG.14415.11;HORVU6Hr1G006130.5;HORVU6Hr1G006130.3;MSTRG.14415.1;MSTRG.14415.3;MSTRG.14415.8	GO:0000786(nucleosome);GO:0003677(DNA binding);GO:0005634(nucleus);GO:0005694(chromosome);GO:0016020(membrane);GO:0016021(integral component of membrane);GO:0046982(protein heterodimerization activity);GO:0046982(protein heterodimerization activity)	NA	NA	NA		39.0094	48.7311	42.4108	1.02181	1.10481	1.24303	38.6245	5.27145	5.71979e-71	8.44424e-69	up	yes
MSTRG.55	HORVU0Hr1G000990	HORVU0Hr1G000990.7;HORVU0Hr1G000990.1;HORVU0Hr1G000990.2;HORVU0Hr1G000990.5;HORVU0Hr1G000990.6;HORVU0Hr1G000990.3;HORVU0Hr1G000990.4	GO:0016020(membrane);GO:0016021(integral component of membrane);GO:0016021(integral component of membrane)	NA	NA	NA		1.22486	0.751344	1.0069	41.7925	31.3609	35.1681	0.0275393	-5.18236	6.00717e-71	8.80734e-69	down	yes
MSTRG.17158	HORVU7Hr1G042790	HORVU7Hr1G042790.1;HORVU7Hr1G042790.2;HORVU7Hr1G042790.3	GO:0005743(mitochondrial inner membrane);GO:0016020(membrane);GO:0016021(integral component of membrane);GO:0022857(transmembrane transporter activity);GO:0055085(transmembrane transport);GO:0055085(transmembrane transport)	NA	NA	NA		0.459758	0.186966	0.488219	35.5985	33.7359	39.4742	0.0104306	-6.58303	9.86853e-71	1.43695e-68	down	yes
MSTRG.10146	HORVU4Hr1G050120	HORVU4Hr1G050120.1	NA	NA	NA	NA	Predicted protein [Source:UniProtKB/TrEMBL;Acc:F2DUK9]	0.210791	0	0.055842	38.8363	35.9579	42.394	0.00227525	-8.77976	1.1578e-70	1.6744e-68	down	yes
MSTRG.9357	HORVU4Hr1G009560	HORVU4Hr1G009560.3;HORVU4Hr1G009560.6;HORVU4Hr1G009560.4;HORVU4Hr1G009560.7;HORVU4Hr1G009560.2;HORVU4Hr1G009560.1	GO:0016020(membrane);GO:0016021(integral component of membrane);GO:0016021(integral component of membrane)	NA	NA	NA		1.46894	1.90649	1.30995	45.4177	43.9728	50.1736	0.0335716	-4.89662	1.52232e-70	2.18669e-68	down	yes
MSTRG.15420	HORVU6Hr1G058840	HORVU6Hr1G058840.1	GO:0003824(catalytic activity);GO:0005737(cytoplasm);GO:0006559(L-phenylalanine catabolic process);GO:0009698(phenylpropanoid metabolic process);GO:0009800(cinnamic acid biosynthetic process);GO:0016829(lyase activity);GO:0016841(ammonia-lyase activity);GO:0045548(phenylalanine ammonia-lyase activity)	00360(Phenylalanine metabolism);00940(Phenylpropanoid biosynthesis)	K10775	EC:4.3.1.24	Phenylalanine ammonia-lyase [Source:UniProtKB/TrEMBL;Acc:F2CX23]	11.1633	14.441	12.6742	0.020813	0.0384	0.073967	287.419	8.16701	3.4662e-70	4.9455e-68	up	yes
MSTRG.18036	HORVU7Hr1G082330	HORVU7Hr1G082330.1;HORVU7Hr1G082330.18;HORVU7Hr1G082330.4;HORVU7Hr1G082330.19;HORVU7Hr1G082330.13;HORVU7Hr1G082330.7;HORVU7Hr1G082330.20;HORVU7Hr1G082330.6;HORVU7Hr1G082330.10;HORVU7Hr1G082330.2;HORVU7Hr1G082330.5;HORVU7Hr1G082330.21;HORVU7Hr1G082330.8;HORVU7Hr1G082330.14;HORVU7Hr1G082330.9;HORVU7Hr1G082330.16;HORVU7Hr1G082330.15;HORVU7Hr1G082330.3;HORVU7Hr1G082330.12	GO:0003824(catalytic activity);GO:0008483(transaminase activity);GO:0030170(pyridoxal phosphate binding);GO:0030170(pyridoxal phosphate binding)	00650(Butanoate metabolism);00250(Alanine, aspartate and glutamate metabolism);00250(Alanine, aspartate and glutamate metabolism)	K16871	EC:2.6.1.96		29.4383	23.9395	22.6297	0.183081	0.288657	0.397127	87.479	6.45086	2.78445e-69	3.94631e-67	up	yes
MSTRG.6504	HORVU3Hr1G013530	HORVU3Hr1G013530.1	GO:0000786(nucleosome);GO:0003677(DNA binding);GO:0005634(nucleus);GO:0005694(chromosome);GO:0046982(protein heterodimerization activity)	NA	NA	NA	Histone H2B [Source:UniProtKB/TrEMBL;Acc:A0A287K5E1]	88.3112	116.36	140.645	1.34251	1.948	1.12425	78.2186	6.28944	4.21813e-69	5.93862e-67	up	yes
MSTRG.7725		MSTRG.7725.1	NA	NA	NA	NA		0.688348	0.496302	0.380608	31.5332	50.728	49.203	0.0119063	-6.39213	5.52173e-69	7.72279e-67	down	yes
MSTRG.11344	HORVU5Hr1G001750	MSTRG.11344.1;HORVU5Hr1G001750.8;HORVU5Hr1G001750.4;HORVU5Hr1G001750.9;HORVU5Hr1G001750.2;HORVU5Hr1G001750.1;HORVU5Hr1G001750.6;HORVU5Hr1G001750.3;HORVU5Hr1G001750.7;MSTRG.11344.6;HORVU5Hr1G001750.5	GO:0016020(membrane);GO:0016021(integral component of membrane);GO:0016021(integral component of membrane)	NA	NA	NA	Predicted protein; Uncharacterized protein [Source:UniProtKB/TrEMBL;Acc:M0V0C8]	0.338745	0.372476	0.313224	18.7767	13.3259	16.6032	0.0210333	-5.57118	6.48872e-69	9.01593e-67	down	yes
MSTRG.2710	HORVU1Hr1G078350	HORVU1Hr1G078350.18;HORVU1Hr1G078350.15;HORVU1Hr1G078350.1;HORVU1Hr1G078350.17;HORVU1Hr1G078350.2;HORVU1Hr1G078350.14;HORVU1Hr1G078350.13;HORVU1Hr1G078350.6;HORVU1Hr1G078350.19	GO:0000234(phosphoethanolamine N-methyltransferase activity);GO:0006656(phosphatidylcholine biosynthetic process);GO:0008168(methyltransferase activity);GO:0032259(methylation);GO:0032259(methylation)	00564(Glycerophospholipid metabolism);00564(Glycerophospholipid metabolism)	K05929	EC:2.1.1.103		271.145	260.096	208.764	6.44719	7.87786	8.43338	32.5156	5.02306	9.18322e-69	1.2677e-66	up	yes
MSTRG.10733	HORVU4Hr1G070240	HORVU4Hr1G070240.1	GO:0000786(nucleosome);GO:0003677(DNA binding);GO:0005634(nucleus);GO:0005694(chromosome);GO:0046982(protein heterodimerization activity)	NA	NA	NA	Histone H2B [Source:UniProtKB/TrEMBL;Acc:A0A287PJB8]	79.357	129.621	134.053	0.449401	0.799343	1.05757	148.735	7.2166	1.72946e-68	2.37204e-66	up	yes
MSTRG.16736	HORVU7Hr1G024190	HORVU7Hr1G024190.4;HORVU7Hr1G024190.2;HORVU7Hr1G024190.1	NA	NA	NA	NA		0.931179	1.26316	0.404349	137.248	118.634	119.185	0.00692862	-7.17322	1.91098e-68	2.6042e-66	down	yes
MSTRG.6375	HORVU3Hr1G004280	HORVU3Hr1G004280.3;HORVU3Hr1G004280.1;HORVU3Hr1G004280.2	GO:0004867(serine-type endopeptidase inhibitor activity);GO:0005576(extracellular region);GO:0010466(negative regulation of peptidase activity);GO:0010951(negative regulation of endopeptidase activity);GO:0030414(peptidase inhibitor activity);GO:0030414(peptidase inhibitor activity)	NA	NA	NA		0.154054	0.115794	0.171144	18.3074	25.4392	29.7956	0.00599646	-7.38167	3.48903e-68	4.72441e-66	down	yes
MSTRG.728	HORVU0Hr1G030660	HORVU0Hr1G030660.1	GO:0016020(membrane);GO:0016021(integral component of membrane);GO:0022857(transmembrane transporter activity);GO:0055085(transmembrane transport)	NA	NA	NA	WAT1-related protein [Source:UniProtKB/TrEMBL;Acc:A0A287EA76]	0	0	0	11.3362	14.1466	14.3286	#NAME?	#NAME?	4.99252e-68	6.71747e-66	down	yes
MSTRG.7603	HORVU3Hr1G061080	HORVU3Hr1G061080.1	GO:0005623(cell);GO:0009055(electron transfer activity);GO:0015035(protein disulfide oxidoreductase activity);GO:0022900(electron transport chain);GO:0045454(cell redox homeostasis);GO:0055114(oxidation-reduction process)	NA	NA	NA	Predicted protein [Source:UniProtKB/TrEMBL;Acc:F2DPI9]	1.11127	1.58739	1.24802	37.2678	37.5214	33.7272	0.0363695	-4.78113	5.22656e-68	6.98814e-66	down	yes
MSTRG.4785	HORVU2Hr1G072750	HORVU2Hr1G072750.4;HORVU2Hr1G072750.1;HORVU2Hr1G072750.6;HORVU2Hr1G072750.2;HORVU2Hr1G072750.5;HORVU2Hr1G072750.3	NA	04712(Circadian rhythm - plant);04712(Circadian rhythm - plant)	K16223	NA	Centroradialis [Source:UniProtKB/TrEMBL;Acc:M0W660]	16.4671	12.9582	15.9978	0.032143	0	0.050259	551.238	9.10653	1.53037e-67	2.03338e-65	up	yes
MSTRG.8033	HORVU3Hr1G075820	MSTRG.8033.1;HORVU3Hr1G075820.1;HORVU3Hr1G075820.2	GO:0003677(DNA binding);GO:0006368(transcription elongation from RNA polymerase II promoter);GO:0016570(histone modification);GO:0016593(Cdc73/Paf1 complex);GO:0016593(Cdc73/Paf1 complex)	03010(Ribosome);03010(Ribosome)	K02958	NA		0.586737	0.350219	0.516776	17.3387	17.7584	19.0338	0.0268559	-5.21862	1.72978e-67	2.28407e-65	down	yes
MSTRG.10735	HORVU4Hr1G070250	HORVU4Hr1G070250.5;HORVU4Hr1G070250.1	GO:0000786(nucleosome);GO:0003677(DNA binding);GO:0005634(nucleus);GO:0005694(chromosome);GO:0046982(protein heterodimerization activity);GO:0046982(protein heterodimerization activity)	NA	NA	NA	Histone H2A [Source:UniProtKB/TrEMBL;Acc:A0A287PJM0]	115.824	138.434	176.725	2.13498	3.32497	2.52077	54.0031	5.75497	2.47619e-67	3.24946e-65	up	yes
MSTRG.7820	HORVU3Hr1G069140	HORVU3Hr1G069140.1	NA	NA	NA	NA		0.269588	0.157502	0.266951	24.0979	30.025	37.6701	0.00756094	-7.04722	3.08294e-67	4.02087e-65	down	yes
MSTRG.18539	HORVU7Hr1G103160	MSTRG.18539.8;HORVU7Hr1G103160.4;MSTRG.18539.11;MSTRG.18539.5;MSTRG.18539.7;MSTRG.18539.6;MSTRG.18539.10;MSTRG.18539.1;HORVU7Hr1G103160.3;MSTRG.18539.9	GO:0005515(protein binding);GO:0005634(nucleus);GO:0005737(cytoplasm);GO:0005737(cytoplasm)	NA	NA	NA		18.3821	18.5303	23.57	542.599	470.911	421.944	0.0421348	-4.56884	3.61745e-67	4.68923e-65	down	yes
MSTRG.6186	HORVU2Hr1G123270	HORVU2Hr1G123270.2;HORVU2Hr1G123270.1;HORVU2Hr1G123270.3	NA	NA	NA	NA		9.26703	7.86256	8.32378	168.196	162.076	211.49	0.0469825	-4.41173	3.70688e-67	4.77603e-65	down	yes
MSTRG.2091	HORVU1Hr1G056570	HORVU1Hr1G056570.2;HORVU1Hr1G056570.4;HORVU1Hr1G056570.1	NA	NA	NA	NA		2.16425	3.76681	3.66308	116.732	167.373	166.836	0.0212758	-5.55464	1.15985e-66	1.48537e-64	down	yes
MSTRG.2405	HORVU1Hr1G067460	HORVU1Hr1G067460.1;HORVU1Hr1G067460.3;HORVU1Hr1G067460.6;HORVU1Hr1G067460.2	GO:0004553(hydrolase activity, hydrolyzing O-glycosyl compounds);GO:0005975(carbohydrate metabolic process);GO:0008152(metabolic process);GO:0016020(membrane);GO:0016021(integral component of membrane);GO:0016787(hydrolase activity);GO:0016798(hydrolase activity, acting on glycosyl bonds);GO:0042973(glucan endo-1,3-beta-D-glucosidase activity);GO:0042973(glucan endo-1,3-beta-D-glucosidase activit…	00500(Starch and sucrose metabolism);00500(Starch and sucrose metabolism)	K19891	EC:3.2.1.39	Predicted protein; Uncharacterized protein [Source:UniProtKB/TrEMBL;Acc:M0W5T0]	1.55773	2.00173	1.74204	41.7107	44.6473	35.8435	0.0433833	-4.52672	1.25097e-66	1.59248e-64	down	yes
MSTRG.12965	HORVU5Hr1G072920	HORVU5Hr1G072920.1	GO:0003677(DNA binding);GO:0008270(zinc ion binding);GO:0046872(metal ion binding)	NA	NA	NA		4.84882	5.06971	4.3872	93.3506	86.3839	88.8946	0.0532546	-4.23095	1.311e-66	1.65896e-64	down	yes
MSTRG.15733		MSTRG.15733.2;MSTRG.15733.1	NA	NA	NA	NA		0.0176443	0.00847214	0.00461853	13.2169	4.5203	7.41498	0.00122196	-9.67658	1.35473e-66	1.70416e-64	down	yes
MSTRG.13255	HORVU5Hr1G083330	HORVU5Hr1G083330.1	GO:0006952(defense response);GO:0031640(killing of cells of other organism);GO:0050832(defense response to fungus)	NA	NA	NA		11.0279	21.1493	10.9159	1069.7	1645.32	1097.38	0.0113034	-6.4671	1.56731e-66	1.95997e-64	down	yes
MSTRG.7899	HORVU3Hr1G071370	HORVU3Hr1G071370.1	GO:0009055(electron transfer activity);GO:0022900(electron transport chain);GO:0032578(aleurone grain membrane)	00230(Purine metabolism);00240(Pyrimidine metabolism);03020(RNA polymerase)	K03006	EC:2.7.7.6		1.64613	2.6336	2.56401	80.9356	120.206	89.674	0.023533	-5.40917	1.59785e-66	1.98647e-64	down	yes
MSTRG.14395	HORVU6Hr1G005810	HORVU6Hr1G005810.3;HORVU6Hr1G005810.1	GO:0005576(extracellular region);GO:0019953(sexual reproduction);GO:0019953(sexual reproduction)	NA	NA	NA		9.43709	9.42377	12.7207	0	0	0	inf	inf	2.39685e-66	2.96248e-64	up	yes
MSTRG.8918	HORVU3Hr1G111580	HORVU3Hr1G111580.1;MSTRG.8918.3;MSTRG.8918.9;HORVU3Hr1G111580.4;HORVU3Hr1G111580.8;HORVU3Hr1G111580.2;HORVU3Hr1G111580.5;HORVU3Hr1G111580.3;HORVU3Hr1G111580.6	GO:0016020(membrane);GO:0016021(integral component of membrane);GO:0016021(integral component of membrane)	NA	NA	NA		1.41962	1.53584	2.24763	62.6865	59.0541	85.9309	0.0250544	-5.31879	3.02719e-66	3.71994e-64	down	yes
MSTRG.673	HORVU0Hr1G027480	HORVU0Hr1G027480.1	GO:0016020(membrane);GO:0016021(integral component of membrane);GO:0022857(transmembrane transporter activity);GO:0055085(transmembrane transport)	NA	NA	NA	WAT1-related protein [Source:UniProtKB/TrEMBL;Acc:A0A287EA76]	0	0	0	11.0559	13.2243	13.4856	#NAME?	#NAME?	3.25691e-66	3.97923e-64	down	yes
MSTRG.10439	HORVU4Hr1G059270	HORVU4Hr1G059270.1;HORVU4Hr1G059270.2	NA	NA	NA	NA		2.03426	3.9704	2.28133	165.871	267.176	272.544	0.0117433	-6.41202	3.53402e-66	4.29313e-64	down	yes
MSTRG.10792		MSTRG.10792.1	NA	NA	NA	NA		0.740763	0.574137	0.74299	33.7257	19.9006	34.9882	0.0232229	-5.42831	3.95178e-66	4.77334e-64	down	yes
MSTRG.18150	HORVU7Hr1G086890	HORVU7Hr1G086890.3;HORVU7Hr1G086890.5;HORVU7Hr1G086890.4;HORVU7Hr1G086890.2;HORVU7Hr1G086890.1;HORVU7Hr1G086890.11;HORVU7Hr1G086890.10;HORVU7Hr1G086890.9	GO:0004553(hydrolase activity, hydrolyzing O-glycosyl compounds);GO:0005576(extracellular region);GO:0005618(cell wall);GO:0005975(carbohydrate metabolic process);GO:0006073(cellular glucan metabolic process);GO:0008152(metabolic process);GO:0010411(xyloglucan metabolic process);GO:0016740(transferase activity);GO:0016762(xyloglucan:xyloglucosyl transferase activity);GO:0016787(hydrolase activity…	NA	NA	NA	Xyloglucan endotransglucosylase/hydrolase [Source:UniProtKB/TrEMBL;Acc:M0XPV0]	27.159	19.5901	18.4536	0.0763212	0.115021	0.0224014	305.05	8.2529	5.71485e-66	6.86396e-64	up	yes
MSTRG.14582	HORVU6Hr1G015790	HORVU6Hr1G015790.1	GO:0000786(nucleosome);GO:0003677(DNA binding);GO:0005634(nucleus);GO:0005694(chromosome);GO:0046982(protein heterodimerization activity)	NA	NA	NA	Histone H2B [Source:UniProtKB/TrEMBL;Acc:A0A287TF25]	41.9669	67.8948	66.2114	0.6468	0.505995	0.896775	85.9074	6.42471	7.52277e-66	8.98464e-64	up	yes
MSTRG.4999	HORVU2Hr1G080490	MSTRG.4999.1	NA	NA	NA	NA		0.153495	0.140566	0.207749	7.1561	7.17281	10.1426	0.0205059	-5.60782	9.10507e-66	1.08137e-63	down	yes
MSTRG.13502	HORVU5Hr1G094680	HORVU5Hr1G094680.4;HORVU5Hr1G094680.5;HORVU5Hr1G094680.3;HORVU5Hr1G094680.2;HORVU5Hr1G094680.1	NA	NA	NA	NA		0.419257	0.227992	0.23561	25.7291	56.1606	53.7119	0.00651069	-7.26297	1.08596e-65	1.28257e-63	down	yes
MSTRG.14137	HORVU5Hr1G119580	HORVU5Hr1G119580.1	GO:0005515(protein binding)	NA	NA	NA		0	0	0	52.8859	16.5635	29.2123	#NAME?	#NAME?	1.14674e-65	1.34688e-63	down	yes
MSTRG.4978	HORVU2Hr1G079960	HORVU2Hr1G079960.6;HORVU2Hr1G079960.5;HORVU2Hr1G079960.4;HORVU2Hr1G079960.15;HORVU2Hr1G079960.9;HORVU2Hr1G079960.13;HORVU2Hr1G079960.8;HORVU2Hr1G079960.2;HORVU2Hr1G079960.10;HORVU2Hr1G079960.1;HORVU2Hr1G079960.14	GO:0006508(proteolysis);GO:0006751(glutathione catabolic process);GO:0036374(glutathione hydrolase activity);GO:0036374(glutathione hydrolase activity)	00590(Arachidonic acid metabolism);00430(Taurine and hypotaurine metabolism);00460(Cyanoamino acid metabolism);00480(Glutathione metabolism);00480(Glutathione metabolism)	K18592	EC:2.3.2.2;EC:3.4.19.13		29.5447	34.7286	31.563	0.378388	0.225559	0.504858	86.432	6.43349	1.16706e-65	1.36322e-63	up	yes
MSTRG.13149	HORVU5Hr1G079670	HORVU5Hr1G079670.1;HORVU5Hr1G079670.2	GO:0016740(transferase activity);GO:0016757(transferase activity, transferring glycosyl groups);GO:0016758(transferase activity, transferring hexosyl groups);GO:0016758(transferase activity, transferring hexosyl groups)	NA	NA	NA	Glycosyltransferase [Source:UniProtKB/TrEMBL;Acc:A0A287RYC4]	0.55335	0.635622	0.432993	35.8096	21.8326	30.4434	0.0184135	-5.76309	1.4223e-65	1.65228e-63	down	yes
MSTRG.6359	HORVU3Hr1G003540	HORVU3Hr1G003540.7;HORVU3Hr1G003540.2;HORVU3Hr1G003540.1;HORVU3Hr1G003540.12;HORVU3Hr1G003540.13;HORVU3Hr1G003540.11;HORVU3Hr1G003540.3	GO:0003824(catalytic activity);GO:0004553(hydrolase activity, hydrolyzing O-glycosyl compounds);GO:0005975(carbohydrate metabolic process);GO:0008152(metabolic process);GO:0016787(hydrolase activity);GO:0016798(hydrolase activity, acting on glycosyl bonds);GO:0030246(carbohydrate binding);GO:0030246(carbohydrate binding)	NA	NA	NA		68.2823	50.9029	60.7641	0.512143	0.997488	1.05026	70.2958	6.13537	1.43951e-65	1.66318e-63	up	yes
MSTRG.2199	HORVU1Hr1G059910	HORVU1Hr1G059910.1;MSTRG.2199.1	NA	NA	NA	NA	Late embryogenesis abundant protein B19.4 [Source:UniProtKB/TrEMBL;Acc:A0A0B4J2W8]	0.501112	0.115456	0.291452	64.8106	87.958	140.711	0.00309398	-8.33632	1.57939e-65	1.81493e-63	down	yes
MSTRG.5274	HORVU2Hr1G090060	HORVU2Hr1G090060.1	NA	NA	NA	NA		41.2029	19.2387	25.4714	0	0	0	inf	inf	2.83837e-65	3.24413e-63	up	yes
MSTRG.8148	HORVU3Hr1G079490	HORVU3Hr1G079490.11;HORVU3Hr1G079490.1;HORVU3Hr1G079490.13;HORVU3Hr1G079490.5;HORVU3Hr1G079490.14;HORVU3Hr1G079490.2;HORVU3Hr1G079490.15;HORVU3Hr1G079490.3;HORVU3Hr1G079490.16;HORVU3Hr1G079490.9;HORVU3Hr1G079490.10;HORVU3Hr1G079490.12;HORVU3Hr1G079490.4;HORVU3Hr1G079490.7	GO:0003677(DNA binding);GO:0005634(nucleus);GO:0006351(transcription, DNA-templated);GO:0006355(regulation of transcription, DNA-templated);GO:0007275(multicellular organism development);GO:0009555(pollen development);GO:0009908(flower development);GO:0030154(cell differentiation);GO:0048653(anther development);GO:0048653(anther development)	NA	NA	NA		9.45327	8.82308	9.23376	174.506	162.701	150.149	0.0564477	-4.14694	3.25852e-65	3.70444e-63	down	yes
MSTRG.999	HORVU1Hr1G005730	HORVU1Hr1G005730.1;HORVU1Hr1G005730.2	NA	00904(Diterpenoid biosynthesis);00904(Diterpenoid biosynthesis)	K13070	EC:1.1.1.295		22.2405	30.7453	27.7652	0	0.0904462	0	892.807	9.8022	4.65318e-65	5.26181e-63	up	yes
MSTRG.11190	HORVU4Hr1G086520	HORVU4Hr1G086520.1	GO:0016491(oxidoreductase activity);GO:0050660(flavin adenine dinucleotide binding);GO:0055114(oxidation-reduction process);GO:0071949(FAD binding)	00052(Galactose metabolism);00500(Starch and sucrose metabolism)	K01187	EC:3.2.1.20	Predicted protein [Source:UniProtKB/TrEMBL;Acc:F2D9W6]	12.5269	31.1135	19.3631	0.026379	0.023989	0	1250.86	10.2887	7.85834e-65	8.83917e-63	up	yes
MSTRG.10228	HORVU4Hr1G052450	HORVU4Hr1G052450.1;HORVU4Hr1G052450.3;HORVU4Hr1G052450.2;MSTRG.10228.3;HORVU4Hr1G052450.7;HORVU4Hr1G052450.6	GO:0006012(galactose metabolic process);GO:0016740(transferase activity);GO:0016757(transferase activity, transferring glycosyl groups);GO:0047216(inositol 3-alpha-galactosyltransferase activity);GO:0047216(inositol 3-alpha-galactosyltransferase activity)	00052(Galactose metabolism);00052(Galactose metabolism)	K18819	EC:2.4.1.123	Hexosyltransferase [Source:UniProtKB/TrEMBL;Acc:M0UZW7]	0.271654	0.134573	0.144587	16.9742	17.2732	16.8657	0.0107764	-6.53599	8.08045e-65	9.04118e-63	down	yes
MSTRG.8511	HORVU3Hr1G090410	HORVU3Hr1G090410.1	NA	NA	NA	NA		1.04743	0.96977	0.88146	37.2454	38.2348	44.2193	0.0242162	-5.36789	9.83328e-65	1.09448e-62	down	yes
MSTRG.2467	HORVU1Hr1G070310	MSTRG.2467.6;HORVU1Hr1G070310.2;MSTRG.2467.4;HORVU1Hr1G070310.15;HORVU1Hr1G070310.8;HORVU1Hr1G070310.1;HORVU1Hr1G070310.16;HORVU1Hr1G070310.11;HORVU1Hr1G070310.13;HORVU1Hr1G070310.7;HORVU1Hr1G070310.10;HORVU1Hr1G070310.9;HORVU1Hr1G070310.4;MSTRG.2467.5;HORVU1Hr1G070310.3;HORVU1Hr1G070310.5	GO:0004032(alditol:NADP+ 1-oxidoreductase activity);GO:0016491(oxidoreductase activity);GO:0055114(oxidation-reduction process);GO:0055114(oxidation-reduction process)	00010(Glycolysis / Gluconeogenesis);00040(Pentose and glucuronate interconversions);00561(Glycerolipid metabolism);00561(Glycerolipid metabolism)	K00002	EC:1.1.1.2		1.68249	0.523222	0.652536	190.923	236.597	229.68	0.00434913	-7.84506	1.13726e-64	1.25922e-62	down	yes
MSTRG.13311	HORVU5Hr1G085070	HORVU5Hr1G085070.25;MSTRG.13311.60;MSTRG.13311.71;HORVU5Hr1G085070.65;HORVU5Hr1G085070.53;HORVU5Hr1G085070.18;MSTRG.13311.59;HORVU5Hr1G085070.54;MSTRG.13311.58;HORVU5Hr1G085070.51;HORVU5Hr1G085070.59;MSTRG.13311.72;HORVU5Hr1G085070.8;HORVU5Hr1G085070.21;HORVU5Hr1G085070.43;MSTRG.13311.35;HORVU5Hr1G085070.68;MSTRG.13311.52;HORVU5Hr1G085070.35;HORVU5Hr1G085070.56;HORVU5Hr1G085070.5;HORVU5Hr1G085070…	GO:0004672(protein kinase activity);GO:0005515(protein binding);GO:0005524(ATP binding);GO:0006468(protein phosphorylation);GO:0006468(protein phosphorylation)	00480(Glutathione metabolism);00480(Glutathione metabolism)	K00799	EC:2.5.1.18		2.10999	1.8943	1.57472	71.6666	43.8762	63.4354	0.0311714	-5.00363	1.28726e-64	1.41792e-62	down	yes
MSTRG.17760	HORVU7Hr1G071230	HORVU7Hr1G071230.1	GO:0016020(membrane);GO:0016021(integral component of membrane);GO:0022857(transmembrane transporter activity);GO:0055085(transmembrane transport)	NA	NA	NA	WAT1-related protein [Source:UniProtKB/TrEMBL;Acc:A0A287EA76]	0	0	0	10.5718	12.5187	13.0372	#NAME?	#NAME?	1.38477e-64	1.51747e-62	down	yes
MSTRG.11848		MSTRG.11848.2;MSTRG.11848.1	NA	NA	NA	NA		0.154005	0.073916	0.061477	18.5832	10.9352	20.5176	0.0057838	-7.43377	2.4226e-64	2.64113e-62	down	yes
MSTRG.11339		MSTRG.11339.1	NA	NA	NA	NA		0.168147	0.430222	0.033996	75.2072	60.647	82.4348	0.00289692	-8.43127	2.85396e-64	3.09552e-62	down	yes
MSTRG.15922	HORVU6Hr1G077860	HORVU6Hr1G077860.1;HORVU6Hr1G077860.2;HORVU6Hr1G077860.4;HORVU6Hr1G077860.3	GO:0016740(transferase activity);GO:0016757(transferase activity, transferring glycosyl groups);GO:0016758(transferase activity, transferring hexosyl groups);GO:0016758(transferase activity, transferring hexosyl groups)	NA	NA	NA	Glycosyltransferase [Source:UniProtKB/TrEMBL;Acc:F2D077]	0.212566	0.305846	0.215878	17.0584	17.8952	13.4892	0.0151579	-6.04379	7.54272e-64	8.13963e-62	down	yes
MSTRG.7784	HORVU3Hr1G068030	HORVU3Hr1G068030.1	GO:0016020(membrane);GO:0016021(integral component of membrane)	NA	NA	NA		28.2024	72.5174	45.722	0	0	0	inf	inf	1.08557e-63	1.16556e-61	up	yes
MSTRG.4888	HORVU2Hr1G075930	MSTRG.4888.8;MSTRG.4888.11;HORVU2Hr1G075930.1;HORVU2Hr1G075930.6;HORVU2Hr1G075930.5;MSTRG.4888.2;MSTRG.4888.10;MSTRG.4888.9;MSTRG.4888.12;HORVU2Hr1G075930.7;HORVU2Hr1G075930.2;MSTRG.4888.3;MSTRG.4888.13;HORVU2Hr1G075930.4;HORVU2Hr1G075930.8	GO:0016020(membrane);GO:0016021(integral component of membrane);GO:0016021(integral component of membrane)	NA	NA	NA		0.135672	0.169305	0.180736	7.56817	12.1897	12.853	0.0148942	-6.0691	1.54016e-63	1.64534e-61	down	yes
MSTRG.6156		MSTRG.6156.1	NA	NA	NA	NA		0	0	0.011035	3.93648	6.41713	8.23781	0.000593553	-10.7183	1.61873e-63	1.72063e-61	down	yes
MSTRG.16653	HORVU7Hr1G020880	HORVU7Hr1G020880.3;HORVU7Hr1G020880.2;HORVU7Hr1G020880.1	GO:0016020(membrane);GO:0016021(integral component of membrane);GO:0016021(integral component of membrane)	NA	NA	NA		0.766668	1.64848	2.52285	172.218	171.161	171.842	0.00958423	-6.70512	3.18549e-63	3.36917e-61	down	yes
MSTRG.9650	HORVU4Hr1G021090	HORVU4Hr1G021090.1	GO:0000166(nucleotide binding);GO:0004672(protein kinase activity);GO:0004674(protein serine/threonine kinase activity);GO:0005524(ATP binding);GO:0006468(protein phosphorylation);GO:0007165(signal transduction);GO:0016301(kinase activity);GO:0016310(phosphorylation);GO:0016740(transferase activity)	NA	NA	NA	Non-specific serine/threonine protein kinase [Source:UniProtKB/TrEMBL;Acc:F2EKK8]	0.230579	0.386926	0.379341	19.5731	20.0759	16.2048	0.0178474	-5.80814	3.50984e-63	3.69385e-61	down	yes
MSTRG.10849	HORVU4Hr1G074150	HORVU4Hr1G074150.8;HORVU4Hr1G074150.4;HORVU4Hr1G074150.7;HORVU4Hr1G074150.1;HORVU4Hr1G074150.2;HORVU4Hr1G074150.5	GO:0005509(calcium ion binding);GO:0005544(calcium-dependent phospholipid binding);GO:0005544(calcium-dependent phospholipid binding)	NA	NA	NA	Annexin [Source:UniProtKB/TrEMBL;Acc:A0A287PN63]	0.360708	0.287634	0.208364	13.6454	12.9415	15.0119	0.0205945	-5.60159	3.7566e-63	3.93407e-61	down	yes
MSTRG.8080		MSTRG.8080.1	NA	NA	NA	NA		2.70096	2.22989	2.3943	47.9321	47.8479	42.87	0.0528319	-4.24245	4.95857e-63	5.16736e-61	down	yes
HORVU1Hr1G016080	HORVU1Hr1G016080	HORVU1Hr1G016080.1;HORVU1Hr1G016080.3;HORVU1Hr1G016080.2;HORVU1Hr1G016080.7;HORVU1Hr1G016080.9;HORVU1Hr1G016080.5;HORVU1Hr1G016080.6	GO:0005509(calcium ion binding);GO:0005544(calcium-dependent phospholipid binding);GO:0016020(membrane);GO:0016021(integral component of membrane);GO:0016021(integral component of membrane)	NA	NA	NA	Annexin [Source:UniProtKB/TrEMBL;Acc:A0A287EQN6]	11.5658	8.73026	10.652	0	0	0.0254577	1215.66	10.2475	5.26388e-63	5.45877e-61	up	yes
MSTRG.9029	HORVU3Hr1G117370	MSTRG.9029.1;HORVU3Hr1G117370.1	GO:0005515(protein binding);GO:0016740(transferase activity)	00480(Glutathione metabolism)	K00799	EC:2.5.1.18		29.717	37.4797	25.2556	878.869	931.42	668.681	0.0372946	-4.74489	1.07128e-62	1.10555e-60	down	yes
MSTRG.8209	HORVU3Hr1G081400	HORVU3Hr1G081400.1;HORVU3Hr1G081400.4	GO:0005515(protein binding);GO:0005515(protein binding)	04141(Protein processing in endoplasmic reticulum);04141(Protein processing in endoplasmic reticulum)	K09555	NA		0.0803136	0.0386501	0.0396459	7.96604	8.01816	9.26847	0.0062809	-7.31481	1.09337e-62	1.12289e-60	down	yes
MSTRG.6155		MSTRG.6155.1	NA	NA	NA	NA		2.89722	5.95716	2.53952	474.247	321.482	410.405	0.00944663	-6.72598	1.73747e-62	1.77581e-60	down	yes
MSTRG.6426	HORVU3Hr1G007280	MSTRG.6426.3;HORVU3Hr1G007280.2;HORVU3Hr1G007280.1;HORVU3Hr1G007280.3	GO:0005506(iron ion binding);GO:0008610(lipid biosynthetic process);GO:0016020(membrane);GO:0016021(integral component of membrane);GO:0016491(oxidoreductase activity);GO:0055114(oxidation-reduction process);GO:0055114(oxidation-reduction process)	00100(Steroid biosynthesis);00100(Steroid biosynthesis)	K00227	EC:1.14.19.20		17.3894	14.9972	11.7506	360.888	305.956	301.905	0.045561	-4.45606	1.74672e-62	1.77673e-60	down	yes
MSTRG.2416	HORVU1Hr1G067660	HORVU1Hr1G067660.2;HORVU1Hr1G067660.3;HORVU1Hr1G067660.8;HORVU1Hr1G067660.1;HORVU1Hr1G067660.4;HORVU1Hr1G067660.11;HORVU1Hr1G067660.10;HORVU1Hr1G067660.7;MSTRG.2416.2;HORVU1Hr1G067660.5;HORVU1Hr1G067660.9	GO:0016020(membrane);GO:0016021(integral component of membrane);GO:0016021(integral component of membrane)	NA	NA	NA		0.379607	0.312482	0.270725	8.13763	10.28	8.0563	0.0363684	-4.78117	1.78787e-62	1.80619e-60	down	yes
MSTRG.12751	HORVU5Hr1G062990	HORVU5Hr1G062990.1;MSTRG.12751.1;HORVU5Hr1G062990.4;HORVU5Hr1G062990.2	GO:0003824(catalytic activity);GO:0009058(biosynthetic process);GO:0030170(pyridoxal phosphate binding);GO:0030170(pyridoxal phosphate binding)	00710(Carbon fixation in photosynthetic organisms);00250(Alanine, aspartate and glutamate metabolism);00220(Arginine biosynthesis);00220(Arginine biosynthesis)	K00814	EC:2.6.1.2		3.41433	2.81956	2.92222	55.6844	57.904	73.1605	0.049029	-4.35022	1.79268e-62	1.80619e-60	down	yes
MSTRG.18620	HORVU7Hr1G108580	HORVU7Hr1G108580.4;HORVU7Hr1G108580.2;HORVU7Hr1G108580.3;HORVU7Hr1G108580.1;HORVU7Hr1G108580.6;HORVU7Hr1G108580.5	GO:0000166(nucleotide binding);GO:0006006(glucose metabolic process);GO:0016491(oxidoreductase activity);GO:0016620(oxidoreductase activity, acting on the aldehyde or oxo group of donors, NAD or NADP as acceptor);GO:0050661(NADP binding);GO:0051287(NAD binding);GO:0055114(oxidation-reduction process);GO:0055114(oxidation-reduction process)	00010(Glycolysis / Gluconeogenesis);00710(Carbon fixation in photosynthetic organisms);00710(Carbon fixation in photosynthetic organisms)	K00134	EC:1.2.1.12	Glyceraldehyde-3-phosphate dehydrogenase [Source:UniProtKB/TrEMBL;Acc:A0A287XRS7]	85.1532	77.0309	73.4882	2.38838	3.29443	2.48722	28.8459	4.8503	2.45171e-62	2.45853e-60	up	yes
MSTRG.14717	HORVU6Hr1G021160	HORVU6Hr1G021160.1	GO:0000786(nucleosome);GO:0003677(DNA binding);GO:0005634(nucleus);GO:0005694(chromosome);GO:0046982(protein heterodimerization activity)	NA	NA	NA	Histone H2A [Source:UniProtKB/TrEMBL;Acc:A0A287TJH8]	47.3396	55.8742	65.6687	0.965106	0.937302	1.23972	53.7479	5.74814	3.4365e-62	3.42989e-60	up	yes
MSTRG.7545	HORVU3Hr1G058810	HORVU3Hr1G058810.2;HORVU3Hr1G058810.3	NA	NA	NA	NA		9.27123	7.50131	8.44939	0.055604	0.0346529	0.0664525	160.947	7.33044	3.64009e-62	3.61611e-60	up	yes
MSTRG.14661	HORVU6Hr1G018520	HORVU6Hr1G018520.1;HORVU6Hr1G018520.4;HORVU6Hr1G018520.6;HORVU6Hr1G018520.2;MSTRG.14661.5	GO:0004252(serine-type endopeptidase activity);GO:0006508(proteolysis);GO:0008236(serine-type peptidase activity);GO:0070008(serine-type exopeptidase activity);GO:0070008(serine-type exopeptidase activity)	NA	NA	NA		7.13323	7.26403	7.65652	113.214	110.712	109.618	0.0661195	-3.91878	5.16547e-62	5.10757e-60	down	yes
MSTRG.10848	HORVU4Hr1G074140	MSTRG.10848.15;HORVU4Hr1G074140.1;MSTRG.10848.14;MSTRG.10848.4;HORVU4Hr1G074140.7;HORVU4Hr1G074140.6;MSTRG.10848.3;MSTRG.10848.5;HORVU4Hr1G074140.5;MSTRG.10848.6;MSTRG.10848.7;HORVU4Hr1G074140.9;HORVU4Hr1G074140.2;HORVU4Hr1G074140.3;HORVU4Hr1G074140.8;HORVU4Hr1G074140.11	GO:0000266(mitochondrial fission);GO:0005515(protein binding);GO:0005739(mitochondrion);GO:0005741(mitochondrial outer membrane);GO:0016020(membrane);GO:0016021(integral component of membrane);GO:0016559(peroxisome fission);GO:0016559(peroxisome fission)	NA	NA	NA		13.0481	11.7781	12.5579	229.164	213.847	180.528	0.0599545	-4.05999	5.97301e-62	5.87871e-60	down	yes
MSTRG.5873	HORVU2Hr1G110230	HORVU2Hr1G110230.22;HORVU2Hr1G110230.9;HORVU2Hr1G110230.10;HORVU2Hr1G110230.13;HORVU2Hr1G110230.2;HORVU2Hr1G110230.5;HORVU2Hr1G110230.24;HORVU2Hr1G110230.25;HORVU2Hr1G110230.6;HORVU2Hr1G110230.17;HORVU2Hr1G110230.1;HORVU2Hr1G110230.19;HORVU2Hr1G110230.16;HORVU2Hr1G110230.12;HORVU2Hr1G110230.21;HORVU2Hr1G110230.3;HORVU2Hr1G110230.8;HORVU2Hr1G110230.4;HORVU2Hr1G110230.18;HORVU2Hr1G110230.23;HORVU2H…	GO:0000166(nucleotide binding);GO:0004672(protein kinase activity);GO:0004674(protein serine/threonine kinase activity);GO:0005524(ATP binding);GO:0006468(protein phosphorylation);GO:0016301(kinase activity);GO:0016310(phosphorylation);GO:0016310(phosphorylation)	04016(MAPK signaling pathway - plant);04075(Plant hormone signal transduction);04075(Plant hormone signal transduction)	K14498	EC:2.7.11.1		2.15365	1.93238	1.44639	43.2879	39.2964	41.9808	0.0444139	-4.49285	6.44786e-62	6.31682e-60	down	yes
MSTRG.15802	HORVU6Hr1G073540	HORVU6Hr1G073540.1;HORVU6Hr1G073540.2	NA	NA	NA	NA	Predicted protein [Source:UniProtKB/TrEMBL;Acc:F2CU59]	0.150673	0.194456	0.288981	19.9215	26.3557	23.7752	0.00905194	-6.78756	6.79909e-62	6.63036e-60	down	yes
MSTRG.8130	HORVU3Hr1G078880	MSTRG.8130.3;HORVU3Hr1G078880.2;HORVU3Hr1G078880.6;HORVU3Hr1G078880.3;HORVU3Hr1G078880.1	GO:0005634(nucleus);GO:0005634(nucleus)	NA	NA	NA		8.49051	5.87713	7.94564	0	0	0	inf	inf	9.5055e-62	9.22728e-60	up	yes
MSTRG.9031	HORVU3Hr1G117390	MSTRG.9031.1;HORVU3Hr1G117390.1	GO:0005515(protein binding)	00480(Glutathione metabolism)	K00799	EC:2.5.1.18		33.8259	42.6668	27.8214	991.756	1052.41	761.023	0.0371861	-4.74909	9.76665e-62	9.43769e-60	down	yes
MSTRG.8721	HORVU3Hr1G098160	HORVU3Hr1G098160.1	NA	00230(Purine metabolism);00240(Pyrimidine metabolism);03020(RNA polymerase)	K03006	EC:2.7.7.6		4.24918	3.50817	3.57747	73.7891	76.5707	61.7903	0.0534283	-4.22625	1.02066e-61	9.81817e-60	down	yes
MSTRG.18537	HORVU7Hr1G103060	MSTRG.18537.1	NA	NA	NA	NA		0	0	0	46.2435	34.3839	29.0904	#NAME?	#NAME?	1.18896e-61	1.13856e-59	down	yes
MSTRG.10822	HORVU4Hr1G073120	HORVU4Hr1G073120.1	NA	NA	NA	NA	Predicted protein [Source:UniProtKB/TrEMBL;Acc:F2EC88]	0.799904	1.01167	1.28073	39.4567	63.1369	66.1925	0.0183209	-5.77037	1.26729e-61	1.20813e-59	down	yes
MSTRG.2977	HORVU1Hr1G089730	HORVU1Hr1G089730.1;HORVU1Hr1G089730.2	GO:0005506(iron ion binding);GO:0005739(mitochondrion);GO:0005759(mitochondrial matrix);GO:0016226(iron-sulfur cluster assembly);GO:0046872(metal ion binding);GO:0051536(iron-sulfur cluster binding);GO:0051537(2 iron, 2 sulfur cluster binding);GO:0051537(2 iron, 2 sulfur cluster binding)	NA	NA	NA	Iron-sulfur cluster assembly protein [Source:UniProtKB/TrEMBL;Acc:A0A287GNB6]	2.03214	4.51398	2.84221	184.754	171.942	151.553	0.0184719	-5.75852	1.41979e-61	1.34747e-59	down	yes
MSTRG.15695	HORVU6Hr1G069570	HORVU6Hr1G069570.2;HORVU6Hr1G069570.1;HORVU6Hr1G069570.7;HORVU6Hr1G069570.5;HORVU6Hr1G069570.6;HORVU6Hr1G069570.4;HORVU6Hr1G069570.3	GO:0005829(cytosol);GO:0016020(membrane);GO:0016021(integral component of membrane);GO:0016021(integral component of membrane)	NA	NA	NA		13.8732	13.5734	12.7421	273.457	207.463	225.434	0.0568959	-4.13553	1.73809e-61	1.64222e-59	down	yes
MSTRG.14239	HORVU5Hr1G123770	HORVU5Hr1G123770.1	GO:0003677(DNA binding);GO:0003700(DNA-binding transcription factor activity);GO:0005634(nucleus);GO:0006355(regulation of transcription, DNA-templated);GO:0043565(sequence-specific DNA binding)	NA	NA	NA		24.5698	23.1876	19.0111	380.102	399.269	348.296	0.0592095	-4.07803	1.83879e-61	1.72968e-59	down	yes
MSTRG.10933	HORVU4Hr1G077430	HORVU4Hr1G077430.8;HORVU4Hr1G077430.5;HORVU4Hr1G077430.15;HORVU4Hr1G077430.1;HORVU4Hr1G077430.12;HORVU4Hr1G077430.4;HORVU4Hr1G077430.6;HORVU4Hr1G077430.2	GO:0000166(nucleotide binding);GO:0005524(ATP binding);GO:0005886(plasma membrane);GO:0006811(ion transport);GO:0007033(vacuole organization);GO:0007035(vacuolar acidification);GO:0008553(proton-exporting ATPase activity, phosphorylative mechanism);GO:0009506(plasmodesma);GO:0009507(chloroplast);GO:0009705(plant-type vacuole membrane);GO:0010023(proanthocyanidin biosynthetic process);GO:0010214(s…	00190(Oxidative phosphorylation);00190(Oxidative phosphorylation)	K01535	EC:3.6.3.6	Plasma membrane ATPase [Source:UniProtKB/TrEMBL;Acc:A0A287PR74]	0.0236725	0.00705722	0.00472258	2.94467	4.5615	5.35045	0.00275751	-8.50242	2.7755e-61	2.59931e-59	down	yes
MSTRG.2172	HORVU1Hr1G059090	MSTRG.2172.4;MSTRG.2172.5;HORVU1Hr1G059090.4;HORVU1Hr1G059090.1;HORVU1Hr1G059090.3;HORVU1Hr1G059090.2;HORVU1Hr1G059090.8	GO:0003824(catalytic activity);GO:0004722(protein serine/threonine phosphatase activity);GO:0006470(protein dephosphorylation);GO:0006470(protein dephosphorylation)	NA	NA	NA		1.40472	1.32758	1.33633	30.1198	23.0866	25.8509	0.0514643	-4.28028	2.98286e-61	2.78125e-59	down	yes
MSTRG.2426	HORVU1Hr1G068010	HORVU1Hr1G068010.3;HORVU1Hr1G068010.9;HORVU1Hr1G068010.11;HORVU1Hr1G068010.2;HORVU1Hr1G068010.10;HORVU1Hr1G068010.12;HORVU1Hr1G068010.6	GO:0005634(nucleus);GO:0005634(nucleus)	NA	NA	NA		2.06014	1.74393	1.29799	43.3801	39.7575	49.9066	0.0383486	-4.70468	3.53699e-61	3.28353e-59	down	yes
MSTRG.2837	HORVU1Hr1G082660	HORVU1Hr1G082660.1	GO:0006520(cellular amino acid metabolic process);GO:0030170(pyridoxal phosphate binding)	00260(Glycine, serine and threonine metabolism);00750(Vitamin B6 metabolism)	K01733	EC:4.2.3.1		94.7481	119.469	114.925	2.9987	2.88381	4.17565	32.7239	5.03227	3.70003e-61	3.41996e-59	up	yes
MSTRG.16960	HORVU7Hr1G034070	HORVU7Hr1G034070.4;HORVU7Hr1G034070.3;HORVU7Hr1G034070.7;HORVU7Hr1G034070.2;HORVU7Hr1G034070.6;HORVU7Hr1G034070.1	GO:0003824(catalytic activity);GO:0004034(aldose 1-epimerase activity);GO:0005975(carbohydrate metabolic process);GO:0016853(isomerase activity);GO:0019318(hexose metabolic process);GO:0030246(carbohydrate binding);GO:0030246(carbohydrate binding)	00010(Glycolysis / Gluconeogenesis);00052(Galactose metabolism);00052(Galactose metabolism)	K01785	EC:5.1.3.3	Aldose 1-epimerase [Source:UniProtKB/TrEMBL;Acc:M0WGK7]	301.268	144.922	190.552	2.80681	3.10144	3.91684	64.8077	6.01809	4.79848e-61	4.39778e-59	up	yes
MSTRG.12082	HORVU5Hr1G036590	HORVU5Hr1G036590.2;HORVU5Hr1G036590.1	GO:0003677(DNA binding);GO:0003700(DNA-binding transcription factor activity);GO:0005634(nucleus);GO:0006351(transcription, DNA-templated);GO:0006355(regulation of transcription, DNA-templated);GO:0006355(regulation of transcription, DNA-templated)	NA	NA	NA	Predicted protein [Source:UniProtKB/TrEMBL;Acc:F2DDU4]	0.496554	0.650256	0.766597	20.9363	19.3137	25.5902	0.0290614	-5.10475	4.79931e-61	4.39778e-59	down	yes
MSTRG.10149		MSTRG.10149.1	NA	NA	NA	NA		0.090633	0.15225	0.102224	10.6295	6.81063	8.81748	0.0131431	-6.24955	6.01443e-61	5.48759e-59	down	yes
MSTRG.6075	HORVU2Hr1G117810	MSTRG.6075.1;MSTRG.6075.2	NA	NA	NA	NA		0	0	0	25.984	24.8875	25.7143	#NAME?	#NAME?	6.98243e-61	6.34357e-59	down	yes
MSTRG.17952	HORVU7Hr1G078760	HORVU7Hr1G078760.2;HORVU7Hr1G078760.8;HORVU7Hr1G078760.10;HORVU7Hr1G078760.1;HORVU7Hr1G078760.6;HORVU7Hr1G078760.4;HORVU7Hr1G078760.7;HORVU7Hr1G078760.3;HORVU7Hr1G078760.9	GO:0003677(DNA binding);GO:0005634(nucleus);GO:0005634(nucleus)	NA	NA	NA		35.1269	50.3753	56.4848	0.669805	0.669843	0.908663	63.1527	5.98077	8.15695e-61	7.37909e-59	up	yes
MSTRG.8166	HORVU3Hr1G080100	HORVU3Hr1G080100.1;HORVU3Hr1G080100.2;HORVU3Hr1G080100.6;HORVU3Hr1G080100.8;HORVU3Hr1G080100.7;HORVU3Hr1G080100.5;HORVU3Hr1G080100.3;HORVU3Hr1G080100.4	GO:0003677(DNA binding);GO:0005634(nucleus);GO:0006355(regulation of transcription, DNA-templated);GO:0006355(regulation of transcription, DNA-templated)	NA	NA	NA		2.94402	4.96138	3.43885	189.483	141.778	121.057	0.0250803	-5.3173	8.53394e-61	7.68742e-59	down	yes
MSTRG.9393	HORVU4Hr1G010650	MSTRG.9393.1;HORVU4Hr1G010650.4;HORVU4Hr1G010650.3;HORVU4Hr1G010650.2;HORVU4Hr1G010650.5;HORVU4Hr1G010650.1	GO:0003756(protein disulfide isomerase activity);GO:0005783(endoplasmic reticulum);GO:0005789(endoplasmic reticulum membrane);GO:0016020(membrane);GO:0016021(integral component of membrane);GO:0016671(oxidoreductase activity, acting on a sulfur group of donors, disulfide as acceptor);GO:0051604(protein maturation);GO:0055114(oxidation-reduction process);GO:0055114(oxidation-reduction process)	04141(Protein processing in endoplasmic reticulum);04141(Protein processing in endoplasmic reticulum)	K10950	EC:1.8.4.-		26.3332	26.8297	20.8836	409.018	391.964	443.892	0.0594811	-4.07143	1.01098e-60	9.06851e-59	down	yes
MSTRG.10178	HORVU4Hr1G051010	HORVU4Hr1G051010.4;HORVU4Hr1G051010.1;HORVU4Hr1G051010.8;HORVU4Hr1G051010.9;HORVU4Hr1G051010.3;HORVU4Hr1G051010.2;HORVU4Hr1G051010.7;HORVU4Hr1G051010.5	GO:0003824(catalytic activity);GO:0004619(phosphoglycerate mutase activity);GO:0005737(cytoplasm);GO:0006007(glucose catabolic process);GO:0030145(manganese ion binding);GO:0046872(metal ion binding);GO:0046872(metal ion binding)	00010(Glycolysis / Gluconeogenesis);00260(Glycine, serine and threonine metabolism);00260(Glycine, serine and threonine metabolism)	K15633	EC:5.4.2.12		3.15277	2.45052	2.328	50.6995	45.112	48.0141	0.0551452	-4.18062	2.43195e-60	2.17231e-58	down	yes
MSTRG.16067	HORVU6Hr1G083930	HORVU6Hr1G083930.3	GO:0005515(protein binding)	NA	NA	NA		2.78156	2.35177	2.1398	50.9843	45.5216	65.212	0.0449742	-4.47476	2.89891e-60	2.57857e-58	down	yes
MSTRG.12621	HORVU5Hr1G058190	HORVU5Hr1G058190.1;HORVU5Hr1G058190.4;HORVU5Hr1G058190.2	GO:0006099(tricarboxylic acid cycle);GO:0009055(electron transfer activity);GO:0016491(oxidoreductase activity);GO:0022900(electron transport chain);GO:0051536(iron-sulfur cluster binding);GO:0051537(2 iron, 2 sulfur cluster binding);GO:0055114(oxidation-reduction process);GO:0055114(oxidation-reduction process)	00020(Citrate cycle (TCA cycle));00190(Oxidative phosphorylation);00190(Oxidative phosphorylation)	K00235	EC:1.3.5.1		0.348008	0.0377551	0.0770424	57.8551	58.9356	57.4088	0.00265676	-8.55612	7.12215e-60	6.30874e-58	down	yes
MSTRG.8935	HORVU3Hr1G112520	HORVU3Hr1G112520.2;HORVU3Hr1G112520.1;HORVU3Hr1G112520.4;HORVU3Hr1G112520.9;HORVU3Hr1G112520.3;HORVU3Hr1G112520.5	GO:0003824(catalytic activity);GO:0016829(lyase activity);GO:0016831(carboxy-lyase activity);GO:0019752(carboxylic acid metabolic process);GO:0030170(pyridoxal phosphate binding);GO:0030170(pyridoxal phosphate binding)	00340(Histidine metabolism);00340(Histidine metabolism)	K01590	EC:4.1.1.22		64.9351	75.9485	50.7611	0.540901	1.14881	0.582243	84.3523	6.39836	8.86955e-60	7.82397e-58	up	yes
MSTRG.13943	HORVU5Hr1G112900	HORVU5Hr1G112900.1	GO:0003676(nucleic acid binding)	NA	NA	NA	Predicted protein [Source:UniProtKB/TrEMBL;Acc:F2CVH9]	0.241663	0.088599	0.060372	19.6106	19.0128	27.9487	0.00586784	-7.41295	9.26459e-60	8.13867e-58	down	yes
MSTRG.12301	HORVU5Hr1G046550	HORVU5Hr1G046550.1	GO:0006869(lipid transport);GO:0008289(lipid binding)	NA	NA	NA	Non-specific lipid-transfer protein [Source:UniProtKB/TrEMBL;Acc:M0V3U0]	19.9699	11.4605	11.976	386.266	449.791	395.055	0.0352579	-4.82591	1.00675e-59	8.8076e-58	down	yes
MSTRG.1284	HORVU1Hr1G022400	HORVU1Hr1G022400.1;HORVU1Hr1G022400.4	GO:0000786(nucleosome);GO:0003677(DNA binding);GO:0005634(nucleus);GO:0005694(chromosome);GO:0046982(protein heterodimerization activity);GO:0046982(protein heterodimerization activity)	NA	NA	NA		41.9254	55.53	62.5682	1.23735	1.30613	1.41142	40.4621	5.3385	1.12165e-59	9.77262e-58	up	yes
MSTRG.16019	HORVU6Hr1G081890	HORVU6Hr1G081890.2;HORVU6Hr1G081890.1;HORVU6Hr1G081890.4;HORVU6Hr1G081890.5	GO:0006629(lipid metabolic process);GO:0016042(lipid catabolic process);GO:0016787(hydrolase activity);GO:0016787(hydrolase activity)	04933(AGE-RAGE signaling pathway in diabetic complications);04933(AGE-RAGE signaling pathway in diabetic complications)	K06236	NA		3.395	4.28176	3.93527	62.8904	60.0862	70.1773	0.060118	-4.05606	1.27885e-59	1.10968e-57	down	yes
MSTRG.966	HORVU1Hr1G004230	HORVU1Hr1G004230.2;HORVU1Hr1G004230.5;HORVU1Hr1G004230.4;HORVU1Hr1G004230.3;HORVU1Hr1G004230.1	GO:0016020(membrane);GO:0016021(integral component of membrane);GO:0016021(integral component of membrane)	NA	NA	NA		2.18974	2.04691	2.38733	49.6291	35.0347	44.6858	0.0512099	-4.28743	1.34773e-59	1.16469e-57	down	yes
MSTRG.13879	HORVU5Hr1G110680	HORVU5Hr1G110680.1	GO:0000786(nucleosome);GO:0003677(DNA binding);GO:0005634(nucleus);GO:0005694(chromosome);GO:0046982(protein heterodimerization activity)	NA	NA	NA	Histone H2A [Source:UniProtKB/TrEMBL;Acc:A0A287SQ55]	102.217	145.535	174.482	3.76599	3.26846	3.02436	41.9765	5.39151	1.53453e-59	1.32075e-57	up	yes
MSTRG.9118	HORVU4Hr1G002270	HORVU4Hr1G002270.5;HORVU4Hr1G002270.7;HORVU4Hr1G002270.3;HORVU4Hr1G002270.6;HORVU4Hr1G002270.1;HORVU4Hr1G002270.4;HORVU4Hr1G002270.2	GO:0003871(5-methyltetrahydropteroyltriglutamate-homocysteine S-methyltransferase activity);GO:0008168(methyltransferase activity);GO:0008270(zinc ion binding);GO:0008652(cellular amino acid biosynthetic process);GO:0009086(methionine biosynthetic process);GO:0016740(transferase activity);GO:0032259(methylation);GO:0032259(methylation)	00270(Cysteine and methionine metabolism);00450(Selenocompound metabolism);00450(Selenocompound metabolism)	K00549	EC:2.1.1.14		103.175	103.34	93.6429	4.08706	5.38484	4.41516	21.6142	4.43391	1.63361e-59	1.40036e-57	up	yes
MSTRG.7314		MSTRG.7314.1	NA	NA	NA	NA		1.53925	3.50193	2.01043	191.306	133.413	222.431	0.0128879	-6.27784	1.77798e-59	1.51799e-57	down	yes
MSTRG.12581	HORVU5Hr1G056280	HORVU5Hr1G056280.8;MSTRG.12581.23;HORVU5Hr1G056280.9;HORVU5Hr1G056280.4;HORVU5Hr1G056280.1;HORVU5Hr1G056280.34;HORVU5Hr1G056280.15;HORVU5Hr1G056280.25;MSTRG.12581.25;HORVU5Hr1G056280.38;HORVU5Hr1G056280.41;HORVU5Hr1G056280.23;HORVU5Hr1G056280.3;HORVU5Hr1G056280.20;HORVU5Hr1G056280.35;HORVU5Hr1G056280.6;HORVU5Hr1G056280.21;HORVU5Hr1G056280.42;HORVU5Hr1G056280.2;HORVU5Hr1G056280.40;HORVU5Hr1G056280…	GO:0000166(nucleotide binding);GO:0005524(ATP binding);GO:0016020(membrane);GO:0016021(integral component of membrane);GO:0016887(ATPase activity);GO:0016887(ATPase activity)	02010(ABC transporters);02010(ABC transporters)	K05681	NA		3.92424	8.44757	6.71115	414.476	286.015	439.751	0.0167359	-5.90091	2.04569e-59	1.73958e-57	down	yes
MSTRG.15052	HORVU6Hr1G038470	HORVU6Hr1G038470.1	NA	NA	NA	NA		0.140566	0.203847	0.138654	21.8849	25.0682	25.3235	0.00668359	-7.22516	2.50349e-59	2.12038e-57	down	yes
MSTRG.16194	HORVU6Hr1G089310	MSTRG.16194.1;MSTRG.16194.2;HORVU6Hr1G089310.4;HORVU6Hr1G089310.1;HORVU6Hr1G089310.3	GO:0003824(catalytic activity);GO:0050662(coenzyme binding);GO:0050662(coenzyme binding)	00940(Phenylpropanoid biosynthesis);00940(Phenylpropanoid biosynthesis)	K09753	EC:1.2.1.44		1.62513	1.91657	0.765596	128.98	92.3093	142.794	0.0118305	-6.40135	2.52232e-59	2.12786e-57	down	yes
MSTRG.3781	HORVU2Hr1G028660	MSTRG.3781.1;HORVU2Hr1G028660.3;HORVU2Hr1G028660.2;MSTRG.3781.4;HORVU2Hr1G028660.1	GO:0004867(serine-type endopeptidase inhibitor activity);GO:0009611(response to wounding);GO:0010951(negative regulation of endopeptidase activity);GO:0010951(negative regulation of endopeptidase activity)	NA	NA	NA		58.1169	48.8116	41.2459	0.128704	0.513146	0.368152	146.707	7.19679	4.42489e-59	3.71813e-57	up	yes
MSTRG.8034	HORVU3Hr1G075690;HORVU3Hr1G075620	HORVU3Hr1G075690.5;HORVU3Hr1G075690.7;HORVU3Hr1G075690.2;MSTRG.8034.75;MSTRG.8034.60;HORVU3Hr1G075620.64;HORVU3Hr1G075620.8;HORVU3Hr1G075620.35;HORVU3Hr1G075690.1;HORVU3Hr1G075620.27;HORVU3Hr1G075620.6;HORVU3Hr1G075620.32;HORVU3Hr1G075620.58;HORVU3Hr1G075620.59;HORVU3Hr1G075620.68;HORVU3Hr1G075620.44;HORVU3Hr1G075690.3;HORVU3Hr1G075620.40;HORVU3Hr1G075620.37;HORVU3Hr1G075620.67;HORVU3Hr1G075690.6…	GO:0005737(cytoplasm);GO:0008168(methyltransferase activity);GO:0008270(zinc ion binding);GO:0009086(methionine biosynthetic process);GO:0016740(transferase activity);GO:0032259(methylation);GO:0046872(metal ion binding);GO:0047150(betaine-homocysteine S-methyltransferase activity);GO:0001522(pseudouridine synthesis);GO:0003723(RNA binding);GO:0009451(RNA modification);GO:0009982(pseudouridine sy…	00270(Cysteine and methionine metabolism);00270(Cysteine and methionine metabolism)	K00547	EC:2.1.1.10	Predicted protein [Source:UniProtKB/TrEMBL;Acc:F2EGB7]	0.888602	1.03005	1.04741	15.0961	15.629	16.4912	0.0628188	-3.99266	6.25406e-59	5.23445e-57	down	yes
MSTRG.10869	HORVU4Hr1G075070	HORVU4Hr1G075070.7;HORVU4Hr1G075070.2;HORVU4Hr1G075070.6;HORVU4Hr1G075070.3;HORVU4Hr1G075070.5;HORVU4Hr1G075070.1	GO:0006629(lipid metabolic process);GO:0016042(lipid catabolic process);GO:0016787(hydrolase activity);GO:0016787(hydrolase activity)	NA	NA	NA	Patatin [Source:UniProtKB/TrEMBL;Acc:F2E644]	6.02883	5.79218	4.7853	89.715	120.04	93.3935	0.0547796	-4.19022	6.79471e-59	5.66466e-57	down	yes
MSTRG.13772	HORVU5Hr1G105840	HORVU5Hr1G105840.4;HORVU5Hr1G105840.3;HORVU5Hr1G105840.1;MSTRG.13772.1	NA	NA	NA	NA		10.0198	10.5186	9.98593	234.085	162.191	180.634	0.0529101	-4.24031	8.13778e-59	6.75785e-57	down	yes
MSTRG.9328	HORVU4Hr1G008990	HORVU4Hr1G008990.1	NA	NA	NA	NA		1.10382	0.557908	0.231444	101.308	114.434	133.103	0.00542698	-7.52564	8.95489e-59	7.40747e-57	down	yes
MSTRG.2847	HORVU1Hr1G083160	HORVU1Hr1G083160.1;HORVU1Hr1G083160.2	GO:0006869(lipid transport);GO:0006869(lipid transport)	NA	NA	NA	Predicted protein [Source:UniProtKB/TrEMBL;Acc:F2D8V2]	24.1381	16.9467	20.0357	0.0648482	0.0548856	0.0593789	341.24	8.41464	1.02368e-58	8.43506e-57	up	yes
MSTRG.11037	HORVU4Hr1G081390	HORVU4Hr1G081390.1	NA	NA	NA	NA		5.17953	7.51969	6.00868	185.214	264.093	379.935	0.0225603	-5.47007	1.03574e-58	8.50148e-57	down	yes
MSTRG.2572	HORVU1Hr1G073670	HORVU1Hr1G073670.1	GO:0000786(nucleosome);GO:0003677(DNA binding);GO:0005634(nucleus);GO:0005694(chromosome);GO:0046982(protein heterodimerization activity)	NA	NA	NA	Histone H3 [Source:UniProtKB/TrEMBL;Acc:F2CZQ5]	89.9689	133.208	143.825	1.1062	1.29714	2.27295	78.4816	6.29428	1.38961e-58	1.13622e-56	up	yes
MSTRG.7710	HORVU3Hr1G065390	HORVU3Hr1G065390.31;HORVU3Hr1G065390.14;HORVU3Hr1G065390.8;HORVU3Hr1G065390.22;HORVU3Hr1G065390.35;HORVU3Hr1G065390.27;HORVU3Hr1G065390.33;HORVU3Hr1G065390.43;HORVU3Hr1G065390.3;HORVU3Hr1G065390.42;HORVU3Hr1G065390.26;HORVU3Hr1G065390.7;HORVU3Hr1G065390.29;HORVU3Hr1G065390.12;HORVU3Hr1G065390.40;HORVU3Hr1G065390.28;HORVU3Hr1G065390.1;HORVU3Hr1G065390.39;HORVU3Hr1G065390.38;HORVU3Hr1G065390.6;HORV…	GO:0000166(nucleotide binding);GO:0005524(ATP binding);GO:0016020(membrane);GO:0016021(integral component of membrane);GO:0016887(ATPase activity);GO:0042626(ATPase activity, coupled to transmembrane movement of substances);GO:0055085(transmembrane transport);GO:0055085(transmembrane transport)	02010(ABC transporters);02010(ABC transporters)	K05658	EC:3.6.3.44		3.85692	4.38057	4.52815	79.9274	62.2522	83.9292	0.0564579	-4.14668	1.41713e-58	1.15429e-56	down	yes
MSTRG.6721		MSTRG.6721.1	NA	NA	NA	NA		0	0	0	5.45957	4.72712	6.52764	#NAME?	#NAME?	1.68147e-58	1.36436e-56	down	yes
MSTRG.9373	HORVU4Hr1G010150	HORVU4Hr1G010150.6;HORVU4Hr1G010150.7;HORVU4Hr1G010150.3;HORVU4Hr1G010150.9;HORVU4Hr1G010150.1;HORVU4Hr1G010150.4;HORVU4Hr1G010150.8	NA	NA	NA	NA		0.219442	0.230788	0.132439	11.7899	10.6801	11.834	0.0169855	-5.87955	1.82061e-58	1.47165e-56	down	yes
MSTRG.10288	HORVU4Hr1G054470	HORVU4Hr1G054470.1;HORVU4Hr1G054470.2	NA	NA	NA	NA		1.94492	1.53886	1.1495	56.7176	50.8636	70.3389	0.0260414	-5.26305	4.27293e-58	3.44084e-56	down	yes
MSTRG.8543	HORVU3Hr1G091240	HORVU3Hr1G091240.2;HORVU3Hr1G091240.7;HORVU3Hr1G091240.1;HORVU3Hr1G091240.6;HORVU3Hr1G091240.11;HORVU3Hr1G091240.3;HORVU3Hr1G091240.10;HORVU3Hr1G091240.4;HORVU3Hr1G091240.12	NA	NA	NA	NA		0.301409	0.519373	0.460055	13.1486	10.9321	14.8654	0.0328875	-4.92632	4.68556e-58	3.75888e-56	down	yes
MSTRG.16897	HORVU7Hr1G030690	HORVU7Hr1G030690.2;HORVU7Hr1G030690.1	NA	NA	NA	NA		0.393202	0.259496	0.277729	16.3461	18.0009	18.8812	0.01748	-5.83815	5.02101e-58	4.01285e-56	down	yes
MSTRG.12687	HORVU5Hr1G060480	HORVU5Hr1G060480.4;HORVU5Hr1G060480.1;HORVU5Hr1G060480.5;HORVU5Hr1G060480.8;HORVU5Hr1G060480.3;HORVU5Hr1G060480.9;HORVU5Hr1G060480.10	GO:0005515(protein binding);GO:0005634(nucleus);GO:0061087(positive regulation of histone H3-K27 methylation);GO:0061087(positive regulation of histone H3-K27 methylation)	NA	NA	NA		9.4226	11.1928	12.505	0.0692864	0.0907406	0.163298	102.437	6.67859	5.23206e-58	4.16586e-56	up	yes
MSTRG.2565		MSTRG.2565.1	NA	NA	NA	NA		2.45966	1.80916	1.52746	40.515	42.644	38.9944	0.0474508	-4.39742	5.35712e-58	4.24952e-56	down	yes
MSTRG.15646	HORVU6Hr1G067930	HORVU6Hr1G067930.7;HORVU6Hr1G067930.9;HORVU6Hr1G067930.4;HORVU6Hr1G067930.2;HORVU6Hr1G067930.5;HORVU6Hr1G067930.3;HORVU6Hr1G067930.8;HORVU6Hr1G067930.11;HORVU6Hr1G067930.15;HORVU6Hr1G067930.14;HORVU6Hr1G067930.1;HORVU6Hr1G067930.17;HORVU6Hr1G067930.6;HORVU6Hr1G067930.16;HORVU6Hr1G067930.12	GO:0000166(nucleotide binding);GO:0003677(DNA binding);GO:0003916(DNA topoisomerase activity);GO:0003918(DNA topoisomerase type II (ATP-hydrolyzing) activity);GO:0005524(ATP binding);GO:0006259(DNA metabolic process);GO:0006265(DNA topological change);GO:0016853(isomerase activity);GO:0061505(DNA topoisomerase II activity);GO:0061505(DNA topoisomerase II activity)	NA	NA	NA	DNA topoisomerase 2 [Source:UniProtKB/TrEMBL;Acc:A0A287UIQ7]	29.4746	30.6936	40.3738	1.24115	1.19644	1.44844	25.8727	4.69336	5.62851e-58	4.4482e-56	up	yes
MSTRG.3554	HORVU2Hr1G019430	HORVU2Hr1G019430.2;HORVU2Hr1G019430.1	NA	NA	NA	NA		0	0.019823	0	13.0845	9.1836	12.1157	0.000576521	-10.7603	7.53406e-58	5.9321e-56	down	yes
MSTRG.14414	HORVU6Hr1G006120	HORVU6Hr1G006120.2;HORVU6Hr1G006120.1	GO:0000786(nucleosome);GO:0003677(DNA binding);GO:0005634(nucleus);GO:0005694(chromosome);GO:0046982(protein heterodimerization activity);GO:0046982(protein heterodimerization activity)	NA	NA	NA	Histone H2A [Source:UniProtKB/TrEMBL;Acc:A0A287T880]	42.1218	47.4951	56.4179	0.413201	0.88654	0.70751	72.7536	6.18495	1.01786e-57	7.98473e-56	up	yes
MSTRG.10947	HORVU4Hr1G078120	HORVU4Hr1G078120.3;HORVU4Hr1G078120.4;HORVU4Hr1G078120.1;HORVU4Hr1G078120.8	GO:0005515(protein binding);GO:0005515(protein binding)	04075(Plant hormone signal transduction);04075(Plant hormone signal transduction)	K14485	NA		1.4989	1.32473	1.1328	35.1355	24.9316	29.6603	0.0440938	-4.50328	1.19386e-57	9.33098e-56	down	yes
MSTRG.4847		MSTRG.4847.1	NA	NA	NA	NA		0.403829	0.240533	0.304673	19.6817	16.3527	24.5419	0.0156668	-5.99615	1.31027e-57	1.02033e-55	down	yes
MSTRG.6388	HORVU3Hr1G005350	MSTRG.6388.3;MSTRG.6388.1;HORVU3Hr1G005350.4;HORVU3Hr1G005350.3;MSTRG.6388.4	GO:0004553(hydrolase activity, hydrolyzing O-glycosyl compounds);GO:0005975(carbohydrate metabolic process);GO:0008152(metabolic process);GO:0016787(hydrolase activity);GO:0016798(hydrolase activity, acting on glycosyl bonds);GO:0016798(hydrolase activity, acting on glycosyl bonds)	00052(Galactose metabolism);00500(Starch and sucrose metabolism);00500(Starch and sucrose metabolism)	K01193	EC:3.2.1.26		0	0	0	4.4707	5.98872	9.03665	#NAME?	#NAME?	2.13155e-57	1.65382e-55	down	yes
MSTRG.2618	HORVU1Hr1G075550	HORVU1Hr1G075550.3;HORVU1Hr1G075550.2;HORVU1Hr1G075550.1;HORVU1Hr1G075550.7;HORVU1Hr1G075550.6;HORVU1Hr1G075550.9	GO:0000166(nucleotide binding);GO:0003824(catalytic activity);GO:0003872(6-phosphofructokinase activity);GO:0005524(ATP binding);GO:0005737(cytoplasm);GO:0006002(fructose 6-phosphate metabolic process);GO:0006096(glycolytic process);GO:0008152(metabolic process);GO:0016301(kinase activity);GO:0016310(phosphorylation);GO:0016740(transferase activity);GO:0046872(metal ion binding);GO:0061615(glycol…	00010(Glycolysis / Gluconeogenesis);00030(Pentose phosphate pathway);00051(Fructose and mannose metabolism);00052(Galactose metabolism);03018(RNA degradation);03018(RNA degradation)	K00850	EC:2.7.1.11	ATP-dependent 6-phosphofructokinase [Source:UniProtKB/TrEMBL;Acc:A0A287G9W2]	43.5204	47.463	37.2144	773.328	612.356	701.78	0.0614132	-4.02531	2.54917e-57	1.97065e-55	down	yes
MSTRG.13509	HORVU5Hr1G094840	HORVU5Hr1G094840.3;HORVU5Hr1G094840.7;HORVU5Hr1G094840.1;HORVU5Hr1G094840.9;HORVU5Hr1G094840.2;MSTRG.13509.8;HORVU5Hr1G094840.4;HORVU5Hr1G094840.8;HORVU5Hr1G094840.6;HORVU5Hr1G094840.12	GO:0005506(iron ion binding);GO:0005634(nucleus);GO:0005829(cytosol);GO:0008901(ferredoxin hydrogenase activity);GO:0009055(electron transfer activity);GO:0022900(electron transport chain);GO:0042597(periplasmic space);GO:0051536(iron-sulfur cluster binding);GO:0055114(oxidation-reduction process);GO:0070482(response to oxygen levels);GO:0070482(response to oxygen levels)	NA	NA	NA		6.96244	7.49386	7.66624	104.346	95.8341	96.7484	0.0745047	-3.74652	2.78313e-57	2.14371e-55	down	yes
MSTRG.16077	HORVU6Hr1G084070	MSTRG.16077.1;MSTRG.16077.2	NA	NA	NA	NA		0	0	0	33.6481	32.3735	24.4852	#NAME?	#NAME?	2.83836e-57	2.17666e-55	down	yes
HORVU6Hr1G070680	HORVU6Hr1G070680	HORVU6Hr1G070680.2	GO:0005758(mitochondrial intermembrane space)	NA	NA	NA	Predicted protein [Source:UniProtKB/TrEMBL;Acc:F2DPZ3]	4.07798	4.17455	4.03488	0	0	0	inf	inf	2.84637e-57	2.17666e-55	up	yes
MSTRG.3616	HORVU2Hr1G022080	HORVU2Hr1G022080.10;HORVU2Hr1G022080.3;HORVU2Hr1G022080.4;HORVU2Hr1G022080.8;HORVU2Hr1G022080.5;HORVU2Hr1G022080.2;HORVU2Hr1G022080.14;HORVU2Hr1G022080.9;HORVU2Hr1G022080.7;HORVU2Hr1G022080.18;HORVU2Hr1G022080.17;HORVU2Hr1G022080.6;HORVU2Hr1G022080.1;HORVU2Hr1G022080.13	GO:0004497(monooxygenase activity);GO:0005506(iron ion binding);GO:0016491(oxidoreductase activity);GO:0016705(oxidoreductase activity, acting on paired donors, with incorporation or reduction of molecular oxygen);GO:0020037(heme binding);GO:0046872(metal ion binding);GO:0055114(oxidation-reduction process);GO:0055114(oxidation-reduction process)	NA	NA	NA		22.1602	26.6333	18.6949	444.611	359.284	404.702	0.0558402	-4.16255	3.28803e-57	2.50538e-55	down	yes
MSTRG.7322	HORVU3Hr1G049780	HORVU3Hr1G049780.1;HORVU3Hr1G049780.2	GO:0030001(metal ion transport);GO:0046872(metal ion binding);GO:0046872(metal ion binding)	NA	NA	NA	Farnesylated protein 3 [Source:UniProtKB/TrEMBL;Acc:Q84L61]	1.58172	0.985881	1.22958	39.5455	33.9025	37.7889	0.0341359	-4.87256	4.31781e-57	3.2783e-55	down	yes
MSTRG.11571	HORVU5Hr1G014130	HORVU5Hr1G014130.1	GO:0016787(hydrolase activity)	NA	NA	NA		0.475462	0.83437	0.927359	35.0465	30.656	36.641	0.0218596	-5.51559	1.12431e-56	8.50597e-55	down	yes
MSTRG.11939	HORVU5Hr1G028180	HORVU5Hr1G028180.1	GO:0003729(mRNA binding);GO:0005886(plasma membrane);GO:0046872(metal ion binding);GO:0051015(actin filament binding);GO:0051017(actin filament bundle assembly)	NA	NA	NA	Predicted protein [Source:UniProtKB/TrEMBL;Acc:F2DIA2]	453.421	480.802	447.126	25.1721	27.3062	25.8392	17.6378	4.1406	1.13175e-56	8.5319e-55	up	yes
MSTRG.10814	HORVU4Hr1G072830	HORVU4Hr1G072830.1;HORVU4Hr1G072830.4;HORVU4Hr1G072830.2;HORVU4Hr1G072830.3;HORVU4Hr1G072830.5	GO:0016020(membrane);GO:0016021(integral component of membrane);GO:0016021(integral component of membrane)	NA	NA	NA		1.28526	2.5678	1.68028	53.9574	64.4412	65.9377	0.0300176	-5.05805	1.30168e-56	9.77822e-55	down	yes
MSTRG.2902	HORVU1Hr1G085830	HORVU1Hr1G085830.2;HORVU1Hr1G085830.4;HORVU1Hr1G085830.3;HORVU1Hr1G085830.7;HORVU1Hr1G085830.6;HORVU1Hr1G085830.5	GO:0000272(polysaccharide catabolic process);GO:0003824(catalytic activity);GO:0004553(hydrolase activity, hydrolyzing O-glycosyl compounds);GO:0005975(carbohydrate metabolic process);GO:0008152(metabolic process);GO:0008810(cellulase activity);GO:0016020(membrane);GO:0016021(integral component of membrane);GO:0016787(hydrolase activity);GO:0016798(hydrolase activity, acting on glycosyl bonds);GO…	00500(Starch and sucrose metabolism);00500(Starch and sucrose metabolism)	K01179	EC:3.2.1.4	Endoglucanase [Source:UniProtKB/TrEMBL;Acc:F2DNB8]	21.6378	16.8206	22.2637	0.348862	0.371436	0.17631	67.7243	6.0816	1.43984e-56	1.0778e-54	up	yes
MSTRG.6297	HORVU3Hr1G000590	HORVU3Hr1G000590.4;HORVU3Hr1G000590.9;HORVU3Hr1G000590.2;HORVU3Hr1G000590.6;HORVU3Hr1G000590.11;HORVU3Hr1G000590.7;HORVU3Hr1G000590.8;HORVU3Hr1G000590.3;HORVU3Hr1G000590.10;HORVU3Hr1G000590.1	GO:0004553(hydrolase activity, hydrolyzing O-glycosyl compounds);GO:0005975(carbohydrate metabolic process);GO:0005975(carbohydrate metabolic process)	00500(Starch and sucrose metabolism);00460(Cyanoamino acid metabolism);00940(Phenylpropanoid biosynthesis);00940(Phenylpropanoid biosynthesis)	K05350	EC:3.2.1.21		40.7014	15.6871	27.9419	0.1442	0.0432895	0.0901522	303.739	8.24669	2.43152e-56	1.81374e-54	up	yes
MSTRG.18101		MSTRG.18101.2;MSTRG.18101.1	NA	NA	NA	NA		0.030963	0.176956	0.166411	32.6435	30.1994	54.7357	0.00318366	-8.2951	2.70468e-56	2.01045e-54	down	yes
MSTRG.10451	HORVU4Hr1G059860	HORVU4Hr1G059860.2;HORVU4Hr1G059860.3;HORVU4Hr1G059860.1;HORVU4Hr1G059860.4	GO:0016787(hydrolase activity);GO:0016787(hydrolase activity)	NA	NA	NA		31.0505	30.09	21.5539	0.563235	0.678146	0.582315	45.3444	5.50285	3.61982e-56	2.68132e-54	up	yes
MSTRG.14776	HORVU6Hr1G025430	HORVU6Hr1G025430.4;MSTRG.14776.3;HORVU6Hr1G025430.5;MSTRG.14776.1;HORVU6Hr1G025430.1;HORVU6Hr1G025430.2	NA	NA	NA	NA		0.19784	0.104507	0.208438	11.3092	18.194	15.8241	0.0112688	-6.47152	6.15427e-56	4.54283e-54	down	yes
MSTRG.6807	HORVU3Hr1G025720	HORVU3Hr1G025720.1	NA	NA	NA	NA		0.785916	1.31946	1.38889	40.5617	50.4481	53.7519	0.0241381	-5.37255	1.03369e-55	7.6039e-54	down	yes
MSTRG.12527	HORVU5Hr1G054180	MSTRG.12527.1;HORVU5Hr1G054180.1;HORVU5Hr1G054180.3;HORVU5Hr1G054180.2	GO:0005739(mitochondrion);GO:0009507(chloroplast);GO:0009536(plastid);GO:0009670(triose-phosphate:phosphate antiporter activity);GO:0009941(chloroplast envelope);GO:0015120(phosphoglycerate transmembrane transporter activity);GO:0015121(phosphoenolpyruvate:phosphate antiporter activity);GO:0015713(phosphoglycerate transmembrane transport);GO:0015714(phosphoenolpyruvate transport);GO:0016020(membr…	NA	NA	NA		111.296	136.595	134.002	5.99414	7.00881	5.92052	20.1809	4.33492	2.05861e-55	1.5091e-53	up	yes
MSTRG.2843	HORVU1Hr1G082970	MSTRG.2843.4;HORVU1Hr1G082970.1;HORVU1Hr1G082970.3;HORVU1Hr1G082970.2;HORVU1Hr1G082970.4	NA	NA	NA	NA		0.889451	0.958712	0.892027	25.7333	17.5361	23.5498	0.041009	-4.60792	2.60984e-55	1.90662e-53	down	yes
MSTRG.10483	HORVU4Hr1G060670	MSTRG.10483.11;MSTRG.10483.12;HORVU4Hr1G060670.11;HORVU4Hr1G060670.1;HORVU4Hr1G060670.12;HORVU4Hr1G060670.9;HORVU4Hr1G060670.10;HORVU4Hr1G060670.8;HORVU4Hr1G060670.21;HORVU4Hr1G060670.19;HORVU4Hr1G060670.20;HORVU4Hr1G060670.6;HORVU4Hr1G060670.13;HORVU4Hr1G060670.4;HORVU4Hr1G060670.14;HORVU4Hr1G060670.5;HORVU4Hr1G060670.22;HORVU4Hr1G060670.7;MSTRG.10483.13;HORVU4Hr1G060670.2;HORVU4Hr1G060670.17	GO:0005515(protein binding);GO:0005515(protein binding)	03010(Ribosome);03010(Ribosome)	K02903	NA		0.0950417	0.181564	0.125931	6.72774	6.83112	10.0625	0.0170412	-5.87483	3.05507e-55	2.22424e-53	down	yes
MSTRG.9397	HORVU4Hr1G010750	HORVU4Hr1G010750.2;MSTRG.9397.2;HORVU4Hr1G010750.4;HORVU4Hr1G010750.1	NA	NA	NA	NA		1.08991	1.8324	1.52907	44.1538	54.998	35.4155	0.0330792	-4.91793	3.27747e-55	2.37801e-53	down	yes
MSTRG.14722	HORVU6Hr1G021260	HORVU6Hr1G021260.2;MSTRG.14722.1	GO:0000786(nucleosome);GO:0003677(DNA binding);GO:0005634(nucleus);GO:0005694(chromosome);GO:0046982(protein heterodimerization activity)	NA	NA	NA		9.52545	11.7329	12.9397	0.0866459	0.105062	0.101727	116.544	6.86473	3.38125e-55	2.44496e-53	up	yes
MSTRG.11093		MSTRG.11093.1	NA	NA	NA	NA		0.090646	0.071584	0.02346	22.9217	42.879	13.9338	0.00232886	-8.74616	4.19862e-55	3.02571e-53	down	yes
MSTRG.2198	HORVU1Hr1G059900	HORVU1Hr1G059900.1;HORVU1Hr1G059900.2	NA	NA	NA	NA		1.87095	1.36574	0.822813	115.927	170.645	316.646	0.00672975	-7.21523	7.51124e-55	5.39464e-53	down	yes
MSTRG.8330	HORVU3Hr1G084830	HORVU3Hr1G084830.1	GO:0006952(defense response);GO:0019441(tryptophan catabolic process to kynurenine);GO:0020037(heme binding);GO:0046872(metal ion binding)	NA	NA	NA		2.91648	1.86741	2.40457	94.8137	52.5585	84.0453	0.0310627	-5.00867	7.78933e-55	5.57554e-53	down	yes
MSTRG.18460		MSTRG.18460.1	NA	NA	NA	NA		0.407717	0.237321	0.204755	18.1867	15.5863	19.9421	0.0158204	-5.98207	8.09252e-55	5.77312e-53	down	yes
MSTRG.11011	HORVU4Hr1G080160	HORVU4Hr1G080160.1	GO:0005634(nucleus);GO:0010311(lateral root formation);GO:0042803(protein homodimerization activity);GO:0048830(adventitious root development)	NA	NA	NA		13.0901	14.9841	16.2908	0.03976	0.108475	0.035011	242.106	7.91949	8.22048e-55	5.84479e-53	up	yes
MSTRG.7903	HORVU3Hr1G071490	HORVU3Hr1G071490.2;HORVU3Hr1G071490.3;HORVU3Hr1G071490.1	NA	NA	NA	NA	Predicted protein [Source:UniProtKB/TrEMBL;Acc:F2EBF9]	0.784137	1.60046	1.07413	42.4116	57.6079	64.6545	0.0210035	-5.57323	1.03512e-54	7.33518e-53	down	yes
MSTRG.18139	HORVU7Hr1G086250	MSTRG.18139.1	NA	NA	NA	NA		2.99859	2.92139	1.9095	74.0759	115.156	125.029	0.024914	-5.3269	1.18713e-54	8.38444e-53	down	yes
MSTRG.8710		MSTRG.8710.2;MSTRG.8710.3;MSTRG.8710.1	NA	NA	NA	NA		0.553833	0.431007	0.49435	28.944	21.0506	35.8281	0.0172354	-5.85848	1.21228e-54	8.53373e-53	down	yes
MSTRG.14410	HORVU6Hr1G006090;HORVU6Hr1G006080	MSTRG.14410.1;HORVU6Hr1G006080.2;HORVU6Hr1G006090.1;HORVU6Hr1G006080.1	GO:0000786(nucleosome);GO:0003677(DNA binding);GO:0005634(nucleus);GO:0005694(chromosome);GO:0046982(protein heterodimerization activity);GO:0046982(protein heterodimerization activity)	NA	NA	NA	Histone H2A [Source:UniProtKB/TrEMBL;Acc:A0A287T875];Histone H2A [Source:UniProtKB/TrEMBL;Acc:A0A287T8A1]	25.4063	31.9381	39.9612	0.620043	0.69343	0.885764	44.2451	5.46745	1.2249e-54	8.59414e-53	up	yes
MSTRG.7732		MSTRG.7732.2;MSTRG.7732.1	NA	NA	NA	NA		2.16922	2.14321	2.41692	38.4258	31.359	30.6412	0.0670081	-3.89952	1.35438e-54	9.47132e-53	down	yes
MSTRG.2148	HORVU1Hr1G058450	HORVU1Hr1G058450.1	NA	NA	NA	NA		48.2782	59.4626	73.3897	1.36044	0.720989	1.33401	53.0329	5.72882	1.38648e-54	9.66401e-53	up	yes
MSTRG.10825	HORVU4Hr1G073150	HORVU4Hr1G073150.4;HORVU4Hr1G073150.1	GO:0000786(nucleosome);GO:0003677(DNA binding);GO:0005634(nucleus);GO:0005694(chromosome);GO:0046982(protein heterodimerization activity);GO:0046982(protein heterodimerization activity)	NA	NA	NA		39.1044	54.6756	61.1318	0.526652	0.73641	1.12284	64.9281	6.02077	2.37124e-54	1.64739e-52	up	yes
MSTRG.2424	HORVU1Hr1G067980	HORVU1Hr1G067980.1	GO:0004869(cysteine-type endopeptidase inhibitor activity);GO:0006952(defense response);GO:0010466(negative regulation of peptidase activity);GO:0010951(negative regulation of endopeptidase activity);GO:0030414(peptidase inhibitor activity)	NA	NA	NA	Cysteine proteinase inhibitor [Source:UniProtKB/TrEMBL;Acc:F2DJ91]	29.7242	32.5936	26.2498	443.678	428.298	368.414	0.071403	-3.80787	2.86465e-54	1.9837e-52	down	yes
MSTRG.17210	HORVU7Hr1G045470	MSTRG.17210.17;MSTRG.17210.13;HORVU7Hr1G045470.14;HORVU7Hr1G045470.30;HORVU7Hr1G045470.10;HORVU7Hr1G045470.1;HORVU7Hr1G045470.13;HORVU7Hr1G045470.11;HORVU7Hr1G045470.23;HORVU7Hr1G045470.2;HORVU7Hr1G045470.17;HORVU7Hr1G045470.4;HORVU7Hr1G045470.3;HORVU7Hr1G045470.25;HORVU7Hr1G045470.24;HORVU7Hr1G045470.12;HORVU7Hr1G045470.26;HORVU7Hr1G045470.9;HORVU7Hr1G045470.7;MSTRG.17210.15;HORVU7Hr1G045470.29;…	GO:0003994(aconitate hydratase activity);GO:0016829(lyase activity);GO:0051536(iron-sulfur cluster binding);GO:0051539(4 iron, 4 sulfur cluster binding);GO:0051539(4 iron, 4 sulfur cluster binding)	00020(Citrate cycle (TCA cycle));00630(Glyoxylate and dicarboxylate metabolism);00630(Glyoxylate and dicarboxylate metabolism)	K01681	EC:4.2.1.3	Aconitate hydratase [Source:UniProtKB/TrEMBL;Acc:M0UMV2]	0.427104	0.444231	0.402045	11.0561	8.81521	13.5644	0.0380845	-4.71465	6.24808e-54	4.3126e-52	down	yes
MSTRG.11025	HORVU4Hr1G080810	HORVU4Hr1G080810.3;HORVU4Hr1G080810.1;HORVU4Hr1G080810.2	NA	NA	NA	NA		0.25209	0.0814001	0.110735	51.9483	59.2906	21.5159	0.00334621	-8.22326	6.52422e-54	4.48862e-52	down	yes
MSTRG.9038	HORVU3Hr1G117600	MSTRG.9038.2;HORVU3Hr1G117600.1;HORVU3Hr1G117600.2	NA	NA	NA	NA		914.253	447.733	479.479	0.237639	0.424463	1.2246	976.024	9.93077	7.76339e-54	5.32393e-52	up	yes
MSTRG.18170	HORVU7Hr1G087700	HORVU7Hr1G087700.2;HORVU7Hr1G087700.1;HORVU7Hr1G087700.5	GO:0005515(protein binding);GO:0005515(protein binding)	NA	NA	NA		4.74669	5.60046	5.7649	80.3906	69.9928	76.5747	0.0709913	-3.81621	2.72908e-53	1.86552e-51	down	yes
MSTRG.18659	HORVU7Hr1G110200	HORVU7Hr1G110200.24;HORVU7Hr1G110200.19;HORVU7Hr1G110200.26;HORVU7Hr1G110200.22;HORVU7Hr1G110200.11;HORVU7Hr1G110200.9;HORVU7Hr1G110200.13;HORVU7Hr1G110200.12;HORVU7Hr1G110200.1;HORVU7Hr1G110200.14;HORVU7Hr1G110200.28;HORVU7Hr1G110200.8;HORVU7Hr1G110200.16;HORVU7Hr1G110200.10;HORVU7Hr1G110200.20;HORVU7Hr1G110200.21;HORVU7Hr1G110200.2;HORVU7Hr1G110200.6;HORVU7Hr1G110200.15;HORVU7Hr1G110200.25;HORV…	GO:0004672(protein kinase activity);GO:0005515(protein binding);GO:0005524(ATP binding);GO:0006468(protein phosphorylation);GO:0016020(membrane);GO:0016021(integral component of membrane);GO:0016021(integral component of membrane)	NA	NA	NA		5.79195	7.43724	6.70112	110.248	96.2504	147.353	0.0563239	-4.15011	3.32444e-53	2.2652e-51	down	yes
MSTRG.6000		MSTRG.6000.1	NA	NA	NA	NA		358.777	254.45	233.809	8.68613	10.812	6.77634	32.238	5.01069	3.54451e-53	2.40743e-51	up	yes
MSTRG.6154	HORVU2Hr1G121170	MSTRG.6154.5;HORVU2Hr1G121170.1;HORVU2Hr1G121170.3;HORVU2Hr1G121170.4	GO:0004497(monooxygenase activity);GO:0005506(iron ion binding);GO:0016020(membrane);GO:0016021(integral component of membrane);GO:0016491(oxidoreductase activity);GO:0016705(oxidoreductase activity, acting on paired donors, with incorporation or reduction of molecular oxygen);GO:0020037(heme binding);GO:0046872(metal ion binding);GO:0055114(oxidation-reduction process);GO:0055114(oxidation-reduc…	NA	NA	NA		1.02256	2.31436	0.958219	117.777	85.8593	98.105	0.0142345	-6.13446	3.7195e-53	2.51824e-51	down	yes
MSTRG.6786	HORVU3Hr1G024920	HORVU3Hr1G024920.5;HORVU3Hr1G024920.4;HORVU3Hr1G024920.1;HORVU3Hr1G024920.2	NA	NA	NA	NA		111.67	65.7629	69.3029	2.79962	2.64166	2.57136	30.7933	4.94454	5.99564e-53	4.04639e-51	up	yes
MSTRG.2730	HORVU1Hr1G079250	HORVU1Hr1G079250.2;HORVU1Hr1G079250.1	NA	NA	NA	NA		0.56815	1.24494	0.627067	34.4129	42.1914	39.6167	0.0209958	-5.57375	6.77237e-53	4.55613e-51	down	yes
MSTRG.3560	HORVU2Hr1G019680	HORVU2Hr1G019680.1;MSTRG.3560.1	GO:0016740(transferase activity);GO:0016757(transferase activity, transferring glycosyl groups);GO:0016758(transferase activity, transferring hexosyl groups)	NA	NA	NA	Glycosyltransferase [Source:UniProtKB/TrEMBL;Acc:A0A287H9I4]	0.060384	0.145532	0.059669	9.22517	13.9907	15.5253	0.00685537	-7.18855	7.26112e-53	4.86953e-51	down	yes
MSTRG.10278	HORVU4Hr1G054200	HORVU4Hr1G054200.6;MSTRG.10278.8;HORVU4Hr1G054200.2;HORVU4Hr1G054200.4;HORVU4Hr1G054200.1;HORVU4Hr1G054200.8;HORVU4Hr1G054200.7;HORVU4Hr1G054200.5;HORVU4Hr1G054200.3;HORVU4Hr1G054200.9	GO:0005773(vacuole);GO:0005773(vacuole)	NA	NA	NA		14.8921	13.9717	6.78792	559.966	407.31	508.611	0.0241562	-5.37147	9.70823e-53	6.49017e-51	down	yes
MSTRG.1214	HORVU1Hr1G019410	HORVU1Hr1G019410.1;HORVU1Hr1G019410.3;HORVU1Hr1G019410.2;HORVU1Hr1G019410.5	NA	00940(Phenylpropanoid biosynthesis);00945(Stilbenoid, diarylheptanoid and gingerol biosynthesis);00941(Flavonoid biosynthesis);00941(Flavonoid biosynthesis)	K13065	EC:2.3.1.133		8.45979	16.6333	19.0836	0.0329583	0	0.0274776	730.968	9.51366	1.20241e-52	8.01317e-51	up	yes
MSTRG.7499		MSTRG.7499.2;MSTRG.7499.1	NA	NA	NA	NA		0.0638559	0.114622	0.0463258	6.53236	7.06694	11.8592	0.0088302	-6.82334	1.21077e-52	8.04365e-51	down	yes
MSTRG.12239		MSTRG.12239.1	NA	NA	NA	NA		0.113281	0.13123	0.082096	8.81292	4.22317	5.65912	0.0174701	-5.83897	1.4447e-52	9.56788e-51	down	yes
MSTRG.3499	HORVU2Hr1G017300	HORVU2Hr1G017300.3;HORVU2Hr1G017300.2;HORVU2Hr1G017300.1	NA	NA	NA	NA		0.993064	0.696213	0.507323	44.7952	26.1751	30.9491	0.0215523	-5.53601	1.62862e-52	1.07524e-50	down	yes
MSTRG.3291	HORVU2Hr1G006280;HORVU2Hr1G006320	MSTRG.3291.10;MSTRG.3291.14;HORVU2Hr1G006280.1;HORVU2Hr1G006280.16;HORVU2Hr1G006280.12;HORVU2Hr1G006280.9;HORVU2Hr1G006280.11;HORVU2Hr1G006280.14;HORVU2Hr1G006280.26;HORVU2Hr1G006280.10;HORVU2Hr1G006280.21;HORVU2Hr1G006280.2;HORVU2Hr1G006280.13;HORVU2Hr1G006280.23;HORVU2Hr1G006280.15;HORVU2Hr1G006280.25;HORVU2Hr1G006280.28;HORVU2Hr1G006280.24;MSTRG.3291.29;HORVU2Hr1G006280.31;HORVU2Hr1G006280.4;H…	GO:0016020(membrane);GO:0016021(integral component of membrane);GO:0016021(integral component of membrane)	NA	NA	NA		4.65726	5.07758	5.36964	71.8373	56.2762	74.9461	0.0743844	-3.74886	1.65752e-52	1.09093e-50	down	yes
MSTRG.15713		MSTRG.15713.1	NA	NA	NA	NA		45.2216	49.8732	45.3329	696.74	551.237	579.212	0.0768544	-3.70173	1.99209e-52	1.30709e-50	down	yes
MSTRG.2582	HORVU1Hr1G074340	HORVU1Hr1G074340.1	GO:0000786(nucleosome);GO:0003677(DNA binding);GO:0005634(nucleus);GO:0005694(chromosome);GO:0046982(protein heterodimerization activity)	NA	NA	NA		40.1789	59.9509	65.8612	1.01278	1.34603	1.18498	46.8399	5.54967	2.34275e-52	1.53245e-50	up	yes
MSTRG.12617	HORVU5Hr1G057800	HORVU5Hr1G057800.1;HORVU5Hr1G057800.2;HORVU5Hr1G057800.6;HORVU5Hr1G057800.3	GO:0005507(copper ion binding);GO:0005576(extracellular region);GO:0016491(oxidoreductase activity);GO:0046872(metal ion binding);GO:0055114(oxidation-reduction process);GO:0055114(oxidation-reduction process)	00053(Ascorbate and aldarate metabolism);00053(Ascorbate and aldarate metabolism)	K00423	EC:1.10.3.3	Predicted protein [Source:UniProtKB/TrEMBL;Acc:F2DMW4]	6.14029	4.84322	6.82248	0.0626806	0.117148	0.0997214	63.6951	5.99311	2.53201e-52	1.65117e-50	up	yes
MSTRG.10425	HORVU4Hr1G058940	HORVU4Hr1G058940.1;HORVU4Hr1G058940.2	GO:0000786(nucleosome);GO:0003677(DNA binding);GO:0005634(nucleus);GO:0005694(chromosome);GO:0046982(protein heterodimerization activity);GO:0046982(protein heterodimerization activity)	NA	NA	NA	Histone H2A [Source:UniProtKB/TrEMBL;Acc:A0A287P912]	28.439	45.8035	54.1416	0.538021	0.572352	0.87617	64.6269	6.01406	2.72072e-52	1.7688e-50	up	yes
MSTRG.1979	HORVU1Hr1G052850	MSTRG.1979.24;HORVU1Hr1G052850.2;HORVU1Hr1G052850.17;HORVU1Hr1G052850.12;HORVU1Hr1G052850.8;HORVU1Hr1G052850.1;HORVU1Hr1G052850.21;MSTRG.1979.22;HORVU1Hr1G052850.20;HORVU1Hr1G052850.22;MSTRG.1979.23;HORVU1Hr1G052850.25;HORVU1Hr1G052850.16;HORVU1Hr1G052850.19;HORVU1Hr1G052850.10;HORVU1Hr1G052850.23;HORVU1Hr1G052850.3;HORVU1Hr1G052850.5;HORVU1Hr1G052850.4;HORVU1Hr1G052850.7	GO:0008270(zinc ion binding);GO:0016020(membrane);GO:0016021(integral component of membrane);GO:0046872(metal ion binding);GO:0046872(metal ion binding)	NA	NA	NA		1.07196	0.809801	0.730525	25.5717	16.9978	26.0412	0.038074	-4.71505	3.37401e-52	2.18683e-50	down	yes
MSTRG.3128	HORVU2Hr1G000190	HORVU2Hr1G000190.2;HORVU2Hr1G000190.1	NA	NA	NA	NA		0.059322	0.189784	0.13704	8.8098	7.98916	9.5233	0.0146699	-6.09099	4.20937e-52	2.71997e-50	down	yes
MSTRG.10677	HORVU4Hr1G067940	HORVU4Hr1G067940.11;HORVU4Hr1G067940.14;HORVU4Hr1G067940.9;HORVU4Hr1G067940.3;HORVU4Hr1G067940.2;HORVU4Hr1G067940.1;HORVU4Hr1G067940.7;HORVU4Hr1G067940.5;HORVU4Hr1G067940.12;HORVU4Hr1G067940.4;HORVU4Hr1G067940.8;HORVU4Hr1G067940.10	GO:0003676(nucleic acid binding);GO:0003677(DNA binding);GO:0005634(nucleus);GO:0005662(DNA replication factor A complex);GO:0006260(DNA replication);GO:0006281(DNA repair);GO:0006310(DNA recombination);GO:0016020(membrane);GO:0016021(integral component of membrane);GO:0046872(metal ion binding);GO:0046872(metal ion binding)	03030(DNA replication);03420(Nucleotide excision repair);03430(Mismatch repair);03440(Homologous recombination);03440(Homologous recombination)	K07466	NA	Replication protein A subunit [Source:UniProtKB/TrEMBL;Acc:A0A287PHV5]	14.7867	18.9413	20.7405	0.487873	0.261135	0.405222	47.1902	5.56042	5.70308e-52	3.67399e-50	up	yes
MSTRG.18653	HORVU7Hr1G110130;HORVU7Hr1G110090;HORVU7Hr1G110170	MSTRG.18653.4;HORVU7Hr1G110090.1;HORVU7Hr1G110130.2;HORVU7Hr1G110170.1;MSTRG.18653.5;MSTRG.18653.1;HORVU7Hr1G110130.1	GO:0000786(nucleosome);GO:0003677(DNA binding);GO:0005634(nucleus);GO:0005694(chromosome);GO:0046982(protein heterodimerization activity);GO:0046982(protein heterodimerization activity)	NA	NA	NA	Histone H2B [Source:UniProtKB/TrEMBL;Acc:A0A287XT17];Histone H2B [Source:UniProtKB/TrEMBL;Acc:A0A287XSN4];Histone H2B [Source:UniProtKB/TrEMBL;Acc:A0A287XSX0]	30.7942	55.5953	46.6267	1.38193	1.35314	1.29634	32.995	5.04417	8.01481e-52	5.14764e-50	up	yes
MSTRG.6152	HORVU2Hr1G121150	HORVU2Hr1G121150.2	GO:0006508(proteolysis);GO:0008233(peptidase activity);GO:0008234(cysteine-type peptidase activity);GO:0016787(hydrolase activity)	00230(Purine metabolism);00730(Thiamine metabolism)	K00939	EC:2.7.4.3		0.0152626	0.0308841	0	6.49458	8.11271	10.2653	0.00185532	-9.07412	8.18776e-52	5.24288e-50	down	yes
MSTRG.1004		MSTRG.1004.1	NA	NA	NA	NA		94.7123	121.761	136.68	4.18375	5.30305	3.52018	27.1511	4.76294	8.65597e-52	5.52605e-50	up	yes
MSTRG.13626	HORVU5Hr1G098190	HORVU5Hr1G098190.4;HORVU5Hr1G098190.1;MSTRG.13626.2;HORVU5Hr1G098190.6;MSTRG.13626.6;MSTRG.13626.7;HORVU5Hr1G098190.2;HORVU5Hr1G098190.8;HORVU5Hr1G098190.3;HORVU5Hr1G098190.9	GO:0016020(membrane);GO:0016021(integral component of membrane);GO:0016021(integral component of membrane)	04144(Endocytosis);04144(Endocytosis)	K12189	NA		2.08982	2.3233	1.38472	38.6275	35.6976	47.291	0.0476734	-4.39067	9.97458e-52	6.34879e-50	down	yes
MSTRG.10221	HORVU4Hr1G052200	HORVU4Hr1G052200.1;HORVU4Hr1G052200.5;HORVU4Hr1G052200.2;HORVU4Hr1G052200.4	GO:0000166(nucleotide binding);GO:0004672(protein kinase activity);GO:0004674(protein serine/threonine kinase activity);GO:0005524(ATP binding);GO:0006468(protein phosphorylation);GO:0007165(signal transduction);GO:0016301(kinase activity);GO:0016310(phosphorylation);GO:0016740(transferase activity);GO:0016740(transferase activity)	NA	NA	NA	Non-specific serine/threonine protein kinase [Source:UniProtKB/TrEMBL;Acc:A0A287P1J1]	7.80575	7.98695	8.29398	98.8692	88.7308	92.3101	0.0860515	-3.53866	1.07029e-51	6.79202e-50	down	yes
MSTRG.16503	HORVU7Hr1G008700	HORVU7Hr1G008700.1	NA	NA	NA	NA		20.2208	24.9315	24.5472	0.153516	0.218057	0.035231	171.334	7.42067	1.08346e-51	6.85515e-50	up	yes
MSTRG.4634		MSTRG.4634.2;MSTRG.4634.1	NA	NA	NA	NA		0.791081	0.79183	1.0266	26.3936	15.4855	27.3169	0.0377119	-4.72884	1.19057e-51	7.51049e-50	down	yes
MSTRG.9040	HORVU3Hr1G117630	HORVU3Hr1G117630.1;HORVU3Hr1G117630.2	NA	NA	NA	NA		1255.84	607.494	660.126	0.307312	0.525619	1.65456	1014.46	9.9865	1.26934e-51	7.98368e-50	up	yes
MSTRG.7776	HORVU3Hr1G067760	MSTRG.7776.1;HORVU3Hr1G067760.2;HORVU3Hr1G067760.1	GO:0008168(methyltransferase activity);GO:0032259(methylation);GO:0032259(methylation)	NA	NA	NA	Predicted protein [Source:UniProtKB/TrEMBL;Acc:F2E3C6]	0.155963	0.101725	0.0488576	8.51369	13.316	12.228	0.00900076	-6.79574	1.35843e-51	8.51886e-50	down	yes
MSTRG.18033	HORVU7Hr1G082280	HORVU7Hr1G082280.1	GO:0008168(methyltransferase activity);GO:0008171(O-methyltransferase activity);GO:0016740(transferase activity);GO:0032259(methylation);GO:0046983(protein dimerization activity)	NA	NA	NA	Predicted protein [Source:UniProtKB/TrEMBL;Acc:F2D692]	52.9612	69.2148	70.0583	2.55188	1.89851	1.96841	29.9486	4.90442	1.44624e-51	9.04284e-50	up	yes
MSTRG.13993		MSTRG.13993.1	NA	NA	NA	NA		2.98953	3.1227	3.52509	49.8681	38.4642	53.1844	0.0681002	-3.8762	1.76252e-51	1.09881e-49	down	yes
MSTRG.7281		MSTRG.7281.2;MSTRG.7281.1	NA	NA	NA	NA		0.0631979	0.0999321	0.0935515	29.565	7.9766	23.6693	0.0041934	-7.89766	2.75913e-51	1.7151e-49	down	yes
MSTRG.16754	HORVU7Hr1G025200	HORVU7Hr1G025200.2;HORVU7Hr1G025200.1	GO:0000786(nucleosome);GO:0003677(DNA binding);GO:0005634(nucleus);GO:0005694(chromosome);GO:0046982(protein heterodimerization activity);GO:0046982(protein heterodimerization activity)	NA	NA	NA		15.8638	21.424	21.9935	0.29346	0.227156	0.260106	75.9314	6.24662	5.35556e-51	3.31935e-49	up	yes
MSTRG.13615	HORVU5Hr1G097730	HORVU5Hr1G097730.1;HORVU5Hr1G097730.4;HORVU5Hr1G097730.2;HORVU5Hr1G097730.5;HORVU5Hr1G097730.3	GO:0010183(pollen tube guidance);GO:0036033(mediator complex binding);GO:0036033(mediator complex binding)	NA	NA	NA		5.25692	4.73443	2.61778	257.567	142.771	164.969	0.0223049	-5.48649	5.64903e-51	3.49107e-49	down	yes
MSTRG.10303	HORVU4Hr1G054870	HORVU4Hr1G054870.7;HORVU4Hr1G054870.1;HORVU4Hr1G054870.2;HORVU4Hr1G054870.6;HORVU4Hr1G054870.5;HORVU4Hr1G054870.4	GO:0006952(defense response);GO:0009607(response to biotic stimulus);GO:0009607(response to biotic stimulus)	NA	NA	NA		90.7905	217.087	132.857	0.214068	0.355544	0.772056	328.498	8.35974	6.04829e-51	3.72697e-49	up	yes
MSTRG.6519	HORVU3Hr1G013860	MSTRG.6519.14;HORVU3Hr1G013860.15;HORVU3Hr1G013860.7;HORVU3Hr1G013860.19;HORVU3Hr1G013860.2;HORVU3Hr1G013860.22;HORVU3Hr1G013860.18;HORVU3Hr1G013860.8;HORVU3Hr1G013860.14;HORVU3Hr1G013860.17;HORVU3Hr1G013860.13;HORVU3Hr1G013860.11;HORVU3Hr1G013860.6;HORVU3Hr1G013860.10;HORVU3Hr1G013860.23;HORVU3Hr1G013860.1	GO:0016020(membrane);GO:0016021(integral component of membrane);GO:0016021(integral component of membrane)	NA	NA	NA	Predicted protein [Source:UniProtKB/TrEMBL;Acc:F2DY04]	2.14561	2.01169	2.12441	27.2462	25.4939	33.1227	0.07316	-3.7728	8.23855e-51	5.06194e-49	down	yes
MSTRG.14130		MSTRG.14130.1	NA	NA	NA	NA		0.316899	0.241229	0.080831	23.579	24.3228	16.5054	0.00992062	-6.65535	1.09687e-50	6.72001e-49	down	yes
MSTRG.2109	HORVU1Hr1G057330	HORVU1Hr1G057330.12;HORVU1Hr1G057330.21;MSTRG.2109.22;HORVU1Hr1G057330.9;MSTRG.2109.23;MSTRG.2109.21;HORVU1Hr1G057330.2;HORVU1Hr1G057330.16;HORVU1Hr1G057330.1;HORVU1Hr1G057330.3;HORVU1Hr1G057330.5;HORVU1Hr1G057330.4;HORVU1Hr1G057330.15;HORVU1Hr1G057330.17;HORVU1Hr1G057330.11;HORVU1Hr1G057330.14;HORVU1Hr1G057330.18;HORVU1Hr1G057330.19;HORVU1Hr1G057330.6;HORVU1Hr1G057330.10	GO:0003824(catalytic activity);GO:0004553(hydrolase activity, hydrolyzing O-glycosyl compounds);GO:0005975(carbohydrate metabolic process);GO:0008152(metabolic process);GO:0016020(membrane);GO:0016021(integral component of membrane);GO:0016787(hydrolase activity);GO:0016798(hydrolase activity, acting on glycosyl bonds);GO:0030246(carbohydrate binding);GO:0030246(carbohydrate binding)	00052(Galactose metabolism);00500(Starch and sucrose metabolism);00500(Starch and sucrose metabolism)	K01187	EC:3.2.1.20		15.192	12.6515	13.1862	179.706	143.435	183.663	0.0809578	-3.62669	1.10102e-50	6.72603e-49	down	yes
MSTRG.11161	HORVU4Hr1G085480	HORVU4Hr1G085480.2;MSTRG.11161.3;HORVU4Hr1G085480.3;HORVU4Hr1G085480.1;HORVU4Hr1G085480.4	GO:0016020(membrane);GO:0016021(integral component of membrane);GO:0016021(integral component of membrane)	NA	NA	NA		2.81839	3.98228	2.6559	52.0595	60.6986	75.9119	0.0501222	-4.31841	1.88851e-50	1.15037e-48	down	yes
MSTRG.16767	HORVU7Hr1G025160	HORVU7Hr1G025160.1	GO:0000786(nucleosome);GO:0003677(DNA binding);GO:0005634(nucleus);GO:0005694(chromosome);GO:0046982(protein heterodimerization activity)	NA	NA	NA	Histone H3 [Source:UniProtKB/TrEMBL;Acc:F2CQJ8]	29.2451	39.3634	42.9954	0.685095	0.965928	0.499434	51.8978	5.6976	2.6953e-50	1.63713e-48	up	yes
MSTRG.1043	HORVU1Hr1G008540	HORVU1Hr1G008540.1;HORVU1Hr1G008540.3;HORVU1Hr1G008540.2;HORVU1Hr1G008540.4;HORVU1Hr1G008540.6	NA	NA	NA	NA		169.593	169.557	201.194	0.212399	1.22971	0.443705	286.53	8.16254	3.00258e-50	1.81857e-48	up	yes
MSTRG.16966	HORVU7Hr1G034270	HORVU7Hr1G034270.1	GO:0006952(defense response);GO:0009607(response to biotic stimulus)	NA	NA	NA		70.7887	207.817	121.091	0	0.136601	0.265959	992.886	9.95548	3.56206e-50	2.1513e-48	up	yes
MSTRG.14416	HORVU6Hr1G006140	HORVU6Hr1G006140.1;HORVU6Hr1G006140.2	GO:0000786(nucleosome);GO:0003677(DNA binding);GO:0005634(nucleus);GO:0005694(chromosome);GO:0046982(protein heterodimerization activity);GO:0046982(protein heterodimerization activity)	NA	NA	NA	Histone H2A [Source:UniProtKB/TrEMBL;Acc:A0A287T817]	48.5837	60.011	62.848	1.12308	1.28939	0.891923	51.8832	5.6972	5.92823e-50	3.5702e-48	up	yes
MSTRG.3237	HORVU2Hr1G004720	MSTRG.3237.6;HORVU2Hr1G004720.2;MSTRG.3237.3;MSTRG.3237.4;HORVU2Hr1G004720.5	GO:0016740(transferase activity);GO:0016757(transferase activity, transferring glycosyl groups);GO:0016758(transferase activity, transferring hexosyl groups);GO:0016758(transferase activity, transferring hexosyl groups)	NA	NA	NA	Glycosyltransferase [Source:UniProtKB/TrEMBL;Acc:A0A287GYA5]	0.061463	0.15836	0.0221374	20.8674	22.7867	25.787	0.0034844	-8.16487	6.32402e-50	3.7978e-48	down	yes
MSTRG.18140		MSTRG.18140.1;MSTRG.18140.2	NA	NA	NA	NA		0.292787	0.574861	0.270054	26.3249	30.5506	48.8584	0.01076	-6.53817	6.6289e-50	3.96968e-48	down	yes
MSTRG.4112	HORVU2Hr1G040830	HORVU2Hr1G040830.2;HORVU2Hr1G040830.4;HORVU2Hr1G040830.6;HORVU2Hr1G040830.1;HORVU2Hr1G040830.9;HORVU2Hr1G040830.10;MSTRG.4112.6	GO:0005515(protein binding);GO:0005515(protein binding)	NA	NA	NA		1.10789	0.615693	0.950877	31.7529	23.8042	48.6608	0.0256623	-5.28421	6.82949e-50	4.07832e-48	down	yes
MSTRG.3014	HORVU1Hr1G091370	HORVU1Hr1G091370.1	GO:0000786(nucleosome);GO:0003677(DNA binding);GO:0005634(nucleus);GO:0005694(chromosome);GO:0046982(protein heterodimerization activity)	NA	NA	NA	Histone H2B [Source:UniProtKB/TrEMBL;Acc:A0A287GQ60]	24.9623	39.0218	39.9013	1.02209	0.804904	0.685179	41.3528	5.36991	9.33974e-50	5.56173e-48	up	yes
MSTRG.1002	HORVU1Hr1G005870	HORVU1Hr1G005870.1;HORVU1Hr1G005870.2	GO:0000786(nucleosome);GO:0003677(DNA binding);GO:0005634(nucleus);GO:0005694(chromosome);GO:0046982(protein heterodimerization activity);GO:0046982(protein heterodimerization activity)	NA	NA	NA	Histone H2A [Source:UniProtKB/TrEMBL;Acc:A0A287EJ97]	83.194	110.331	121.645	3.68237	4.91563	3.31132	26.4641	4.72597	1.08007e-49	6.41374e-48	up	yes
MSTRG.3931	HORVU2Hr1G034040	HORVU2Hr1G034040.1;HORVU2Hr1G034040.3;HORVU2Hr1G034040.2	GO:0003824(catalytic activity);GO:0004034(aldose 1-epimerase activity);GO:0005829(cytosol);GO:0005975(carbohydrate metabolic process);GO:0016853(isomerase activity);GO:0019318(hexose metabolic process);GO:0030246(carbohydrate binding);GO:0048046(apoplast);GO:0048046(apoplast)	00010(Glycolysis / Gluconeogenesis);00052(Galactose metabolism);00052(Galactose metabolism)	K01785	EC:5.1.3.3	Aldose 1-epimerase [Source:UniProtKB/TrEMBL;Acc:M0YXN7]	538.254	514.893	470.472	28.3711	35.2323	35.4318	15.3846	3.94342	1.12123e-49	6.6396e-48	up	yes
MSTRG.4802	5_8S_rRNA	ENSRNA049482367-T1	NA	NA	NA	NA	5.8S ribosomal RNA	1.83331	1.34509	1.0229	92.408	108.312	133.671	0.012564	-6.31456	1.38089e-49	8.15451e-48	down	yes
MSTRG.11465	HORVU5Hr1G009350	HORVU5Hr1G009350.3;HORVU5Hr1G009350.4;HORVU5Hr1G009350.9;HORVU5Hr1G009350.2;HORVU5Hr1G009350.1;HORVU5Hr1G009350.13;HORVU5Hr1G009350.14;HORVU5Hr1G009350.15;HORVU5Hr1G009350.8;HORVU5Hr1G009350.11;HORVU5Hr1G009350.6;HORVU5Hr1G009350.5;HORVU5Hr1G009350.10;HORVU5Hr1G009350.7	GO:0000166(nucleotide binding);GO:0003774(motor activity);GO:0003777(microtubule motor activity);GO:0005524(ATP binding);GO:0007018(microtubule-based movement);GO:0008017(microtubule binding);GO:0008017(microtubule binding)	NA	NA	NA		5.3695	4.25212	5.80325	0.0671054	0.0421746	0.0564144	93.0923	6.54059	1.64815e-49	9.70582e-48	up	yes
MSTRG.13035	HORVU5Hr1G075150	HORVU5Hr1G075150.2;HORVU5Hr1G075150.1;HORVU5Hr1G075150.5;HORVU5Hr1G075150.8;HORVU5Hr1G075150.6;HORVU5Hr1G075150.3;HORVU5Hr1G075150.7;HORVU5Hr1G075150.4;HORVU5Hr1G075150.10	GO:0000166(nucleotide binding);GO:0004672(protein kinase activity);GO:0004674(protein serine/threonine kinase activity);GO:0005524(ATP binding);GO:0006468(protein phosphorylation);GO:0016020(membrane);GO:0016021(integral component of membrane);GO:0016021(integral component of membrane)	NA	NA	NA		0.291859	0.306161	0.229638	6.74276	5.39564	7.13988	0.0429321	-4.5418	1.77772e-49	1.044e-47	down	yes
MSTRG.13749	HORVU5Hr1G104580	HORVU5Hr1G104580.1	GO:0016740(transferase activity);GO:0016757(transferase activity, transferring glycosyl groups);GO:0016758(transferase activity, transferring hexosyl groups)	00906(Carotenoid biosynthesis)	K14595	EC:2.4.1.263	Glycosyltransferase [Source:UniProtKB/TrEMBL;Acc:D3WYW3]	10.2902	10.7218	11.0882	106.495	131.325	108.898	0.092583	-3.43311	3.48731e-49	2.04233e-47	down	yes
MSTRG.13327	HORVU5Hr1G087690	HORVU5Hr1G087690.2;HORVU5Hr1G087690.1;HORVU5Hr1G087690.4;HORVU5Hr1G087690.3	GO:0000166(nucleotide binding);GO:0004672(protein kinase activity);GO:0004674(protein serine/threonine kinase activity);GO:0005524(ATP binding);GO:0006468(protein phosphorylation);GO:0006468(protein phosphorylation)	NA	NA	NA		1.56348	1.98331	1.60966	23.8159	24.0083	32.1703	0.0644601	-3.95545	5.49369e-49	3.20853e-47	down	yes
MSTRG.10394	HORVU4Hr1G057910	HORVU4Hr1G057910.4;HORVU4Hr1G057910.3;HORVU4Hr1G057910.1;HORVU4Hr1G057910.12;MSTRG.10394.7;HORVU4Hr1G057910.2;MSTRG.10394.4;HORVU4Hr1G057910.8;MSTRG.10394.8;MSTRG.10394.5;HORVU4Hr1G057910.11;MSTRG.10394.6;HORVU4Hr1G057910.10;HORVU4Hr1G057910.9;HORVU4Hr1G057910.7;HORVU4Hr1G057910.6	GO:0005515(protein binding);GO:0005515(protein binding)	00480(Glutathione metabolism);00480(Glutathione metabolism)	K00799	EC:2.5.1.18		422.831	322.687	287.619	19.4141	18.142	15.6089	19.4326	4.28041	5.76921e-49	3.36021e-47	up	yes
MSTRG.16080	HORVU6Hr1G084280	HORVU6Hr1G084280.1	NA	NA	NA	NA		99.6977	31.9286	34.0259	0	0	0.065685	2521.92	11.3003	5.80713e-49	3.37306e-47	up	yes
MSTRG.4848	HORVU2Hr1G074850	MSTRG.4848.7;HORVU2Hr1G074850.8;HORVU2Hr1G074850.10;HORVU2Hr1G074850.5;HORVU2Hr1G074850.4;HORVU2Hr1G074850.6;HORVU2Hr1G074850.1;HORVU2Hr1G074850.3;HORVU2Hr1G074850.7;HORVU2Hr1G074850.2;HORVU2Hr1G074850.9;MSTRG.4848.6	GO:0003676(nucleic acid binding);GO:0003676(nucleic acid binding)	03013(RNA transport);03008(Ribosome biogenesis in eukaryotes);03008(Ribosome biogenesis in eukaryotes)	K14525	EC:3.1.26.5		17.6622	20.8058	16.9506	271.041	200.587	268.17	0.0749103	-3.73869	5.89162e-49	3.4128e-47	down	yes
MSTRG.18661	HORVU7Hr1G110330;HORVU7Hr1G110310;HORVU7Hr1G110290	HORVU7Hr1G110330.1;HORVU7Hr1G110310.1;MSTRG.18661.5;MSTRG.18661.3;MSTRG.18661.1;HORVU7Hr1G110290.1;HORVU7Hr1G110330.2	GO:0000786(nucleosome);GO:0003677(DNA binding);GO:0005634(nucleus);GO:0005694(chromosome);GO:0046982(protein heterodimerization activity);GO:0046982(protein heterodimerization activity)	NA	NA	NA	Histone H2B [Source:UniProtKB/TrEMBL;Acc:A0A287XT20];Histone H2B [Source:UniProtKB/TrEMBL;Acc:A0A287XTA0]	85.4519	131.924	142.324	2.37152	1.8641	3.73965	45.102	5.49512	6.76292e-49	3.90687e-47	up	yes
MSTRG.12492	HORVU5Hr1G052830	HORVU5Hr1G052830.1	GO:0000272(polysaccharide catabolic process);GO:0003824(catalytic activity);GO:0004553(hydrolase activity, hydrolyzing O-glycosyl compounds);GO:0005975(carbohydrate metabolic process);GO:0008152(metabolic process);GO:0008810(cellulase activity);GO:0016787(hydrolase activity);GO:0016798(hydrolase activity, acting on glycosyl bonds);GO:0030245(cellulose catabolic process)	00500(Starch and sucrose metabolism)	K01179	EC:3.2.1.4	Endoglucanase [Source:UniProtKB/TrEMBL;Acc:M0VD01]	5.97199	4.33784	6.41343	0	0	0	inf	inf	7.67342e-49	4.42085e-47	up	yes
MSTRG.3500	HORVU2Hr1G017310	MSTRG.3500.4;MSTRG.3500.3;MSTRG.3500.1;HORVU2Hr1G017310.1;MSTRG.3500.2	GO:0005623(cell);GO:0045454(cell redox homeostasis)	NA	NA	NA	Predicted protein; Uncharacterized protein [Source:UniProtKB/TrEMBL;Acc:M0YL47]	0.587379	0.587166	0.42059	21.484	14.9817	14.4096	0.0313538	-4.99522	7.79633e-49	4.47952e-47	down	yes
MSTRG.2343	HORVU1Hr1G065030	HORVU1Hr1G065030.5;MSTRG.2343.1;HORVU1Hr1G065030.3;HORVU1Hr1G065030.1;HORVU1Hr1G065030.4;HORVU1Hr1G065030.2	GO:0005515(protein binding);GO:0005515(protein binding)	04120(Ubiquitin mediated proteolysis);04120(Ubiquitin mediated proteolysis)	K03875	NA	Predicted protein [Source:UniProtKB/TrEMBL;Acc:F2CSV2]	10.4337	8.50118	10.2916	132.453	100.754	140.737	0.0781573	-3.67748	1.04429e-48	5.98397e-47	down	yes
MSTRG.9371	HORVU4Hr1G010030	HORVU4Hr1G010030.36;HORVU4Hr1G010030.35;HORVU4Hr1G010030.23;HORVU4Hr1G010030.2;HORVU4Hr1G010030.27;HORVU4Hr1G010030.28	GO:0000166(nucleotide binding);GO:0004672(protein kinase activity);GO:0004674(protein serine/threonine kinase activity);GO:0005524(ATP binding);GO:0006468(protein phosphorylation);GO:0016020(membrane);GO:0016021(integral component of membrane);GO:0016301(kinase activity);GO:0016310(phosphorylation);GO:0016740(transferase activity);GO:0048544(recognition of pollen);GO:0048544(recognition of pollen)	NA	NA	NA		1.10813	1.36498	1.05502	13.9206	20.2794	19.3144	0.0659288	-3.92295	1.05179e-48	6.01073e-47	down	yes
MSTRG.14136	HORVU5Hr1G119550	HORVU5Hr1G119550.1	GO:0005515(protein binding)	04016(MAPK signaling pathway - plant)	K13420	EC:2.7.11.1		48.4171	32.2641	27.4917	672.903	794.038	575.288	0.0529681	-4.23873	1.16615e-48	6.64641e-47	down	yes
MSTRG.3914	HORVU2Hr1G033340	MSTRG.3914.2;HORVU2Hr1G033340.3;MSTRG.3914.1;HORVU2Hr1G033340.9;HORVU2Hr1G033340.7;HORVU2Hr1G033340.2;HORVU2Hr1G033340.6;HORVU2Hr1G033340.8;HORVU2Hr1G033340.5	NA	NA	NA	NA		0.732434	0.899979	0.41387	20.7607	21.3432	16.6094	0.0348521	-4.84261	1.26863e-48	7.21116e-47	down	yes
MSTRG.13251	HORVU5Hr1G083170	MSTRG.13251.1;HORVU5Hr1G083170.1	GO:0005515(protein binding)	00260(Glycine, serine and threonine metabolism);00350(Tyrosine metabolism);00360(Phenylalanine metabolism);00410(beta-Alanine metabolism);00950(Isoquinoline alkaloid biosynthesis);00960(Tropane, piperidine and pyridine alkaloid biosynthesis)	K00276	EC:1.4.3.21		2.1891	2.16314	1.68168	28.5379	26.3682	39.2424	0.0640894	-3.96377	1.65429e-48	9.37829e-47	down	yes
MSTRG.3646	HORVU2Hr1G022720	HORVU2Hr1G022720.4;HORVU2Hr1G022720.9;HORVU2Hr1G022720.5;HORVU2Hr1G022720.2;HORVU2Hr1G022720.1;HORVU2Hr1G022720.3;HORVU2Hr1G022720.8;HORVU2Hr1G022720.7;HORVU2Hr1G022720.10;HORVU2Hr1G022720.6	GO:0000278(mitotic cell cycle);GO:0005634(nucleus);GO:0007049(cell cycle);GO:0007076(mitotic chromosome condensation);GO:0030261(chromosome condensation);GO:0051301(cell division);GO:0051301(cell division)	NA	NA	NA	Condensin complex subunit 1 [Source:UniProtKB/TrEMBL;Acc:A0A287HCR6]	8.47953	10.7859	13.6357	0.322771	0.346073	0.403542	30.6803	4.93924	2.24797e-48	1.271e-46	up	yes
MSTRG.17327	HORVU7Hr1G050160	HORVU7Hr1G050160.1;HORVU7Hr1G050160.8;HORVU7Hr1G050160.3;HORVU7Hr1G050160.5;HORVU7Hr1G050160.2;HORVU7Hr1G050160.4;HORVU7Hr1G050160.10;HORVU7Hr1G050160.9	NA	NA	NA	NA		22.2468	16.9133	15.0064	0.616906	0.638713	0.84585	25.7755	4.68793	2.29167e-48	1.29227e-46	up	yes
MSTRG.542	HORVU0Hr1G020780	MSTRG.542.2;HORVU0Hr1G020780.1;HORVU0Hr1G020780.3;HORVU0Hr1G020780.2;HORVU0Hr1G020780.6;HORVU0Hr1G020780.5;HORVU0Hr1G020780.4	GO:0004106(chorismate mutase activity);GO:0009073(aromatic amino acid family biosynthetic process);GO:0046417(chorismate metabolic process);GO:0046417(chorismate metabolic process)	00400(Phenylalanine, tyrosine and tryptophan biosynthesis);00400(Phenylalanine, tyrosine and tryptophan biosynthesis)	K01850	EC:5.4.99.5		5.87768	6.10499	4.70503	0	0	0	inf	inf	2.48027e-48	1.39492e-46	up	yes
MSTRG.3006	HORVU1Hr1G091010	HORVU1Hr1G091010.1	GO:0012511(monolayer-surrounded lipid storage body);GO:0016021(integral component of membrane)	NA	NA	NA		0.224341	0.101779	0.189908	10.6988	15.9112	13.9537	0.0127214	-6.29659	3.26345e-48	1.83054e-46	down	yes
MSTRG.6650		MSTRG.6650.1	NA	NA	NA	NA		0	0	0	8.57353	8.108	9.90593	#NAME?	#NAME?	3.30728e-48	1.85025e-46	down	yes
MSTRG.6705	HORVU3Hr1G021190	HORVU3Hr1G021190.1	NA	NA	NA	NA		22.7303	17.8368	11.6334	361.219	338.337	467.893	0.0447132	-4.48315	3.40315e-48	1.89889e-46	down	yes
MSTRG.16198	HORVU6Hr1G089340	HORVU6Hr1G089340.3;HORVU6Hr1G089340.2;HORVU6Hr1G089340.1;HORVU6Hr1G089340.8;HORVU6Hr1G089340.7;HORVU6Hr1G089340.5	GO:0003824(catalytic activity);GO:0003854(3-beta-hydroxy-delta5-steroid dehydrogenase activity);GO:0006694(steroid biosynthetic process);GO:0016616(oxidoreductase activity, acting on the CH-OH group of donors, NAD or NADP as acceptor);GO:0050662(coenzyme binding);GO:0055114(oxidation-reduction process);GO:0055114(oxidation-reduction process)	00940(Phenylpropanoid biosynthesis);00940(Phenylpropanoid biosynthesis)	K09753	EC:1.2.1.44		0.991785	1.73979	0.552404	76.6146	62.6549	96.7592	0.0139135	-6.16737	3.64432e-48	2.02813e-46	down	yes
MSTRG.5691		MSTRG.5691.1	NA	NA	NA	NA		0	0	0.023913	5.26385	4.52786	7.78954	0.00136014	-9.52203	4.15216e-48	2.30472e-46	down	yes
MSTRG.16114	HORVU6Hr1G085760;HORVU6Hr1G085750	HORVU6Hr1G085760.20;HORVU6Hr1G085760.15;HORVU6Hr1G085760.7;HORVU6Hr1G085760.4;HORVU6Hr1G085760.25;HORVU6Hr1G085760.12;HORVU6Hr1G085760.19;MSTRG.16114.2;HORVU6Hr1G085760.24;HORVU6Hr1G085760.6;HORVU6Hr1G085760.5;HORVU6Hr1G085760.3;HORVU6Hr1G085760.2;HORVU6Hr1G085750.1;HORVU6Hr1G085760.18;HORVU6Hr1G085760.10;HORVU6Hr1G085760.22;HORVU6Hr1G085760.8;HORVU6Hr1G085760.23;HORVU6Hr1G085760.28;HORVU6Hr1G085…	GO:0009626(plant-type hypersensitive response);GO:0016020(membrane);GO:0016021(integral component of membrane);GO:0016021(integral component of membrane)	NA	NA	NA		0.333699	0.366832	0.33052	6.40999	6.78733	9.4554	0.0455155	-4.4575	4.79632e-48	2.65534e-46	down	yes
MSTRG.16480	HORVU7Hr1G007220	HORVU7Hr1G007220.8;MSTRG.16480.16;HORVU7Hr1G007220.16;HORVU7Hr1G007220.11;HORVU7Hr1G007220.12;HORVU7Hr1G007220.4;HORVU7Hr1G007220.23;HORVU7Hr1G007220.19;HORVU7Hr1G007220.1;HORVU7Hr1G007220.18;HORVU7Hr1G007220.26;HORVU7Hr1G007220.25;HORVU7Hr1G007220.21;HORVU7Hr1G007220.7;HORVU7Hr1G007220.14;HORVU7Hr1G007220.13;HORVU7Hr1G007220.29;HORVU7Hr1G007220.27;HORVU7Hr1G007220.24;HORVU7Hr1G007220.10;HORVU7Hr…	GO:0005985(sucrose metabolic process);GO:0016157(sucrose synthase activity);GO:0016740(transferase activity);GO:0016757(transferase activity, transferring glycosyl groups);GO:0016757(transferase activity, transferring glycosyl groups)	00500(Starch and sucrose metabolism);00500(Starch and sucrose metabolism)	K00695	EC:2.4.1.13	Sucrose synthase [Source:UniProtKB/TrEMBL;Acc:F2E6J2]	12.3551	17.2501	16.5299	0.648625	0.667707	0.420532	26.5623	4.73131	5.7724e-48	3.18741e-46	up	yes
MSTRG.6304	HORVU3Hr1G001000	HORVU3Hr1G001000.2;HORVU3Hr1G001000.1	NA	04712(Circadian rhythm - plant);04712(Circadian rhythm - plant)	K16223	NA		3.86513	2.66858	3.03542	58.4121	56.5315	51.5462	0.0574757	-4.1209	7.30662e-48	4.02413e-46	down	yes
MSTRG.3485	HORVU2Hr1G016800	MSTRG.3485.4;HORVU2Hr1G016800.4;HORVU2Hr1G016800.2;MSTRG.3485.3;HORVU2Hr1G016800.10;HORVU2Hr1G016800.12;HORVU2Hr1G016800.11;HORVU2Hr1G016800.5;HORVU2Hr1G016800.3;HORVU2Hr1G016800.9;HORVU2Hr1G016800.6;HORVU2Hr1G016800.1	GO:0005783(endoplasmic reticulum);GO:0048193(Golgi vesicle transport);GO:0048193(Golgi vesicle transport)	NA	NA	NA		2.40344	2.14724	2.16255	24.4676	23.5883	28.5458	0.0876381	-3.5123	9.18784e-48	5.04714e-46	down	yes
MSTRG.15605	HORVU6Hr1G066420	HORVU6Hr1G066420.1	GO:0016747(transferase activity, transferring acyl groups other than amino-acyl groups)	00940(Phenylpropanoid biosynthesis);00945(Stilbenoid, diarylheptanoid and gingerol biosynthesis);00941(Flavonoid biosynthesis)	K13065	EC:2.3.1.133		1.05937	3.0509	1.82255	103.814	110.729	84.0553	0.0198689	-5.65334	9.69067e-48	5.30964e-46	down	yes
MSTRG.3991	HORVU2Hr1G036110	HORVU2Hr1G036110.15;HORVU2Hr1G036110.5;HORVU2Hr1G036110.7;HORVU2Hr1G036110.14;HORVU2Hr1G036110.13;HORVU2Hr1G036110.6;HORVU2Hr1G036110.2;HORVU2Hr1G036110.12;HORVU2Hr1G036110.8;HORVU2Hr1G036110.10;HORVU2Hr1G036110.4;HORVU2Hr1G036110.1;HORVU2Hr1G036110.3	GO:0016491(oxidoreductase activity);GO:0016620(oxidoreductase activity, acting on the aldehyde or oxo group of donors, NAD or NADP as acceptor);GO:0055114(oxidation-reduction process);GO:0055114(oxidation-reduction process)	00010(Glycolysis / Gluconeogenesis);00030(Pentose phosphate pathway);00030(Pentose phosphate pathway)	K00131	EC:1.2.1.9		0.454557	0.455536	0.395597	15.4704	9.73949	14.063	0.0332467	-4.91065	1.05137e-47	5.74577e-46	down	yes
MSTRG.10679	HORVU4Hr1G067970	HORVU4Hr1G067970.1	GO:0000786(nucleosome);GO:0003677(DNA binding);GO:0005634(nucleus);GO:0005694(chromosome);GO:0046982(protein heterodimerization activity)	NA	NA	NA		25.1555	33.8928	37.0254	0.475611	0.465241	0.77295	56.0588	5.80887	1.19539e-47	6.5161e-46	up	yes
MSTRG.205	HORVU0Hr1G006380	HORVU0Hr1G006380.1;HORVU0Hr1G006380.2	GO:0003676(nucleic acid binding);GO:0003676(nucleic acid binding)	NA	NA	NA		1.13968	0.97222	0.688073	29.1146	32.3583	21.1194	0.0339011	-4.88252	1.25542e-47	6.82581e-46	down	yes
MSTRG.573	HORVU0Hr1G021960	HORVU0Hr1G021960.1	GO:0002943(tRNA dihydrouridine synthesis);GO:0003824(catalytic activity);GO:0008033(tRNA processing);GO:0017150(tRNA dihydrouridine synthase activity);GO:0050660(flavin adenine dinucleotide binding);GO:0055114(oxidation-reduction process)	NA	NA	NA		0	0	0	2.60934	2.81792	2.37343	#NAME?	#NAME?	1.26719e-47	6.87225e-46	down	yes
MSTRG.3645	HORVU2Hr1G022680;tRNA-Gln	HORVU2Hr1G022680.2;HORVU2Hr1G022680.9;HORVU2Hr1G022680.6;HORVU2Hr1G022680.4;HORVU2Hr1G022680.3;HORVU2Hr1G022680.10;HORVU2Hr1G022680.11;HORVU2Hr1G022680.13;ENSRNA049437887-T1;HORVU2Hr1G022680.7;HORVU2Hr1G022680.8;HORVU2Hr1G022680.5;HORVU2Hr1G022680.1	GO:0005773(vacuole);GO:0009507(chloroplast);GO:0009570(chloroplast stroma);GO:0032981(mitochondrial respiratory chain complex I assembly);GO:0032981(mitochondrial respiratory chain complex I assembly)	NA	NA	NA	tRNA-Gln for anticodon CUG	0.107454	0.146888	0.0845124	5.48889	5.87553	6.40498	0.0190696	-5.71258	1.28745e-47	6.96437e-46	down	yes
MSTRG.15661	HORVU6Hr1G068690	MSTRG.15661.1;HORVU6Hr1G068690.2	GO:0004497(monooxygenase activity);GO:0005506(iron ion binding);GO:0016491(oxidoreductase activity);GO:0016705(oxidoreductase activity, acting on paired donors, with incorporation or reduction of molecular oxygen);GO:0020037(heme binding);GO:0046872(metal ion binding);GO:0055114(oxidation-reduction process)	00906(Carotenoid biosynthesis)	K09843	EC:1.14.13.93		2.95984	3.37878	2.47742	37.7522	54.4216	64.6722	0.0562082	-4.15307	1.29913e-47	7.0097e-46	down	yes
MSTRG.6070	HORVU2Hr1G117890	HORVU2Hr1G117890.1;HORVU2Hr1G117890.2	NA	00904(Diterpenoid biosynthesis);00904(Diterpenoid biosynthesis)	K04124	EC:1.14.11.15		0	0	0	8.95879	12.0169	6.51599	#NAME?	#NAME?	1.34945e-47	7.26275e-46	down	yes
MSTRG.2147	HORVU1Hr1G058440	HORVU1Hr1G058440.4;MSTRG.2147.5;MSTRG.2147.2;HORVU1Hr1G058440.1	NA	NA	NA	NA		21.2347	34.2626	38.4921	0.522746	0.635436	0.801333	47.9656	5.58393	1.39177e-47	7.4716e-46	up	yes
MSTRG.10595	HORVU4Hr1G064380	HORVU4Hr1G064380.7;HORVU4Hr1G064380.3;HORVU4Hr1G064380.1;HORVU4Hr1G064380.2;HORVU4Hr1G064380.6	GO:0003993(acid phosphatase activity);GO:0016311(dephosphorylation);GO:0016787(hydrolase activity);GO:0046872(metal ion binding);GO:0046872(metal ion binding)	00740(Riboflavin metabolism);00740(Riboflavin metabolism)	K14379	EC:3.1.3.2	Purple acid phosphatase [Source:UniProtKB/TrEMBL;Acc:F2DUF3]	9.93975	10.6311	8.62019	0.237137	0.307587	0.320513	33.7376	5.07629	2.28849e-47	1.22547e-45	up	yes
MSTRG.9482	HORVU4Hr1G013840	HORVU4Hr1G013840.4;HORVU4Hr1G013840.1	GO:0016491(oxidoreductase activity);GO:0046872(metal ion binding);GO:0055114(oxidation-reduction process);GO:0055114(oxidation-reduction process)	00940(Phenylpropanoid biosynthesis);00940(Phenylpropanoid biosynthesis)	K06892	EC:1.14.11.-		114.46	82.7929	80.0499	4.99991	3.53604	3.80497	22.4702	4.48994	2.73287e-47	1.45975e-45	up	yes
MSTRG.2489	HORVU1Hr1G071210	MSTRG.2489.4;HORVU1Hr1G071210.4;HORVU1Hr1G071210.1;HORVU1Hr1G071210.3	GO:0000786(nucleosome);GO:0003677(DNA binding);GO:0005634(nucleus);GO:0005694(chromosome);GO:0005730(nucleolus);GO:0005774(vacuolar membrane);GO:0005829(cytosol);GO:0005886(plasma membrane);GO:0006334(nucleosome assembly);GO:0009414(response to water deprivation);GO:0009506(plasmodesma);GO:0009507(chloroplast);GO:0009579(thylakoid);GO:0046982(protein heterodimerization activity);GO:0046982(protei…	NA	NA	NA	Histone H4 [Source:UniProtKB/TrEMBL;Acc:A0A287G553]	11.4349	17.2713	19.5853	0.326141	0.231417	0.227401	61.5209	5.94301	3.0557e-47	1.6281e-45	up	yes
MSTRG.2563	HORVU1Hr1G073330	HORVU1Hr1G073330.1	GO:0016747(transferase activity, transferring acyl groups other than amino-acyl groups)	NA	NA	NA		0.468276	0.332796	0.250105	9.87904	18.2529	15.7196	0.0239712	-5.38255	3.20166e-47	1.7016e-45	down	yes
MSTRG.17117	HORVU7Hr1G040970	HORVU7Hr1G040970.19;HORVU7Hr1G040970.17;HORVU7Hr1G040970.8;HORVU7Hr1G040970.25;HORVU7Hr1G040970.18;HORVU7Hr1G040970.27;HORVU7Hr1G040970.12;HORVU7Hr1G040970.24;HORVU7Hr1G040970.30;HORVU7Hr1G040970.5;HORVU7Hr1G040970.13;HORVU7Hr1G040970.9;HORVU7Hr1G040970.16;HORVU7Hr1G040970.14;HORVU7Hr1G040970.34;HORVU7Hr1G040970.2;HORVU7Hr1G040970.7;HORVU7Hr1G040970.4;HORVU7Hr1G040970.6;HORVU7Hr1G040970.26;HORVU7…	GO:0005216(ion channel activity);GO:0005244(voltage-gated ion channel activity);GO:0005249(voltage-gated potassium channel activity);GO:0005267(potassium channel activity);GO:0005515(protein binding);GO:0006811(ion transport);GO:0006813(potassium ion transport);GO:0016020(membrane);GO:0016021(integral component of membrane);GO:0034220(ion transmembrane transport);GO:0034765(regulation of ion tran…	NA	NA	NA		0.429707	0.439433	0.412957	5.60028	5.8132	6.36256	0.072125	-3.79336	3.40742e-47	1.80644e-45	down	yes
MSTRG.344	HORVU0Hr1G012140	HORVU0Hr1G012140.1	NA	NA	NA	NA		24.4169	18.6442	22.2303	0.495722	0.798048	0.693009	32.8629	5.03839	4.87873e-47	2.58003e-45	up	yes
MSTRG.2738	HORVU1Hr1G079440	HORVU1Hr1G079440.1	GO:0000786(nucleosome);GO:0003677(DNA binding);GO:0005634(nucleus);GO:0005694(chromosome);GO:0005730(nucleolus);GO:0005774(vacuolar membrane);GO:0005829(cytosol);GO:0005886(plasma membrane);GO:0006334(nucleosome assembly);GO:0009414(response to water deprivation);GO:0009506(plasmodesma);GO:0009507(chloroplast);GO:0009579(thylakoid);GO:0046982(protein heterodimerization activity)	NA	NA	NA	Histone H4 [Source:UniProtKB/TrEMBL;Acc:A0A287GEQ6]	33.0598	55.0709	50.7738	1.13606	1.37242	1.53367	34.3641	5.10283	5.50841e-47	2.90579e-45	up	yes
MSTRG.8489	HORVU3Hr1G089380	MSTRG.8489.8;MSTRG.8489.1;HORVU3Hr1G089380.5;HORVU3Hr1G089380.4;HORVU3Hr1G089380.1	NA	NA	NA	NA		0.901131	1.23345	1.37302	27.1707	20.093	36.9117	0.0416701	-4.58484	6.38676e-47	3.3608e-45	down	yes
MSTRG.10865	HORVU4Hr1G074750	HORVU4Hr1G074750.1;HORVU4Hr1G074750.2;MSTRG.10865.2	NA	NA	NA	NA		0.395339	1.16502	0.36091	63.5289	62.8129	65.7802	0.0100002	-6.64382	6.83708e-47	3.58888e-45	down	yes
MSTRG.1113	HORVU1Hr1G013840	MSTRG.1113.1;HORVU1Hr1G013840.1;HORVU1Hr1G013840.3	GO:0000166(nucleotide binding);GO:0004672(protein kinase activity);GO:0004674(protein serine/threonine kinase activity);GO:0005524(ATP binding);GO:0006468(protein phosphorylation);GO:0006468(protein phosphorylation)	NA	NA	NA	Predicted protein [Source:UniProtKB/TrEMBL;Acc:F2ELI2]	2.67789	3.39627	3.53731	43.3168	34.6999	39.7044	0.0816461	-3.61447	1.12338e-46	5.88223e-45	down	yes
MSTRG.1269	HORVU1Hr1G021750	HORVU1Hr1G021750.1;HORVU1Hr1G021750.4;HORVU1Hr1G021750.2;HORVU1Hr1G021750.3	GO:0016020(membrane);GO:0016021(integral component of membrane);GO:0016021(integral component of membrane)	NA	NA	NA		0.102651	0.0720622	0.0897358	11.908	12.5094	8.06491	0.00814134	-6.94052	1.14636e-46	5.98784e-45	down	yes
MSTRG.18739		MSTRG.18739.1	NA	NA	NA	NA		84.3905	45.0671	40.421	1.00823	1.17964	1.5679	45.2314	5.49925	3.02614e-46	1.57678e-44	up	yes
MSTRG.4337		MSTRG.4337.1	NA	NA	NA	NA		1.09893	1.11408	0.884944	11.7937	11.0907	11.9103	0.0890353	-3.48948	3.21754e-46	1.67241e-44	down	yes
MSTRG.10433	HORVU4Hr1G059170	HORVU4Hr1G059170.1;HORVU4Hr1G059170.2	GO:0003955(NAD(P)H dehydrogenase (quinone) activity);GO:0010181(FMN binding);GO:0016491(oxidoreductase activity);GO:0055114(oxidation-reduction process);GO:0055114(oxidation-reduction process)	00130(Ubiquinone and other terpenoid-quinone biosynthesis);00130(Ubiquinone and other terpenoid-quinone biosynthesis)	K03809	EC:1.6.5.2	Predicted protein [Source:UniProtKB/TrEMBL;Acc:F2E256]	54.421	36.3926	47.4112	2.12553	2.40291	2.26564	20.3449	4.34659	3.48253e-46	1.80573e-44	up	yes
MSTRG.8792	HORVU3Hr1G105110	MSTRG.8792.1;MSTRG.8792.2	NA	NA	NA	NA		4.21115	3.21161	4.17506	78.6151	52.0498	86.5761	0.0533869	-4.22737	3.6917e-46	1.90954e-44	down	yes
MSTRG.18532	HORVU7Hr1G102300	HORVU7Hr1G102300.14;HORVU7Hr1G102300.6;HORVU7Hr1G102300.1;HORVU7Hr1G102300.7;HORVU7Hr1G102300.13;HORVU7Hr1G102300.4;HORVU7Hr1G102300.10;HORVU7Hr1G102300.20;HORVU7Hr1G102300.18;HORVU7Hr1G102300.15;HORVU7Hr1G102300.11;HORVU7Hr1G102300.8;HORVU7Hr1G102300.3;HORVU7Hr1G102300.16;HORVU7Hr1G102300.19;HORVU7Hr1G102300.2;HORVU7Hr1G102300.17;HORVU7Hr1G102300.9	GO:0003677(DNA binding);GO:0003887(DNA-directed DNA polymerase activity);GO:0005634(nucleus);GO:0005739(mitochondrion);GO:0006260(DNA replication);GO:0071897(DNA biosynthetic process);GO:0071897(DNA biosynthetic process)	00230(Purine metabolism);00240(Pyrimidine metabolism);03030(DNA replication);03030(DNA replication)	K02321	NA	DNA polymerase alpha subunit B [Source:UniProtKB/TrEMBL;Acc:A0A287XMH4]	7.8651	8.83682	9.90431	0.224458	0.141353	0.186572	48.1663	5.58995	4.87303e-46	2.51446e-44	up	yes
MSTRG.7544	HORVU3Hr1G058700	HORVU3Hr1G058700.1;HORVU3Hr1G058700.2	GO:0006629(lipid metabolic process);GO:0008970(phospholipase A1 activity);GO:0016787(hydrolase activity);GO:0016787(hydrolase activity)	00220(Arginine biosynthesis);00220(Arginine biosynthesis)	K00145	EC:1.2.1.38		17.5223	17.088	17.9334	0.164418	0.403583	0.174124	70.8017	6.14571	6.09185e-46	3.13575e-44	up	yes
MSTRG.14385	HORVU6Hr1G005030	HORVU6Hr1G005030.2;HORVU6Hr1G005030.1;HORVU6Hr1G005030.6;HORVU6Hr1G005030.10;HORVU6Hr1G005030.5;HORVU6Hr1G005030.8;HORVU6Hr1G005030.11;HORVU6Hr1G005030.12;HORVU6Hr1G005030.4;HORVU6Hr1G005030.7	NA	NA	NA	NA		0.138677	0.147032	0.121238	4.74105	4.27414	5.32293	0.0283822	-5.13887	6.28993e-46	3.22989e-44	down	yes
MSTRG.5825	HORVU2Hr1G108290	HORVU2Hr1G108290.18;HORVU2Hr1G108290.17;HORVU2Hr1G108290.15;MSTRG.5825.14;HORVU2Hr1G108290.19;HORVU2Hr1G108290.12;HORVU2Hr1G108290.2;HORVU2Hr1G108290.16;HORVU2Hr1G108290.10;HORVU2Hr1G108290.4	NA	NA	NA	NA		3.20995	1.95229	1.97223	52.4076	37.9304	41.8209	0.053984	-4.21132	6.3343e-46	3.24484e-44	down	yes
MSTRG.1793	HORVU1Hr1G045720	MSTRG.1793.6;HORVU1Hr1G045720.8;HORVU1Hr1G045720.6;HORVU1Hr1G045720.21;HORVU1Hr1G045720.1;HORVU1Hr1G045720.19;MSTRG.1793.7;HORVU1Hr1G045720.3;HORVU1Hr1G045720.15;HORVU1Hr1G045720.2;HORVU1Hr1G045720.13;HORVU1Hr1G045720.5;HORVU1Hr1G045720.9;HORVU1Hr1G045720.11;MSTRG.1793.9;HORVU1Hr1G045720.16;HORVU1Hr1G045720.4;MSTRG.1793.8;HORVU1Hr1G045720.12;HORVU1Hr1G045720.18;HORVU1Hr1G045720.10;HORVU1Hr1G04572…	GO:0004470(malic enzyme activity);GO:0004471(malate dehydrogenase (decarboxylating) (NAD+) activity);GO:0005524(ATP binding);GO:0005739(mitochondrion);GO:0006108(malate metabolic process);GO:0008270(zinc ion binding);GO:0009507(chloroplast);GO:0016491(oxidoreductase activity);GO:0042803(protein homodimerization activity);GO:0046872(metal ion binding);GO:0050897(cobalt ion binding);GO:0051287(NAD …	00620(Pyruvate metabolism);00710(Carbon fixation in photosynthetic organisms);00710(Carbon fixation in photosynthetic organisms)	K00028	EC:1.1.1.39	Malic enzyme [Source:UniProtKB/TrEMBL;Acc:A0A287FDW4]	35.9746	32.0819	32.7816	2.00464	1.93722	2.59999	15.4143	3.9462	6.69578e-46	3.42177e-44	up	yes
MSTRG.14409	HORVU6Hr1G005960	HORVU6Hr1G005960.7;HORVU6Hr1G005960.4	GO:0000786(nucleosome);GO:0003677(DNA binding);GO:0005634(nucleus);GO:0005694(chromosome);GO:0046982(protein heterodimerization activity);GO:0046982(protein heterodimerization activity)	NA	NA	NA	Histone H2A [Source:UniProtKB/TrEMBL;Acc:A0A287T7V7]	33.466	49.5821	50.6052	0.115586	0.3857	0.565829	125.247	6.96863	7.3098e-46	3.7266e-44	up	yes
MSTRG.15536	HORVU6Hr1G063570	HORVU6Hr1G063570.1;HORVU6Hr1G063570.2	GO:0000166(nucleotide binding);GO:0004478(methionine adenosyltransferase activity);GO:0005524(ATP binding);GO:0006556(S-adenosylmethionine biosynthetic process);GO:0006730(one-carbon metabolic process);GO:0016740(transferase activity);GO:0046872(metal ion binding);GO:0046872(metal ion binding)	00270(Cysteine and methionine metabolism);00270(Cysteine and methionine metabolism)	K00789	EC:2.5.1.6	S-adenosylmethionine synthase [Source:UniProtKB/TrEMBL;Acc:F2CT05]	377.788	480.439	434.147	23.7873	31.8486	24.369	16.1537	4.01379	7.8965e-46	4.01607e-44	up	yes
MSTRG.4012	HORVU2Hr1G036930	HORVU2Hr1G036930.2;HORVU2Hr1G036930.1	GO:0006508(proteolysis);GO:0008233(peptidase activity);GO:0008234(cysteine-type peptidase activity);GO:0016787(hydrolase activity);GO:0016787(hydrolase activity)	NA	NA	NA		0.521623	1.05911	1.05696	30.3136	25.6451	24.1918	0.0329091	-4.92537	8.95127e-46	4.54165e-44	down	yes
MSTRG.2461	HORVU1Hr1G069990	HORVU1Hr1G069990.1	GO:0004842(ubiquitin-protein transferase activity);GO:0005515(protein binding);GO:0016567(protein ubiquitination)	NA	NA	NA	RING-type E3 ubiquitin transferase [Source:UniProtKB/TrEMBL;Acc:F2DFA0]	3.2616	2.31875	2.70877	29.5087	33.4614	37.2087	0.0827432	-3.59522	9.06177e-46	4.58677e-44	down	yes
MSTRG.17976	HORVU7Hr1G079530	HORVU7Hr1G079530.1;HORVU7Hr1G079530.4;HORVU7Hr1G079530.2;HORVU7Hr1G079530.3	NA	NA	NA	NA		125.934	116.254	113.794	7.05443	8.43739	8.80609	14.6507	3.8729	9.18985e-46	4.64055e-44	up	yes
MSTRG.9525	HORVU4Hr1G015670	HORVU4Hr1G015670.17;HORVU4Hr1G015670.16;HORVU4Hr1G015670.15;HORVU4Hr1G015670.13;HORVU4Hr1G015670.14;HORVU4Hr1G015670.10;HORVU4Hr1G015670.19;HORVU4Hr1G015670.1;HORVU4Hr1G015670.20;HORVU4Hr1G015670.2;HORVU4Hr1G015670.12;HORVU4Hr1G015670.18;HORVU4Hr1G015670.7;MSTRG.9525.5	GO:0046872(metal ion binding);GO:0046872(metal ion binding)	NA	NA	NA		0.653713	0.720964	0.859882	15.5969	9.98368	17.249	0.0521732	-4.26055	9.57996e-46	4.82608e-44	down	yes
MSTRG.11328	HORVU5Hr1G000740	HORVU5Hr1G000740.4;HORVU5Hr1G000740.11;HORVU5Hr1G000740.1;HORVU5Hr1G000740.5;HORVU5Hr1G000740.3;HORVU5Hr1G000740.10;HORVU5Hr1G000740.6;HORVU5Hr1G000740.9;HORVU5Hr1G000740.7;HORVU5Hr1G000740.2	NA	NA	NA	NA		36.9887	47.2584	42.8463	2.50953	2.97916	2.72693	15.4697	3.95138	9.65954e-46	4.85466e-44	up	yes
MSTRG.5962	HORVU2Hr1G113940	HORVU2Hr1G113940.5;HORVU2Hr1G113940.1;HORVU2Hr1G113940.2	GO:0003677(DNA binding);GO:0003700(DNA-binding transcription factor activity);GO:0005634(nucleus);GO:0006351(transcription, DNA-templated);GO:0006355(regulation of transcription, DNA-templated);GO:0006355(regulation of transcription, DNA-templated)	NA	NA	NA		0.797043	0.652849	0.544087	13.7523	12.5466	20.9736	0.0421806	-4.56728	9.8886e-46	4.95806e-44	down	yes
MSTRG.9213		MSTRG.9213.1	NA	NA	NA	NA		4.01119	3.85165	3.37935	37.522	38.0468	42.6569	0.0950908	-3.39455	1.01665e-45	5.08542e-44	down	yes
MSTRG.14889		MSTRG.14889.1	NA	NA	NA	NA		2.52257	1.36098	1.60497	52.6773	40.8733	42.6434	0.0402993	-4.6331	1.04106e-45	5.1953e-44	down	yes
MSTRG.15535	HORVU6Hr1G063560	HORVU6Hr1G063560.1	GO:0000166(nucleotide binding);GO:0004478(methionine adenosyltransferase activity);GO:0005524(ATP binding);GO:0005737(cytoplasm);GO:0006556(S-adenosylmethionine biosynthetic process);GO:0006730(one-carbon metabolic process);GO:0016740(transferase activity);GO:0046872(metal ion binding)	00270(Cysteine and methionine metabolism)	K00789	EC:2.5.1.6	S-adenosylmethionine synthase [Source:UniProtKB/TrEMBL;Acc:F2CT05]	337.717	428.625	388.422	21.7421	28.6756	21.782	15.994	3.99946	1.09038e-45	5.42867e-44	up	yes
MSTRG.10560	HORVU4Hr1G063350	HORVU4Hr1G063350.1	NA	04141(Protein processing in endoplasmic reticulum)	K13993	NA		0.380236	0.406905	0.418123	19.105	12.2512	17.584	0.0246273	-5.3436	1.16326e-45	5.77799e-44	down	yes
MSTRG.15941	HORVU6Hr1G078510	HORVU6Hr1G078510.1	GO:0003677(DNA binding);GO:0003700(DNA-binding transcription factor activity);GO:0005634(nucleus);GO:0006351(transcription, DNA-templated);GO:0006355(regulation of transcription, DNA-templated);GO:0016020(membrane);GO:0016021(integral component of membrane)	NA	NA	NA		0.0664955	0	0.0132881	14.0636	8.12894	17.5994	0.00200502	-8.96217	1.17134e-45	5.80453e-44	down	yes
MSTRG.12915	HORVU5Hr1G070040	HORVU5Hr1G070040.1;HORVU5Hr1G070040.2	GO:0009055(electron transfer activity);GO:0022900(electron transport chain);GO:0022900(electron transport chain)	NA	NA	NA		85.4239	78.0799	93.702	2.59134	4.2807	2.07423	28.7501	4.84549	1.2799e-45	6.32774e-44	up	yes
MSTRG.14134	HORVU5Hr1G119520	HORVU5Hr1G119520.1	GO:0005515(protein binding)	NA	NA	NA		0.496611	0.392231	0.19291	68.2717	88.6834	25.9757	0.00591346	-7.40178	1.49304e-45	7.36441e-44	down	yes
MSTRG.15352	HORVU6Hr1G055840	HORVU6Hr1G055840.2;HORVU6Hr1G055840.1;HORVU6Hr1G055840.10;HORVU6Hr1G055840.4;HORVU6Hr1G055840.5;HORVU6Hr1G055840.9;HORVU6Hr1G055840.8;HORVU6Hr1G055840.3;HORVU6Hr1G055840.14;HORVU6Hr1G055840.15;HORVU6Hr1G055840.17;HORVU6Hr1G055840.6	GO:0003984(acetolactate synthase activity);GO:0009082(branched-chain amino acid biosynthetic process);GO:0009082(branched-chain amino acid biosynthetic process)	00650(Butanoate metabolism);00660(C5-Branched dibasic acid metabolism);00290(Valine, leucine and isoleucine biosynthesis);00770(Pantothenate and CoA biosynthesis);00770(Pantothenate and CoA biosynthesis)	K01653	EC:2.2.1.6		29.9134	32.9859	35.5437	1.12434	1.62661	1.95919	20.9002	4.38545	1.61952e-45	7.96977e-44	up	yes
MSTRG.5915		MSTRG.5915.1	NA	NA	NA	NA		0.737886	1.50179	0.935978	36.7317	29.8341	33.8022	0.0316401	-4.9821	1.77034e-45	8.6746e-44	down	yes
MSTRG.6349	HORVU3Hr1G003400	HORVU3Hr1G003400.1	GO:0003677(DNA binding);GO:0003700(DNA-binding transcription factor activity);GO:0005634(nucleus);GO:0006351(transcription, DNA-templated);GO:0006355(regulation of transcription, DNA-templated)	04626(Plant-pathogen interaction)	K13434	NA	Predicted protein [Source:UniProtKB/TrEMBL;Acc:F2EDL6]	3.54678	2.9891	4.02268	45.6723	36.7821	47.4809	0.0812601	-3.62131	1.77091e-45	8.6746e-44	down	yes
MSTRG.2305	HORVU1Hr1G063700	HORVU1Hr1G063700.3;HORVU1Hr1G063700.18;HORVU1Hr1G063700.11;HORVU1Hr1G063700.12;HORVU1Hr1G063700.17;HORVU1Hr1G063700.7;HORVU1Hr1G063700.2;HORVU1Hr1G063700.1;HORVU1Hr1G063700.10;HORVU1Hr1G063700.5;HORVU1Hr1G063700.9;HORVU1Hr1G063700.6;HORVU1Hr1G063700.19;HORVU1Hr1G063700.8;HORVU1Hr1G063700.4;HORVU1Hr1G063700.13;HORVU1Hr1G063700.15	GO:0000166(nucleotide binding);GO:0000347(THO complex);GO:0003677(DNA binding);GO:0004386(helicase activity);GO:0005524(ATP binding);GO:0005634(nucleus);GO:0005829(cytosol);GO:0006260(DNA replication);GO:0006268(DNA unwinding involved in DNA replication);GO:0006270(DNA replication initiation);GO:0009793(embryo development ending in seed dormancy);GO:0010082(regulation of root meristem growth);GO:…	03030(DNA replication);03030(DNA replication)	K02540	EC:3.6.4.12	DNA helicase [Source:UniProtKB/TrEMBL;Acc:A0A287FYF3]	75.2045	96.2988	96.992	3.97476	5.41398	3.12981	21.4478	4.42276	2.03315e-45	9.93624e-44	up	yes
MSTRG.4248	HORVU2Hr1G047010	HORVU2Hr1G047010.3;HORVU2Hr1G047010.14;HORVU2Hr1G047010.28;HORVU2Hr1G047010.24;HORVU2Hr1G047010.31;HORVU2Hr1G047010.12;HORVU2Hr1G047010.30;HORVU2Hr1G047010.9;HORVU2Hr1G047010.21;HORVU2Hr1G047010.4;HORVU2Hr1G047010.17;HORVU2Hr1G047010.26;HORVU2Hr1G047010.18;HORVU2Hr1G047010.20;HORVU2Hr1G047010.2;HORVU2Hr1G047010.1;HORVU2Hr1G047010.8;HORVU2Hr1G047010.22;HORVU2Hr1G047010.15;HORVU2Hr1G047010.6;HORVU2…	GO:0005524(ATP binding);GO:0005524(ATP binding)	NA	NA	NA		7.13541	7.11736	7.5413	74.6234	62.0627	76.2277	0.102361	-3.28826	2.52456e-45	1.23095e-43	down	yes
MSTRG.11515	HORVU5Hr1G011650	HORVU5Hr1G011650.2;HORVU5Hr1G011650.1;HORVU5Hr1G011650.4	NA	NA	NA	NA		8.87826	9.95278	9.65779	0.176581	0.251113	0.197972	45.5335	5.50886	2.55114e-45	1.24107e-43	up	yes
MSTRG.507	HORVU0Hr1G019020	HORVU0Hr1G019020.1	GO:0005985(sucrose metabolic process);GO:0016157(sucrose synthase activity)	00500(Starch and sucrose metabolism)	K00695	EC:2.4.1.13		24.6909	16.0827	29.1914	0	0	0	inf	inf	2.59143e-45	1.25779e-43	up	yes
MSTRG.11486	HORVU5Hr1G010370	HORVU5Hr1G010370.5;HORVU5Hr1G010370.9;HORVU5Hr1G010370.2;HORVU5Hr1G010370.7;HORVU5Hr1G010370.1;HORVU5Hr1G010370.4;HORVU5Hr1G010370.6;HORVU5Hr1G010370.3	GO:0005515(protein binding);GO:0005515(protein binding)	03050(Proteasome);03050(Proteasome)	K03063	NA		8.20692	7.27397	8.46947	0.237378	0.251189	0.236076	33.0512	5.04663	2.86698e-45	1.38836e-43	up	yes
MSTRG.9122	HORVU4Hr1G002360	HORVU4Hr1G002360.1;HORVU4Hr1G002360.5;HORVU4Hr1G002360.3;HORVU4Hr1G002360.2;HORVU4Hr1G002360.4	GO:0004553(hydrolase activity, hydrolyzing O-glycosyl compounds);GO:0005975(carbohydrate metabolic process);GO:0008152(metabolic process);GO:0016020(membrane);GO:0016021(integral component of membrane);GO:0016787(hydrolase activity);GO:0016798(hydrolase activity, acting on glycosyl bonds);GO:0016798(hydrolase activity, acting on glycosyl bonds)	00500(Starch and sucrose metabolism);00500(Starch and sucrose metabolism)	K19893	EC:3.2.1.39		0.213409	0.282031	0.297048	6.32455	6.82303	7.8165	0.0378022	-4.72539	3.3329e-45	1.61032e-43	down	yes
MSTRG.11765	HORVU5Hr1G020400	HORVU5Hr1G020400.11;HORVU5Hr1G020400.9;HORVU5Hr1G020400.17;HORVU5Hr1G020400.5;HORVU5Hr1G020400.2;HORVU5Hr1G020400.3;HORVU5Hr1G020400.16;HORVU5Hr1G020400.15;HORVU5Hr1G020400.4;HORVU5Hr1G020400.7;HORVU5Hr1G020400.1;HORVU5Hr1G020400.14	GO:0003993(acid phosphatase activity);GO:0016311(dephosphorylation);GO:0016787(hydrolase activity);GO:0046872(metal ion binding);GO:0046872(metal ion binding)	NA	NA	NA	Purple acid phosphatase [Source:UniProtKB/TrEMBL;Acc:F2D5X1]	19.8711	17.3737	17.0508	0.830041	1.02336	0.748983	20.8638	4.38293	3.70282e-45	1.78499e-43	up	yes
MSTRG.16933	HORVU7Hr1G032340	HORVU7Hr1G032340.4;MSTRG.16933.3;HORVU7Hr1G032340.3;HORVU7Hr1G032340.1;HORVU7Hr1G032340.2	NA	NA	NA	NA		250.133	189.407	201.867	6.81212	11.9157	6.61416	25.31	4.66164	4.05412e-45	1.94992e-43	up	yes
MSTRG.8576	HORVU3Hr1G092600	HORVU3Hr1G092600.1;HORVU3Hr1G092600.4;HORVU3Hr1G092600.3;HORVU3Hr1G092600.2;HORVU3Hr1G092600.5	GO:0000166(nucleotide binding);GO:0003676(nucleic acid binding);GO:0004386(helicase activity);GO:0005524(ATP binding);GO:0016787(hydrolase activity);GO:0016787(hydrolase activity)	03040(Spliceosome);03040(Spliceosome)	K12823	EC:3.6.4.13	Predicted protein; Uncharacterized protein [Source:UniProtKB/TrEMBL;Acc:M0XA42]	17.4335	14.6483	17.1634	170.748	174.491	140.047	0.101477	-3.30078	4.40632e-45	2.11454e-43	down	yes
MSTRG.6755	HORVU3Hr1G023230	MSTRG.6755.19;HORVU3Hr1G023230.8;HORVU3Hr1G023230.14;HORVU3Hr1G023230.4;MSTRG.6755.18;HORVU3Hr1G023230.11;HORVU3Hr1G023230.12;HORVU3Hr1G023230.21;HORVU3Hr1G023230.10;HORVU3Hr1G023230.1;HORVU3Hr1G023230.2;MSTRG.6755.3	GO:0016740(transferase activity);GO:0016757(transferase activity, transferring glycosyl groups);GO:0016758(transferase activity, transferring hexosyl groups);GO:0016758(transferase activity, transferring hexosyl groups)	00944(Flavone and flavonol biosynthesis);00944(Flavone and flavonol biosynthesis)	K22771	EC:2.4.1.-	Glycosyltransferase [Source:UniProtKB/TrEMBL;Acc:A0A287KFK1]	2.7211	5.36874	3.93444	77.1378	70.6156	90.3833	0.0504932	-4.30777	4.95082e-45	2.37048e-43	down	yes
MSTRG.12910	HORVU5Hr1G069880	HORVU5Hr1G069880.1	GO:0005215(transporter activity);GO:0016020(membrane);GO:0016021(integral component of membrane)	00010(Glycolysis / Gluconeogenesis);00030(Pentose phosphate pathway);00051(Fructose and mannose metabolism);00052(Galactose metabolism);03018(RNA degradation)	K00850	EC:2.7.1.11		7.50007	5.05864	4.84172	0	0	0	inf	inf	5.58746e-45	2.6693e-43	up	yes
MSTRG.5032	HORVU2Hr1G081920	HORVU2Hr1G081920.3;HORVU2Hr1G081920.2;HORVU2Hr1G081920.5;HORVU2Hr1G081920.10;HORVU2Hr1G081920.1;HORVU2Hr1G081920.9;HORVU2Hr1G081920.7	GO:0006629(lipid metabolic process);GO:0008081(phosphoric diester hydrolase activity);GO:0008081(phosphoric diester hydrolase activity)	00564(Glycerophospholipid metabolism);00564(Glycerophospholipid metabolism)	K01126	EC:3.1.4.46	Predicted protein [Source:UniProtKB/TrEMBL;Acc:F2CSF1]	9.75463	5.98052	6.48751	0.113784	0.149761	0.123334	57.4408	5.844	5.68942e-45	2.71192e-43	up	yes
MSTRG.6285	HORVU3Hr1G000140	HORVU3Hr1G000140.3;HORVU3Hr1G000140.11;HORVU3Hr1G000140.4;HORVU3Hr1G000140.1;HORVU3Hr1G000140.2;HORVU3Hr1G000140.12	NA	NA	NA	NA		0.692239	0.400784	0.338725	14.9826	12.2745	15.1838	0.0337351	-4.8896	5.92281e-45	2.81685e-43	down	yes
MSTRG.15373	HORVU6Hr1G056570	HORVU6Hr1G056570.3;HORVU6Hr1G056570.1	NA	NA	NA	NA		0.586413	0.239227	0.244581	23.2188	20.6734	41.1302	0.0125875	-6.31186	7.50132e-45	3.55961e-43	down	yes
MSTRG.18738		MSTRG.18738.1	NA	NA	NA	NA		242.995	153.707	132.4	2.37717	5.28906	3.48846	47.4332	5.56783	7.64069e-45	3.61767e-43	up	yes
MSTRG.13457	HORVU5Hr1G093400	HORVU5Hr1G093400.1;HORVU5Hr1G093400.4;HORVU5Hr1G093400.3;HORVU5Hr1G093400.5	GO:0003779(actin binding);GO:0003779(actin binding)	NA	NA	NA		17.6167	15.8153	16.8604	1.25569	1.1359	1.3033	13.6113	3.76673	7.73818e-45	3.65569e-43	up	yes
MSTRG.13384	HORVU5Hr1G089980	HORVU5Hr1G089980.1;HORVU5Hr1G089980.3;HORVU5Hr1G089980.8;HORVU5Hr1G089980.2;HORVU5Hr1G089980.4;HORVU5Hr1G089980.5;HORVU5Hr1G089980.10;HORVU5Hr1G089980.7;HORVU5Hr1G089980.11	GO:0003676(nucleic acid binding);GO:0003723(RNA binding);GO:0005634(nucleus);GO:0006397(mRNA processing);GO:0008380(RNA splicing);GO:0008380(RNA splicing)	03040(Spliceosome);03040(Spliceosome)	K12837	NA		7.40943	8.03928	6.93593	88.9086	69.2327	92.7158	0.0892326	-3.48629	7.92211e-45	3.73428e-43	down	yes
MSTRG.8999	HORVU3Hr1G115940	HORVU3Hr1G115940.1;HORVU3Hr1G115940.2;HORVU3Hr1G115940.4	NA	NA	NA	NA		5.01773	4.87698	3.80054	55.4735	49.3807	47.8747	0.0896703	-3.47923	8.26844e-45	3.88891e-43	down	yes
MSTRG.7769	HORVU3Hr1G067590	HORVU3Hr1G067590.15;MSTRG.7769.9;HORVU3Hr1G067590.9;HORVU3Hr1G067590.14;HORVU3Hr1G067590.8;HORVU3Hr1G067590.6;HORVU3Hr1G067590.7;HORVU3Hr1G067590.17;HORVU3Hr1G067590.13;HORVU3Hr1G067590.4;HORVU3Hr1G067590.11;MSTRG.7769.10;HORVU3Hr1G067590.1	NA	NA	NA	NA		0.499821	0.987186	0.508907	19.6867	15.5008	23.1239	0.0342286	-4.86866	8.41935e-45	3.95115e-43	down	yes
MSTRG.12870	HORVU5Hr1G068520	HORVU5Hr1G068520.1	GO:0005509(calcium ion binding)	04016(MAPK signaling pathway - plant);04070(Phosphatidylinositol signaling system);04626(Plant-pathogen interaction)	K02183	NA	Predicted protein [Source:UniProtKB/TrEMBL;Acc:F2E2V5]	79.6466	35.462	47.5653	0.065464	0.380842	0.336459	207.819	7.69919	8.92943e-45	4.18129e-43	up	yes
MSTRG.13097	HORVU5Hr1G077790	HORVU5Hr1G077790.11;MSTRG.13097.17;HORVU5Hr1G077790.1;HORVU5Hr1G077790.12;HORVU5Hr1G077790.2;HORVU5Hr1G077790.9;HORVU5Hr1G077790.8;HORVU5Hr1G077790.4;HORVU5Hr1G077790.17;HORVU5Hr1G077790.13;HORVU5Hr1G077790.18;HORVU5Hr1G077790.3;HORVU5Hr1G077790.10;HORVU5Hr1G077790.14	GO:0004553(hydrolase activity, hydrolyzing O-glycosyl compounds);GO:0005975(carbohydrate metabolic process);GO:0005975(carbohydrate metabolic process)	00500(Starch and sucrose metabolism);00460(Cyanoamino acid metabolism);00940(Phenylpropanoid biosynthesis);00940(Phenylpropanoid biosynthesis)	K01188	EC:3.2.1.21		4.38211	3.98057	3.99941	41.9448	51.7574	37.3947	0.0942974	-3.40664	1.21825e-44	5.69203e-43	down	yes
MSTRG.5230		MSTRG.5230.1	NA	NA	NA	NA		0.638777	0	0.157973	66.5408	57.3624	79.9278	0.00390888	-7.99903	1.25996e-44	5.87403e-43	down	yes
MSTRG.10994	HORVU4Hr1G079710	HORVU4Hr1G079710.2;HORVU4Hr1G079710.3;HORVU4Hr1G079710.5;HORVU4Hr1G079710.4;HORVU4Hr1G079710.1	GO:0015105(arsenite transmembrane transporter activity);GO:0015700(arsenite transport);GO:0016020(membrane);GO:0016021(integral component of membrane);GO:0055085(transmembrane transport);GO:0055085(transmembrane transport)	NA	NA	NA		3.34812	2.65562	2.46627	33.7855	31.7165	28.5792	0.0900287	-3.47347	1.27616e-44	5.93653e-43	down	yes
MSTRG.15002	HORVU6Hr1G035420	HORVU6Hr1G035420.2;HORVU6Hr1G035420.1;HORVU6Hr1G035420.4;HORVU6Hr1G035420.5;HORVU6Hr1G035420.3	GO:0008270(zinc ion binding);GO:0009809(lignin biosynthetic process);GO:0016491(oxidoreductase activity);GO:0045551(cinnamyl-alcohol dehydrogenase activity);GO:0046872(metal ion binding);GO:0055114(oxidation-reduction process);GO:0055114(oxidation-reduction process)	00940(Phenylpropanoid biosynthesis);00940(Phenylpropanoid biosynthesis)	K00083	EC:1.1.1.195		92.4103	117.906	99.4854	4.34482	5.09912	2.6434	25.6303	4.67978	1.33083e-44	6.17731e-43	up	yes
MSTRG.17095	HORVU7Hr1G039800	HORVU7Hr1G039800.2;HORVU7Hr1G039800.1	GO:0016740(transferase activity);GO:0016757(transferase activity, transferring glycosyl groups);GO:0016758(transferase activity, transferring hexosyl groups);GO:0016758(transferase activity, transferring hexosyl groups)	NA	NA	NA	Glycosyltransferase [Source:UniProtKB/TrEMBL;Acc:F2CX88]	26.4519	31.2314	29.6387	1.64468	1.58298	1.64115	17.9349	4.1647	1.37285e-44	6.3585e-43	up	yes
MSTRG.15672	HORVU6Hr1G068990	MSTRG.15672.2;HORVU6Hr1G068990.5;HORVU6Hr1G068990.3;HORVU6Hr1G068990.2;HORVU6Hr1G068990.10;MSTRG.15672.3;HORVU6Hr1G068990.1;HORVU6Hr1G068990.8;HORVU6Hr1G068990.9	GO:0005886(plasma membrane);GO:0005886(plasma membrane)	NA	NA	NA	Predicted protein [Source:UniProtKB/TrEMBL;Acc:F2CQ43]	2.29259	2.51463	2.54845	30.3171	25.7802	41.2037	0.0755971	-3.72552	1.44773e-44	6.69073e-43	down	yes
MSTRG.1878	HORVU1Hr1G049100	HORVU1Hr1G049100.2;HORVU1Hr1G049100.1	GO:0005515(protein binding);GO:0005515(protein binding)	00480(Glutathione metabolism);00480(Glutathione metabolism)	K00799	EC:2.5.1.18		4.13471	7.36173	9.84316	184.081	165.252	161.873	0.0417437	-4.5823	1.73123e-44	7.98356e-43	down	yes
MSTRG.4833		MSTRG.4833.1	NA	NA	NA	NA		8.09122	5.46367	9.36172	0	0	0	inf	inf	2.08872e-44	9.61128e-43	up	yes
MSTRG.8387	HORVU3Hr1G086380	HORVU3Hr1G086380.7;HORVU3Hr1G086380.3;HORVU3Hr1G086380.2;HORVU3Hr1G086380.11;HORVU3Hr1G086380.6;HORVU3Hr1G086380.9;HORVU3Hr1G086380.1;HORVU3Hr1G086380.4	NA	04144(Endocytosis);04144(Endocytosis)	K12471	NA	Predicted protein [Source:UniProtKB/TrEMBL;Acc:F2D4W0]	0.141879	0.279028	0.283186	6.96512	9.38579	11.0102	0.0257333	-5.28022	3.3183e-44	1.52362e-42	down	yes
MSTRG.1997		MSTRG.1997.1	NA	NA	NA	NA		12.5603	7.74388	12.1677	0	0	0	inf	inf	3.36581e-44	1.54211e-42	up	yes
MSTRG.1046	HORVU1Hr1G009140	HORVU1Hr1G009140.1	GO:0016020(membrane);GO:0016021(integral component of membrane)	NA	NA	NA		0.151818	0.376566	0.234745	18.3117	29.5648	37.2154	0.00896828	-6.80095	4.0518e-44	1.85241e-42	down	yes
MSTRG.6586	HORVU3Hr1G016320	HORVU3Hr1G016320.1	NA	NA	NA	NA		10.7857	7.96297	6.00443	117.481	115.544	141.417	0.0661066	-3.91906	4.37054e-44	1.99385e-42	down	yes
MSTRG.4140	HORVU2Hr1G042350	HORVU2Hr1G042350.3;HORVU2Hr1G042350.8;HORVU2Hr1G042350.1;HORVU2Hr1G042350.9;HORVU2Hr1G042350.7	GO:0016020(membrane);GO:0016021(integral component of membrane);GO:0016740(transferase activity);GO:0016757(transferase activity, transferring glycosyl groups);GO:0016760(cellulose synthase (UDP-forming) activity);GO:0030244(cellulose biosynthetic process);GO:0071555(cell wall organization);GO:0071555(cell wall organization)	NA	NA	NA		3.4252	3.18785	4.64715	0	0.0160544	0.0155447	356.346	8.47713	4.58757e-44	2.08838e-42	up	yes
MSTRG.7560	HORVU3Hr1G059230	HORVU3Hr1G059230.5;HORVU3Hr1G059230.2;HORVU3Hr1G059230.6	NA	NA	NA	NA		7.16356	6.72199	6.77774	0.263932	0.338006	0.229826	24.8427	4.63475	4.66939e-44	2.12108e-42	up	yes
MSTRG.17332		MSTRG.17332.1	NA	NA	NA	NA		2.44873	2.47834	2.23824	41.4061	33.5284	29.3305	0.0687221	-3.86308	4.97313e-44	2.25424e-42	down	yes
MSTRG.18480	HORVU7Hr1G100400	HORVU7Hr1G100400.2;HORVU7Hr1G100400.1	GO:0000786(nucleosome);GO:0003677(DNA binding);GO:0005634(nucleus);GO:0005694(chromosome);GO:0046982(protein heterodimerization activity);GO:0046982(protein heterodimerization activity)	NA	NA	NA	Histone H2A [Source:UniProtKB/TrEMBL;Acc:A0A287XKK4]	35.3661	35.7199	45.0323	0.870529	0.958264	1.32041	36.8724	5.20447	5.22107e-44	2.36159e-42	up	yes
MSTRG.17031	HORVU7Hr1G036970	HORVU7Hr1G036970.1	NA	NA	NA	NA		0.122777	0	0	19.5007	12.2724	21.4538	0.00230667	-8.75997	5.66098e-44	2.55513e-42	down	yes
MSTRG.15333		MSTRG.15333.2;MSTRG.15333.1	NA	NA	NA	NA		5.95462	5.73651	7.09487	91.9692	62.9203	69.1525	0.0838504	-3.57604	5.75467e-44	2.59192e-42	down	yes
MSTRG.2825	HORVU1Hr1G082310	HORVU1Hr1G082310.1	GO:0003677(DNA binding);GO:0003700(DNA-binding transcription factor activity);GO:0005634(nucleus);GO:0006351(transcription, DNA-templated);GO:0006355(regulation of transcription, DNA-templated);GO:0010087(phloem or xylem histogenesis);GO:0010200(response to chitin);GO:0010928(regulation of auxin mediated signaling pathway);GO:0050832(defense response to fungus);GO:0051301(cell division);GO:009035…	NA	NA	NA		0	0.02126	0	5.58601	5.07591	13.5394	0.000878465	-10.1527	6.46546e-44	2.90591e-42	down	yes
MSTRG.12954	HORVU5Hr1G072160	HORVU5Hr1G072160.1	NA	NA	NA	NA		0.402048	0.247171	0.395301	16.5219	30.0375	28.7559	0.0138686	-6.17203	8.93884e-44	4.00909e-42	down	yes
MSTRG.2926	HORVU1Hr1G087130	HORVU1Hr1G087130.1;HORVU1Hr1G087130.2	GO:0004497(monooxygenase activity);GO:0005506(iron ion binding);GO:0016020(membrane);GO:0016021(integral component of membrane);GO:0016491(oxidoreductase activity);GO:0016705(oxidoreductase activity, acting on paired donors, with incorporation or reduction of molecular oxygen);GO:0020037(heme binding);GO:0046872(metal ion binding);GO:0055114(oxidation-reduction process);GO:0055114(oxidation-reduc…	NA	NA	NA		0.2427	0.635283	0.254868	18.1548	18.6626	21.6874	0.0193634	-5.69052	9.23454e-44	4.13299e-42	down	yes
MSTRG.13605	HORVU5Hr1G097500	HORVU5Hr1G097500.3;HORVU5Hr1G097500.4;HORVU5Hr1G097500.2;HORVU5Hr1G097500.1	GO:0003676(nucleic acid binding);GO:0003676(nucleic acid binding)	NA	NA	NA		2.0243	1.58566	1.5883	21.5141	31.1727	24.8536	0.0670393	-3.89885	9.72893e-44	4.34511e-42	down	yes
MSTRG.5461	HORVU2Hr1G096360	HORVU2Hr1G096360.1;HORVU2Hr1G096360.16	GO:0015267(channel activity);GO:0016020(membrane);GO:0016021(integral component of membrane);GO:0055085(transmembrane transport);GO:0055085(transmembrane transport)	NA	NA	NA		25.2603	16.0905	15.9193	241.149	254.855	228.65	0.0790309	-3.66144	9.89955e-44	4.41204e-42	down	yes
MSTRG.1729	HORVU1Hr1G043500	HORVU1Hr1G043500.1;HORVU1Hr1G043500.2;HORVU1Hr1G043500.3	NA	04141(Protein processing in endoplasmic reticulum);04120(Ubiquitin mediated proteolysis);03420(Nucleotide excision repair);03420(Nucleotide excision repair)	K03868	EC:2.3.2.32		14.2883	6.93078	7.57708	0	0	0	inf	inf	1.1316e-43	5.0328e-42	up	yes
MSTRG.15924	HORVU6Hr1G077930	HORVU6Hr1G077930.1;HORVU6Hr1G077930.2	NA	NA	NA	NA		0.913797	2.16672	1.40318	46.1638	54.8811	35.8197	0.0327601	-4.93192	1.26155e-43	5.59903e-42	down	yes
MSTRG.12337	HORVU5Hr1G047540	MSTRG.12337.51;MSTRG.12337.47;HORVU5Hr1G047540.50;HORVU5Hr1G047540.14;HORVU5Hr1G047540.45;HORVU5Hr1G047540.47;HORVU5Hr1G047540.17;HORVU5Hr1G047540.28;HORVU5Hr1G047540.8;HORVU5Hr1G047540.29;HORVU5Hr1G047540.34;HORVU5Hr1G047540.20;HORVU5Hr1G047540.9;HORVU5Hr1G047540.21;HORVU5Hr1G047540.6;HORVU5Hr1G047540.36;HORVU5Hr1G047540.19;HORVU5Hr1G047540.25;HORVU5Hr1G047540.30;HORVU5Hr1G047540.23;HORVU5Hr1G04…	GO:0006855(drug transmembrane transport);GO:0015238(drug transmembrane transporter activity);GO:0015297(antiporter activity);GO:0016020(membrane);GO:0016021(integral component of membrane);GO:0055085(transmembrane transport);GO:0055085(transmembrane transport)	NA	NA	NA		0.583066	0.410914	0.436139	5.11191	6.13066	6.55976	0.0803333	-3.63786	1.38006e-43	6.11223e-42	down	yes
MSTRG.15715	HORVU6Hr1G070450	HORVU6Hr1G070450.1;HORVU6Hr1G070450.2;HORVU6Hr1G070450.3	GO:0016020(membrane);GO:0016021(integral component of membrane);GO:0022857(transmembrane transporter activity);GO:0055085(transmembrane transport);GO:0055085(transmembrane transport)	NA	NA	NA		34.4707	49.4717	34.9735	629.227	508.816	448.207	0.0749666	-3.73761	1.4324e-43	6.33085e-42	down	yes
MSTRG.2732	HORVU1Hr1G079290;HORVU1Hr1G079280	HORVU1Hr1G079290.2;HORVU1Hr1G079280.2;HORVU1Hr1G079290.1;HORVU1Hr1G079280.1;MSTRG.2732.2;MSTRG.2732.8	NA	NA	NA	NA		28.9718	38.7827	33.6964	342.603	308.529	360.998	0.100235	-3.31854	1.53868e-43	6.78648e-42	down	yes
MSTRG.10374	HORVU4Hr1G057210	MSTRG.10374.1;HORVU4Hr1G057210.3;HORVU4Hr1G057210.1;HORVU4Hr1G057210.2	GO:0004601(peroxidase activity);GO:0006979(response to oxidative stress);GO:0016491(oxidoreductase activity);GO:0016688(L-ascorbate peroxidase activity);GO:0020037(heme binding);GO:0055114(oxidation-reduction process);GO:0098869(cellular oxidant detoxification);GO:0098869(cellular oxidant detoxification)	00053(Ascorbate and aldarate metabolism);00480(Glutathione metabolism);00480(Glutathione metabolism)	K00434	EC:1.11.1.11		1261.1	1460.08	1321.56	84.6014	88.825	54.4304	17.7424	4.14913	1.65562e-43	7.28711e-42	up	yes
MSTRG.6683	HORVU3Hr1G020500;HORVU3Hr1G020520	HORVU3Hr1G020500.1;HORVU3Hr1G020520.5;HORVU3Hr1G020520.6;HORVU3Hr1G020520.1;MSTRG.6683.3;HORVU3Hr1G020520.2;MSTRG.6683.1;HORVU3Hr1G020520.4;HORVU3Hr1G020520.3;MSTRG.6683.5	NA	04141(Protein processing in endoplasmic reticulum);04141(Protein processing in endoplasmic reticulum)	K13993	NA		3.45892	3.29226	2.36618	32.7451	40.6552	34.7252	0.084322	-3.56795	1.7057e-43	7.49206e-42	down	yes
MSTRG.18815	HORVU7Hr1G117370	HORVU7Hr1G117370.2;HORVU7Hr1G117370.3;HORVU7Hr1G117370.6;HORVU7Hr1G117370.1;HORVU7Hr1G117370.7;HORVU7Hr1G117370.4;HORVU7Hr1G117370.5	NA	04144(Endocytosis);04144(Endocytosis)	K19366	NA		3.13558	2.98085	2.72385	37.2832	37.7522	63.1432	0.0639772	-3.9663	2.54874e-43	1.11719e-41	down	yes
MSTRG.5541	HORVU2Hr1G098940	HORVU2Hr1G098940.2;HORVU2Hr1G098940.3;HORVU2Hr1G098940.1;HORVU2Hr1G098940.5;HORVU2Hr1G098940.7;HORVU2Hr1G098940.14;HORVU2Hr1G098940.12;HORVU2Hr1G098940.4;HORVU2Hr1G098940.15;HORVU2Hr1G098940.16;HORVU2Hr1G098940.19;HORVU2Hr1G098940.10;HORVU2Hr1G098940.11;HORVU2Hr1G098940.9	GO:0006811(ion transport);GO:0006813(potassium ion transport);GO:0015079(potassium ion transmembrane transporter activity);GO:0016020(membrane);GO:0016021(integral component of membrane);GO:0071805(potassium ion transmembrane transport);GO:0071805(potassium ion transmembrane transport)	NA	NA	NA	Potassium transporter [Source:UniProtKB/TrEMBL;Acc:F2E6Q6]	1.43347	1.95923	1.45111	21.9102	18.8267	18.5562	0.0816926	-3.61365	2.58341e-43	1.13006e-41	down	yes
MSTRG.8793	HORVU3Hr1G105110	MSTRG.8793.1	NA	NA	NA	NA		10.2013	10.6405	12.1732	153.75	125.591	216.666	0.0665617	-3.90916	2.64522e-43	1.15472e-41	down	yes
MSTRG.8823	HORVU3Hr1G107240	MSTRG.8823.6;HORVU3Hr1G107240.6;HORVU3Hr1G107240.1;HORVU3Hr1G107240.3;HORVU3Hr1G107240.8;HORVU3Hr1G107240.10;HORVU3Hr1G107240.5;HORVU3Hr1G107240.7;HORVU3Hr1G107240.2;HORVU3Hr1G107240.4;HORVU3Hr1G107240.9	GO:0016020(membrane);GO:0016021(integral component of membrane);GO:0016021(integral component of membrane)	NA	NA	NA		1.14947	2.48631	1.59417	35.249	35.7478	45.5324	0.044881	-4.47775	2.99586e-43	1.3051e-41	down	yes
MSTRG.16551		MSTRG.16551.1	NA	NA	NA	NA		16.9282	52.5657	35.5303	0.051545	0.187502	0.068082	341.955	8.41766	3.62487e-43	1.57589e-41	up	yes
MSTRG.3367	HORVU2Hr1G011040	HORVU2Hr1G011040.1;HORVU2Hr1G011040.10;HORVU2Hr1G011040.7;HORVU2Hr1G011040.16;HORVU2Hr1G011040.6;HORVU2Hr1G011040.3;HORVU2Hr1G011040.12	GO:0004842(ubiquitin-protein transferase activity);GO:0005515(protein binding);GO:0016567(protein ubiquitination);GO:0016740(transferase activity);GO:0016740(transferase activity)	04120(Ubiquitin mediated proteolysis);04120(Ubiquitin mediated proteolysis)	K10590	EC:2.3.2.26		26.6999	24.4995	25.5887	266.108	222.165	210.288	0.109923	-3.18543	3.93575e-43	1.70755e-41	down	yes
MSTRG.13401	HORVU5Hr1G092160	HORVU5Hr1G092160.1;HORVU5Hr1G092160.3	GO:0009415(response to water);GO:0009415(response to water)	NA	NA	NA		1.48362	1.19462	2.04801	34.7492	57.5622	78.9962	0.0275893	-5.17975	4.12115e-43	1.78435e-41	down	yes
MSTRG.3192	HORVU2Hr1G002290	HORVU2Hr1G002290.5;MSTRG.3192.5;HORVU2Hr1G002290.1;MSTRG.3192.4;HORVU2Hr1G002290.3;HORVU2Hr1G002290.4;HORVU2Hr1G002290.2	NA	NA	NA	NA		2.63614	1.40326	1.70186	27.1661	30.0868	28.9259	0.0666203	-3.90789	4.1829e-43	1.80741e-41	down	yes
MSTRG.17355	HORVU7Hr1G051260	MSTRG.17355.4;HORVU7Hr1G051260.1;HORVU7Hr1G051260.8;HORVU7Hr1G051260.3;HORVU7Hr1G051260.4;HORVU7Hr1G051260.6;HORVU7Hr1G051260.5	GO:0004420(hydroxymethylglutaryl-CoA reductase (NADPH) activity);GO:0005783(endoplasmic reticulum);GO:0005789(endoplasmic reticulum membrane);GO:0008299(isoprenoid biosynthetic process);GO:0015936(coenzyme A metabolic process);GO:0016020(membrane);GO:0016021(integral component of membrane);GO:0016491(oxidoreductase activity);GO:0016616(oxidoreductase activity, acting on the CH-OH group of donors,…	00900(Terpenoid backbone biosynthesis);00900(Terpenoid backbone biosynthesis)	K00021	EC:1.1.1.34	3-hydroxy-3-methylglutaryl coenzyme A reductase [Source:UniProtKB/TrEMBL;Acc:A0A287WGX1]	2.03019	2.0172	2.3546	22.8058	18.9708	21.0363	0.101922	-3.29447	4.43981e-43	1.91452e-41	down	yes
MSTRG.10440	HORVU4Hr1G059280	HORVU4Hr1G059280.1	NA	NA	NA	NA		0.448174	0.840535	0.432356	37.9498	52.8818	59.7682	0.0114281	-6.45128	4.78252e-43	2.05813e-41	down	yes
MSTRG.3563	HORVU2Hr1G019730	HORVU2Hr1G019730.1;HORVU2Hr1G019730.5;HORVU2Hr1G019730.17;HORVU2Hr1G019730.12;HORVU2Hr1G019730.13;HORVU2Hr1G019730.15;HORVU2Hr1G019730.9;HORVU2Hr1G019730.18;HORVU2Hr1G019730.6;HORVU2Hr1G019730.4;HORVU2Hr1G019730.14;HORVU2Hr1G019730.16;MSTRG.3563.1;HORVU2Hr1G019730.3;HORVU2Hr1G019730.2;HORVU2Hr1G019730.10	GO:0000166(nucleotide binding);GO:0005515(protein binding);GO:0005524(ATP binding);GO:0005524(ATP binding)	03013(RNA transport);03013(RNA transport)	K03231	NA		29.3913	27.5276	30.7822	278.191	250.494	234.895	0.114855	-3.12211	4.87248e-43	2.09261e-41	down	yes
MSTRG.17334	HORVU7Hr1G050540	HORVU7Hr1G050540.2	NA	NA	NA	NA		22.682	16.7576	17.1609	249.786	189.819	203.936	0.0879516	-3.50715	6.64044e-43	2.84615e-41	down	yes
MSTRG.7236	HORVU3Hr1G045480	HORVU3Hr1G045480.1;HORVU3Hr1G045480.5;HORVU3Hr1G045480.3;HORVU3Hr1G045480.11;HORVU3Hr1G045480.6;HORVU3Hr1G045480.9;HORVU3Hr1G045480.2;HORVU3Hr1G045480.10;HORVU3Hr1G045480.7;HORVU3Hr1G045480.4	GO:0003824(catalytic activity);GO:0003855(3-dehydroquinate dehydratase activity);GO:0004764(shikimate 3-dehydrogenase (NADP+) activity);GO:0019632(shikimate metabolic process);GO:0050661(NADP binding);GO:0055114(oxidation-reduction process);GO:0055114(oxidation-reduction process)	00400(Phenylalanine, tyrosine and tryptophan biosynthesis);00400(Phenylalanine, tyrosine and tryptophan biosynthesis)	K13832	EC:4.2.1.10;EC:1.1.1.25		48.0451	53.7483	53.7999	3.95757	4.52	4.22981	12.2443	3.61404	6.71885e-43	2.87397e-41	up	yes
MSTRG.15976	HORVU6Hr1G080160	HORVU6Hr1G080160.1;HORVU6Hr1G080160.3	GO:0000287(magnesium ion binding);GO:0004427(inorganic diphosphatase activity);GO:0005737(cytoplasm);GO:0006796(phosphate-containing compound metabolic process);GO:0006796(phosphate-containing compound metabolic process)	00190(Oxidative phosphorylation);00190(Oxidative phosphorylation)	K01507	EC:3.6.1.1	Predicted protein [Source:UniProtKB/TrEMBL;Acc:F2CVI3]	91.5995	93.2684	96.0051	6.1778	7.84759	7.5112	13.0417	3.70506	7.02597e-43	2.9993e-41	up	yes
MSTRG.2970	HORVU1Hr1G089380	HORVU1Hr1G089380.3;HORVU1Hr1G089380.2;HORVU1Hr1G089380.1;HORVU1Hr1G089380.7;HORVU1Hr1G089380.8;HORVU1Hr1G089380.10;HORVU1Hr1G089380.9;HORVU1Hr1G089380.6	GO:0004252(serine-type endopeptidase activity);GO:0006508(proteolysis);GO:0008233(peptidase activity);GO:0008236(serine-type peptidase activity);GO:0016787(hydrolase activity);GO:0016787(hydrolase activity)	NA	NA	NA	Predicted protein [Source:UniProtKB/TrEMBL;Acc:F2DI94]	12.2673	8.87651	14.8269	0	0.0644388	0.0608565	287.087	8.16535	8.42185e-43	3.58798e-41	up	yes
MSTRG.15689	HORVU6Hr1G069400	HORVU6Hr1G069400.5;HORVU6Hr1G069400.7;HORVU6Hr1G069400.3;HORVU6Hr1G069400.4;HORVU6Hr1G069400.2;HORVU6Hr1G069400.1;HORVU6Hr1G069400.10;HORVU6Hr1G069400.8	GO:0016616(oxidoreductase activity, acting on the CH-OH group of donors, NAD or NADP as acceptor);GO:0051287(NAD binding);GO:0055114(oxidation-reduction process);GO:0055114(oxidation-reduction process)	00630(Glyoxylate and dicarboxylate metabolism);00340(Histidine metabolism);00350(Tyrosine metabolism);00360(Phenylalanine metabolism);00400(Phenylalanine, tyrosine and tryptophan biosynthesis);00960(Tropane, piperidine and pyridine alkaloid biosynthesis);00960(Tropane, piperidine and pyridine alkaloid biosynthesis)	K00122;K00817	EC:1.17.1.9;EC:2.6.1.9		0.787507	0.623041	0.717002	8.95797	13.112	9.51883	0.0673515	-3.89215	9.88667e-43	4.20361e-41	down	yes
MSTRG.13656	HORVU5Hr1G099180;HORVU5Hr1G099200	HORVU5Hr1G099180.9;MSTRG.13656.12;HORVU5Hr1G099180.7;HORVU5Hr1G099180.2;HORVU5Hr1G099200.2;HORVU5Hr1G099200.5;HORVU5Hr1G099180.12;HORVU5Hr1G099180.6;HORVU5Hr1G099180.11;HORVU5Hr1G099200.4;HORVU5Hr1G099180.14	GO:0016020(membrane);GO:0016021(integral component of membrane);GO:0016021(integral component of membrane)	NA	NA	NA	Predicted protein [Source:UniProtKB/TrEMBL;Acc:F2D423]	1.50073	1.5301	1.49429	13.061	13.113	14.0173	0.11259	-3.15085	1.01429e-42	4.30396e-41	down	yes
MSTRG.6342	HORVU3Hr1G003050	MSTRG.6342.2;HORVU3Hr1G003050.2;HORVU3Hr1G003050.3;HORVU3Hr1G003050.1;HORVU3Hr1G003050.5	GO:0003824(catalytic activity);GO:0004351(glutamate decarboxylase activity);GO:0006536(glutamate metabolic process);GO:0016829(lyase activity);GO:0016831(carboxy-lyase activity);GO:0019752(carboxylic acid metabolic process);GO:0030170(pyridoxal phosphate binding);GO:0030170(pyridoxal phosphate binding)	00650(Butanoate metabolism);00250(Alanine, aspartate and glutamate metabolism);00410(beta-Alanine metabolism);00430(Taurine and hypotaurine metabolism);00430(Taurine and hypotaurine metabolism)	K01580	EC:4.1.1.15	Glutamate decarboxylase [Source:UniProtKB/TrEMBL;Acc:A0A287JYC4]	4.77717	4.29939	3.28381	42.3344	45.3379	55.8089	0.0861463	-3.53707	1.14389e-42	4.84423e-41	down	yes
MSTRG.7576	HORVU3Hr1G059700	MSTRG.7576.3;HORVU3Hr1G059700.2;MSTRG.7576.4;MSTRG.7576.1;HORVU3Hr1G059700.26;HORVU3Hr1G059700.3;HORVU3Hr1G059700.1;HORVU3Hr1G059700.10;HORVU3Hr1G059700.23;HORVU3Hr1G059700.18;HORVU3Hr1G059700.6;HORVU3Hr1G059700.7;HORVU3Hr1G059700.21;HORVU3Hr1G059700.4;HORVU3Hr1G059700.24;HORVU3Hr1G059700.25;HORVU3Hr1G059700.11;HORVU3Hr1G059700.13;HORVU3Hr1G059700.9;HORVU3Hr1G059700.19;HORVU3Hr1G059700.16;HORVU3H…	GO:0005515(protein binding);GO:0005515(protein binding)	04144(Endocytosis);04144(Endocytosis)	K11866	EC:3.4.19.12		4.89546	4.31507	4.34902	43.8119	37.7312	41.0114	0.110641	-3.17604	1.28598e-42	5.43513e-41	down	yes
MSTRG.15141		MSTRG.15141.3;MSTRG.15141.1;MSTRG.15141.2	NA	NA	NA	NA		0.0554244	0.128694	0	21.7343	21.8439	57.3022	0.00182512	-9.0978	1.39956e-42	5.90343e-41	down	yes
MSTRG.5143	HORVU2Hr1G085360	HORVU2Hr1G085360.24;HORVU2Hr1G085360.5;HORVU2Hr1G085360.3;HORVU2Hr1G085360.16;HORVU2Hr1G085360.22;HORVU2Hr1G085360.4;HORVU2Hr1G085360.27;HORVU2Hr1G085360.12;HORVU2Hr1G085360.15;HORVU2Hr1G085360.14;HORVU2Hr1G085360.6;HORVU2Hr1G085360.28;HORVU2Hr1G085360.1;HORVU2Hr1G085360.30;HORVU2Hr1G085360.13;HORVU2Hr1G085360.8;HORVU2Hr1G085360.23;HORVU2Hr1G085360.17;HORVU2Hr1G085360.7;HORVU2Hr1G085360.2;HORVU2H…	GO:0005515(protein binding);GO:0005515(protein binding)	NA	NA	NA		21.5556	16.0376	15.1858	0.987091	0.621142	0.793829	21.9724	4.45762	1.40493e-42	5.91432e-41	up	yes
MSTRG.2175	HORVU1Hr1G059180	MSTRG.2175.14;HORVU1Hr1G059180.5;HORVU1Hr1G059180.2;HORVU1Hr1G059180.11;HORVU1Hr1G059180.12;HORVU1Hr1G059180.15;HORVU1Hr1G059180.10;HORVU1Hr1G059180.14;HORVU1Hr1G059180.4;HORVU1Hr1G059180.9;HORVU1Hr1G059180.16;HORVU1Hr1G059180.1;HORVU1Hr1G059180.6;HORVU1Hr1G059180.8;HORVU1Hr1G059180.7	GO:0003896(DNA primase activity);GO:0003899(DNA-directed 5'-3' RNA polymerase activity);GO:0006260(DNA replication);GO:0006269(DNA replication, synthesis of RNA primer);GO:0016740(transferase activity);GO:0016740(transferase activity)	00230(Purine metabolism);00240(Pyrimidine metabolism);03030(DNA replication);03030(DNA replication)	K02684	EC:2.7.7.-	DNA primase [Source:UniProtKB/TrEMBL;Acc:A0A287FT93]	12.9401	15.9703	18.5949	0.400253	0.643103	0.635435	28.2973	4.82259	1.66611e-42	6.99996e-41	up	yes
MSTRG.447	HORVU0Hr1G016780	HORVU0Hr1G016780.1;MSTRG.447.1	GO:0004497(monooxygenase activity);GO:0005506(iron ion binding);GO:0016491(oxidoreductase activity);GO:0016705(oxidoreductase activity, acting on paired donors, with incorporation or reduction of molecular oxygen);GO:0020037(heme binding);GO:0046872(metal ion binding);GO:0055114(oxidation-reduction process)	00906(Carotenoid biosynthesis)	K09843	EC:1.14.13.93		2.38301	3.53495	2.34648	34.6237	48.5069	59.7996	0.0578215	-4.11225	1.8573e-42	7.78784e-41	down	yes
MSTRG.15477	HORVU6Hr1G060990	HORVU6Hr1G060990.6;MSTRG.15477.4;HORVU6Hr1G060990.3;HORVU6Hr1G060990.7;HORVU6Hr1G060990.8;HORVU6Hr1G060990.1;HORVU6Hr1G060990.10;HORVU6Hr1G060990.9;HORVU6Hr1G060990.11;HORVU6Hr1G060990.4	GO:0006508(proteolysis);GO:0008233(peptidase activity);GO:0008233(peptidase activity)	NA	NA	NA		11.5649	15.0077	12.874	144.308	116.234	154.815	0.0949703	-3.39638	2.03903e-42	8.53303e-41	down	yes
MSTRG.6836	HORVU3Hr1G026920	MSTRG.6836.2;HORVU3Hr1G026920.1;HORVU3Hr1G026920.2;HORVU3Hr1G026920.3	GO:0005623(cell);GO:0006878(cellular copper ion homeostasis);GO:0046872(metal ion binding);GO:0046872(metal ion binding)	NA	NA	NA	Predicted protein [Source:UniProtKB/TrEMBL;Acc:F2EFN3]	3743.12	3488.04	2662.35	214.652	226.459	261.987	14.0713	3.81469	2.17808e-42	9.09703e-41	up	yes
MSTRG.3364	HORVU2Hr1G011060	HORVU2Hr1G011060.3;HORVU2Hr1G011060.2;HORVU2Hr1G011060.1	GO:0030001(metal ion transport);GO:0046872(metal ion binding);GO:0046872(metal ion binding)	NA	NA	NA		0.0771841	0.106197	0.203699	26.1588	17.6104	10.5154	0.00713056	-7.13177	2.72713e-42	1.13679e-40	down	yes
MSTRG.15795		MSTRG.15795.1;MSTRG.15795.2	NA	NA	NA	NA		0	0.015578	0.0420093	4.22341	3.19664	5.47165	0.004467	-7.80648	2.93564e-42	1.2213e-40	down	yes
MSTRG.8386	HORVU3Hr1G086310	HORVU3Hr1G086310.2;HORVU3Hr1G086310.13;HORVU3Hr1G086310.11;HORVU3Hr1G086310.1;HORVU3Hr1G086310.15;HORVU3Hr1G086310.16;HORVU3Hr1G086310.5;HORVU3Hr1G086310.18;HORVU3Hr1G086310.9;HORVU3Hr1G086310.6;HORVU3Hr1G086310.3;HORVU3Hr1G086310.8;HORVU3Hr1G086310.17;HORVU3Hr1G086310.12;HORVU3Hr1G086310.7	GO:0005975(carbohydrate metabolic process);GO:0006004(fucose metabolic process);GO:0016020(membrane);GO:0016021(integral component of membrane);GO:0016740(transferase activity);GO:0016757(transferase activity, transferring glycosyl groups);GO:0016757(transferase activity, transferring glycosyl groups)	NA	NA	NA		1.83431	2.02293	1.94956	24.4214	17.6722	20.9249	0.0921446	-3.43996	3.07733e-42	1.27775e-40	down	yes
MSTRG.12279	HORVU5Hr1G045770	HORVU5Hr1G045770.1;HORVU5Hr1G045770.2	GO:0003779(actin binding);GO:0005622(intracellular);GO:0015629(actin cytoskeleton);GO:0030042(actin filament depolymerization);GO:0030042(actin filament depolymerization)	NA	NA	NA		4.26307	4.92643	0.897978	690.197	554.141	576.972	0.00553858	-7.49627	3.70141e-42	1.53389e-40	down	yes
MSTRG.9571	HORVU4Hr1G017390	HORVU4Hr1G017390.11;HORVU4Hr1G017390.1;HORVU4Hr1G017390.10;HORVU4Hr1G017390.13;HORVU4Hr1G017390.4;HORVU4Hr1G017390.6;HORVU4Hr1G017390.2;HORVU4Hr1G017390.5;HORVU4Hr1G017390.12;HORVU4Hr1G017390.8;HORVU4Hr1G017390.14;HORVU4Hr1G017390.7;HORVU4Hr1G017390.9	GO:0004190(aspartic-type endopeptidase activity);GO:0006508(proteolysis);GO:0008233(peptidase activity);GO:0016787(hydrolase activity);GO:0016787(hydrolase activity)	NA	NA	NA		15.5437	17.8917	16.003	0.877666	0.909701	0.879638	18.537	4.21234	4.39234e-42	1.81667e-40	up	yes
MSTRG.7410	HORVU3Hr1G053060	HORVU3Hr1G053060.7;HORVU3Hr1G053060.3;HORVU3Hr1G053060.14;HORVU3Hr1G053060.6;HORVU3Hr1G053060.12;HORVU3Hr1G053060.19;HORVU3Hr1G053060.5;HORVU3Hr1G053060.1;HORVU3Hr1G053060.10;HORVU3Hr1G053060.15;HORVU3Hr1G053060.4;HORVU3Hr1G053060.18	GO:0016020(membrane);GO:0016021(integral component of membrane);GO:0016021(integral component of membrane)	NA	NA	NA		1.29538	1.17245	1.4528	16.2717	15.1842	26.1256	0.0680884	-3.87645	4.63362e-42	1.91274e-40	down	yes
MSTRG.8509	HORVU3Hr1G090370	HORVU3Hr1G090370.1	NA	NA	NA	NA		0.843377	0.727272	0.610359	26.5284	24.2963	32.0593	0.026314	-5.24803	6.06869e-42	2.50028e-40	down	yes
MSTRG.14177	HORVU5Hr1G120790	MSTRG.14177.5;HORVU5Hr1G120790.5;HORVU5Hr1G120790.4;HORVU5Hr1G120790.2;HORVU5Hr1G120790.10;HORVU5Hr1G120790.1;HORVU5Hr1G120790.9;HORVU5Hr1G120790.3	NA	NA	NA	NA		0.143113	0.308805	0.105283	17.2577	11.985	10.7483	0.0139332	-6.16533	6.48003e-42	2.66458e-40	down	yes
MSTRG.17864	HORVU7Hr1G075060	HORVU7Hr1G075060.4;HORVU7Hr1G075060.7;HORVU7Hr1G075060.3;HORVU7Hr1G075060.2;HORVU7Hr1G075060.1;HORVU7Hr1G075060.6	NA	NA	NA	NA		19.463	19.2984	23.8831	1.20931	0.884299	0.955993	20.5419	4.3605	6.81797e-42	2.79813e-40	up	yes
MSTRG.10484	HORVU4Hr1G060760	HORVU4Hr1G060760.1	NA	04141(Protein processing in endoplasmic reticulum)	K13993	NA		0.15961	0.050525	0.05248	12.7918	10.2161	11.9827	0.00750531	-7.05787	7.25795e-42	2.97296e-40	down	yes
MSTRG.15975	HORVU6Hr1G080120	HORVU6Hr1G080120.1;HORVU6Hr1G080120.2	NA	00190(Oxidative phosphorylation);00190(Oxidative phosphorylation)	K01507	EC:3.6.1.1		106.388	107.248	109.196	5.70702	7.65553	8.72244	14.6177	3.86965	7.74457e-42	3.16619e-40	up	yes
MSTRG.17234	HORVU7Hr1G046340	HORVU7Hr1G046340.1;MSTRG.17234.3;MSTRG.17234.1	NA	NA	NA	NA		1.66663	1.59406	1.52031	31.9386	76.6625	46.3037	0.0308641	-5.01792	7.76091e-42	3.16678e-40	down	yes
MSTRG.13140	HORVU5Hr1G079190	HORVU5Hr1G079190.1;HORVU5Hr1G079190.8;HORVU5Hr1G079190.2;HORVU5Hr1G079190.9;HORVU5Hr1G079190.6;HORVU5Hr1G079190.5;HORVU5Hr1G079190.4;HORVU5Hr1G079190.3	GO:0000785(chromatin);GO:0003676(nucleic acid binding);GO:0003723(RNA binding);GO:0006378(mRNA polyadenylation);GO:0009553(embryo sac development);GO:0009911(positive regulation of flower development);GO:0010228(vegetative to reproductive phase transition of meristem);GO:0016020(membrane);GO:0016021(integral component of membrane);GO:0031048(chromatin silencing by small RNA);GO:0031048(chromatin …	NA	NA	NA	Predicted protein [Source:UniProtKB/TrEMBL;Acc:F2DEH2]	7.68319	8.49244	7.18648	78.6404	64.3986	70.2378	0.109539	-3.19048	8.14986e-42	3.31798e-40	down	yes
MSTRG.10153	HORVU4Hr1G050210	MSTRG.10153.3;HORVU4Hr1G050210.2;HORVU4Hr1G050210.3;HORVU4Hr1G050210.1;HORVU4Hr1G050210.4;HORVU4Hr1G050210.5;HORVU4Hr1G050210.6	GO:0009506(plasmodesma);GO:0045735(nutrient reservoir activity);GO:0045735(nutrient reservoir activity)	NA	NA	NA	Predicted protein [Source:UniProtKB/TrEMBL;Acc:F2CYL7]	0.401216	1.30249	0.57522	34.9786	57.8007	49.2535	0.016045	-5.96173	8.16268e-42	3.31798e-40	down	yes
MSTRG.2797	HORVU1Hr1G081550	HORVU1Hr1G081550.1;HORVU1Hr1G081550.2	GO:0003824(catalytic activity);GO:0005975(carbohydrate metabolic process);GO:0006099(tricarboxylic acid cycle);GO:0016491(oxidoreductase activity);GO:0016616(oxidoreductase activity, acting on the CH-OH group of donors, NAD or NADP as acceptor);GO:0019752(carboxylic acid metabolic process);GO:0030060(L-malate dehydrogenase activity);GO:0055114(oxidation-reduction process);GO:0055114(oxidation-red…	00020(Citrate cycle (TCA cycle));00620(Pyruvate metabolism);00630(Glyoxylate and dicarboxylate metabolism);00710(Carbon fixation in photosynthetic organisms);00270(Cysteine and methionine metabolism);00270(Cysteine and methionine metabolism)	K00026	EC:1.1.1.37		136.088	184.208	146.498	1531.88	1399.27	1525.35	0.104745	-3.25505	8.58934e-42	3.48475e-40	down	yes
MSTRG.2107		MSTRG.2107.1	NA	NA	NA	NA		1.32037	1.45101	0.920429	19.814	17.3998	23.6712	0.0606358	-4.04369	9.0271e-42	3.65537e-40	down	yes
MSTRG.17177	HORVU7Hr1G043690	HORVU7Hr1G043690.3;HORVU7Hr1G043690.1	GO:0016020(membrane);GO:0016021(integral component of membrane);GO:0016740(transferase activity);GO:0016757(transferase activity, transferring glycosyl groups);GO:0016758(transferase activity, transferring hexosyl groups);GO:0016758(transferase activity, transferring hexosyl groups)	NA	NA	NA		10.4604	13.733	11.7478	0.161224	0.409154	0.240426	44.3278	5.47014	9.54378e-42	3.85725e-40	up	yes
MSTRG.2638	HORVU1Hr1G076190	HORVU1Hr1G076190.4;HORVU1Hr1G076190.5;HORVU1Hr1G076190.8;HORVU1Hr1G076190.2;HORVU1Hr1G076190.1;HORVU1Hr1G076190.6;HORVU1Hr1G076190.3	GO:0000166(nucleotide binding);GO:0005524(ATP binding);GO:0019538(protein metabolic process);GO:0019538(protein metabolic process)	NA	NA	NA	Predicted protein [Source:UniProtKB/TrEMBL;Acc:F2E1V5]	0.450535	0.519581	0.433826	10.615	6.90239	9.08954	0.0527659	-4.24425	1.0047e-41	4.05294e-40	down	yes
MSTRG.10416	HORVU4Hr1G058810	HORVU4Hr1G058810.1	GO:0000786(nucleosome);GO:0003677(DNA binding);GO:0005634(nucleus);GO:0005694(chromosome);GO:0046982(protein heterodimerization activity)	NA	NA	NA	Histone H2A [Source:UniProtKB/TrEMBL;Acc:A0A287P7S0]	62.7518	88.679	96.6983	1.03833	2.11881	2.44041	44.3282	5.47015	1.04363e-41	4.20198e-40	up	yes
HORVU7Hr1G057100	HORVU7Hr1G057100	HORVU7Hr1G057100.2;HORVU7Hr1G057100.4	GO:0004497(monooxygenase activity);GO:0005506(iron ion binding);GO:0016491(oxidoreductase activity);GO:0016705(oxidoreductase activity, acting on paired donors, with incorporation or reduction of molecular oxygen);GO:0020037(heme binding);GO:0046872(metal ion binding);GO:0055114(oxidation-reduction process);GO:0055114(oxidation-reduction process)	NA	NA	NA		0	0.0211386	0.0215669	3.00611	3.48139	3.74905	0.00417187	-7.90509	1.07079e-41	4.30319e-40	down	yes
MSTRG.14694		MSTRG.14694.1	NA	NA	NA	NA		0.036811	0.036212	0.016639	3.66461	4.82711	9.06458	0.00510711	-7.61328	1.07998e-41	4.33196e-40	down	yes
MSTRG.15027	HORVU6Hr1G036950	HORVU6Hr1G036950.10;HORVU6Hr1G036950.9;HORVU6Hr1G036950.4;HORVU6Hr1G036950.5;HORVU6Hr1G036950.1;HORVU6Hr1G036950.3;HORVU6Hr1G036950.2	GO:0003824(catalytic activity);GO:0006633(fatty acid biosynthetic process);GO:0016020(membrane);GO:0016021(integral component of membrane);GO:0016740(transferase activity);GO:0016746(transferase activity, transferring acyl groups);GO:0016747(transferase activity, transferring acyl groups other than amino-acyl groups);GO:0016747(transferase activity, transferring acyl groups other than amino-acyl …	00062(Fatty acid elongation);00062(Fatty acid elongation)	K15397	EC:2.3.1.199	3-ketoacyl-CoA synthase [Source:UniProtKB/TrEMBL;Acc:A0A287TXT3]	15.9561	16.1861	14.5467	116.867	133.91	134.839	0.121076	-3.04601	1.08697e-41	4.35175e-40	down	yes
MSTRG.5514	HORVU2Hr1G098340	HORVU2Hr1G098340.2;HORVU2Hr1G098340.4;HORVU2Hr1G098340.1	GO:0000786(nucleosome);GO:0003677(DNA binding);GO:0005634(nucleus);GO:0005694(chromosome);GO:0005730(nucleolus);GO:0005774(vacuolar membrane);GO:0005829(cytosol);GO:0005886(plasma membrane);GO:0006334(nucleosome assembly);GO:0009414(response to water deprivation);GO:0009506(plasmodesma);GO:0009507(chloroplast);GO:0009579(thylakoid);GO:0046982(protein heterodimerization activity);GO:0046982(protei…	NA	NA	NA	Histone H4 [Source:UniProtKB/TrEMBL;Acc:A0A287J3E0]	18.1358	25.6429	30.9888	0.821206	0.502003	0.458643	41.9605	5.39096	1.18051e-41	4.7174e-40	up	yes
MSTRG.10711	HORVU4Hr1G069280	HORVU4Hr1G069280.1;HORVU4Hr1G069280.8;HORVU4Hr1G069280.2;HORVU4Hr1G069280.5;HORVU4Hr1G069280.4;HORVU4Hr1G069280.6;MSTRG.10711.3;HORVU4Hr1G069280.3;MSTRG.10711.5;MSTRG.10711.7	GO:0003824(catalytic activity);GO:0004560(alpha-L-fucosidase activity);GO:0004560(alpha-L-fucosidase activity)	00511(Other glycan degradation);00511(Other glycan degradation)	K15923	EC:3.2.1.51		57.6619	54.9892	52.9404	3.99901	4.15573	5.19071	12.4081	3.63321	1.31757e-41	5.25519e-40	up	yes
MSTRG.5188	HORVU2Hr1G086920	HORVU2Hr1G086920.2;HORVU2Hr1G086920.1	GO:0016020(membrane);GO:0016021(integral component of membrane);GO:0055085(transmembrane transport);GO:0055085(transmembrane transport)	NA	NA	NA	Predicted protein [Source:UniProtKB/TrEMBL;Acc:F2DYE8]	1.2128	1.72643	1.50571	26.4003	17.3991	28.9075	0.061135	-4.03186	1.49081e-41	5.93504e-40	down	yes
MSTRG.7674	HORVU3Hr1G064080	MSTRG.7674.2;HORVU3Hr1G064080.1;HORVU3Hr1G064080.2;HORVU3Hr1G064080.6;HORVU3Hr1G064080.5;HORVU3Hr1G064080.7;HORVU3Hr1G064080.4	GO:0005506(iron ion binding);GO:0005634(nucleus);GO:0008270(zinc ion binding);GO:0010106(cellular response to iron ion starvation);GO:0060586(multicellular organismal iron ion homeostasis);GO:0061630(ubiquitin protein ligase activity);GO:0061630(ubiquitin protein ligase activity)	NA	NA	NA	Predicted protein [Source:UniProtKB/TrEMBL;Acc:F2DJA0]	4.63879	4.36613	4.35137	46.7103	34.9269	47.8052	0.103183	-3.27672	1.50944e-41	5.99799e-40	down	yes
MSTRG.8914		MSTRG.8914.1	NA	NA	NA	NA		40.3667	107.369	70.1609	1.60453	0.976785	1.28076	56.4194	5.81812	1.63236e-41	6.47432e-40	up	yes
MSTRG.11427		MSTRG.11427.1	NA	NA	NA	NA		14.6763	8.89798	7.77677	179.297	152.37	160.054	0.0637578	-3.97125	1.71539e-41	6.79097e-40	down	yes
MSTRG.18432		MSTRG.18432.1	NA	NA	NA	NA		12.6279	14.1008	19.7742	0.156551	0.298472	0.393023	54.8354	5.77703	1.83118e-41	7.23589e-40	up	yes
MSTRG.2463	HORVU1Hr1G070110	HORVU1Hr1G070110.9;HORVU1Hr1G070110.17;HORVU1Hr1G070110.2;HORVU1Hr1G070110.3;HORVU1Hr1G070110.6;HORVU1Hr1G070110.1;HORVU1Hr1G070110.4;HORVU1Hr1G070110.20;HORVU1Hr1G070110.14;HORVU1Hr1G070110.15;HORVU1Hr1G070110.29;HORVU1Hr1G070110.19;HORVU1Hr1G070110.8;HORVU1Hr1G070110.10;HORVU1Hr1G070110.28;HORVU1Hr1G070110.24;HORVU1Hr1G070110.12;HORVU1Hr1G070110.13;HORVU1Hr1G070110.18;HORVU1Hr1G070110.26;HORVU1…	GO:0000166(nucleotide binding);GO:0000347(THO complex);GO:0003677(DNA binding);GO:0004386(helicase activity);GO:0005524(ATP binding);GO:0005634(nucleus);GO:0006260(DNA replication);GO:0006270(DNA replication initiation);GO:0016020(membrane);GO:0016021(integral component of membrane);GO:0016787(hydrolase activity);GO:0042555(MCM complex);GO:0042555(MCM complex)	03030(DNA replication);03030(DNA replication)	K02541	EC:3.6.4.12		35.6486	43.9636	45.4623	2.85189	3.45203	2.65117	13.9669	3.80393	2.11914e-41	8.35823e-40	up	yes
MSTRG.7592	HORVU3Hr1G060430	HORVU3Hr1G060430.1;MSTRG.7592.9;MSTRG.7592.4;HORVU3Hr1G060430.7;MSTRG.7592.8;HORVU3Hr1G060430.3;HORVU3Hr1G060430.6;HORVU3Hr1G060430.9;HORVU3Hr1G060430.8;HORVU3Hr1G060430.10;HORVU3Hr1G060430.4;HORVU3Hr1G060430.5	GO:0016311(dephosphorylation);GO:0016791(phosphatase activity);GO:0016791(phosphatase activity)	NA	NA	NA		8.80984	8.43283	7.83646	85.9307	66.4519	82.0031	0.106999	-3.22433	2.15617e-41	8.48853e-40	down	yes
MSTRG.3918	HORVU2Hr1G033470	HORVU2Hr1G033470.6;HORVU2Hr1G033470.3;HORVU2Hr1G033470.1;HORVU2Hr1G033470.2;HORVU2Hr1G033470.4;HORVU2Hr1G033470.5;HORVU2Hr1G033470.9;HORVU2Hr1G033470.11;HORVU2Hr1G033470.7	NA	00500(Starch and sucrose metabolism);00500(Starch and sucrose metabolism)	K19892;K19891	EC:3.2.1.39		16.7383	15.5207	14.9752	0.806045	0.993067	0.987103	16.9528	4.08345	2.35327e-41	9.24736e-40	up	yes
MSTRG.15781	HORVU6Hr1G072870	MSTRG.15781.1	NA	NA	NA	NA		0	0	0.02992	7.99742	4.20563	5.39728	0.00169997	-9.20028	2.42411e-41	9.50816e-40	down	yes
MSTRG.13385	HORVU5Hr1G090000	MSTRG.13385.2;MSTRG.13385.3;HORVU5Hr1G090000.3;HORVU5Hr1G090000.1;HORVU5Hr1G090000.9;HORVU5Hr1G090000.2;HORVU5Hr1G090000.8;HORVU5Hr1G090000.5;HORVU5Hr1G090000.10	GO:0003676(nucleic acid binding);GO:0003723(RNA binding);GO:0005634(nucleus);GO:0006397(mRNA processing);GO:0008380(RNA splicing);GO:0008380(RNA splicing)	03040(Spliceosome);03040(Spliceosome)	K12837	NA	U2 snRNP auxiliary factor large subunit [Source:UniProtKB/TrEMBL;Acc:M0V209]	9.43583	7.81962	7.71562	92.8312	69.4893	93.3264	0.097678	-3.35582	2.51298e-41	9.83858e-40	down	yes
MSTRG.2373	HORVU1Hr1G066130	HORVU1Hr1G066130.1	GO:0000786(nucleosome);GO:0003677(DNA binding);GO:0005634(nucleus);GO:0005694(chromosome);GO:0046982(protein heterodimerization activity)	NA	NA	NA	Histone H2B [Source:UniProtKB/TrEMBL;Acc:A0A287G0H6]	9.2092	13.6067	14.4091	0.235974	0.259152	0.324491	45.4176	5.50518	2.76331e-41	1.07987e-39	up	yes
MSTRG.4082	HORVU2Hr1G039930	HORVU2Hr1G039930.1	NA	NA	NA	NA		40.3849	43.0617	45.2409	2.90636	2.57108	2.16818	16.8315	4.07309	2.81056e-41	1.09633e-39	up	yes
MSTRG.17965		MSTRG.17965.1	NA	NA	NA	NA		0	0.022966	0.045409	5.54617	3.88573	6.17427	0.00438128	-7.83443	2.8497e-41	1.10956e-39	down	yes
MSTRG.12625	HORVU5Hr1G058300	HORVU5Hr1G058300.1;HORVU5Hr1G058300.4;HORVU5Hr1G058300.3;HORVU5Hr1G058300.2	GO:0003824(catalytic activity);GO:0004805(trehalose-phosphatase activity);GO:0005992(trehalose biosynthetic process);GO:0016311(dephosphorylation);GO:0016787(hydrolase activity);GO:0016787(hydrolase activity)	00500(Starch and sucrose metabolism);00500(Starch and sucrose metabolism)	K01087	EC:3.1.3.12	Trehalose 6-phosphate phosphatase [Source:UniProtKB/TrEMBL;Acc:A0A287RD92]	14.6466	12.752	11.3244	121.26	107.166	113.036	0.113403	-3.14046	4.66663e-41	1.81367e-39	down	yes
MSTRG.10730	HORVU4Hr1G070150	HORVU4Hr1G070150.3;HORVU4Hr1G070150.2;HORVU4Hr1G070150.1;HORVU4Hr1G070150.7;HORVU4Hr1G070150.5	GO:0005741(mitochondrial outer membrane);GO:0008308(voltage-gated anion channel activity);GO:0015698(inorganic anion transport);GO:0055085(transmembrane transport);GO:0098656(anion transmembrane transport);GO:0098656(anion transmembrane transport)	NA	NA	NA	Predicted protein [Source:UniProtKB/TrEMBL;Acc:F2D8E6]	87.9393	87.6274	91.2322	7.27457	8.47822	6.54251	11.9666	3.58094	5.25176e-41	2.03736e-39	up	yes
MSTRG.2089	HORVU1Hr1G056530	HORVU1Hr1G056530.2;MSTRG.2089.4	GO:0000786(nucleosome);GO:0003677(DNA binding);GO:0005634(nucleus);GO:0005694(chromosome);GO:0046982(protein heterodimerization activity)	NA	NA	NA	Histone H2B [Source:UniProtKB/TrEMBL;Acc:A0A287FQR5]	33.2551	43.3866	51.9137	1.57112	1.9056	1.14758	27.7999	4.79701	6.24465e-41	2.41813e-39	up	yes
MSTRG.14302	HORVU6Hr1G000440	HORVU6Hr1G000440.3;HORVU6Hr1G000440.1;HORVU6Hr1G000440.5;HORVU6Hr1G000440.2	GO:0005886(plasma membrane);GO:0008643(carbohydrate transport);GO:0016020(membrane);GO:0016021(integral component of membrane);GO:0016021(integral component of membrane)	NA	NA	NA	Bidirectional sugar transporter SWEET [Source:UniProtKB/TrEMBL;Acc:M0URZ5]	30.3115	12.1273	13.7461	0.0725807	0.163252	0.0639107	187.443	7.55031	6.25638e-41	2.41826e-39	up	yes
MSTRG.2664	HORVU1Hr1G076950	HORVU1Hr1G076950.1	GO:0000166(nucleotide binding);GO:0005388(calcium-transporting ATPase activity);GO:0005524(ATP binding);GO:0006811(ion transport);GO:0006816(calcium ion transport);GO:0016020(membrane);GO:0016021(integral component of membrane);GO:0016787(hydrolase activity);GO:0070588(calcium ion transmembrane transport);GO:0099132(ATP hydrolysis coupled cation transmembrane transport)	NA	NA	NA	Calcium-transporting ATPase [Source:UniProtKB/TrEMBL;Acc:A0A287GBJ9]	0.060215	0.06414	0.10687	16.2129	4.32706	12.5817	0.00698107	-7.16234	6.318e-41	2.43709e-39	down	yes
MSTRG.3125	HORVU2Hr1G000090	HORVU2Hr1G000090.2;HORVU2Hr1G000090.1;HORVU2Hr1G000090.9;HORVU2Hr1G000090.8;HORVU2Hr1G000090.3;HORVU2Hr1G000090.6;HORVU2Hr1G000090.4;HORVU2Hr1G000090.7	GO:0003824(catalytic activity);GO:0004721(phosphoprotein phosphatase activity);GO:0004722(protein serine/threonine phosphatase activity);GO:0006470(protein dephosphorylation);GO:0016787(hydrolase activity);GO:0043169(cation binding);GO:0046872(metal ion binding);GO:0046872(metal ion binding)	04016(MAPK signaling pathway - plant);04075(Plant hormone signal transduction);04075(Plant hormone signal transduction)	K14497	EC:3.1.3.16		0.124281	0.107932	0.12255	4.37566	2.76081	5.40976	0.0282764	-5.14426	6.32801e-41	2.43709e-39	down	yes
MSTRG.18426		MSTRG.18426.1	NA	NA	NA	NA		4.38291	6.70871	7.93333	88.6568	84.0983	115.432	0.0660159	-3.92104	6.74109e-41	2.59148e-39	down	yes
MSTRG.3957		MSTRG.3957.1	NA	NA	NA	NA		1.15398	1.35774	1.57121	17.8448	18.5189	17.1978	0.076229	-3.71352	7.01693e-41	2.69265e-39	down	yes
MSTRG.13326	HORVU5Hr1G087340	HORVU5Hr1G087340.1;HORVU5Hr1G087340.3;MSTRG.13326.2;HORVU5Hr1G087340.7;HORVU5Hr1G087340.4;HORVU5Hr1G087340.5;HORVU5Hr1G087340.2	GO:0003677(DNA binding);GO:0005634(nucleus);GO:0005634(nucleus)	NA	NA	NA		14.4217	18.8225	22.0624	0.469901	0.404723	0.439942	42.0721	5.39479	7.29944e-41	2.79601e-39	up	yes
MSTRG.18601	HORVU7Hr1G107310	MSTRG.18601.7;MSTRG.18601.6;HORVU7Hr1G107310.1;HORVU7Hr1G107310.12;HORVU7Hr1G107310.5;HORVU7Hr1G107310.11;MSTRG.18601.1;HORVU7Hr1G107310.9;HORVU7Hr1G107310.2;HORVU7Hr1G107310.10	NA	NA	NA	NA		4.01878	4.92637	5.42463	49.7122	41.0765	53.5855	0.0995314	-3.3287	7.32061e-41	2.79908e-39	down	yes
MSTRG.1870	HORVU1Hr1G048860	HORVU1Hr1G048860.1	GO:0004664(prephenate dehydratase activity);GO:0009094(L-phenylalanine biosynthetic process)	00400(Phenylalanine, tyrosine and tryptophan biosynthesis)	K05359	EC:4.2.1.91;EC:4.2.1.51	Predicted protein [Source:UniProtKB/TrEMBL;Acc:F2CQS1]	39.7258	36.7253	34.7389	1.92843	2.85316	1.73355	17.0664	4.09309	7.51655e-41	2.86884e-39	up	yes
MSTRG.16580	HORVU7Hr1G014410	HORVU7Hr1G014410.2;HORVU7Hr1G014410.1;HORVU7Hr1G014410.3	NA	NA	NA	NA		10.9637	10.6394	10.1488	0.244909	0.403735	0.186233	38.0319	5.24914	8.90976e-41	3.39449e-39	up	yes
MSTRG.13409	HORVU5Hr1G092290	HORVU5Hr1G092290.13;HORVU5Hr1G092290.1;HORVU5Hr1G092290.15;HORVU5Hr1G092290.19;HORVU5Hr1G092290.12;MSTRG.13409.2;HORVU5Hr1G092290.4;HORVU5Hr1G092290.5;HORVU5Hr1G092290.7;HORVU5Hr1G092290.2;HORVU5Hr1G092290.14;HORVU5Hr1G092290.9;HORVU5Hr1G092290.3;HORVU5Hr1G092290.6	GO:0016020(membrane);GO:0016021(integral component of membrane);GO:0046872(metal ion binding);GO:0046872(metal ion binding)	NA	NA	NA		3.93985	6.57487	4.77549	79.7121	56.704	75.717	0.0720784	-3.79429	1.05949e-40	4.02927e-39	down	yes
MSTRG.9660	HORVU4Hr1G021700	MSTRG.9660.1	NA	NA	NA	NA		0.276743	0.595571	0.286129	15.6139	15.808	11.8893	0.026747	-5.22448	1.06379e-40	4.03843e-39	down	yes
MSTRG.1180	HORVU1Hr1G017830	HORVU1Hr1G017830.1	GO:0000786(nucleosome);GO:0003677(DNA binding);GO:0005634(nucleus);GO:0005694(chromosome);GO:0006334(nucleosome assembly);GO:0046982(protein heterodimerization activity)	NA	NA	NA	Histone H4 [Source:UniProtKB/TrEMBL;Acc:A0A287ES82]	15.7674	22.6526	23.214	0.117245	0.259373	0.333512	86.7926	6.4395	1.49599e-40	5.66904e-39	up	yes
MSTRG.15417	HORVU6Hr1G058740;HORVU6Hr1G058730	HORVU6Hr1G058740.1;MSTRG.15417.1;HORVU6Hr1G058740.3;HORVU6Hr1G058740.2;HORVU6Hr1G058730.1	GO:0005524(ATP binding);GO:0005634(nucleus);GO:0005737(cytoplasm);GO:0005773(vacuole);GO:0006325(chromatin organization);GO:0006338(chromatin remodeling);GO:0007623(circadian rhythm);GO:0009414(response to water deprivation);GO:0009416(response to light stimulus);GO:0009637(response to blue light);GO:0009638(phototropism);GO:0009646(response to absence of light);GO:0009785(blue light signaling pa…	04712(Circadian rhythm - plant);04712(Circadian rhythm - plant)	K12119	NA	Predicted protein [Source:UniProtKB/TrEMBL;Acc:F2CQC6]	8.4341	7.80115	8.56198	75.3392	60.9083	75.3047	0.117216	-3.09276	1.53505e-40	5.80669e-39	down	yes
MSTRG.2603		MSTRG.2603.2;MSTRG.2603.1	NA	NA	NA	NA		11.196	19.6118	19.7863	0	0	0.074198	681.88	9.41337	1.90018e-40	7.17511e-39	up	yes
MSTRG.3503	HORVU2Hr1G017450	HORVU2Hr1G017450.3;HORVU2Hr1G017450.2;HORVU2Hr1G017450.1;HORVU2Hr1G017450.5;HORVU2Hr1G017450.6;HORVU2Hr1G017450.4;HORVU2Hr1G017450.10;HORVU2Hr1G017450.7;HORVU2Hr1G017450.12	NA	NA	NA	NA		243.06	147.273	122.212	5.71565	8.04817	7.73528	23.8403	4.57533	2.13919e-40	8.06329e-39	up	yes
MSTRG.12529		MSTRG.12529.1	NA	NA	NA	NA		15.3835	14.5094	15.1071	0.512704	0.576442	0.777333	24.1095	4.59153	2.24255e-40	8.43794e-39	up	yes
MSTRG.12435	HORVU5Hr1G050970	MSTRG.12435.5;HORVU5Hr1G050970.9;HORVU5Hr1G050970.7;HORVU5Hr1G050970.5;HORVU5Hr1G050970.2;HORVU5Hr1G050970.3;HORVU5Hr1G050970.6;HORVU5Hr1G050970.4;HORVU5Hr1G050970.1	NA	NA	NA	NA		1.64257	1.56967	1.48671	29.1233	18.5742	41.9132	0.0524373	-4.25326	2.31318e-40	8.68834e-39	down	yes
MSTRG.10360	HORVU4Hr1G057000	HORVU4Hr1G057000.1;HORVU4Hr1G057000.2;HORVU4Hr1G057000.3	GO:0016020(membrane);GO:0016021(integral component of membrane);GO:0016021(integral component of membrane)	NA	NA	NA	Low temperature-induced protein lt101.1 [Source:UniProtKB/TrEMBL;Acc:M0VY60]	3.92024	2.6594	3.01804	52.8719	38.5939	47.2084	0.0692103	-3.85287	2.41584e-40	9.05791e-39	down	yes
MSTRG.8069	HORVU3Hr1G077030	MSTRG.8069.6;HORVU3Hr1G077030.7;HORVU3Hr1G077030.13;HORVU3Hr1G077030.10;HORVU3Hr1G077030.1;HORVU3Hr1G077030.11;HORVU3Hr1G077030.3;HORVU3Hr1G077030.14;HORVU3Hr1G077030.5;HORVU3Hr1G077030.12	GO:0000166(nucleotide binding);GO:0003951(NAD+ kinase activity);GO:0004143(diacylglycerol kinase activity);GO:0005524(ATP binding);GO:0006952(defense response);GO:0007165(signal transduction);GO:0007205(protein kinase C-activating G protein-coupled receptor signaling pathway);GO:0016301(kinase activity);GO:0016310(phosphorylation);GO:0016740(transferase activity);GO:0016740(transferase activity)	00561(Glycerolipid metabolism);00564(Glycerophospholipid metabolism);04070(Phosphatidylinositol signaling system);04070(Phosphatidylinositol signaling system)	K00901	EC:2.7.1.107	Diacylglycerol kinase [Source:UniProtKB/TrEMBL;Acc:F2DY02]	0.326319	0.452509	0.462773	6.26701	4.78385	6.18322	0.0720433	-3.79499	2.64555e-40	9.9017e-39	down	yes
MSTRG.10372	HORVU4Hr1G057170	HORVU4Hr1G057170.2;HORVU4Hr1G057170.5;HORVU4Hr1G057170.4;HORVU4Hr1G057170.1	GO:0004601(peroxidase activity);GO:0006979(response to oxidative stress);GO:0020037(heme binding);GO:0055114(oxidation-reduction process);GO:0098869(cellular oxidant detoxification);GO:0098869(cellular oxidant detoxification)	00053(Ascorbate and aldarate metabolism);00480(Glutathione metabolism);00480(Glutathione metabolism)	K00434	EC:1.11.1.11		459.002	445.038	467.731	34.2379	30.1479	19.6611	16.3215	4.0287	2.99304e-40	1.11826e-38	up	yes
MSTRG.2009	HORVU1Hr1G054210	HORVU1Hr1G054210.1;HORVU1Hr1G054210.5;HORVU1Hr1G054210.4;HORVU1Hr1G054210.3	GO:0005576(extracellular region);GO:0019953(sexual reproduction);GO:0019953(sexual reproduction)	NA	NA	NA	Predicted protein [Source:UniProtKB/TrEMBL;Acc:F2DVX9]	9.6303	17.2615	21.547	0.153446	0.160236	0.0703861	126.12	6.97866	3.08927e-40	1.15219e-38	up	yes
MSTRG.16699		MSTRG.16699.1	NA	NA	NA	NA		0.704596	1.45409	0.983441	21.8364	19.0074	24.0633	0.0484095	-4.36857	3.74704e-40	1.39507e-38	down	yes
MSTRG.6009	HORVU2Hr1G115640	HORVU2Hr1G115640.15;HORVU2Hr1G115640.11;HORVU2Hr1G115640.13;HORVU2Hr1G115640.14;HORVU2Hr1G115640.19;HORVU2Hr1G115640.2;HORVU2Hr1G115640.6;HORVU2Hr1G115640.17;HORVU2Hr1G115640.16;HORVU2Hr1G115640.1;HORVU2Hr1G115640.20;HORVU2Hr1G115640.12	GO:0004553(hydrolase activity, hydrolyzing O-glycosyl compounds);GO:0005975(carbohydrate metabolic process);GO:0016787(hydrolase activity);GO:0016787(hydrolase activity)	00520(Amino sugar and nucleotide sugar metabolism);00520(Amino sugar and nucleotide sugar metabolism)	K15920	EC:3.2.1.37		23.6613	19.0586	20.9029	1.24575	1.80592	1.4725	14.0628	3.81382	3.84978e-40	1.43081e-38	up	yes
MSTRG.3473	HORVU2Hr1G016100	HORVU2Hr1G016100.3;HORVU2Hr1G016100.2	GO:0003723(RNA binding);GO:0004652(polynucleotide adenylyltransferase activity);GO:0005634(nucleus);GO:0016020(membrane);GO:0016021(integral component of membrane);GO:0016779(nucleotidyltransferase activity);GO:0031123(RNA 3'-end processing);GO:0043631(RNA polyadenylation);GO:0043631(RNA polyadenylation)	03015(mRNA surveillance pathway);03015(mRNA surveillance pathway)	K14376	EC:2.7.7.19		0.169073	0.154912	0.269566	8.19232	8.32218	8.97139	0.0232894	-5.42418	3.90858e-40	1.45013e-38	down	yes
MSTRG.6369	HORVU3Hr1G003980	HORVU3Hr1G003980.2;HORVU3Hr1G003980.1	GO:0004867(serine-type endopeptidase inhibitor activity);GO:0005576(extracellular region);GO:0010466(negative regulation of peptidase activity);GO:0010951(negative regulation of endopeptidase activity);GO:0030414(peptidase inhibitor activity);GO:0030414(peptidase inhibitor activity)	NA	NA	NA		0.128302	0.162971	0.25553	9.0524	11.1895	11.5362	0.0172069	-5.86087	4.7425e-40	1.75646e-38	down	yes
MSTRG.2897	HORVU1Hr1G085640	HORVU1Hr1G085640.3;HORVU1Hr1G085640.6;HORVU1Hr1G085640.5;HORVU1Hr1G085640.2;HORVU1Hr1G085640.4;HORVU1Hr1G085640.10;HORVU1Hr1G085640.9;HORVU1Hr1G085640.7;HORVU1Hr1G085640.15;HORVU1Hr1G085640.12;HORVU1Hr1G085640.13;HORVU1Hr1G085640.1;HORVU1Hr1G085640.8	GO:0016020(membrane);GO:0016021(integral component of membrane);GO:0016021(integral component of membrane)	NA	NA	NA		0.305723	0.4545	0.640156	10.6052	11.4399	17.5633	0.0353556	-4.82192	5.18201e-40	1.9159e-38	down	yes
MSTRG.13845	HORVU5Hr1G109290	HORVU5Hr1G109290.1	GO:0005509(calcium ion binding)	NA	NA	NA		0.038587	0.034737	0.150869	7.81254	10.2438	10.3124	0.00790283	-6.98342	5.20214e-40	1.92e-38	down	yes
MSTRG.5499	HORVU2Hr1G097990	HORVU2Hr1G097990.1	GO:0000786(nucleosome);GO:0003677(DNA binding);GO:0005634(nucleus);GO:0005694(chromosome);GO:0005730(nucleolus);GO:0005774(vacuolar membrane);GO:0005829(cytosol);GO:0005886(plasma membrane);GO:0006334(nucleosome assembly);GO:0009414(response to water deprivation);GO:0009506(plasmodesma);GO:0009507(chloroplast);GO:0009579(thylakoid);GO:0046982(protein heterodimerization activity)	NA	NA	NA	Histone H4 [Source:UniProtKB/TrEMBL;Acc:A0A287J3C4]	21.2025	27.6511	30.8754	0.484048	0.699959	0.422054	49.6426	5.63351	5.22441e-40	1.92488e-38	up	yes
MSTRG.12280	HORVU5Hr1G045700	HORVU5Hr1G045700.8;HORVU5Hr1G045700.20;HORVU5Hr1G045700.1;HORVU5Hr1G045700.18;HORVU5Hr1G045700.17;HORVU5Hr1G045700.16;HORVU5Hr1G045700.2;HORVU5Hr1G045700.5;HORVU5Hr1G045700.4;HORVU5Hr1G045700.3;HORVU5Hr1G045700.19;HORVU5Hr1G045700.13;HORVU5Hr1G045700.7;HORVU5Hr1G045700.10	GO:0000139(Golgi membrane);GO:0005794(Golgi apparatus);GO:0016020(membrane);GO:0016021(integral component of membrane);GO:0016740(transferase activity);GO:0016757(transferase activity, transferring glycosyl groups);GO:0045489(pectin biosynthetic process);GO:0047262(polygalacturonate 4-alpha-galacturonosyltransferase activity);GO:0071555(cell wall organization);GO:0071555(cell wall organization)	00520(Amino sugar and nucleotide sugar metabolism);00520(Amino sugar and nucleotide sugar metabolism)	K13648	EC:2.4.1.43	Hexosyltransferase [Source:UniProtKB/TrEMBL;Acc:A0A287R165]	4.14359	2.85378	4.15473	0.109406	0.0592086	0.0997119	41.5617	5.37718	5.2416e-40	1.92788e-38	up	yes
MSTRG.6815	HORVU3Hr1G026120	HORVU3Hr1G026120.1;MSTRG.6815.1	GO:0016020(membrane);GO:0016021(integral component of membrane)	NA	NA	NA	Predicted protein [Source:UniProtKB/TrEMBL;Acc:F2CSZ1]	1.32104	2.25994	1.47136	23.7463	29.0859	29.3876	0.0614491	-4.02446	6.14856e-40	2.25755e-38	down	yes
MSTRG.10434	HORVU4Hr1G059130	HORVU4Hr1G059130.10;HORVU4Hr1G059130.9;HORVU4Hr1G059130.4;HORVU4Hr1G059130.2;HORVU4Hr1G059130.8;HORVU4Hr1G059130.7;HORVU4Hr1G059130.6;MSTRG.10434.10;HORVU4Hr1G059130.5;HORVU4Hr1G059130.11;HORVU4Hr1G059130.12	GO:0003824(catalytic activity);GO:0050662(coenzyme binding);GO:0050662(coenzyme binding)	00520(Amino sugar and nucleotide sugar metabolism);00520(Amino sugar and nucleotide sugar metabolism)	K08678	EC:4.1.1.35	Predicted protein [Source:UniProtKB/TrEMBL;Acc:F2D5Z0]	379.292	388.794	355.222	29.141	38.2693	29.5111	11.5899	3.53479	6.62666e-40	2.4289e-38	up	yes
MSTRG.17664	HORVU7Hr1G065140	HORVU7Hr1G065140.1	NA	03008(Ribosome biogenesis in eukaryotes)	K14544	NA		15.1473	15.4206	14.0637	115.116	110.329	128.125	0.126231	-2.98586	6.87218e-40	2.51455e-38	down	yes
MSTRG.3743	HORVU2Hr1G027470	HORVU2Hr1G027470.4;HORVU2Hr1G027470.3;HORVU2Hr1G027470.5;HORVU2Hr1G027470.2	GO:0004497(monooxygenase activity);GO:0005506(iron ion binding);GO:0016020(membrane);GO:0016021(integral component of membrane);GO:0016491(oxidoreductase activity);GO:0016705(oxidoreductase activity, acting on paired donors, with incorporation or reduction of molecular oxygen);GO:0020037(heme binding);GO:0046872(metal ion binding);GO:0055114(oxidation-reduction process);GO:0055114(oxidation-reduc…	NA	NA	NA		4.42002	5.96916	8.67276	95.0217	88.0903	83.0458	0.0716189	-3.80352	7.30164e-40	2.66711e-38	down	yes
MSTRG.17262	HORVU7Hr1G047700	HORVU7Hr1G047700.4;HORVU7Hr1G047700.1;HORVU7Hr1G047700.3;HORVU7Hr1G047700.2	GO:0005739(mitochondrion);GO:0008863(formate dehydrogenase (NAD+) activity);GO:0016491(oxidoreductase activity);GO:0016616(oxidoreductase activity, acting on the CH-OH group of donors, NAD or NADP as acceptor);GO:0042183(formate catabolic process);GO:0051287(NAD binding);GO:0055114(oxidation-reduction process);GO:0055114(oxidation-reduction process)	00630(Glyoxylate and dicarboxylate metabolism);00630(Glyoxylate and dicarboxylate metabolism)	K00122	EC:1.17.1.9	Formate dehydrogenase, mitochondrial [Source:UniProtKB/TrEMBL;Acc:F2CWR0]	309.153	261.801	260.527	25.8284	25.2642	26.2449	10.7513	3.42644	8.62316e-40	3.14442e-38	up	yes
MSTRG.3171		MSTRG.3171.1	NA	NA	NA	NA		3.96168	5.76787	3.76754	0	0	0	inf	inf	1.11987e-39	4.0766e-38	up	yes
MSTRG.12495	HORVU5Hr1G053020	HORVU5Hr1G053020.2;HORVU5Hr1G053020.1	GO:0009793(embryo development ending in seed dormancy);GO:0009793(embryo development ending in seed dormancy)	NA	NA	NA	Predicted protein [Source:UniProtKB/TrEMBL;Acc:F2EKQ3]	0.137147	0.261719	0.326927	8.39136	9.99511	12.1486	0.0237692	-5.39477	1.1331e-39	4.11769e-38	down	yes
MSTRG.10417	HORVU4Hr1G058840	HORVU4Hr1G058840.4;HORVU4Hr1G058840.5;HORVU4Hr1G058840.1;HORVU4Hr1G058840.2;HORVU4Hr1G058840.3	GO:0003824(catalytic activity);GO:0004042(acetyl-CoA:L-glutamate N-acetyltransferase activity);GO:0004358(glutamate N-acetyltransferase activity);GO:0006526(arginine biosynthetic process);GO:0008152(metabolic process);GO:0008652(cellular amino acid biosynthetic process);GO:0009507(chloroplast);GO:0009536(plastid);GO:0016740(transferase activity);GO:0016746(transferase activity, transferring acyl …	00220(Arginine biosynthesis);00220(Arginine biosynthesis)	K00620	EC:2.3.1.35;EC:2.3.1.1	Arginine biosynthesis bifunctional protein ArgJ, chloroplastic [Source:UniProtKB/TrEMBL;Acc:A0A287P7S5]	58.5642	56.1585	56.1637	4.06879	5.58533	4.45846	12.1088	3.59798	1.15895e-39	4.20446e-38	up	yes
MSTRG.7345	HORVU3Hr1G050450	HORVU3Hr1G050450.12;HORVU3Hr1G050450.17;HORVU3Hr1G050450.1;HORVU3Hr1G050450.18;HORVU3Hr1G050450.14;HORVU3Hr1G050450.23;HORVU3Hr1G050450.10;HORVU3Hr1G050450.16;HORVU3Hr1G050450.20;HORVU3Hr1G050450.2;HORVU3Hr1G050450.4;HORVU3Hr1G050450.21;HORVU3Hr1G050450.24;HORVU3Hr1G050450.22;HORVU3Hr1G050450.15;HORVU3Hr1G050450.3;HORVU3Hr1G050450.19;HORVU3Hr1G050450.11;HORVU3Hr1G050450.7;HORVU3Hr1G050450.6	GO:0004553(hydrolase activity, hydrolyzing O-glycosyl compounds);GO:0004565(beta-galactosidase activity);GO:0005975(carbohydrate metabolic process);GO:0008152(metabolic process);GO:0016020(membrane);GO:0016021(integral component of membrane);GO:0016787(hydrolase activity);GO:0016798(hydrolase activity, acting on glycosyl bonds);GO:0030246(carbohydrate binding);GO:0030246(carbohydrate binding)	00052(Galactose metabolism);00600(Sphingolipid metabolism);00531(Glycosaminoglycan degradation);00604(Glycosphingolipid biosynthesis - ganglio series);00511(Other glycan degradation);00511(Other glycan degradation)	K12309	EC:3.2.1.23	Beta-galactosidase [Source:UniProtKB/TrEMBL;Acc:A0A287L0J9]	4.71983	3.84101	4.32882	0.168819	0.15552	0.214459	23.923	4.58032	1.16694e-39	4.22624e-38	up	yes
MSTRG.9128		MSTRG.9128.1	NA	NA	NA	NA		5.76482	5.98852	4.9655	51.3481	44.9744	61.7501	0.105767	-3.24104	1.17727e-39	4.2564e-38	down	yes
MSTRG.2992	HORVU1Hr1G090080	MSTRG.2992.1;HORVU1Hr1G090080.10;HORVU1Hr1G090080.4;HORVU1Hr1G090080.1;HORVU1Hr1G090080.6	GO:0005515(protein binding);GO:0005515(protein binding)	04712(Circadian rhythm - plant);04712(Circadian rhythm - plant)	K16240	NA		7.48491	7.17477	7.41706	59.6297	52.0131	57.2751	0.130695	-2.93572	1.19382e-39	4.3089e-38	down	yes
MSTRG.5698		MSTRG.5698.1	NA	NA	NA	NA		1.09511	0.448364	0.409752	65.7496	123.465	38.876	0.0085634	-6.8676	1.19618e-39	4.31009e-38	down	yes
MSTRG.2485	HORVU1Hr1G071190	HORVU1Hr1G071190.2;MSTRG.2485.3	GO:0000786(nucleosome);GO:0003677(DNA binding);GO:0005634(nucleus);GO:0005694(chromosome);GO:0005730(nucleolus);GO:0005774(vacuolar membrane);GO:0005829(cytosol);GO:0005886(plasma membrane);GO:0006334(nucleosome assembly);GO:0009414(response to water deprivation);GO:0009506(plasmodesma);GO:0009507(chloroplast);GO:0009579(thylakoid);GO:0046982(protein heterodimerization activity)	NA	NA	NA	Histone H4 [Source:UniProtKB/TrEMBL;Acc:A0A287G550]	13.9068	20.614	22.2577	0.284357	0.356907	0.182734	68.9062	6.10656	1.20063e-39	4.3188e-38	up	yes
MSTRG.10636	HORVU4Hr1G066240	HORVU4Hr1G066240.1	GO:0005344(oxygen carrier activity);GO:0015671(oxygen transport);GO:0019825(oxygen binding);GO:0020037(heme binding);GO:0046872(metal ion binding)	NA	NA	NA	Predicted protein [Source:UniProtKB/TrEMBL;Acc:F2E3V5]	57.1929	69.4033	45.6545	541.865	539.313	583.479	0.103475	-3.27264	1.44688e-39	5.18863e-38	down	yes
MSTRG.3539	HORVU2Hr1G018830	HORVU2Hr1G018830.2;HORVU2Hr1G018830.1	GO:0003677(DNA binding);GO:0003700(DNA-binding transcription factor activity);GO:0005634(nucleus);GO:0006351(transcription, DNA-templated);GO:0006355(regulation of transcription, DNA-templated);GO:0006355(regulation of transcription, DNA-templated)	NA	NA	NA		4.23727	1.35019	1.31724	139.726	135.839	122.407	0.0173497	-5.84894	1.44732e-39	5.18863e-38	down	yes
MSTRG.14033	HORVU5Hr1G115300	HORVU5Hr1G115300.1;HORVU5Hr1G115300.2	NA	NA	NA	NA		3.25048	9.4883	3.84747	284.697	211.206	267.103	0.021738	-5.52363	1.73897e-39	6.22368e-38	down	yes
MSTRG.12221	HORVU5Hr1G043200	HORVU5Hr1G043200.4;HORVU5Hr1G043200.2;HORVU5Hr1G043200.8;HORVU5Hr1G043200.7;HORVU5Hr1G043200.3;HORVU5Hr1G043200.5;HORVU5Hr1G043200.1	GO:0009058(biosynthetic process);GO:0016844(strictosidine synthase activity);GO:0016844(strictosidine synthase activity)	NA	NA	NA	Predicted protein [Source:UniProtKB/TrEMBL;Acc:F2EC00]	5.49493	5.24043	3.84088	0	0.0271566	0	536.748	9.0681	1.7473e-39	6.24298e-38	up	yes
MSTRG.9567	HORVU4Hr1G017260	HORVU4Hr1G017260.5;HORVU4Hr1G017260.2;HORVU4Hr1G017260.4;MSTRG.9567.1;HORVU4Hr1G017260.1;HORVU4Hr1G017260.3	NA	NA	NA	NA		0.971466	1.05985	0.346321	51.3278	55.1731	132.901	0.00993158	-6.65376	2.04476e-39	7.29354e-38	down	yes
MSTRG.5653	HORVU2Hr1G102840	HORVU2Hr1G102840.8;HORVU2Hr1G102840.7;HORVU2Hr1G102840.1;HORVU2Hr1G102840.9;HORVU2Hr1G102840.12;HORVU2Hr1G102840.2;HORVU2Hr1G102840.18;HORVU2Hr1G102840.16;HORVU2Hr1G102840.4;HORVU2Hr1G102840.11;HORVU2Hr1G102840.17;HORVU2Hr1G102840.3;HORVU2Hr1G102840.10;MSTRG.5653.8	GO:0005773(vacuole);GO:0005774(vacuolar membrane);GO:0006811(ion transport);GO:0006812(cation transport);GO:0006816(calcium ion transport);GO:0008324(cation transmembrane transporter activity);GO:0015297(antiporter activity);GO:0015369(calcium:proton antiporter activity);GO:0016020(membrane);GO:0016021(integral component of membrane);GO:0055085(transmembrane transport);GO:0070588(calcium ion tran…	NA	NA	NA		5.12367	5.14437	3.05859	63.0068	50.5643	59.7184	0.0769038	-3.7008	2.1016e-39	7.48372e-38	down	yes
MSTRG.17166	HORVU7Hr1G043140	HORVU7Hr1G043140.1	NA	03008(Ribosome biogenesis in eukaryotes)	K14544	NA		14.9147	15.9438	14.029	115.37	110.73	129.001	0.126408	-2.98384	2.2315e-39	7.933e-38	down	yes
MSTRG.1277	HORVU1Hr1G021930	HORVU1Hr1G021930.1;HORVU1Hr1G021930.7;HORVU1Hr1G021930.34;HORVU1Hr1G021930.11;HORVU1Hr1G021930.21;HORVU1Hr1G021930.10;HORVU1Hr1G021930.2;HORVU1Hr1G021930.27;HORVU1Hr1G021930.19;HORVU1Hr1G021930.28;HORVU1Hr1G021930.3;HORVU1Hr1G021930.22;HORVU1Hr1G021930.35;HORVU1Hr1G021930.31;HORVU1Hr1G021930.13;HORVU1Hr1G021930.16;HORVU1Hr1G021930.18;HORVU1Hr1G021930.9;HORVU1Hr1G021930.20;HORVU1Hr1G021930.17;HORV…	GO:0051015(actin filament binding);GO:0051017(actin filament bundle assembly);GO:0051017(actin filament bundle assembly)	NA	NA	NA		7.97697	6.25861	7.32697	0.143299	0.168652	0.287808	35.952	5.168	2.24658e-39	7.9733e-38	up	yes
MSTRG.8002	HORVU3Hr1G074820	HORVU3Hr1G074820.1;HORVU3Hr1G074820.6;HORVU3Hr1G074820.2;HORVU3Hr1G074820.3;HORVU3Hr1G074820.5	GO:0004252(serine-type endopeptidase activity);GO:0006508(proteolysis);GO:0008233(peptidase activity);GO:0008236(serine-type peptidase activity);GO:0016787(hydrolase activity);GO:0016787(hydrolase activity)	NA	NA	NA		14.4918	12.7365	13.9511	0.617806	0.485748	0.826942	21.331	4.41488	2.37473e-39	8.41405e-38	up	yes
MSTRG.3507	HORVU2Hr1G017490	HORVU2Hr1G017490.8;HORVU2Hr1G017490.10;HORVU2Hr1G017490.7;HORVU2Hr1G017490.9;HORVU2Hr1G017490.6;HORVU2Hr1G017490.3;HORVU2Hr1G017490.5;HORVU2Hr1G017490.4;HORVU2Hr1G017490.2;HORVU2Hr1G017490.1	GO:0003676(nucleic acid binding);GO:0003723(RNA binding);GO:0046872(metal ion binding);GO:0046872(metal ion binding)	NA	NA	NA		10.4361	10.3344	9.57979	75.6157	84.5381	71.4124	0.131065	-2.93164	2.70734e-39	9.57661e-38	down	yes
MSTRG.12236	HORVU5Hr1G043650	MSTRG.12236.2;HORVU5Hr1G043650.1;HORVU5Hr1G043650.7	GO:0005509(calcium ion binding);GO:0005544(calcium-dependent phospholipid binding);GO:0005544(calcium-dependent phospholipid binding)	04626(Plant-pathogen interaction);04626(Plant-pathogen interaction)	K13448	NA		7.01428	7.19634	4.82366	83.5121	72.7748	60.9864	0.0876053	-3.51284	2.77404e-39	9.79625e-38	down	yes
MSTRG.18470	HORVU7Hr1G100150	HORVU7Hr1G100150.1	GO:0009793(embryo development ending in seed dormancy)	NA	NA	NA		0.190458	0.091408	0.341212	19.5764	28.0885	32.8229	0.00774127	-7.01321	3.05796e-39	1.07809e-37	down	yes
MSTRG.11545	HORVU5Hr1G012950	HORVU5Hr1G012950.7;HORVU5Hr1G012950.10;HORVU5Hr1G012950.1;HORVU5Hr1G012950.5;HORVU5Hr1G012950.6;HORVU5Hr1G012950.9;HORVU5Hr1G012950.4;HORVU5Hr1G012950.2	NA	NA	NA	NA		32.3446	36.6061	37.5227	1.4403	2.38356	2.55394	16.6944	4.06129	3.10076e-39	1.09137e-37	up	yes
MSTRG.8207	HORVU3Hr1G081180	HORVU3Hr1G081180.4;HORVU3Hr1G081180.2;HORVU3Hr1G081180.1;HORVU3Hr1G081180.3	GO:0005576(extracellular region);GO:0005618(cell wall);GO:0009664(plant-type cell wall organization);GO:0016020(membrane);GO:0071555(cell wall organization);GO:0071555(cell wall organization)	NA	NA	NA		0.310887	0.174196	0.174022	10.0944	14.1055	6.17773	0.021697	-5.52636	3.36423e-39	1.18215e-37	down	yes
MSTRG.9781	HORVU4Hr1G026340	MSTRG.9781.7;MSTRG.9781.6;HORVU4Hr1G026340.2;HORVU4Hr1G026340.4;HORVU4Hr1G026340.5;HORVU4Hr1G026340.23;HORVU4Hr1G026340.29;HORVU4Hr1G026340.20;HORVU4Hr1G026340.16;HORVU4Hr1G026340.6;HORVU4Hr1G026340.7;HORVU4Hr1G026340.3;HORVU4Hr1G026340.17;HORVU4Hr1G026340.26;MSTRG.9781.12;MSTRG.9781.11;MSTRG.9781.3;HORVU4Hr1G026340.24;HORVU4Hr1G026340.8;HORVU4Hr1G026340.12;HORVU4Hr1G026340.21;HORVU4Hr1G026340.28…	GO:0016020(membrane);GO:0016021(integral component of membrane);GO:0055085(transmembrane transport);GO:0055085(transmembrane transport)	03040(Spliceosome);03040(Spliceosome)	K12818	EC:3.6.4.13	Predicted protein [Source:UniProtKB/TrEMBL;Acc:F2E4J0]	5.37275	4.50629	5.09804	43.7895	35.8701	42.4063	0.122697	-3.02683	4.30178e-39	1.5091e-37	down	yes
MSTRG.13388	HORVU5Hr1G091230	HORVU5Hr1G091230.1	GO:0009058(biosynthetic process);GO:0016844(strictosidine synthase activity)	NA	NA	NA		0.138857	0.169949	0.09115	9.54701	8.48219	8.85826	0.0148752	-6.07095	4.38618e-39	1.53617e-37	down	yes
MSTRG.10635	HORVU4Hr1G066200	HORVU4Hr1G066200.1	GO:0005344(oxygen carrier activity);GO:0015671(oxygen transport);GO:0019825(oxygen binding);GO:0020037(heme binding);GO:0046872(metal ion binding)	NA	NA	NA	Predicted protein [Source:UniProtKB/TrEMBL;Acc:F2E3V5]	62.0829	75.9452	48.9781	584.228	579.133	632.082	0.104156	-3.26318	5.87715e-39	2.05497e-37	down	yes
MSTRG.2356	HORVU1Hr1G065620	HORVU1Hr1G065620.1;HORVU1Hr1G065620.6;HORVU1Hr1G065620.3	GO:0006629(lipid metabolic process);GO:0008970(phospholipase A1 activity);GO:0016787(hydrolase activity);GO:0016787(hydrolase activity)	00220(Arginine biosynthesis);00220(Arginine biosynthesis)	K00145	EC:1.2.1.38		39.1207	85.2497	57.8914	0.731712	1.72232	1.43982	46.8075	5.54867	6.16678e-39	2.1527e-37	up	yes
MSTRG.8671	HORVU3Hr1G095940	MSTRG.8671.16;HORVU3Hr1G095940.17;HORVU3Hr1G095940.6;HORVU3Hr1G095940.11;HORVU3Hr1G095940.13;HORVU3Hr1G095940.10;HORVU3Hr1G095940.18;HORVU3Hr1G095940.12;HORVU3Hr1G095940.15;HORVU3Hr1G095940.2;HORVU3Hr1G095940.7;HORVU3Hr1G095940.14;HORVU3Hr1G095940.8;HORVU3Hr1G095940.9	NA	NA	NA	NA		0.999552	0.759599	0.759457	9.45937	8.29601	9.49683	0.0924185	-3.43567	6.21873e-39	2.16728e-37	down	yes
MSTRG.17347	HORVU7Hr1G050980	HORVU7Hr1G050980.1	NA	NA	NA	NA		9.8418	7.0915	6.75519	0.034179	0.062165	0	245.874	7.94178	6.36223e-39	2.21366e-37	up	yes
MSTRG.7091	HORVU3Hr1G037880	MSTRG.7091.2;MSTRG.7091.1	NA	NA	NA	NA		2.29623	2.24046	2.22718	18.4075	16.206	17.3333	0.130208	-2.94111	6.87059e-39	2.38663e-37	down	yes
MSTRG.1198	HORVU1Hr1G018540	MSTRG.1198.1	NA	NA	NA	NA		5.39466	5.65702	3.35881	128.304	89.6003	114.5	0.0433522	-4.52775	7.18472e-39	2.49168e-37	down	yes
MSTRG.15780		MSTRG.15780.1	NA	NA	NA	NA		0	0	0	6.03831	4.10391	4.98232	#NAME?	#NAME?	7.69075e-39	2.66283e-37	down	yes
MSTRG.12618	HORVU5Hr1G057840	HORVU5Hr1G057840.1;HORVU5Hr1G057840.6;HORVU5Hr1G057840.2;HORVU5Hr1G057840.3	NA	NA	NA	NA		14.405	13.2634	13.2552	0.330388	0.438462	0.255583	39.9476	5.32004	8.40908e-39	2.90681e-37	up	yes
MSTRG.4582	HORVU2Hr1G064100	HORVU2Hr1G064100.1	NA	00970(Aminoacyl-tRNA biosynthesis)	K01870	EC:6.1.1.5		18.4372	17.8022	20.1346	0.692218	0.842641	0.62621	26.0862	4.70521	8.99675e-39	3.1049e-37	up	yes
MSTRG.12475	HORVU5Hr1G052230	HORVU5Hr1G052230.2;MSTRG.12475.2;HORVU5Hr1G052230.1;HORVU5Hr1G052230.4;HORVU5Hr1G052230.3;HORVU5Hr1G052230.5	GO:0016020(membrane);GO:0016021(integral component of membrane);GO:0016021(integral component of membrane)	NA	NA	NA	Predicted protein [Source:UniProtKB/TrEMBL;Acc:F2E0H6]	8.86787	9.30951	8.04187	64.704	62.7355	71.0608	0.132087	-2.92044	9.16164e-39	3.15352e-37	down	yes
MSTRG.14031	HORVU5Hr1G115280	HORVU5Hr1G115280.1	GO:0005576(extracellular region);GO:0048046(apoplast)	00970(Aminoacyl-tRNA biosynthesis)	K01870	EC:6.1.1.5	Dirigent protein [Source:UniProtKB/TrEMBL;Acc:A0A287SUB3]	19.2729	18.8852	24.087	0.23485	0.258888	0.521893	61.2871	5.93751	9.16729e-39	3.15352e-37	up	yes
MSTRG.14401	HORVU6Hr1G005760	HORVU6Hr1G005760.1	GO:0005576(extracellular region);GO:0019953(sexual reproduction)	NA	NA	NA		7.9921	8.22236	12.0785	0	0.018064	0	1566.26	10.6131	9.34093e-39	3.20806e-37	up	yes
MSTRG.8115		MSTRG.8115.1	NA	NA	NA	NA		7.5244	7.09617	5.92037	57.8142	55.4169	54.9903	0.122107	-3.03379	1.48287e-38	5.08177e-37	down	yes
MSTRG.16277	HORVU6Hr1G092280	HORVU6Hr1G092280.1;HORVU6Hr1G092280.2	GO:0000786(nucleosome);GO:0003677(DNA binding);GO:0005634(nucleus);GO:0005694(chromosome);GO:0046982(protein heterodimerization activity);GO:0046982(protein heterodimerization activity)	NA	NA	NA	Histone H2A [Source:UniProtKB/TrEMBL;Acc:A0A287V788]	21.7689	22.3702	27.6239	0.245306	0.345558	0.0723854	108.199	6.75754	1.48444e-38	5.08177e-37	up	yes
HORVU6Hr1G068600	HORVU6Hr1G068600	HORVU6Hr1G068600.2;HORVU6Hr1G068600.5;HORVU6Hr1G068600.9;HORVU6Hr1G068600.16;HORVU6Hr1G068600.17;HORVU6Hr1G068600.3;HORVU6Hr1G068600.19;HORVU6Hr1G068600.7;HORVU6Hr1G068600.4;HORVU6Hr1G068600.10;HORVU6Hr1G068600.8;HORVU6Hr1G068600.1;HORVU6Hr1G068600.18;HORVU6Hr1G068600.11;HORVU6Hr1G068600.6;HORVU6Hr1G068600.13;HORVU6Hr1G068600.12;HORVU6Hr1G068600.14;HORVU6Hr1G068600.15	GO:0005576(extracellular region);GO:0005618(cell wall);GO:0016787(hydrolase activity);GO:0071555(cell wall organization);GO:0071555(cell wall organization)	NA	NA	NA	Pectin acetylesterase [Source:UniProtKB/TrEMBL;Acc:A0A287UJB2]	2.98043	2.32203	2.49289	0	0	0.0142962	545.276	9.09084	1.71239e-38	5.85267e-37	up	yes
MSTRG.4882	HORVU2Hr1G075810	HORVU2Hr1G075810.3;HORVU2Hr1G075810.1;HORVU2Hr1G075810.4;HORVU2Hr1G075810.2	GO:0005623(cell);GO:0016020(membrane);GO:0016021(integral component of membrane);GO:0045454(cell redox homeostasis);GO:0045454(cell redox homeostasis)	04141(Protein processing in endoplasmic reticulum);04141(Protein processing in endoplasmic reticulum)	K09580	EC:5.3.4.1		31.4801	29.0702	29.8271	277.835	245.986	210.916	0.123006	-3.02319	1.84943e-38	6.31093e-37	down	yes
MSTRG.4975	HORVU2Hr1G079900	HORVU2Hr1G079900.1	GO:0003700(DNA-binding transcription factor activity);GO:0005634(nucleus);GO:0006355(regulation of transcription, DNA-templated)	04016(MAPK signaling pathway - plant);04075(Plant hormone signal transduction)	K14514	NA		0.263994	0.637349	0.36415	14.0799	14.7661	17.7719	0.027146	-5.20311	1.86098e-38	6.33213e-37	down	yes
MSTRG.1156	HORVU1Hr1G016630	HORVU1Hr1G016630.6;HORVU1Hr1G016630.7;HORVU1Hr1G016630.1;HORVU1Hr1G016630.3;HORVU1Hr1G016630.5;HORVU1Hr1G016630.9;HORVU1Hr1G016630.2;HORVU1Hr1G016630.4	GO:0008420(RNA polymerase II CTD heptapeptide repeat phosphatase activity);GO:0043175(RNA polymerase core enzyme binding);GO:0070940(dephosphorylation of RNA polymerase II C-terminal domain);GO:0070940(dephosphorylation of RNA polymerase II C-terminal domain)	NA	NA	NA		3.92414	3.24069	3.27043	29.5754	26.3372	28.1027	0.124207	-3.00919	1.8616e-38	6.33213e-37	down	yes
MSTRG.5831	HORVU2Hr1G108580	HORVU2Hr1G108580.1	NA	NA	NA	NA		151.617	103.109	95.5763	2.75099	4.25592	5.51404	27.9773	4.80619	1.89045e-38	6.41997e-37	up	yes
MSTRG.4712	HORVU2Hr1G069780	HORVU2Hr1G069780.16;MSTRG.4712.1;HORVU2Hr1G069780.13;HORVU2Hr1G069780.6;HORVU2Hr1G069780.20;HORVU2Hr1G069780.11;HORVU2Hr1G069780.12;HORVU2Hr1G069780.19;HORVU2Hr1G069780.23;HORVU2Hr1G069780.22;HORVU2Hr1G069780.21;HORVU2Hr1G069780.18;HORVU2Hr1G069780.4;HORVU2Hr1G069780.5;HORVU2Hr1G069780.2;HORVU2Hr1G069780.14;HORVU2Hr1G069780.9;HORVU2Hr1G069780.1;HORVU2Hr1G069780.10;HORVU2Hr1G069780.7;HORVU2Hr1G069…	GO:0003677(DNA binding);GO:0003896(DNA primase activity);GO:0003899(DNA-directed 5'-3' RNA polymerase activity);GO:0006260(DNA replication);GO:0006269(DNA replication, synthesis of RNA primer);GO:0009506(plasmodesma);GO:0016020(membrane);GO:0016021(integral component of membrane);GO:0016740(transferase activity);GO:0016779(nucleotidyltransferase activity);GO:0046872(metal ion binding);GO:0051536(…	00230(Purine metabolism);00240(Pyrimidine metabolism);03030(DNA replication);03030(DNA replication)	K02685	EC:2.7.7.-	DNA primase large subunit [Source:UniProtKB/TrEMBL;Acc:A0A287IC21]	17.2039	21.5909	23.3973	1.05388	1.29851	0.776862	19.8744	4.31284	2.24599e-38	7.61522e-37	up	yes
MSTRG.8645	HORVU3Hr1G095070	HORVU3Hr1G095070.1	GO:0016020(membrane);GO:0016021(integral component of membrane)	NA	NA	NA		1.37329	1.50949	2.28128	43.0255	32.2689	30.1297	0.0489837	-4.35155	2.34866e-38	7.95065e-37	down	yes
MSTRG.13750	HORVU5Hr1G104630	HORVU5Hr1G104630.1;MSTRG.13750.7;MSTRG.13750.5;MSTRG.13750.4;MSTRG.13750.3;MSTRG.13750.2;MSTRG.13750.6;MSTRG.13750.1	GO:0019863(IgE binding);GO:0045735(nutrient reservoir activity)	NA	NA	NA		7.41968	26.9743	14.0344	926.136	784.457	734.177	0.019809	-5.6577	2.40088e-38	8.11452e-37	down	yes
MSTRG.1691		MSTRG.1691.1	NA	NA	NA	NA		96.9235	107.027	117.708	6.70198	6.53474	3.60762	19.096	4.2552	2.77987e-38	9.38052e-37	up	yes
MSTRG.3130	HORVU2Hr1G000190	MSTRG.3130.1	NA	NA	NA	NA		65.9986	92.891	81.0585	0	0.352418	0.734803	220.699	7.78593	2.81272e-38	9.47632e-37	up	yes
MSTRG.5868	HORVU2Hr1G110120	HORVU2Hr1G110120.3;HORVU2Hr1G110120.2;HORVU2Hr1G110120.1	GO:0004013(adenosylhomocysteinase activity);GO:0006730(one-carbon metabolic process);GO:0016787(hydrolase activity);GO:0019510(S-adenosylhomocysteine catabolic process);GO:0051287(NAD binding);GO:0051287(NAD binding)	00270(Cysteine and methionine metabolism);00270(Cysteine and methionine metabolism)	K01251	EC:3.3.1.1	Adenosylhomocysteinase [Source:UniProtKB/TrEMBL;Acc:A0A287JES9]	798.153	965.744	876.538	52.5982	76.6292	44.0632	15.237	3.92951	3.03749e-38	1.02174e-36	up	yes
MSTRG.7480	HORVU3Hr1G055980	HORVU3Hr1G055980.1	GO:0045892(negative regulation of transcription, DNA-templated)	00970(Aminoacyl-tRNA biosynthesis)	K01870	EC:6.1.1.5		6.61133	3.14162	3.01192	92.5058	87.1823	75.0078	0.0501181	-4.31852	3.11422e-38	1.0459e-36	down	yes
MSTRG.14764	5_8S_rRNA	ENSRNA049471246-T1	NA	NA	NA	NA	5.8S ribosomal RNA	0.000475	0.001716	0.000511	31.4708	41.5652	37.8305	2.43716e-05	-15.3244	3.21026e-38	1.07567e-36	down	yes
MSTRG.10291	HORVU4Hr1G054480;HORVU4Hr1G054500	HORVU4Hr1G054480.12;HORVU4Hr1G054480.10;HORVU4Hr1G054480.5;MSTRG.10291.1;HORVU4Hr1G054480.8;MSTRG.10291.10;HORVU4Hr1G054480.7;MSTRG.10291.8;HORVU4Hr1G054480.1;HORVU4Hr1G054500.1;HORVU4Hr1G054500.2;HORVU4Hr1G054480.3;HORVU4Hr1G054480.6;HORVU4Hr1G054480.4	GO:0004842(ubiquitin-protein transferase activity);GO:0005680(anaphase-promoting complex);GO:0016567(protein ubiquitination);GO:0016567(protein ubiquitination)	04120(Ubiquitin mediated proteolysis);04120(Ubiquitin mediated proteolysis)	K03358	NA		2.35069	2.56581	2.43628	17.8091	17.9491	19.3667	0.133384	-2.90634	3.21299e-38	1.07567e-36	down	yes
MSTRG.7543	HORVU3Hr1G058570	HORVU3Hr1G058570.1	GO:0016020(membrane);GO:0016021(integral component of membrane)	NA	NA	NA	Predicted protein [Source:UniProtKB/TrEMBL;Acc:F2CSZ1]	1.6865	2.93816	2.03043	31.0442	39.6463	37.8607	0.0613084	-4.02777	3.28866e-38	1.09927e-36	down	yes
MSTRG.10667	HORVU4Hr1G067430	HORVU4Hr1G067430.1;HORVU4Hr1G067430.3;HORVU4Hr1G067430.2;MSTRG.10667.1;MSTRG.10667.3	NA	NA	NA	NA		1.52129	2.08678	1.95642	19.7326	16.8906	22.333	0.0943834	-3.40532	3.37815e-38	1.12741e-36	down	yes
MSTRG.7142	HORVU3Hr1G039930	HORVU3Hr1G039930.2;HORVU3Hr1G039930.3;HORVU3Hr1G039930.5;HORVU3Hr1G039930.1	GO:0009507(chloroplast);GO:0009534(chloroplast thylakoid);GO:0009535(chloroplast thylakoid membrane);GO:0009536(plastid);GO:0009658(chloroplast organization);GO:0009706(chloroplast inner membrane);GO:0009941(chloroplast envelope);GO:0015979(photosynthesis);GO:0015995(chlorophyll biosynthetic process);GO:0016020(membrane);GO:0016491(oxidoreductase activity);GO:0031969(chloroplast membrane);GO:0046…	00860(Porphyrin and chlorophyll metabolism);00860(Porphyrin and chlorophyll metabolism)	K04035	EC:1.14.13.81		13.1794	9.53286	9.70571	0.396456	0.47369	0.275656	28.2928	4.82236	4.12727e-38	1.37526e-36	up	yes
MSTRG.9307	HORVU4Hr1G008270	HORVU4Hr1G008270.4;HORVU4Hr1G008270.1;HORVU4Hr1G008270.8;HORVU4Hr1G008270.2;HORVU4Hr1G008270.3;MSTRG.9307.2	GO:0000271(polysaccharide biosynthetic process);GO:0003979(UDP-glucose 6-dehydrogenase activity);GO:0016491(oxidoreductase activity);GO:0016616(oxidoreductase activity, acting on the CH-OH group of donors, NAD or NADP as acceptor);GO:0051287(NAD binding);GO:0055114(oxidation-reduction process);GO:0055114(oxidation-reduction process)	00040(Pentose and glucuronate interconversions);00053(Ascorbate and aldarate metabolism);00520(Amino sugar and nucleotide sugar metabolism);00520(Amino sugar and nucleotide sugar metabolism)	K00012	EC:1.1.1.22	UDP-glucose 6-dehydrogenase [Source:UniProtKB/TrEMBL;Acc:F2CQH5]	83.8251	77.4007	82.9454	4.0665	7.2392	4.73221	15.2246	3.92833	4.80842e-38	1.59972e-36	up	yes
MSTRG.2176	HORVU1Hr1G059290	HORVU1Hr1G059290.1	NA	NA	NA	NA		3.72944	4.39402	3.78811	42.5385	40.006	35.6508	0.100779	-3.31074	5.3381e-38	1.77317e-36	down	yes
MSTRG.6925	HORVU3Hr1G030760	HORVU3Hr1G030760.7;HORVU3Hr1G030760.2;HORVU3Hr1G030760.1;HORVU3Hr1G030760.5;HORVU3Hr1G030760.4	GO:0005783(endoplasmic reticulum);GO:0005789(endoplasmic reticulum membrane);GO:0016020(membrane);GO:0016021(integral component of membrane);GO:0016021(integral component of membrane)	NA	NA	NA	Reticulon-like protein [Source:UniProtKB/TrEMBL;Acc:A0A287KM95]	27.9701	25.535	25.1002	1.2169	1.63216	1.91466	16.5008	4.04446	7.06445e-38	2.34295e-36	up	yes
MSTRG.5281	HORVU2Hr1G090210	HORVU2Hr1G090210.2;HORVU2Hr1G090210.1	GO:0000786(nucleosome);GO:0003677(DNA binding);GO:0005634(nucleus);GO:0005694(chromosome);GO:0046982(protein heterodimerization activity);GO:0046982(protein heterodimerization activity)	NA	NA	NA		11.4175	20.3408	21.4403	0.281727	0.15394	0.222701	80.8038	6.33635	7.9266e-38	2.62479e-36	up	yes
MSTRG.13252	HORVU5Hr1G083210	MSTRG.13252.4;HORVU5Hr1G083210.1;MSTRG.13252.3;HORVU5Hr1G083210.2;MSTRG.13252.1;MSTRG.13252.5;HORVU5Hr1G083210.7;HORVU5Hr1G083210.6	GO:0016020(membrane);GO:0016021(integral component of membrane);GO:0016021(integral component of membrane)	NA	NA	NA		5.36726	7.38353	6.67913	67.7768	53.1557	84.0259	0.0947993	-3.39898	8.09842e-38	2.67752e-36	down	yes
MSTRG.13062		MSTRG.13062.1	NA	NA	NA	NA		0.096728	0.078965	0.024927	7.96762	3.80766	7.12209	0.0106163	-6.55758	8.67262e-38	2.86291e-36	down	yes
MSTRG.7320	HORVU3Hr1G049720	HORVU3Hr1G049720.4;HORVU3Hr1G049720.5;HORVU3Hr1G049720.1;HORVU3Hr1G049720.6;HORVU3Hr1G049720.2;HORVU3Hr1G049720.7	GO:0016020(membrane);GO:0016021(integral component of membrane);GO:0022857(transmembrane transporter activity);GO:0055085(transmembrane transport);GO:0055085(transmembrane transport)	NA	NA	NA	Predicted protein [Source:UniProtKB/TrEMBL;Acc:F2DG49]	7.54527	5.98148	7.11578	0.254303	0.280904	0.229001	27.0117	4.75551	9.6808e-38	3.19076e-36	up	yes
MSTRG.14581	HORVU6Hr1G015760	HORVU6Hr1G015760.1	GO:0000786(nucleosome);GO:0003677(DNA binding);GO:0005634(nucleus);GO:0005694(chromosome);GO:0046982(protein heterodimerization activity)	NA	NA	NA	Histone H2B [Source:UniProtKB/TrEMBL;Acc:A0A287TEP4]	58.9739	70.5906	84.2342	1.39129	2.44779	3.32193	29.8559	4.89995	1.00405e-37	3.30418e-36	up	yes
MSTRG.8378	HORVU3Hr1G086040	HORVU3Hr1G086040.1	GO:0016020(membrane);GO:0016021(integral component of membrane);GO:0055085(transmembrane transport)	NA	NA	NA	Predicted protein [Source:UniProtKB/TrEMBL;Acc:F2D5S8]	17.884	16.9835	16.852	1.33807	1.23323	1.13566	13.952	3.8024	1.04409e-37	3.43064e-36	up	yes
MSTRG.15087	HORVU6Hr1G040310	MSTRG.15087.1	NA	NA	NA	NA		0.036275	0.092216	0.116037	7.66458	5.06685	4.5824	0.0141233	-6.14578	1.44911e-37	4.7541e-36	down	yes
MSTRG.4000	HORVU2Hr1G036520	HORVU2Hr1G036520.1	GO:0003677(DNA binding);GO:0003700(DNA-binding transcription factor activity);GO:0005634(nucleus);GO:0006351(transcription, DNA-templated);GO:0006355(regulation of transcription, DNA-templated)	NA	NA	NA		0.206411	0.428115	0.15023	12.2616	8.68072	15.6021	0.021474	-5.54127	1.52397e-37	4.99201e-36	down	yes
MSTRG.3343	HORVU2Hr1G010440	HORVU2Hr1G010440.11;HORVU2Hr1G010440.12;MSTRG.3343.14;HORVU2Hr1G010440.4;HORVU2Hr1G010440.8;HORVU2Hr1G010440.1;HORVU2Hr1G010440.21;HORVU2Hr1G010440.28;HORVU2Hr1G010440.39;HORVU2Hr1G010440.43;HORVU2Hr1G010440.40;HORVU2Hr1G010440.9;HORVU2Hr1G010440.24;HORVU2Hr1G010440.30;HORVU2Hr1G010440.13;HORVU2Hr1G010440.7;HORVU2Hr1G010440.3;HORVU2Hr1G010440.38;HORVU2Hr1G010440.14;HORVU2Hr1G010440.18;HORVU2Hr1G0…	GO:0000166(nucleotide binding);GO:0003989(acetyl-CoA carboxylase activity);GO:0005524(ATP binding);GO:0006633(fatty acid biosynthetic process);GO:0009507(chloroplast);GO:0009536(plastid);GO:0016874(ligase activity);GO:0046872(metal ion binding);GO:0046872(metal ion binding)	00620(Pyruvate metabolism);00640(Propanoate metabolism);00061(Fatty acid biosynthesis);00254(Aflatoxin biosynthesis);00254(Aflatoxin biosynthesis)	K11262	EC:6.4.1.2;EC:6.3.4.14		46.429	47.8927	50.14	3.75199	4.86393	4.96818	10.6346	3.4107	1.71201e-37	5.59932e-36	up	yes
MSTRG.6467	HORVU3Hr1G010920	HORVU3Hr1G010920.1;HORVU3Hr1G010920.4;HORVU3Hr1G010920.3;HORVU3Hr1G010920.2	GO:0016788(hydrolase activity, acting on ester bonds);GO:0016788(hydrolase activity, acting on ester bonds)	00901(Indole alkaloid biosynthesis);00901(Indole alkaloid biosynthesis)	K21026	EC:3.1.1.80		6.80262	7.73284	7.48497	0.0490225	0	0.0647103	193.615	7.59705	1.90923e-37	6.23478e-36	up	yes
MSTRG.8468	HORVU3Hr1G088700	HORVU3Hr1G088700.29;HORVU3Hr1G088700.30;HORVU3Hr1G088700.37;HORVU3Hr1G088700.4;HORVU3Hr1G088700.2;HORVU3Hr1G088700.14;HORVU3Hr1G088700.36;HORVU3Hr1G088700.13;HORVU3Hr1G088700.27;HORVU3Hr1G088700.20;HORVU3Hr1G088700.9;HORVU3Hr1G088700.32;HORVU3Hr1G088700.15;HORVU3Hr1G088700.24;HORVU3Hr1G088700.19;HORVU3Hr1G088700.25;HORVU3Hr1G088700.35;HORVU3Hr1G088700.3;HORVU3Hr1G088700.10;HORVU3Hr1G088700.17;HOR…	GO:0005515(protein binding);GO:0005524(ATP binding);GO:0005634(nucleus);GO:0005694(chromosome);GO:0051276(chromosome organization);GO:0051276(chromosome organization)	NA	NA	NA	Structural maintenance of chromosomes protein [Source:UniProtKB/TrEMBL;Acc:A0A287M5P6]	14.7326	18.1951	22.7321	1.11541	1.06891	1.44133	15.3517	3.94032	2.05813e-37	6.7107e-36	up	yes
MSTRG.3709	HORVU2Hr1G025930	HORVU2Hr1G025930.2;HORVU2Hr1G025930.1;HORVU2Hr1G025930.4;HORVU2Hr1G025930.3	GO:0005507(copper ion binding);GO:0005737(cytoplasm);GO:0005739(mitochondrion);GO:0006457(protein folding);GO:0009408(response to heat);GO:0009408(response to heat)	NA	NA	NA		27.3492	32.5341	32.6948	2.50811	3.14979	2.60826	11.1996	3.48538	2.16057e-37	7.03394e-36	up	yes
MSTRG.7735	HORVU3Hr1G066340	HORVU3Hr1G066340.1;HORVU3Hr1G066340.2	GO:0005634(nucleus);GO:0005634(nucleus)	NA	NA	NA		4.08658	3.95321	3.62053	33.0816	44.2723	48.3612	0.0927519	-3.43048	2.34694e-37	7.62898e-36	down	yes
MSTRG.2402	HORVU1Hr1G067140	MSTRG.2402.4;HORVU1Hr1G067140.8;HORVU1Hr1G067140.26;HORVU1Hr1G067140.17;HORVU1Hr1G067140.13;HORVU1Hr1G067140.12;HORVU1Hr1G067140.6;HORVU1Hr1G067140.15;HORVU1Hr1G067140.27;HORVU1Hr1G067140.3;HORVU1Hr1G067140.18;HORVU1Hr1G067140.9;HORVU1Hr1G067140.16;HORVU1Hr1G067140.14;HORVU1Hr1G067140.24;HORVU1Hr1G067140.23;HORVU1Hr1G067140.7;HORVU1Hr1G067140.22;HORVU1Hr1G067140.21;HORVU1Hr1G067140.2;HORVU1Hr1G06…	GO:0005515(protein binding);GO:0005524(ATP binding);GO:0005634(nucleus);GO:0005694(chromosome);GO:0016020(membrane);GO:0016021(integral component of membrane);GO:0051276(chromosome organization);GO:0051276(chromosome organization)	NA	NA	NA	Structural maintenance of chromosomes protein [Source:UniProtKB/TrEMBL;Acc:A0A287G1S9]	9.7111	11.2236	14.0278	0.717889	0.783777	0.800089	15.1895	3.925	2.45009e-37	7.95212e-36	up	yes
MSTRG.17134	HORVU7Hr1G041540	HORVU7Hr1G041540.1;HORVU7Hr1G041540.12;HORVU7Hr1G041540.3;HORVU7Hr1G041540.13;HORVU7Hr1G041540.9;HORVU7Hr1G041540.10;HORVU7Hr1G041540.7;HORVU7Hr1G041540.2;HORVU7Hr1G041540.4;HORVU7Hr1G041540.11;HORVU7Hr1G041540.14;HORVU7Hr1G041540.15;HORVU7Hr1G041540.8;HORVU7Hr1G041540.16	GO:0000796(condensin complex);GO:0007076(mitotic chromosome condensation);GO:0009506(plasmodesma);GO:0009506(plasmodesma)	NA	NA	NA		6.01571	8.52524	10.0561	0.235906	0.219701	0.32903	31.3483	4.97031	2.62696e-37	8.5132e-36	up	yes
MSTRG.12149	HORVU5Hr1G040050	HORVU5Hr1G040050.1;HORVU5Hr1G040050.4;HORVU5Hr1G040050.2;HORVU5Hr1G040050.3	GO:0005739(mitochondrion);GO:0005743(mitochondrial inner membrane);GO:0006122(mitochondrial electron transport, ubiquinol to cytochrome c);GO:0008121(ubiquinol-cytochrome-c reductase activity);GO:0016020(membrane);GO:0055114(oxidation-reduction process);GO:0070469(respirasome);GO:0070469(respirasome)	00190(Oxidative phosphorylation);00190(Oxidative phosphorylation)	K00416	NA	Cytochrome b-c1 complex subunit 6 [Source:UniProtKB/TrEMBL;Acc:A0A287QWY1]	164.877	155.144	162.125	14.4338	17.994	15.4884	10.0623	3.33089	2.72378e-37	8.81352e-36	up	yes
MSTRG.1897	HORVU1Hr1G049840	HORVU1Hr1G049840.4;HORVU1Hr1G049840.6;HORVU1Hr1G049840.2;HORVU1Hr1G049840.1;HORVU1Hr1G049840.13;HORVU1Hr1G049840.11	GO:0003677(DNA binding);GO:0005634(nucleus);GO:0006355(regulation of transcription, DNA-templated);GO:0006355(regulation of transcription, DNA-templated)	03013(RNA transport);03015(mRNA surveillance pathway);03018(RNA degradation);04141(Protein processing in endoplasmic reticulum);04120(Ubiquitin mediated proteolysis);04120(Ubiquitin mediated proteolysis)	K13126	NA		10.1641	10.2905	12.1762	0.212998	0.377911	0.136113	44.8828	5.48809	2.81411e-37	9.09198e-36	up	yes
MSTRG.10724	HORVU4Hr1G069790	HORVU4Hr1G069790.11;HORVU4Hr1G069790.5;HORVU4Hr1G069790.3;HORVU4Hr1G069790.22;HORVU4Hr1G069790.15;HORVU4Hr1G069790.4;HORVU4Hr1G069790.24;HORVU4Hr1G069790.8;HORVU4Hr1G069790.9;HORVU4Hr1G069790.10;HORVU4Hr1G069790.2;HORVU4Hr1G069790.21;HORVU4Hr1G069790.17;HORVU4Hr1G069790.16;HORVU4Hr1G069790.1;HORVU4Hr1G069790.12	GO:0003677(DNA binding);GO:0003697(single-stranded DNA binding);GO:0003824(catalytic activity);GO:0004518(nuclease activity);GO:0004519(endonuclease activity);GO:0005634(nucleus);GO:0006281(DNA repair);GO:0006289(nucleotide-excision repair);GO:0016788(hydrolase activity, acting on ester bonds);GO:0090305(nucleic acid phosphodiester bond hydrolysis);GO:0090305(nucleic acid phosphodiester bond hydr…	03420(Nucleotide excision repair);03420(Nucleotide excision repair)	K10846	NA		4.64168	4.18353	5.03797	42.5824	33.9946	34.2783	0.125056	-2.99935	2.95277e-37	9.52548e-36	down	yes
MSTRG.14793	HORVU6Hr1G026260	MSTRG.14793.1;MSTRG.14793.2;MSTRG.14793.3	NA	NA	NA	NA		1.63203	4.50917	2.56404	68.3215	96.649	71.9842	0.036738	-4.76658	2.99222e-37	9.63813e-36	down	yes
MSTRG.15490		MSTRG.15490.1	NA	NA	NA	NA		13.4561	14.0353	14.5602	123.189	92.5955	110.122	0.12903	-2.95423	3.28302e-37	1.05588e-35	down	yes
MSTRG.9346	HORVU4Hr1G009380	HORVU4Hr1G009380.1	NA	NA	NA	NA	Predicted protein [Source:UniProtKB/TrEMBL;Acc:F2E0S9]	10.3828	8.78204	4.67764	136.107	119.802	122.741	0.0629669	-3.98926	3.32262e-37	1.067e-35	down	yes
MSTRG.10147		MSTRG.10147.1	NA	NA	NA	NA		0.177663	0.574372	0.413882	33.3755	22.0014	23.3691	0.0148061	-6.07767	3.45023e-37	1.10631e-35	down	yes
MSTRG.9124	HORVU4Hr1G002440	HORVU4Hr1G002440.1	NA	NA	NA	NA		8.24793	8.12359	8.95213	63.897	56.8933	71.4886	0.131703	-2.92464	3.71368e-37	1.18899e-35	down	yes
MSTRG.7833	HORVU3Hr1G069590	HORVU3Hr1G069590.1;HORVU3Hr1G069590.2	GO:0003677(DNA binding);GO:0003700(DNA-binding transcription factor activity);GO:0005634(nucleus);GO:0006355(regulation of transcription, DNA-templated);GO:0006970(response to osmotic stress);GO:0009737(response to abscisic acid);GO:0043565(sequence-specific DNA binding);GO:0043565(sequence-specific DNA binding)	NA	NA	NA		0.0283691	0.0583719	0.0595562	4.76464	4.17691	6.10651	0.009722	-6.68453	3.94528e-37	1.26124e-35	down	yes
MSTRG.6682	HORVU3Hr1G020490	HORVU3Hr1G020490.3;HORVU3Hr1G020490.1	NA	04141(Protein processing in endoplasmic reticulum);04141(Protein processing in endoplasmic reticulum)	K13993	NA		1.23311	1.84504	0.930495	23.4156	24.1535	25.6376	0.0547578	-4.19079	4.36174e-37	1.39229e-35	down	yes
MSTRG.7471	HORVU3Hr1G055740	MSTRG.7471.4;HORVU3Hr1G055740.15;HORVU3Hr1G055740.5;HORVU3Hr1G055740.10;MSTRG.7471.8;HORVU3Hr1G055740.7;HORVU3Hr1G055740.4;HORVU3Hr1G055740.1;HORVU3Hr1G055740.13	GO:0016020(membrane);GO:0016021(integral component of membrane);GO:0055085(transmembrane transport);GO:0055085(transmembrane transport)	NA	NA	NA		0.672854	1.30573	1.54195	27.918	21.7939	40.5874	0.0389874	-4.68085	4.43423e-37	1.4133e-35	down	yes
MSTRG.15790	HORVU6Hr1G073040	HORVU6Hr1G073040.15;MSTRG.15790.4;HORVU6Hr1G073040.14;MSTRG.15790.15;HORVU6Hr1G073040.16;HORVU6Hr1G073040.10;HORVU6Hr1G073040.9;HORVU6Hr1G073040.7;HORVU6Hr1G073040.11;HORVU6Hr1G073040.12;HORVU6Hr1G073040.1;HORVU6Hr1G073040.2;HORVU6Hr1G073040.5;HORVU6Hr1G073040.4;HORVU6Hr1G073040.8;HORVU6Hr1G073040.3;HORVU6Hr1G073040.21	GO:0000977(RNA polymerase II regulatory region sequence-specific DNA binding);GO:0003677(DNA binding);GO:0003700(DNA-binding transcription factor activity);GO:0005634(nucleus);GO:0006351(transcription, DNA-templated);GO:0006355(regulation of transcription, DNA-templated);GO:0045944(positive regulation of transcription by RNA polymerase II);GO:0046983(protein dimerization activity);GO:0046983(prot…	NA	NA	NA		1.26302	1.7299	1.05777	12.7326	19.5757	17.4108	0.0814716	-3.61756	4.51527e-37	1.43698e-35	down	yes
MSTRG.820	HORVU0Hr1G039040	HORVU0Hr1G039040.3;HORVU0Hr1G039040.6;HORVU0Hr1G039040.12;HORVU0Hr1G039040.8;HORVU0Hr1G039040.1;HORVU0Hr1G039040.9;HORVU0Hr1G039040.4;HORVU0Hr1G039040.2;HORVU0Hr1G039040.7	GO:0003682(chromatin binding);GO:0003886(DNA (cytosine-5-)-methyltransferase activity);GO:0005634(nucleus);GO:0006349(regulation of gene expression by genetic imprinting);GO:0008168(methyltransferase activity);GO:0009793(embryo development ending in seed dormancy);GO:0010216(maintenance of DNA methylation);GO:0010424(DNA methylation on cytosine within a CG sequence);GO:0016740(transferase activit…	00270(Cysteine and methionine metabolism);00270(Cysteine and methionine metabolism)	K00558	EC:2.1.1.37	Cytosine-specific methyltransferase [Source:UniProtKB/TrEMBL;Acc:A0A287ECT8]	32.3993	35.819	45.1906	2.88084	3.37708	3.58604	11.5207	3.52615	4.8205e-37	1.53182e-35	up	yes
MSTRG.8946	HORVU3Hr1G113100	HORVU3Hr1G113100.2;HORVU3Hr1G113100.12;HORVU3Hr1G113100.11;HORVU3Hr1G113100.13;HORVU3Hr1G113100.7;HORVU3Hr1G113100.1;HORVU3Hr1G113100.8;HORVU3Hr1G113100.3;MSTRG.8946.9;HORVU3Hr1G113100.6	GO:0004553(hydrolase activity, hydrolyzing O-glycosyl compounds);GO:0005975(carbohydrate metabolic process);GO:0008152(metabolic process);GO:0016020(membrane);GO:0016021(integral component of membrane);GO:0016787(hydrolase activity);GO:0016798(hydrolase activity, acting on glycosyl bonds);GO:0016798(hydrolase activity, acting on glycosyl bonds)	NA	NA	NA		4.65796	4.68229	5.3181	0.149958	0.178497	0.147546	30.7947	4.94461	5.06033e-37	1.60563e-35	up	yes
HORVU7Hr1G095230	HORVU7Hr1G095230	HORVU7Hr1G095230.1;HORVU7Hr1G095230.2	GO:0016747(transferase activity, transferring acyl groups other than amino-acyl groups);GO:0016747(transferase activity, transferring acyl groups other than amino-acyl groups)	NA	NA	NA		2.81249	4.4197	3.68807	0.0145403	0.0215543	0.0208704	191.701	7.58272	5.0818e-37	1.61005e-35	up	yes
MSTRG.7243	HORVU3Hr1G045890	HORVU3Hr1G045890.3;HORVU3Hr1G045890.2;HORVU3Hr1G045890.1	GO:0003723(RNA binding);GO:0016020(membrane);GO:0016021(integral component of membrane);GO:0016021(integral component of membrane)	NA	NA	NA		39.9508	41.0558	46.967	329.013	277.766	327.998	0.136903	-2.86877	5.17528e-37	1.63722e-35	down	yes
MSTRG.10727	HORVU4Hr1G070070	HORVU4Hr1G070070.1;HORVU4Hr1G070070.2	NA	NA	NA	NA	Predicted protein [Source:UniProtKB/TrEMBL;Acc:F2DHT7]	1.7037	2.41223	2.29648	25.3608	18.0638	24.5231	0.0943725	-3.40549	5.34204e-37	1.68746e-35	down	yes
MSTRG.12537	HORVU5Hr1G054510	HORVU5Hr1G054510.1;HORVU5Hr1G054510.2;HORVU5Hr1G054510.7;HORVU5Hr1G054510.5	GO:0003700(DNA-binding transcription factor activity);GO:0006355(regulation of transcription, DNA-templated);GO:0016020(membrane);GO:0016021(integral component of membrane);GO:0016021(integral component of membrane)	NA	NA	NA	Predicted protein [Source:UniProtKB/TrEMBL;Acc:F2DKL0]	8.00326	7.56714	7.56688	62.7927	51.9009	55.1501	0.136227	-2.87592	6.12968e-37	1.93339e-35	down	yes
MSTRG.15603	HORVU6Hr1G066400	HORVU6Hr1G066400.1	GO:0000786(nucleosome);GO:0003677(DNA binding);GO:0005634(nucleus);GO:0005694(chromosome);GO:0005730(nucleolus);GO:0005774(vacuolar membrane);GO:0005829(cytosol);GO:0005886(plasma membrane);GO:0006334(nucleosome assembly);GO:0009414(response to water deprivation);GO:0009506(plasmodesma);GO:0009507(chloroplast);GO:0009579(thylakoid);GO:0046982(protein heterodimerization activity)	NA	NA	NA	Histone H4 [Source:UniProtKB/TrEMBL;Acc:F2CUP3]	11.1508	17.0415	20.0128	0.35194	0.271414	0.265627	54.2252	5.76089	6.80487e-37	2.14318e-35	up	yes
MSTRG.3259	HORVU2Hr1G005170	HORVU2Hr1G005170.1;HORVU2Hr1G005170.3;HORVU2Hr1G005170.5;HORVU2Hr1G005170.2	NA	04141(Protein processing in endoplasmic reticulum);04626(Plant-pathogen interaction);04626(Plant-pathogen interaction)	K04079	NA		5.54064	6.63122	3.93478	63.1953	50.4684	66.446	0.0894269	-3.48315	7.19045e-37	2.26127e-35	down	yes
MSTRG.14909	HORVU6Hr1G031700	HORVU6Hr1G031700.7;HORVU6Hr1G031700.5;HORVU6Hr1G031700.1;HORVU6Hr1G031700.4;HORVU6Hr1G031700.6;HORVU6Hr1G031700.3	GO:0005622(intracellular);GO:0008270(zinc ion binding);GO:0016020(membrane);GO:0016021(integral component of membrane);GO:0016021(integral component of membrane)	NA	NA	NA		2.90377	2.20034	2.02443	35.6116	23.6339	33.6888	0.0767051	-3.70453	7.95528e-37	2.4981e-35	down	yes
MSTRG.7893	HORVU3Hr1G071210	HORVU3Hr1G071210.1;HORVU3Hr1G071210.2;HORVU3Hr1G071210.5;HORVU3Hr1G071210.6;HORVU3Hr1G071210.4	GO:0004553(hydrolase activity, hydrolyzing O-glycosyl compounds);GO:0005975(carbohydrate metabolic process);GO:0008152(metabolic process);GO:0016020(membrane);GO:0016021(integral component of membrane);GO:0016787(hydrolase activity);GO:0016798(hydrolase activity, acting on glycosyl bonds);GO:0016798(hydrolase activity, acting on glycosyl bonds)	00051(Fructose and mannose metabolism);00051(Fructose and mannose metabolism)	K19355	EC:3.2.1.78		54.8901	51.5402	71.2998	1.41986	1.15365	2.92123	32.3455	5.01549	8.4613e-37	2.65308e-35	up	yes
MSTRG.2848	HORVU1Hr1G083170	HORVU1Hr1G083170.1	GO:0006869(lipid transport)	NA	NA	NA		32.6369	17.7792	17.0103	0.131267	0.034921	0.202875	182.696	7.5133	9.05975e-37	2.83654e-35	up	yes
MSTRG.8151	HORVU3Hr1G079540	HORVU3Hr1G079540.1;HORVU3Hr1G079540.2	GO:0016020(membrane);GO:0016021(integral component of membrane);GO:0016021(integral component of membrane)	NA	NA	NA		0.368322	0.472346	0.218947	12.4619	8.70818	14.307	0.0298676	-5.06528	1.03423e-36	3.23334e-35	down	yes
MSTRG.13850	HORVU5Hr1G109400	HORVU5Hr1G109400.5;HORVU5Hr1G109400.9;HORVU5Hr1G109400.7;HORVU5Hr1G109400.10;HORVU5Hr1G109400.6;HORVU5Hr1G109400.8;HORVU5Hr1G109400.2;HORVU5Hr1G109400.4;HORVU5Hr1G109400.16;HORVU5Hr1G109400.3;HORVU5Hr1G109400.1;HORVU5Hr1G109400.17	GO:0003824(catalytic activity);GO:0016020(membrane);GO:0016021(integral component of membrane);GO:0016021(integral component of membrane)	NA	NA	NA		16.0246	15.7563	14.1484	1.26421	1.20668	1.02917	13.1225	3.71397	1.04031e-36	3.24757e-35	up	yes
MSTRG.8523		MSTRG.8523.1;MSTRG.8523.2	NA	NA	NA	NA		23.6901	19.1089	16.3459	181.429	191.415	146.769	0.113825	-3.13511	1.05759e-36	3.29668e-35	down	yes
MSTRG.14527	HORVU6Hr1G013240	HORVU6Hr1G013240.1;HORVU6Hr1G013240.2;MSTRG.14527.1	NA	NA	NA	NA		1.15005	2.11304	1.47213	54.1358	24.6215	36.5483	0.0410667	-4.60589	1.21879e-36	3.7936e-35	down	yes
MSTRG.10312	HORVU4Hr1G055240	HORVU4Hr1G055240.4;HORVU4Hr1G055240.3;HORVU4Hr1G055240.2;HORVU4Hr1G055240.1	GO:0004314([acyl-carrier-protein] S-malonyltransferase activity);GO:0016740(transferase activity);GO:0016740(transferase activity)	00061(Fatty acid biosynthesis);00333(Prodigiosin biosyntheses);00333(Prodigiosin biosyntheses)	K00645	EC:2.3.1.39		57.3853	66.3577	63.7046	6.01192	6.28101	5.35568	10.6211	3.40886	1.23459e-36	3.83715e-35	up	yes
MSTRG.18493	HORVU7Hr1G100450	HORVU7Hr1G100450.1	GO:0000786(nucleosome);GO:0003677(DNA binding);GO:0005634(nucleus);GO:0005694(chromosome);GO:0046982(protein heterodimerization activity)	NA	NA	NA	Histone H3 [Source:UniProtKB/TrEMBL;Acc:F2CQJ8]	17.7728	24.4532	28.2475	0.60893	0.407547	0.551581	44.9432	5.49003	1.36752e-36	4.24411e-35	up	yes
MSTRG.6690	HORVU3Hr1G020780	HORVU3Hr1G020780.2;HORVU3Hr1G020780.7;HORVU3Hr1G020780.5;HORVU3Hr1G020780.4;HORVU3Hr1G020780.3;HORVU3Hr1G020780.9;HORVU3Hr1G020780.1	GO:0006979(response to oxidative stress);GO:0009506(plasmodesma);GO:0034484(raffinose catabolic process);GO:0052692(raffinose alpha-galactosidase activity);GO:0080167(response to karrikin);GO:0080167(response to karrikin)	00052(Galactose metabolism);00052(Galactose metabolism)	K06617	EC:2.4.1.82		171.885	203.64	153.64	1385.45	1506.39	1238.43	0.128119	-2.96445	1.46944e-36	4.55378e-35	down	yes
MSTRG.2151	HORVU1Hr1G058490	HORVU1Hr1G058490.1;HORVU1Hr1G058490.4	GO:0000786(nucleosome);GO:0003677(DNA binding);GO:0005634(nucleus);GO:0005694(chromosome);GO:0046982(protein heterodimerization activity);GO:0046982(protein heterodimerization activity)	NA	NA	NA		24.1549	33.9816	37.8885	0.848563	1.00909	1.62535	27.5697	4.78501	1.61059e-36	4.98393e-35	up	yes
MSTRG.4702	HORVU2Hr1G069470;HORVU2Hr1G069490	HORVU2Hr1G069470.2;MSTRG.4702.1;HORVU2Hr1G069470.3;HORVU2Hr1G069490.1;HORVU2Hr1G069470.1	GO:0003676(nucleic acid binding);GO:0003723(RNA binding);GO:0008270(zinc ion binding);GO:0008270(zinc ion binding)	NA	NA	NA		8.40663	8.18047	7.9453	59.1712	53.182	54.3612	0.147152	-2.76462	1.68642e-36	5.211e-35	down	yes
HORVU3Hr1G013360	HORVU3Hr1G013360	HORVU3Hr1G013360.16;HORVU3Hr1G013360.3;HORVU3Hr1G013360.2;HORVU3Hr1G013360.6;HORVU3Hr1G013360.15;HORVU3Hr1G013360.19;HORVU3Hr1G013360.9;HORVU3Hr1G013360.13;HORVU3Hr1G013360.11;HORVU3Hr1G013360.14;HORVU3Hr1G013360.1;HORVU3Hr1G013360.4	NA	NA	NA	NA		0.0167615	0	0	2.28518	1.9657	3.40326	0.00218986	-8.83495	1.7478e-36	5.3928e-35	down	yes
MSTRG.17204	HORVU7Hr1G045290	MSTRG.17204.9;HORVU7Hr1G045290.10;HORVU7Hr1G045290.12;HORVU7Hr1G045290.7;HORVU7Hr1G045290.9;HORVU7Hr1G045290.3;HORVU7Hr1G045290.1;HORVU7Hr1G045290.6;HORVU7Hr1G045290.8;HORVU7Hr1G045290.11;HORVU7Hr1G045290.5;HORVU7Hr1G045290.4;HORVU7Hr1G045290.2	GO:0015743(malate transport);GO:0016020(membrane);GO:0016021(integral component of membrane);GO:0016021(integral component of membrane)	NA	NA	NA	Predicted protein [Source:UniProtKB/TrEMBL;Acc:F2CXK1]	21.7299	17.4425	18.7634	1.30683	1.68023	1.07463	14.264	3.83431	1.8207e-36	5.60961e-35	up	yes
MSTRG.5830	HORVU2Hr1G108420	HORVU2Hr1G108420.4;HORVU2Hr1G108420.3;HORVU2Hr1G108420.2;HORVU2Hr1G108420.5;HORVU2Hr1G108420.1	GO:0004553(hydrolase activity, hydrolyzing O-glycosyl compounds);GO:0005576(extracellular region);GO:0005618(cell wall);GO:0005975(carbohydrate metabolic process);GO:0006073(cellular glucan metabolic process);GO:0008152(metabolic process);GO:0010411(xyloglucan metabolic process);GO:0016740(transferase activity);GO:0016762(xyloglucan:xyloglucosyl transferase activity);GO:0016787(hydrolase activity…	NA	NA	NA		10.6198	5.87454	7.17579	0.13646	0.0729496	0.0744175	83.3964	6.38191	1.98195e-36	6.09759e-35	up	yes
MSTRG.3847	HORVU2Hr1G031050	MSTRG.3847.1	NA	NA	NA	NA		9.64653	9.15117	9.03531	0.527106	0.455798	0.553054	18.1209	4.17959	2.13121e-36	6.5473e-35	up	yes
MSTRG.2620	HORVU1Hr1G075610	HORVU1Hr1G075610.7;HORVU1Hr1G075610.8;HORVU1Hr1G075610.2;HORVU1Hr1G075610.3;HORVU1Hr1G075610.4;HORVU1Hr1G075610.10;HORVU1Hr1G075610.5;HORVU1Hr1G075610.6;HORVU1Hr1G075610.1;HORVU1Hr1G075610.9	GO:0000166(nucleotide binding);GO:0005524(ATP binding);GO:0016020(membrane);GO:0016021(integral component of membrane);GO:0016887(ATPase activity);GO:0042626(ATPase activity, coupled to transmembrane movement of substances);GO:0055085(transmembrane transport);GO:0055085(transmembrane transport)	02010(ABC transporters);02010(ABC transporters)	K05643	NA		7.03251	4.59713	6.31574	0.0384091	0.091574	0.0126654	125.801	6.975	2.234e-36	6.85318e-35	up	yes
MSTRG.2201	HORVU1Hr1G059950	MSTRG.2201.4;MSTRG.2201.1;MSTRG.2201.2;HORVU1Hr1G059950.5;MSTRG.2201.3;MSTRG.2201.5;MSTRG.2201.6;HORVU1Hr1G059950.1	NA	NA	NA	NA		0.0807419	0.020981	0.0239681	4.549	5.86528	8.12693	0.006779	-7.20471	2.64369e-36	8.0983e-35	down	yes
MSTRG.5322	HORVU2Hr1G091680	HORVU2Hr1G091680.7;HORVU2Hr1G091680.3;HORVU2Hr1G091680.1;HORVU2Hr1G091680.6;HORVU2Hr1G091680.4;HORVU2Hr1G091680.5	NA	NA	NA	NA		0.655165	0.690324	0.536366	9.63686	6.61356	9.5536	0.0729288	-3.77737	2.70972e-36	8.28861e-35	down	yes
MSTRG.11568	HORVU5Hr1G014090	HORVU5Hr1G014090.1	NA	NA	NA	NA		1.40734	3.64619	2.29842	79.3306	63.084	84.1775	0.0324457	-4.94583	3.01236e-36	9.20111e-35	down	yes
MSTRG.7724	HORVU3Hr1G065830	MSTRG.7724.15;HORVU3Hr1G065830.4;HORVU3Hr1G065830.1;HORVU3Hr1G065830.14;HORVU3Hr1G065830.3;HORVU3Hr1G065830.7;HORVU3Hr1G065830.10;HORVU3Hr1G065830.6;HORVU3Hr1G065830.20;HORVU3Hr1G065830.13;HORVU3Hr1G065830.5;HORVU3Hr1G065830.15;HORVU3Hr1G065830.8;HORVU3Hr1G065830.2;HORVU3Hr1G065830.17;HORVU3Hr1G065830.12;HORVU3Hr1G065830.19;HORVU3Hr1G065830.16;HORVU3Hr1G065830.18;HORVU3Hr1G065830.9;HORVU3Hr1G0658…	GO:0016020(membrane);GO:0016021(integral component of membrane);GO:0016021(integral component of membrane)	NA	NA	NA		1.93239	1.72011	1.62383	15.9159	14.7457	16.0936	0.11285	-3.14752	3.49559e-36	1.06618e-34	down	yes
MSTRG.16929	HORVU7Hr1G032270	HORVU7Hr1G032270.3;HORVU7Hr1G032270.1;HORVU7Hr1G032270.2	GO:0000786(nucleosome);GO:0003677(DNA binding);GO:0005634(nucleus);GO:0005694(chromosome);GO:0046982(protein heterodimerization activity);GO:0046982(protein heterodimerization activity)	NA	NA	NA		8.93127	12.9675	15.9868	0.303564	0.237757	0.19645	51.3514	5.68233	3.50395e-36	1.0672e-34	up	yes
MSTRG.3649	HORVU2Hr1G022920	MSTRG.3649.21;HORVU2Hr1G022920.11;HORVU2Hr1G022920.22;HORVU2Hr1G022920.14;HORVU2Hr1G022920.12;HORVU2Hr1G022920.9;HORVU2Hr1G022920.19;HORVU2Hr1G022920.18;HORVU2Hr1G022920.10;HORVU2Hr1G022920.2;HORVU2Hr1G022920.36;HORVU2Hr1G022920.20;HORVU2Hr1G022920.6;HORVU2Hr1G022920.17;HORVU2Hr1G022920.25;HORVU2Hr1G022920.21;HORVU2Hr1G022920.15;MSTRG.3649.22;HORVU2Hr1G022920.28;HORVU2Hr1G022920.31;HORVU2Hr1G0229…	GO:0003824(catalytic activity);GO:0006537(glutamate biosynthetic process);GO:0006541(glutamine metabolic process);GO:0006807(nitrogen compound metabolic process);GO:0008652(cellular amino acid biosynthetic process);GO:0009507(chloroplast);GO:0009536(plastid);GO:0009570(chloroplast stroma);GO:0015930(glutamate synthase activity);GO:0016020(membrane);GO:0016021(integral component of membrane);GO:00…	00630(Glyoxylate and dicarboxylate metabolism);00910(Nitrogen metabolism);00910(Nitrogen metabolism)	K00284	EC:1.4.7.1		20.2296	22.8722	27.2355	155.799	178.455	194.458	0.133035	-2.91012	3.71842e-36	1.1309e-34	down	yes
MSTRG.5045	HORVU2Hr1G082410	HORVU2Hr1G082410.1;HORVU2Hr1G082410.2	GO:0005515(protein binding);GO:0005515(protein binding)	NA	NA	NA		6.93832	5.86551	6.12351	49.9318	46.8958	50.8366	0.128178	-2.96378	4.11821e-36	1.2507e-34	down	yes
MSTRG.5712	HORVU2Hr1G104580	HORVU2Hr1G104580.3;HORVU2Hr1G104580.4;HORVU2Hr1G104580.2;HORVU2Hr1G104580.1;HORVU2Hr1G104580.5	GO:0003677(DNA binding);GO:0005634(nucleus);GO:0005634(nucleus)	04712(Circadian rhythm - plant);04712(Circadian rhythm - plant)	K12133	NA		1.50458	1.91226	2.00286	23.9179	19.5804	17.3597	0.089055	-3.48916	4.18103e-36	1.26797e-34	down	yes
MSTRG.11981		MSTRG.11981.1	NA	NA	NA	NA		6.7092	3.3215	4.70655	0.010246	0.005112	0.049499	227.227	7.82799	4.24623e-36	1.28591e-34	up	yes
MSTRG.18266	HORVU7Hr1G090950	HORVU7Hr1G090950.1;HORVU7Hr1G090950.3;HORVU7Hr1G090950.4	GO:0004017(adenylate kinase activity);GO:0005524(ATP binding);GO:0006139(nucleobase-containing compound metabolic process);GO:0016301(kinase activity);GO:0016310(phosphorylation);GO:0016740(transferase activity);GO:0016776(phosphotransferase activity, phosphate group as acceptor);GO:0019205(nucleobase-containing compound kinase activity);GO:0046940(nucleoside monophosphate phosphorylation);GO:004…	00230(Purine metabolism);00730(Thiamine metabolism);00730(Thiamine metabolism)	K00939	EC:2.7.4.3		107.53	113.952	115.395	9.46747	12.2646	11.2668	10.2087	3.35173	4.34255e-36	1.3132e-34	up	yes
MSTRG.18304	HORVU7Hr1G092550	HORVU7Hr1G092550.1;HORVU7Hr1G092550.2;HORVU7Hr1G092550.5;MSTRG.18304.1;HORVU7Hr1G092550.3	GO:0016020(membrane);GO:0016021(integral component of membrane);GO:0016021(integral component of membrane)	NA	NA	NA		10.4818	7.81224	7.7567	66.8636	74.2308	65.1835	0.12629	-2.98519	4.93107e-36	1.48906e-34	down	yes
MSTRG.17357		MSTRG.17357.1	NA	NA	NA	NA		0	0	0	2.88262	2.37808	5.11408	#NAME?	#NAME?	5.00046e-36	1.50787e-34	down	yes
MSTRG.15710	HORVU6Hr1G070270	HORVU6Hr1G070270.4;HORVU6Hr1G070270.1;HORVU6Hr1G070270.2;HORVU6Hr1G070270.3;HORVU6Hr1G070270.7;HORVU6Hr1G070270.5;HORVU6Hr1G070270.6;HORVU6Hr1G070270.11;HORVU6Hr1G070270.8;HORVU6Hr1G070270.9	GO:0003824(catalytic activity);GO:0003872(6-phosphofructokinase activity);GO:0005524(ATP binding);GO:0005737(cytoplasm);GO:0006002(fructose 6-phosphate metabolic process);GO:0006096(glycolytic process);GO:0008152(metabolic process);GO:0016301(kinase activity);GO:0016310(phosphorylation);GO:0016740(transferase activity);GO:0046835(carbohydrate phosphorylation);GO:0046872(metal ion binding);GO:0047…	00010(Glycolysis / Gluconeogenesis);00030(Pentose phosphate pathway);00051(Fructose and mannose metabolism);00051(Fructose and mannose metabolism)	K00895	EC:2.7.1.90	Pyrophosphate--fructose 6-phosphate 1-phosphotransferase subunit alpha [Source:UniProtKB/TrEMBL;Acc:A0A287UKV2]	257.582	263.008	257.604	21.1988	30.3982	22.8536	10.4525	3.38577	5.21897e-36	1.57153e-34	up	yes
MSTRG.12860	HORVU5Hr1G068130	HORVU5Hr1G068130.1;MSTRG.12860.1	GO:0003682(chromatin binding);GO:0007219(Notch signaling pathway);GO:0045892(negative regulation of transcription, DNA-templated)	NA	NA	NA		2.5109	2.06471	2.37393	19.3717	15.758	17.8627	0.131142	-2.9308	5.29472e-36	1.59209e-34	down	yes
MSTRG.17143		MSTRG.17143.1	NA	NA	NA	NA		0.33519	0.173269	0.331743	6.06595	5.6216	10.4378	0.0379746	-4.71882	5.32508e-36	1.59895e-34	down	yes
MSTRG.18247	HORVU7Hr1G090350;HORVU7Hr1G090360	MSTRG.18247.1;MSTRG.18247.9;HORVU7Hr1G090350.4;HORVU7Hr1G090360.1;HORVU7Hr1G090350.5;MSTRG.18247.11;HORVU7Hr1G090350.2;HORVU7Hr1G090350.1;HORVU7Hr1G090350.3	GO:0000166(nucleotide binding);GO:0005524(ATP binding);GO:0016020(membrane);GO:0016021(integral component of membrane);GO:0016887(ATPase activity);GO:0016887(ATPase activity)	02010(ABC transporters);04626(Plant-pathogen interaction);02010(ABC transporters)	K05681;K13459	NA		6.6584	7.11976	8.98411	70.6749	60.6511	53.7852	0.122965	-3.02368	5.62996e-36	1.68811e-34	down	yes
MSTRG.16436	HORVU7Hr1G002380	HORVU7Hr1G002380.1	NA	NA	NA	NA		17.5113	11.3046	13.0966	0	0	0.112133	373.773	8.54602	6.80862e-36	2.03865e-34	up	yes
MSTRG.3994	HORVU2Hr1G036280	HORVU2Hr1G036280.2;HORVU2Hr1G036280.1;HORVU2Hr1G036280.4;HORVU2Hr1G036280.3	NA	04075(Plant hormone signal transduction);04075(Plant hormone signal transduction)	K14494	NA		4.75666	5.15712	3.80406	65.1923	39.393	76.3039	0.0758356	-3.72098	7.02098e-36	2.09928e-34	down	yes
MSTRG.1515	HORVU1Hr1G031490	MSTRG.1515.1;HORVU1Hr1G031490.1	NA	NA	NA	NA	Predicted protein [Source:UniProtKB/TrEMBL;Acc:F2EK04]	0.282201	0.295082	0.365228	16.7922	14.3718	18.2059	0.0190908	-5.71098	7.04008e-36	2.10204e-34	down	yes
MSTRG.11055	HORVU4Hr1G082110	HORVU4Hr1G082110.3;HORVU4Hr1G082110.2;HORVU4Hr1G082110.1	GO:0003677(DNA binding);GO:0005515(protein binding);GO:0005634(nucleus);GO:0006351(transcription, DNA-templated);GO:0006355(regulation of transcription, DNA-templated);GO:0006355(regulation of transcription, DNA-templated)	NA	NA	NA		3.86503	3.83034	3.89723	25.1741	31.2322	36.9697	0.12415	-3.00985	7.47683e-36	2.22931e-34	down	yes
MSTRG.15699	HORVU6Hr1G069710	HORVU6Hr1G069710.5;HORVU6Hr1G069710.2;HORVU6Hr1G069710.10;HORVU6Hr1G069710.4;HORVU6Hr1G069710.3;HORVU6Hr1G069710.9;HORVU6Hr1G069710.18;HORVU6Hr1G069710.14;HORVU6Hr1G069710.7;HORVU6Hr1G069710.6;HORVU6Hr1G069710.1	GO:0004672(protein kinase activity);GO:0005524(ATP binding);GO:0006468(protein phosphorylation);GO:0016020(membrane);GO:0016021(integral component of membrane);GO:0016021(integral component of membrane)	NA	NA	NA		6.18271	5.94362	8.51295	0.187682	0.158434	0.197057	37.9976	5.24784	7.85398e-36	2.33849e-34	up	yes
MSTRG.16184		MSTRG.16184.1	NA	NA	NA	NA		0.407895	0.24789	0.450857	9.63669	9.20671	9.62926	0.0388668	-4.68532	8.01329e-36	2.38258e-34	down	yes
MSTRG.4679	HORVU2Hr1G068140	MSTRG.4679.17;HORVU2Hr1G068140.3;HORVU2Hr1G068140.1;HORVU2Hr1G068140.18;HORVU2Hr1G068140.9;HORVU2Hr1G068140.21;HORVU2Hr1G068140.17;HORVU2Hr1G068140.30;HORVU2Hr1G068140.6;HORVU2Hr1G068140.4;HORVU2Hr1G068140.5;HORVU2Hr1G068140.2;HORVU2Hr1G068140.22;HORVU2Hr1G068140.24;HORVU2Hr1G068140.26;HORVU2Hr1G068140.11;HORVU2Hr1G068140.8;HORVU2Hr1G068140.16;HORVU2Hr1G068140.14;HORVU2Hr1G068140.13;HORVU2Hr1G068…	GO:0006855(drug transmembrane transport);GO:0015238(drug transmembrane transporter activity);GO:0015297(antiporter activity);GO:0016020(membrane);GO:0016021(integral component of membrane);GO:0055085(transmembrane transport);GO:0055085(transmembrane transport)	NA	NA	NA	Protein DETOXIFICATION [Source:UniProtKB/TrEMBL;Acc:A0A287IAV3]	2.37115	2.17651	2.6611	23.2657	30.0295	18.2827	0.100712	-3.31169	8.26781e-36	2.45482e-34	down	yes
MSTRG.8577	HORVU3Hr1G092610	HORVU3Hr1G092610.1;MSTRG.8577.1;HORVU3Hr1G092610.3	GO:0000166(nucleotide binding);GO:0003676(nucleic acid binding);GO:0004386(helicase activity);GO:0005524(ATP binding);GO:0016787(hydrolase activity);GO:0016787(hydrolase activity)	03040(Spliceosome);03040(Spliceosome)	K12823	EC:3.6.4.13	Predicted protein; Uncharacterized protein [Source:UniProtKB/TrEMBL;Acc:M0XA42]	34.4039	28.9844	32.2768	233.615	235.194	196.077	0.143882	-2.79704	8.33454e-36	2.47119e-34	down	yes
MSTRG.13211	HORVU5Hr1G081620	HORVU5Hr1G081620.2;HORVU5Hr1G081620.1;HORVU5Hr1G081620.3	GO:0000160(phosphorelay signal transduction system);GO:0005515(protein binding);GO:0005634(nucleus);GO:0005634(nucleus)	04712(Circadian rhythm - plant);04712(Circadian rhythm - plant)	K12130	NA		7.65399	5.36162	5.58573	50.1056	49.8421	62.5608	0.114464	-3.12704	8.63059e-36	2.5554e-34	down	yes
MSTRG.8628	HORVU3Hr1G094140	HORVU3Hr1G094140.1;HORVU3Hr1G094140.2	NA	00514(Other types of O-glycan biosynthesis);00514(Other types of O-glycan biosynthesis)	K20783	EC:2.4.2.-		32.0827	30.4142	31.7613	0.537914	0.931293	0.219523	55.816	5.80261	8.74763e-36	2.58645e-34	up	yes
MSTRG.7987	HORVU3Hr1G074310	HORVU3Hr1G074310.1;HORVU3Hr1G074310.3;HORVU3Hr1G074310.2;HORVU3Hr1G074310.6;HORVU3Hr1G074310.4	GO:0016020(membrane);GO:0016021(integral component of membrane);GO:0016021(integral component of membrane)	NA	NA	NA		1.79891	1.15339	1.12212	19.3146	14.851	17.9615	0.0781633	-3.67736	9.02766e-36	2.66554e-34	down	yes
MSTRG.2566	HORVU1Hr1G073460	HORVU1Hr1G073460.1;HORVU1Hr1G073460.2	GO:0005515(protein binding);GO:0006396(RNA processing);GO:0006396(RNA processing)	NA	NA	NA		3.00611	4.3471	4.13737	30.1806	33.3386	36.2817	0.115135	-3.1186	9.16474e-36	2.70226e-34	down	yes
MSTRG.6658	HORVU3Hr1G019820	MSTRG.6658.9;HORVU3Hr1G019820.9;HORVU3Hr1G019820.2;HORVU3Hr1G019820.1;HORVU3Hr1G019820.6;HORVU3Hr1G019820.8;HORVU3Hr1G019820.3;HORVU3Hr1G019820.7;HORVU3Hr1G019820.13;HORVU3Hr1G019820.12;HORVU3Hr1G019820.11;HORVU3Hr1G019820.5;HORVU3Hr1G019820.4;HORVU3Hr1G019820.14	GO:0016491(oxidoreductase activity);GO:0046872(metal ion binding);GO:0055114(oxidation-reduction process);GO:0055114(oxidation-reduction process)	NA	NA	NA		26.0959	22.6929	25.5316	177.512	153.386	169.635	0.148483	-2.75163	9.27237e-36	2.73021e-34	down	yes
MSTRG.12496	HORVU5Hr1G053010	HORVU5Hr1G053010.2;HORVU5Hr1G053010.5;HORVU5Hr1G053010.7;HORVU5Hr1G053010.1;HORVU5Hr1G053010.3;HORVU5Hr1G053010.4	GO:0004318(enoyl-[acyl-carrier-protein] reductase (NADH) activity);GO:0006633(fatty acid biosynthetic process);GO:0055114(oxidation-reduction process);GO:0055114(oxidation-reduction process)	00061(Fatty acid biosynthesis);00780(Biotin metabolism);00333(Prodigiosin biosyntheses);00333(Prodigiosin biosyntheses)	K00208	EC:1.3.1.9;EC:1.3.1.10		19.3664	20.5898	22.3504	0.61883	0.983443	1.23244	21.9798	4.45811	9.83398e-36	2.89157e-34	up	yes
MSTRG.6903	MIR159	MSTRG.6903.1	NA	NA	NA	NA		0.584752	0.464069	0.575223	16.0581	20.3535	19.768	0.0289081	-5.11238	1.01589e-35	2.98298e-34	down	yes
MSTRG.18123		MSTRG.18123.1	NA	NA	NA	NA		14.3532	6.37583	5.10714	0	0.029347	0.021431	508.806	8.99097	1.03012e-35	3.0206e-34	up	yes
MSTRG.8111	HORVU3Hr1G078330	HORVU3Hr1G078330.37;HORVU3Hr1G078330.3;HORVU3Hr1G078330.4;HORVU3Hr1G078330.2;HORVU3Hr1G078330.17;HORVU3Hr1G078330.30;HORVU3Hr1G078330.21;HORVU3Hr1G078330.8;HORVU3Hr1G078330.22;HORVU3Hr1G078330.14;HORVU3Hr1G078330.28;HORVU3Hr1G078330.12;HORVU3Hr1G078330.45;HORVU3Hr1G078330.41;HORVU3Hr1G078330.20;HORVU3Hr1G078330.23;HORVU3Hr1G078330.32;HORVU3Hr1G078330.1;HORVU3Hr1G078330.7;HORVU3Hr1G078330.36;HORVU…	GO:0016020(membrane);GO:0016021(integral component of membrane);GO:0016021(integral component of membrane)	NA	NA	NA		0.288076	0.176329	0.208509	5.48883	3.80475	6.60735	0.0423191	-4.56255	1.0606e-35	3.10569e-34	down	yes
MSTRG.18715	HORVU7Hr1G113290;HORVU7Hr1G113300	HORVU7Hr1G113290.1;HORVU7Hr1G113300.1;MSTRG.18715.1	NA	NA	NA	NA		2.30707	2.51021	2.27811	17.3925	17.2998	16.85	0.137661	-2.8608	1.13613e-35	3.32228e-34	down	yes
MSTRG.8443	HORVU3Hr1G088160	HORVU3Hr1G088160.1	GO:0000786(nucleosome);GO:0003677(DNA binding);GO:0005634(nucleus);GO:0005694(chromosome);GO:0005730(nucleolus);GO:0005774(vacuolar membrane);GO:0005829(cytosol);GO:0005886(plasma membrane);GO:0006334(nucleosome assembly);GO:0009414(response to water deprivation);GO:0009506(plasmodesma);GO:0009507(chloroplast);GO:0009579(thylakoid);GO:0046982(protein heterodimerization activity)	NA	NA	NA	Histone H4 [Source:UniProtKB/TrEMBL;Acc:A0A287M501]	125.94	179.67	201.466	12.0927	13.5256	13.8945	12.8332	3.68181	1.26514e-35	3.69446e-34	up	yes
MSTRG.14286	HORVU5Hr1G125460	HORVU5Hr1G125460.6;HORVU5Hr1G125460.2;HORVU5Hr1G125460.7;HORVU5Hr1G125460.3	GO:0016020(membrane);GO:0016021(integral component of membrane);GO:0016021(integral component of membrane)	NA	NA	NA		0.347776	0.697535	0.238927	13.6983	16.527	13.9048	0.0291012	-5.10278	1.32193e-35	3.85499e-34	down	yes
MSTRG.9589		MSTRG.9589.1;MSTRG.9589.2	NA	NA	NA	NA		0.128741	0	0	10.3744	12.9613	10.5417	0.0038002	-8.03971	1.34625e-35	3.92053e-34	down	yes
MSTRG.6850	HORVU3Hr1G027590	HORVU3Hr1G027590.2;HORVU3Hr1G027590.8;HORVU3Hr1G027590.12;HORVU3Hr1G027590.4;HORVU3Hr1G027590.6;HORVU3Hr1G027590.13;HORVU3Hr1G027590.1;HORVU3Hr1G027590.3	GO:0008429(phosphatidylethanolamine binding);GO:0009909(regulation of flower development);GO:0048573(photoperiodism, flowering);GO:0048573(photoperiodism, flowering)	04712(Circadian rhythm - plant);04712(Circadian rhythm - plant)	K16223	NA		0.0122838	0.035628	0.0121165	4.0273	4.74091	1.7921	0.00568433	-7.45879	1.43204e-35	4.16468e-34	down	yes
MSTRG.13973	HORVU5Hr1G113580	HORVU5Hr1G113580.2;HORVU5Hr1G113580.1;HORVU5Hr1G113580.5;HORVU5Hr1G113580.6;HORVU5Hr1G113580.4;HORVU5Hr1G113580.3	GO:0005576(extracellular region);GO:0005618(cell wall);GO:0009664(plant-type cell wall organization);GO:0016020(membrane);GO:0071555(cell wall organization);GO:0071555(cell wall organization)	NA	NA	NA		26.3941	44.4741	43.462	1.77266	2.357	2.66347	16.8303	4.07299	1.51599e-35	4.40278e-34	up	yes
MSTRG.11750	HORVU5Hr1G019820	HORVU5Hr1G019820.1	NA	NA	NA	NA		5.57813	4.06451	4.01597	0.053422	0.024291	0.02352	134.922	7.07599	1.56541e-35	4.54013e-34	up	yes
MSTRG.14721	HORVU6Hr1G021250	HORVU6Hr1G021250.1	GO:0000786(nucleosome);GO:0003677(DNA binding);GO:0005634(nucleus);GO:0005694(chromosome);GO:0046982(protein heterodimerization activity)	NA	NA	NA	Histone H2A [Source:UniProtKB/TrEMBL;Acc:A0A287TJG0]	13.019	13.9927	23.7878	0	0.133586	0.064673	256.228	8.00128	1.60523e-35	4.64925e-34	up	yes
MSTRG.10974	HORVU4Hr1G078820	HORVU4Hr1G078820.1;HORVU4Hr1G078820.2;HORVU4Hr1G078820.7;HORVU4Hr1G078820.14;HORVU4Hr1G078820.8;HORVU4Hr1G078820.10;HORVU4Hr1G078820.3;HORVU4Hr1G078820.15;HORVU4Hr1G078820.11;HORVU4Hr1G078820.5;HORVU4Hr1G078820.4;HORVU4Hr1G078820.13;HORVU4Hr1G078820.17;HORVU4Hr1G078820.6;HORVU4Hr1G078820.12;HORVU4Hr1G078820.18;HORVU4Hr1G078820.9;HORVU4Hr1G078820.16	GO:0005524(ATP binding);GO:0005737(cytoplasm);GO:0006457(protein folding);GO:0016020(membrane);GO:0016021(integral component of membrane);GO:0042026(protein refolding);GO:0042026(protein refolding)	03018(RNA degradation);03018(RNA degradation)	K04077	NA		86.7749	92.4924	112.833	8.79816	10.3543	9.8068	10.0866	3.33437	2.08622e-35	6.03415e-34	up	yes
MSTRG.6248	HORVU2Hr1G125200	HORVU2Hr1G125200.2;HORVU2Hr1G125200.3;HORVU2Hr1G125200.1	NA	00940(Phenylpropanoid biosynthesis);00940(Phenylpropanoid biosynthesis)	K00430	EC:1.11.1.7		41.0864	37.5526	32.6407	2.54376	2.9903	3.30277	12.5927	3.65452	2.19467e-35	6.33918e-34	up	yes
MSTRG.744		MSTRG.744.1	NA	NA	NA	NA		83.6774	75.3272	63.712	3.29656	6.03327	5.52665	14.9912	3.90604	2.24982e-35	6.48967e-34	up	yes
MSTRG.8777	HORVU3Hr1G103540	MSTRG.8777.2;HORVU3Hr1G103540.2;HORVU3Hr1G103540.1;HORVU3Hr1G103540.3	GO:0003824(catalytic activity);GO:0004042(acetyl-CoA:L-glutamate N-acetyltransferase activity);GO:0004358(glutamate N-acetyltransferase activity);GO:0006526(arginine biosynthetic process);GO:0008152(metabolic process);GO:0008652(cellular amino acid biosynthetic process);GO:0009507(chloroplast);GO:0009536(plastid);GO:0016740(transferase activity);GO:0016746(transferase activity, transferring acyl …	00220(Arginine biosynthesis);00220(Arginine biosynthesis)	K00620	EC:2.3.1.35;EC:2.3.1.1	Arginine biosynthesis bifunctional protein ArgJ, chloroplastic [Source:UniProtKB/TrEMBL;Acc:A0A287MIC8]	25.1436	30.9342	29.7325	1.85396	2.15988	1.4193	15.7939	3.98129	2.2724e-35	6.54591e-34	up	yes
MSTRG.18478	HORVU7Hr1G100410	HORVU7Hr1G100410.1	GO:0000786(nucleosome);GO:0003677(DNA binding);GO:0005634(nucleus);GO:0005694(chromosome);GO:0006334(nucleosome assembly);GO:0046982(protein heterodimerization activity)	NA	NA	NA	Histone H4 [Source:UniProtKB/TrEMBL;Acc:A0A287XKV0]	21.1771	30.2222	36.5107	0.628453	0.409055	0.710966	50.2781	5.65186	2.53511e-35	7.29282e-34	up	yes
MSTRG.7971		MSTRG.7971.1	NA	NA	NA	NA		46.1311	31.9513	33.9482	1.55183	1.64302	0.774804	28.2218	4.81874	2.54367e-35	7.30755e-34	up	yes
MSTRG.18215	HORVU7Hr1G089320	HORVU7Hr1G089320.1;HORVU7Hr1G089320.4;HORVU7Hr1G089320.3	GO:0004601(peroxidase activity);GO:0005576(extracellular region);GO:0006979(response to oxidative stress);GO:0016491(oxidoreductase activity);GO:0020037(heme binding);GO:0042744(hydrogen peroxide catabolic process);GO:0046872(metal ion binding);GO:0055114(oxidation-reduction process);GO:0098869(cellular oxidant detoxification);GO:0098869(cellular oxidant detoxification)	00940(Phenylpropanoid biosynthesis);00940(Phenylpropanoid biosynthesis)	K00430	EC:1.11.1.7	Peroxidase [Source:UniProtKB/TrEMBL;Acc:M0YYF2]	9.21114	8.2481	10.5176	0.222895	0.3212	0.222435	36.498	5.18975	2.86794e-35	8.228e-34	up	yes
MSTRG.6206	HORVU2Hr1G123770	HORVU2Hr1G123770.1	GO:0003824(catalytic activity);GO:0005737(cytoplasm);GO:0009506(plasmodesma);GO:0009507(chloroplast);GO:0009570(chloroplast stroma);GO:0009735(response to cytokinin);GO:0010030(positive regulation of seed germination);GO:0010214(seed coat development);GO:0033611(oxalate catabolic process);GO:0046686(response to cadmium ion);GO:0048046(apoplast);GO:0050203(oxalate-CoA ligase activity);GO:0050832(d…	00630(Glyoxylate and dicarboxylate metabolism)	K22133	EC:6.2.1.8		12.0647	11.7896	9.47584	92.8609	82.2922	77.835	0.131746	-2.92417	3.42221e-35	9.80496e-34	down	yes
MSTRG.8571		MSTRG.8571.1	NA	NA	NA	NA		0.247333	0.303944	0.274443	7.36206	5.44519	5.40685	0.0453341	-4.46326	3.6351e-35	1.04009e-33	down	yes
MSTRG.6560	HORVU3Hr1G015510	MSTRG.6560.6;HORVU3Hr1G015510.3;HORVU3Hr1G015510.7;HORVU3Hr1G015510.9;HORVU3Hr1G015510.1;HORVU3Hr1G015510.10;HORVU3Hr1G015510.6;HORVU3Hr1G015510.2	GO:0005507(copper ion binding);GO:0005886(plasma membrane);GO:0009506(plasmodesma);GO:0016020(membrane);GO:0016021(integral component of membrane);GO:0016491(oxidoreductase activity);GO:0055114(oxidation-reduction process);GO:0055114(oxidation-reduction process)	NA	NA	NA		6.61816	5.811	8.1442	0.190002	0.162146	0.267581	33.1973	5.053	3.94136e-35	1.1262e-33	up	yes
MSTRG.12645	HORVU5Hr1G058950	HORVU5Hr1G058950.3;HORVU5Hr1G058950.5;HORVU5Hr1G058950.4;HORVU5Hr1G058950.2;HORVU5Hr1G058950.1;HORVU5Hr1G058950.7;MSTRG.12645.5;HORVU5Hr1G058950.6	GO:0000015(phosphopyruvate hydratase complex);GO:0000287(magnesium ion binding);GO:0004634(phosphopyruvate hydratase activity);GO:0006096(glycolytic process);GO:0009507(chloroplast);GO:0009570(chloroplast stroma);GO:0009735(response to cytokinin);GO:0010090(trichome morphogenesis);GO:0010090(trichome morphogenesis)	00010(Glycolysis / Gluconeogenesis);03018(RNA degradation);03018(RNA degradation)	K01689	EC:4.2.1.11	Predicted protein [Source:UniProtKB/TrEMBL;Acc:F2DY57]	34.9845	39.1784	38.9312	3.5438	4.45302	3.69902	9.66959	3.27345	4.3967e-35	1.25462e-33	up	yes
MSTRG.14321	HORVU6Hr1G000810	HORVU6Hr1G000810.15;HORVU6Hr1G000810.8;HORVU6Hr1G000810.14;HORVU6Hr1G000810.3;HORVU6Hr1G000810.11;HORVU6Hr1G000810.5;HORVU6Hr1G000810.12;HORVU6Hr1G000810.4;MSTRG.14321.9;MSTRG.14321.3;HORVU6Hr1G000810.16;HORVU6Hr1G000810.6;HORVU6Hr1G000810.7	GO:0006952(defense response);GO:0016020(membrane);GO:0016021(integral component of membrane);GO:0016021(integral component of membrane)	NA	NA	NA		14.3699	16.4279	21.2693	0.0450373	0.295449	0.0983745	118.641	6.89046	4.59628e-35	1.30982e-33	up	yes
HORVU1Hr1G052290	HORVU1Hr1G052290	HORVU1Hr1G052290.2;HORVU1Hr1G052290.1	GO:0005576(extracellular region);GO:0005576(extracellular region)	NA	NA	NA		0.481668	0.325168	0.464107	6.91712	5.92731	7.56343	0.0622772	-4.00515	4.79932e-35	1.36585e-33	down	yes
MSTRG.15784	HORVU6Hr1G072870	HORVU6Hr1G072870.4;MSTRG.15784.2;HORVU6Hr1G072870.1;HORVU6Hr1G072870.6;HORVU6Hr1G072870.2;HORVU6Hr1G072870.3;HORVU6Hr1G072870.5;HORVU6Hr1G072870.8;HORVU6Hr1G072870.10	NA	00030(Pentose phosphate pathway);00480(Glutathione metabolism);03040(Spliceosome);03040(Spliceosome)	K12741;K00033	EC:1.1.1.44;EC:1.1.1.343		11.9305	11.1803	7.57271	109.42	94.2439	84.1762	0.106599	-3.22974	5.58076e-35	1.58611e-33	down	yes
MSTRG.4647		MSTRG.4647.1	NA	NA	NA	NA		10.5671	9.09442	8.71308	66.3005	63.4262	68.7532	0.142959	-2.80632	5.59447e-35	1.58789e-33	down	yes
MSTRG.14980	HORVU6Hr1G034620	HORVU6Hr1G034620.1	GO:0005623(cell);GO:0016491(oxidoreductase activity);GO:0045454(cell redox homeostasis);GO:0055114(oxidation-reduction process)	NA	NA	NA	Predicted protein [Source:UniProtKB/TrEMBL;Acc:F2D426]	11.9991	14.4696	17.2602	0.225138	0.392101	0.445895	41.132	5.36219	6.1928e-35	1.75537e-33	up	yes
MSTRG.7963	HORVU3Hr1G073630	HORVU3Hr1G073630.10;HORVU3Hr1G073630.11;HORVU3Hr1G073630.35;HORVU3Hr1G073630.38;HORVU3Hr1G073630.23;HORVU3Hr1G073630.1;HORVU3Hr1G073630.21;HORVU3Hr1G073630.14;HORVU3Hr1G073630.16;HORVU3Hr1G073630.13;HORVU3Hr1G073630.42;HORVU3Hr1G073630.41;HORVU3Hr1G073630.15;HORVU3Hr1G073630.3;HORVU3Hr1G073630.5;HORVU3Hr1G073630.32;HORVU3Hr1G073630.18;HORVU3Hr1G073630.24;HORVU3Hr1G073630.36;HORVU3Hr1G073630.2;HOR…	GO:0005515(protein binding);GO:0016020(membrane);GO:0016021(integral component of membrane);GO:0016021(integral component of membrane)	NA	NA	NA		8.21787	7.89607	7.62032	0.636474	0.397985	0.650702	14.0843	3.81601	6.4777e-35	1.83368e-33	up	yes
MSTRG.16975	HORVU7Hr1G034470	HORVU7Hr1G034470.1	GO:0000786(nucleosome);GO:0003677(DNA binding);GO:0005634(nucleus);GO:0005694(chromosome);GO:0046982(protein heterodimerization activity)	NA	NA	NA		20.8517	27.3637	29.4883	0.864102	0.507153	0.924047	33.8533	5.08123	6.67907e-35	1.88817e-33	up	yes
MSTRG.12808	HORVU5Hr1G065960	HORVU5Hr1G065960.7;HORVU5Hr1G065960.4;HORVU5Hr1G065960.1;HORVU5Hr1G065960.3;HORVU5Hr1G065960.5	GO:0003735(structural constituent of ribosome);GO:0005622(intracellular);GO:0005840(ribosome);GO:0006412(translation);GO:0016020(membrane);GO:0016021(integral component of membrane);GO:0016021(integral component of membrane)	NA	NA	NA	Predicted protein [Source:UniProtKB/TrEMBL;Acc:F2E0Q3]	6.67127	6.61348	6.85914	39.0209	50.7528	46.7129	0.147589	-2.76035	7.14868e-35	2.01596e-33	down	yes
MSTRG.3193	HORVU2Hr1G002320	HORVU2Hr1G002320.1	NA	NA	NA	NA		0.166463	0.259854	0.218369	5.96072	4.45761	5.46135	0.0405982	-4.62244	7.15006e-35	2.01596e-33	down	yes
MSTRG.8932	HORVU3Hr1G112350	HORVU3Hr1G112350.1	GO:0004601(peroxidase activity);GO:0005576(extracellular region);GO:0006979(response to oxidative stress);GO:0016491(oxidoreductase activity);GO:0020037(heme binding);GO:0042744(hydrogen peroxide catabolic process);GO:0046872(metal ion binding);GO:0055114(oxidation-reduction process);GO:0098869(cellular oxidant detoxification)	00940(Phenylpropanoid biosynthesis)	K00430	EC:1.11.1.7	Peroxidase [Source:UniProtKB/TrEMBL;Acc:F2E8A9]	0	0.075244	0	6.08568	7.68694	5.4481	0.00391473	-7.99687	7.44462e-35	2.09623e-33	down	yes
HORVU5Hr1G122510	HORVU5Hr1G122510	HORVU5Hr1G122510.2;HORVU5Hr1G122510.3;HORVU5Hr1G122510.1	GO:0004672(protein kinase activity);GO:0005515(protein binding);GO:0005524(ATP binding);GO:0006468(protein phosphorylation);GO:0016020(membrane);GO:0016021(integral component of membrane);GO:0016021(integral component of membrane)	NA	NA	NA		2.89473	2.69384	2.8774	0.0465256	0.0297923	0.0425028	71.2499	6.15482	7.46346e-35	2.09875e-33	up	yes
HORVU1Hr1G090360	HORVU1Hr1G090360	HORVU1Hr1G090360.6;HORVU1Hr1G090360.2;HORVU1Hr1G090360.4;HORVU1Hr1G090360.1;HORVU1Hr1G090360.9;HORVU1Hr1G090360.7	GO:0003824(catalytic activity);GO:0004721(phosphoprotein phosphatase activity);GO:0004722(protein serine/threonine phosphatase activity);GO:0006470(protein dephosphorylation);GO:0016787(hydrolase activity);GO:0043169(cation binding);GO:0046872(metal ion binding);GO:0046872(metal ion binding)	04016(MAPK signaling pathway - plant);04075(Plant hormone signal transduction);04075(Plant hormone signal transduction)	K14497	EC:3.1.3.16	Predicted protein [Source:UniProtKB/TrEMBL;Acc:F2DJX7]	0	0	0	1.38812	1.73031	2.198	#NAME?	#NAME?	7.53339e-35	2.11562e-33	down	yes
MSTRG.7014	HORVU3Hr1G034760	MSTRG.7014.2;HORVU3Hr1G034760.2;MSTRG.7014.1;HORVU3Hr1G034760.8;HORVU3Hr1G034760.1	GO:0016020(membrane);GO:0016021(integral component of membrane);GO:0016021(integral component of membrane)	NA	NA	NA		1.04044	0.589207	0.79129	8.11875	11.5184	10.7962	0.0795486	-3.65202	9.49948e-35	2.66424e-33	down	yes
MSTRG.12304	HORVU5Hr1G046830	MSTRG.12304.1;HORVU5Hr1G046830.1	GO:0000166(nucleotide binding);GO:0004672(protein kinase activity);GO:0004674(protein serine/threonine kinase activity);GO:0005524(ATP binding);GO:0006468(protein phosphorylation);GO:0007165(signal transduction);GO:0016301(kinase activity);GO:0016310(phosphorylation);GO:0016740(transferase activity)	NA	NA	NA	Non-specific serine/threonine protein kinase [Source:UniProtKB/TrEMBL;Acc:A0A287R228]	4.67445	2.81127	2.52575	42.6385	33.4766	45.2713	0.0824761	-3.59988	1.17012e-34	3.27742e-33	down	yes
MSTRG.12643	HORVU5Hr1G058980	HORVU5Hr1G058980.1;HORVU5Hr1G058980.3	GO:0016020(membrane);GO:0016021(integral component of membrane);GO:0016021(integral component of membrane)	NA	NA	NA		6.98842	4.46018	5.78612	0.0570249	0.0218158	0	218.602	7.77216	1.18127e-34	3.3043e-33	up	yes
MSTRG.6998	HORVU3Hr1G034070	HORVU3Hr1G034070.1	NA	NA	NA	NA		72.7295	115.823	111.757	3.58108	5.21802	5.6646	20.763	4.37594	1.30265e-34	3.63904e-33	up	yes
MSTRG.3564	HORVU2Hr1G019750	HORVU2Hr1G019750.1;HORVU2Hr1G019750.2;HORVU2Hr1G019750.4;HORVU2Hr1G019750.3;HORVU2Hr1G019750.5	NA	NA	NA	NA		0.162921	0.231558	0.318426	12.8587	8.75734	9.79874	0.0226933	-5.46159	1.60881e-34	4.48842e-33	down	yes
MSTRG.15694	HORVU6Hr1G069560	HORVU6Hr1G069560.2;HORVU6Hr1G069560.1;HORVU6Hr1G069560.4	GO:0005634(nucleus);GO:0006997(nucleus organization);GO:0006997(nucleus organization)	00270(Cysteine and methionine metabolism);00280(Valine, leucine and isoleucine degradation);00290(Valine, leucine and isoleucine biosynthesis);00770(Pantothenate and CoA biosynthesis);00770(Pantothenate and CoA biosynthesis)	K00826	EC:2.6.1.42		31.0512	25.8393	30.4406	223.321	175.381	241.17	0.136482	-2.87322	1.64975e-34	4.59659e-33	down	yes
MSTRG.17540	HORVU7Hr1G058850	MSTRG.17540.5;HORVU7Hr1G058850.1;HORVU7Hr1G058850.2;HORVU7Hr1G058850.5;HORVU7Hr1G058850.6;HORVU7Hr1G058850.7;HORVU7Hr1G058850.3	GO:0009055(electron transfer activity);GO:0020037(heme binding);GO:0022900(electron transport chain);GO:0046872(metal ion binding);GO:0046872(metal ion binding)	00190(Oxidative phosphorylation);00190(Oxidative phosphorylation)	K00413	NA	Predicted protein [Source:UniProtKB/TrEMBL;Acc:F2CW75]	265.261	275.842	260.917	28.818	31.86	25.3341	9.32452	3.22103	1.76337e-34	4.90674e-33	up	yes
MSTRG.13566	HORVU5Hr1G096240	HORVU5Hr1G096240.2;HORVU5Hr1G096240.1	GO:0016740(transferase activity);GO:0016758(transferase activity, transferring hexosyl groups);GO:0016758(transferase activity, transferring hexosyl groups)	00565(Ether lipid metabolism);00600(Sphingolipid metabolism);00600(Sphingolipid metabolism)	K04628	EC:2.4.1.47		0.336836	0.878867	0.500998	29.54	15.1932	40.2902	0.0201909	-5.63015	2.15958e-34	6.00138e-33	down	yes
MSTRG.7425		MSTRG.7425.1	NA	NA	NA	NA		46.5412	38.7768	39.1002	3.01686	2.78075	1.82527	16.3217	4.02872	2.17763e-34	6.04362e-33	up	yes
MSTRG.11128	HORVU4Hr1G084340	HORVU4Hr1G084340.1;HORVU4Hr1G084340.2	NA	NA	NA	NA		12.3062	13.1976	8.65355	115.168	87.5972	102.372	0.111941	-3.15919	2.27384e-34	6.30242e-33	down	yes
MSTRG.17757	HORVU7Hr1G070870	HORVU7Hr1G070870.16;MSTRG.17757.6;MSTRG.17757.16;HORVU7Hr1G070870.3;HORVU7Hr1G070870.1;HORVU7Hr1G070870.12;HORVU7Hr1G070870.21;HORVU7Hr1G070870.9;HORVU7Hr1G070870.30;HORVU7Hr1G070870.2;HORVU7Hr1G070870.36;HORVU7Hr1G070870.15;HORVU7Hr1G070870.6;HORVU7Hr1G070870.23;HORVU7Hr1G070870.22;HORVU7Hr1G070870.39;HORVU7Hr1G070870.13;HORVU7Hr1G070870.8;HORVU7Hr1G070870.7;HORVU7Hr1G070870.25;HORVU7Hr1G070870.…	GO:0003677(DNA binding);GO:0005634(nucleus);GO:0005634(nucleus)	04712(Circadian rhythm - plant);04712(Circadian rhythm - plant)	K12133	NA	Circadian clock associated 1 [Source:UniProtKB/TrEMBL;Acc:F2DAQ2]	5.73031	4.59085	3.88196	43.7344	50.7543	33.9279	0.110602	-3.17655	2.35267e-34	6.51242e-33	down	yes
MSTRG.2551	HORVU1Hr1G073050	HORVU1Hr1G073050.1	GO:0008270(zinc ion binding);GO:0016020(membrane);GO:0016021(integral component of membrane);GO:0046872(metal ion binding)	NA	NA	NA	Predicted protein [Source:UniProtKB/TrEMBL;Acc:F2CUS2]	4.51988	3.07464	3.34902	0	0	0	inf	inf	2.48196e-34	6.86139e-33	up	yes
MSTRG.2613	HORVU1Hr1G075520	HORVU1Hr1G075520.2;HORVU1Hr1G075520.3;HORVU1Hr1G075520.1;HORVU1Hr1G075520.5;HORVU1Hr1G075520.4;HORVU1Hr1G075520.7	GO:0030246(carbohydrate binding);GO:0030246(carbohydrate binding)	04120(Ubiquitin mediated proteolysis);04120(Ubiquitin mediated proteolysis)	K04506	EC:2.3.2.27	Predicted protein [Source:UniProtKB/TrEMBL;Acc:F2CRY5]	6.40659	4.43482	4.35733	0.116285	0.0747148	0.0682202	58.6325	5.87363	2.59597e-34	7.16723e-33	up	yes
MSTRG.15242	HORVU6Hr1G051560	MSTRG.15242.3;MSTRG.15242.4;HORVU6Hr1G051560.3;HORVU6Hr1G051560.4;HORVU6Hr1G051560.2;HORVU6Hr1G051560.1;HORVU6Hr1G051560.5	GO:0003935(GTP cyclohydrolase II activity);GO:0008686(3,4-dihydroxy-2-butanone-4-phosphate synthase activity);GO:0009231(riboflavin biosynthetic process);GO:0009231(riboflavin biosynthetic process)	00740(Riboflavin metabolism);00790(Folate biosynthesis);00790(Folate biosynthesis)	K14652	EC:4.1.99.12;EC:3.5.4.25		95.9765	92.9859	93.5066	635.927	576.712	559.88	0.15936	-2.64964	2.94816e-34	8.12905e-33	down	yes
MSTRG.3414		MSTRG.3414.1	NA	NA	NA	NA		597.665	587.114	621.391	57.9283	76.359	63.9407	9.11158	3.1877	2.99728e-34	8.25377e-33	up	yes
MSTRG.15669	HORVU6Hr1G069010	HORVU6Hr1G069010.4;HORVU6Hr1G069010.7;HORVU6Hr1G069010.8;HORVU6Hr1G069010.2;HORVU6Hr1G069010.3;HORVU6Hr1G069010.1;HORVU6Hr1G069010.6;HORVU6Hr1G069010.5	GO:0004842(ubiquitin-protein transferase activity);GO:0016567(protein ubiquitination);GO:0016567(protein ubiquitination)	NA	NA	NA	RING-type E3 ubiquitin transferase [Source:UniProtKB/TrEMBL;Acc:M0WAM1]	1.49526	1.5608	1.33802	12.4391	14.0328	10.524	0.118772	-3.07373	3.31242e-34	9.1098e-33	down	yes
MSTRG.5611	HORVU2Hr1G101630	HORVU2Hr1G101630.1;HORVU2Hr1G101630.2	GO:0016020(membrane);GO:0016021(integral component of membrane);GO:0016021(integral component of membrane)	NA	NA	NA		16.8366	13.7779	17.9662	0.978425	0.995403	0.859284	17.1475	4.09992	3.38045e-34	9.28489e-33	up	yes
MSTRG.15598	HORVU6Hr1G066250	HORVU6Hr1G066250.1	GO:0005515(protein binding)	NA	NA	NA		30.8846	35.5658	40.0408	1.75992	2.40141	2.6583	15.6154	3.9649	3.40727e-34	9.34647e-33	up	yes
MSTRG.1739	HORVU1Hr1G043820	HORVU1Hr1G043820.2;HORVU1Hr1G043820.3;HORVU1Hr1G043820.12;HORVU1Hr1G043820.4;HORVU1Hr1G043820.9;HORVU1Hr1G043820.5;HORVU1Hr1G043820.1;HORVU1Hr1G043820.8;HORVU1Hr1G043820.11;HORVU1Hr1G043820.13;HORVU1Hr1G043820.6	GO:0003824(catalytic activity);GO:0004553(hydrolase activity, hydrolyzing O-glycosyl compounds);GO:0004557(alpha-galactosidase activity);GO:0005975(carbohydrate metabolic process);GO:0008152(metabolic process);GO:0016787(hydrolase activity);GO:0016798(hydrolase activity, acting on glycosyl bonds);GO:0052692(raffinose alpha-galactosidase activity);GO:0052692(raffinose alpha-galactosidase activity)	00052(Galactose metabolism);00561(Glycerolipid metabolism);00600(Sphingolipid metabolism);00603(Glycosphingolipid biosynthesis - globo and isoglobo series);00603(Glycosphingolipid biosynthesis - globo and isoglobo series)	K07407	EC:3.2.1.22	Alpha-galactosidase [Source:UniProtKB/TrEMBL;Acc:A0A287FC46]	55.3187	50.6704	55.1379	5.84501	5.50785	4.91388	9.9053	3.3082	3.43657e-34	9.4147e-33	up	yes
MSTRG.11429	HORVU5Hr1G006880	HORVU5Hr1G006880.10;HORVU5Hr1G006880.9;HORVU5Hr1G006880.5;HORVU5Hr1G006880.1;HORVU5Hr1G006880.8;HORVU5Hr1G006880.2;HORVU5Hr1G006880.3;MSTRG.11429.8;HORVU5Hr1G006880.6;HORVU5Hr1G006880.7	GO:0016702(oxidoreductase activity, acting on single donors with incorporation of molecular oxygen, incorporation of two atoms of oxygen);GO:0055114(oxidation-reduction process);GO:0055114(oxidation-reduction process)	00430(Taurine and hypotaurine metabolism);00430(Taurine and hypotaurine metabolism)	K10712	EC:1.13.11.19		46.4251	35.8128	20.0933	509.087	428.062	483.998	0.0720061	-3.79574	3.91032e-34	1.06988e-32	down	yes
MSTRG.4115	HORVU2Hr1G041040	HORVU2Hr1G041040.1;HORVU2Hr1G041040.2	GO:0005515(protein binding);GO:0005515(protein binding)	NA	NA	NA		5.12435	6.15981	6.41605	0.0395049	0.0781902	0.121724	73.9299	6.20809	4.09168e-34	1.11806e-32	up	yes
MSTRG.244		MSTRG.244.1	NA	NA	NA	NA		246.627	220.071	192.955	9.44399	18.9102	15.6995	14.9739	3.90437	4.19344e-34	1.14439e-32	up	yes
MSTRG.17142		MSTRG.17142.1	NA	NA	NA	NA		0.610627	0.376136	0.641355	11.0329	9.62258	14.5832	0.0462026	-4.43588	4.59272e-34	1.25175e-32	down	yes
MSTRG.13187	HORVU5Hr1G080790	HORVU5Hr1G080790.4;HORVU5Hr1G080790.1	GO:0003677(DNA binding);GO:0003700(DNA-binding transcription factor activity);GO:0005634(nucleus);GO:0006351(transcription, DNA-templated);GO:0006355(regulation of transcription, DNA-templated);GO:0006355(regulation of transcription, DNA-templated)	NA	NA	NA		18.1323	9.77197	7.06195	225.025	188.97	192.819	0.0576227	-4.11722	5.09578e-34	1.38708e-32	down	yes
MSTRG.17033	HORVU7Hr1G037080	HORVU7Hr1G037080.1;HORVU7Hr1G037080.2;HORVU7Hr1G037080.3	GO:0005509(calcium ion binding);GO:0005544(calcium-dependent phospholipid binding);GO:0005544(calcium-dependent phospholipid binding)	NA	NA	NA	Annexin [Source:UniProtKB/TrEMBL;Acc:A0A287W2Y8]	57.2081	50.7286	57.175	5.02454	5.3808	6.64403	9.68433	3.27565	5.52448e-34	1.50185e-32	up	yes
HORVU3Hr1G035030	HORVU3Hr1G035030	HORVU3Hr1G035030.1;HORVU3Hr1G035030.2	NA	NA	NA	NA		0.0342417	0.0588136	0.0147322	4.72829	3.9985	4.33636	0.00825127	-6.92117	5.8896e-34	1.59907e-32	down	yes
MSTRG.16757	HORVU7Hr1G025330	HORVU7Hr1G025330.1	GO:0000786(nucleosome);GO:0003677(DNA binding);GO:0005634(nucleus);GO:0005694(chromosome);GO:0046982(protein heterodimerization activity)	NA	NA	NA		13.8321	19.4097	20.2202	0.389413	0.480984	0.532106	38.119	5.25244	6.30737e-34	1.71031e-32	up	yes
MSTRG.10948	HORVU4Hr1G078130	MSTRG.10948.5;HORVU4Hr1G078130.5;HORVU4Hr1G078130.3;HORVU4Hr1G078130.1;MSTRG.10948.2;HORVU4Hr1G078130.4	NA	04141(Protein processing in endoplasmic reticulum);04120(Ubiquitin mediated proteolysis);03420(Nucleotide excision repair);03420(Nucleotide excision repair)	K03868	EC:2.3.2.32		4.67386	5.41282	4.21862	35.9949	32.5472	33.3677	0.140372	-2.83267	6.5526e-34	1.77454e-32	down	yes
MSTRG.17271	HORVU7Hr1G048100	HORVU7Hr1G048100.1;MSTRG.17271.1;HORVU7Hr1G048100.2	NA	NA	NA	NA		0	0	0.0170016	2.65056	7.05178	6.60744	0.00104242	-9.90585	7.30692e-34	1.97631e-32	down	yes
MSTRG.8063	HORVU3Hr1G076970	HORVU3Hr1G076970.1	NA	NA	NA	NA		36.2888	37.1276	46.4285	0.738733	1.19867	0.466417	49.856	5.6397	7.54356e-34	2.03772e-32	up	yes
MSTRG.1226	HORVU1Hr1G020040	HORVU1Hr1G020040.1	GO:0000786(nucleosome);GO:0003677(DNA binding);GO:0005634(nucleus);GO:0005694(chromosome);GO:0005730(nucleolus);GO:0005774(vacuolar membrane);GO:0005829(cytosol);GO:0005886(plasma membrane);GO:0006334(nucleosome assembly);GO:0009414(response to water deprivation);GO:0009506(plasmodesma);GO:0009507(chloroplast);GO:0009579(thylakoid);GO:0046982(protein heterodimerization activity)	NA	NA	NA	Histone H4 [Source:UniProtKB/TrEMBL;Acc:F2CUP3]	6.0019	9.53999	10.8993	0.132479	0.094879	0.055121	93.6042	6.5485	7.58083e-34	2.04519e-32	up	yes
MSTRG.16021	HORVU6Hr1G081950	HORVU6Hr1G081950.2;HORVU6Hr1G081950.1;HORVU6Hr1G081950.4	GO:0003723(RNA binding);GO:0033897(ribonuclease T2 activity);GO:0090502(RNA phosphodiester bond hydrolysis, endonucleolytic);GO:0090502(RNA phosphodiester bond hydrolysis, endonucleolytic)	NA	NA	NA		14.4844	9.46734	13.9103	0.414789	0.2822	0.231284	40.7876	5.35006	7.96117e-34	2.14508e-32	up	yes
MSTRG.9039		MSTRG.9039.1	NA	NA	NA	NA		50.8556	24.3021	27.0917	0	0	0.203625	502.146	8.97196	7.9945e-34	2.15133e-32	up	yes
MSTRG.4495	HORVU2Hr1G060350	HORVU2Hr1G060350.11;HORVU2Hr1G060350.5;HORVU2Hr1G060350.4;HORVU2Hr1G060350.7;HORVU2Hr1G060350.10;MSTRG.4495.13;HORVU2Hr1G060350.12;HORVU2Hr1G060350.13;HORVU2Hr1G060350.9;HORVU2Hr1G060350.15;HORVU2Hr1G060350.16;HORVU2Hr1G060350.1;MSTRG.4495.14	GO:0000166(nucleotide binding);GO:0004672(protein kinase activity);GO:0004674(protein serine/threonine kinase activity);GO:0005524(ATP binding);GO:0006468(protein phosphorylation);GO:0007165(signal transduction);GO:0016020(membrane);GO:0016021(integral component of membrane);GO:0016301(kinase activity);GO:0016310(phosphorylation);GO:0016740(transferase activity);GO:0016740(transferase activity)	NA	NA	NA	Non-specific serine/threonine protein kinase [Source:UniProtKB/TrEMBL;Acc:M0XMJ9]	27.022	30.662	32.9149	262.682	191.15	222.771	0.133903	-2.90074	8.34325e-34	2.24234e-32	down	yes
MSTRG.9338		MSTRG.9338.1	NA	NA	NA	NA		27.2878	23.67	21.6032	197.844	162.551	166.683	0.137666	-2.86075	8.4025e-34	2.25541e-32	down	yes
MSTRG.15718	HORVU6Hr1G070510	HORVU6Hr1G070510.1;HORVU6Hr1G070510.3;HORVU6Hr1G070510.2	NA	NA	NA	NA		5.55637	4.20176	3.72165	42.0664	36.9565	37.8127	0.115374	-3.11561	8.78146e-34	2.35416e-32	down	yes
MSTRG.15791	HORVU6Hr1G073040	MSTRG.15791.3;MSTRG.15791.8;MSTRG.15791.10;MSTRG.15791.9;MSTRG.15791.7;MSTRG.15791.2;MSTRG.15791.4;MSTRG.15791.5;MSTRG.15791.6;MSTRG.15791.1;MSTRG.15791.11	NA	NA	NA	NA		1.38009	1.81182	1.11836	17.1258	23.4696	24.7947	0.0659163	-3.92322	9.12038e-34	2.44194e-32	down	yes
MSTRG.15422	HORVU6Hr1G058820	HORVU6Hr1G058820.1;HORVU6Hr1G058820.9	GO:0003824(catalytic activity);GO:0005737(cytoplasm);GO:0006559(L-phenylalanine catabolic process);GO:0009698(phenylpropanoid metabolic process);GO:0009800(cinnamic acid biosynthetic process);GO:0016829(lyase activity);GO:0016841(ammonia-lyase activity);GO:0045548(phenylalanine ammonia-lyase activity);GO:0045548(phenylalanine ammonia-lyase activity)	00360(Phenylalanine metabolism);00940(Phenylpropanoid biosynthesis);00940(Phenylpropanoid biosynthesis)	K13064	EC:4.3.1.25	Phenylalanine ammonia-lyase [Source:UniProtKB/TrEMBL;Acc:A0A287UB62]	61.7742	84.9827	45.4392	3.37664	4.62553	4.45767	15.4252	3.94722	9.31789e-34	2.49169e-32	up	yes
MSTRG.8354	HORVU3Hr1G085490	HORVU3Hr1G085490.18;HORVU3Hr1G085490.17;HORVU3Hr1G085490.7;HORVU3Hr1G085490.21;HORVU3Hr1G085490.1;HORVU3Hr1G085490.22;HORVU3Hr1G085490.6;HORVU3Hr1G085490.3;HORVU3Hr1G085490.12;HORVU3Hr1G085490.15;HORVU3Hr1G085490.11;HORVU3Hr1G085490.16;HORVU3Hr1G085490.5;HORVU3Hr1G085490.9;HORVU3Hr1G085490.19;HORVU3Hr1G085490.2;HORVU3Hr1G085490.14;HORVU3Hr1G085490.10;HORVU3Hr1G085490.8;HORVU3Hr1G085490.13	NA	00051(Fructose and mannose metabolism);00500(Starch and sucrose metabolism);00520(Amino sugar and nucleotide sugar metabolism);00520(Amino sugar and nucleotide sugar metabolism)	K00847	EC:2.7.1.4		1.13279	1.33605	1.14904	12.5643	10.2883	9.54219	0.11168	-3.16255	1.03323e-33	2.75947e-32	down	yes
MSTRG.8722	HORVU3Hr1G098170	HORVU3Hr1G098170.11;HORVU3Hr1G098170.1;HORVU3Hr1G098170.7;HORVU3Hr1G098170.10;HORVU3Hr1G098170.4;HORVU3Hr1G098170.2;HORVU3Hr1G098170.9;HORVU3Hr1G098170.13;HORVU3Hr1G098170.8;HORVU3Hr1G098170.12;HORVU3Hr1G098170.3;HORVU3Hr1G098170.14;HORVU3Hr1G098170.6;HORVU3Hr1G098170.5	GO:0016020(membrane);GO:0016021(integral component of membrane);GO:0022857(transmembrane transporter activity);GO:0055085(transmembrane transport);GO:0055085(transmembrane transport)	NA	NA	NA		4.29596	4.44497	5.05641	36.3885	30.7016	30.1309	0.141917	-2.81688	1.04159e-33	2.77833e-32	down	yes
MSTRG.17392	HORVU7Hr1G052580	HORVU7Hr1G052580.1	NA	NA	NA	NA		19.2321	17.802	16.7261	125.711	109.698	117.666	0.152263	-2.71536	1.04681e-33	2.78873e-32	down	yes
HORVU5Hr1G102130	HORVU5Hr1G102130	HORVU5Hr1G102130.1;HORVU5Hr1G102130.2;HORVU5Hr1G102130.3	NA	NA	NA	NA		0.920219	0.851562	0.885635	9.36604	6.3337	7.46304	0.114728	-3.12371	1.17519e-33	3.12683e-32	down	yes
HORVU7Hr1G086670	HORVU7Hr1G086670	HORVU7Hr1G086670.7;HORVU7Hr1G086670.2;HORVU7Hr1G086670.6;HORVU7Hr1G086670.5;HORVU7Hr1G086670.1	GO:0003676(nucleic acid binding);GO:0008270(zinc ion binding);GO:0016020(membrane);GO:0016021(integral component of membrane);GO:0016021(integral component of membrane)	NA	NA	NA		0.339224	0.226769	0.314079	4.19184	3.35116	5.59398	0.066992	-3.89987	1.24341e-33	3.30421e-32	down	yes
MSTRG.11577	HORVU5Hr1G014320	HORVU5Hr1G014320.13;HORVU5Hr1G014320.20;HORVU5Hr1G014320.7;HORVU5Hr1G014320.10;HORVU5Hr1G014320.18;HORVU5Hr1G014320.22;HORVU5Hr1G014320.11;HORVU5Hr1G014320.4;HORVU5Hr1G014320.17;HORVU5Hr1G014320.21;HORVU5Hr1G014320.9;HORVU5Hr1G014320.6;HORVU5Hr1G014320.3;HORVU5Hr1G014320.19;HORVU5Hr1G014320.8;HORVU5Hr1G014320.16;HORVU5Hr1G014320.14;HORVU5Hr1G014320.12;HORVU5Hr1G014320.15;HORVU5Hr1G014320.1	GO:0005515(protein binding);GO:0005515(protein binding)	NA	NA	NA		4.40912	4.89194	5.87794	0.169237	0.140155	0.205881	29.4581	4.88059	1.24978e-33	3.317e-32	up	yes
MSTRG.8304	HORVU3Hr1G084170	MSTRG.8304.1;HORVU3Hr1G084170.2;MSTRG.8304.2;HORVU3Hr1G084170.1;HORVU3Hr1G084170.4	GO:0004553(hydrolase activity, hydrolyzing O-glycosyl compounds);GO:0005975(carbohydrate metabolic process);GO:0016787(hydrolase activity);GO:0016787(hydrolase activity)	00500(Starch and sucrose metabolism);00500(Starch and sucrose metabolism)	K19891	EC:3.2.1.39		5.62361	4.45572	1.52509	144.004	125.958	119.191	0.0298198	-5.06759	1.32271e-33	3.50617e-32	down	yes
MSTRG.1227	HORVU1Hr1G020060	MSTRG.1227.1	NA	NA	NA	NA		10.1281	15.7395	18.0409	0.22647	0.162194	0.094228	90.9282	6.50666	1.37087e-33	3.62931e-32	up	yes
MSTRG.16071	HORVU6Hr1G083980	HORVU6Hr1G083980.1	NA	NA	NA	NA		1.5886	0.108428	0.643711	237.653	276.979	339.717	0.00273979	-8.51172	1.37435e-33	3.634e-32	down	yes
MSTRG.15887	HORVU6Hr1G076820	HORVU6Hr1G076820.1;HORVU6Hr1G076820.2	GO:0016020(membrane);GO:0016021(integral component of membrane);GO:0016740(transferase activity);GO:0016757(transferase activity, transferring glycosyl groups);GO:0016757(transferase activity, transferring glycosyl groups)	NA	NA	NA	Hexosyltransferase [Source:UniProtKB/TrEMBL;Acc:A0A287US35]	2.14432	1.52846	1.09424	20.3377	17.4792	19.7269	0.0828416	-3.5935	1.41452e-33	3.73557e-32	down	yes
MSTRG.160	HORVU0Hr1G005140	HORVU0Hr1G005140.1	GO:0016787(hydrolase activity)	NA	NA	NA		0	0.076122	0	5.27174	5.91075	6.47241	0.00431167	-7.85754	1.54016e-33	4.06232e-32	down	yes
MSTRG.12905	HORVU5Hr1G069690	HORVU5Hr1G069690.1	GO:0000786(nucleosome);GO:0003677(DNA binding);GO:0005634(nucleus);GO:0005694(chromosome);GO:0046982(protein heterodimerization activity)	NA	NA	NA	Histone H2A [Source:UniProtKB/TrEMBL;Acc:A0A287RNR5]	53.1887	63.4568	80.2314	1.76947	2.15935	3.8799	25.2125	4.65606	1.5641e-33	4.12034e-32	up	yes
MSTRG.1506	HORVU1Hr1G030930	HORVU1Hr1G030930.29;HORVU1Hr1G030930.2;HORVU1Hr1G030930.38;HORVU1Hr1G030930.33;HORVU1Hr1G030930.14;HORVU1Hr1G030930.1;HORVU1Hr1G030930.21;HORVU1Hr1G030930.31;HORVU1Hr1G030930.10;HORVU1Hr1G030930.24;HORVU1Hr1G030930.25;HORVU1Hr1G030930.22;HORVU1Hr1G030930.30;HORVU1Hr1G030930.6;HORVU1Hr1G030930.17;HORVU1Hr1G030930.18;HORVU1Hr1G030930.9;HORVU1Hr1G030930.4;HORVU1Hr1G030930.27;HORVU1Hr1G030930.19;HORV…	GO:0000166(nucleotide binding);GO:0003677(DNA binding);GO:0003684(damaged DNA binding);GO:0005524(ATP binding);GO:0005886(plasma membrane);GO:0006281(DNA repair);GO:0006290(pyrimidine dimer repair);GO:0006298(mismatch repair);GO:0006974(cellular response to DNA damage stimulus);GO:0030983(mismatched DNA binding);GO:0032300(mismatch repair complex);GO:0045128(negative regulation of reciprocal meio…	03430(Mismatch repair);03430(Mismatch repair)	K08735	NA		10.9509	12.6382	14.4225	1.01428	1.15387	1.07076	11.7359	3.55286	1.84258e-33	4.84794e-32	up	yes
MSTRG.15662		MSTRG.15662.1	NA	NA	NA	NA		1.54814	2.43662	1.27501	23.3701	30.35	38.6705	0.0569296	-4.13468	1.92955e-33	5.0705e-32	down	yes
HORVU2Hr1G104920	HORVU2Hr1G104920	HORVU2Hr1G104920.17;HORVU2Hr1G104920.7;HORVU2Hr1G104920.14;HORVU2Hr1G104920.2;HORVU2Hr1G104920.4;HORVU2Hr1G104920.3;HORVU2Hr1G104920.16;HORVU2Hr1G104920.13;HORVU2Hr1G104920.15;HORVU2Hr1G104920.11;HORVU2Hr1G104920.12;HORVU2Hr1G104920.5;HORVU2Hr1G104920.1;HORVU2Hr1G104920.9;HORVU2Hr1G104920.6;HORVU2Hr1G104920.18	GO:0004970(ionotropic glutamate receptor activity);GO:0006811(ion transport);GO:0016020(membrane);GO:0016021(integral component of membrane);GO:0035235(ionotropic glutamate receptor signaling pathway);GO:0035235(ionotropic glutamate receptor signaling pathway)	NA	NA	NA	Glutamate receptor [Source:UniProtKB/TrEMBL;Acc:A0A287JAK8]	0.302932	0.218571	0.231668	4.82802	3.61908	3.87593	0.0611189	-4.03224	1.9913e-33	5.22629e-32	down	yes
MSTRG.10194	HORVU4Hr1G051400	HORVU4Hr1G051400.3;HORVU4Hr1G051400.2;HORVU4Hr1G051400.4;HORVU4Hr1G051400.1;HORVU4Hr1G051400.5	GO:0005623(cell);GO:0045454(cell redox homeostasis);GO:0045454(cell redox homeostasis)	NA	NA	NA	Predicted protein [Source:UniProtKB/TrEMBL;Acc:F2E6U1]	0.386877	0.394909	0.711735	21.2426	10.0151	27.5698	0.0253881	-5.2997	2.05149e-33	5.37765e-32	down	yes
MSTRG.7458	HORVU3Hr1G054980	HORVU3Hr1G054980.4;HORVU3Hr1G054980.3;HORVU3Hr1G054980.2	NA	00052(Galactose metabolism);00052(Galactose metabolism)	K06617	EC:2.4.1.82		0.045253	0.13486	0.049128	5.05573	5.19242	4.59637	0.0154428	-6.01692	2.13373e-33	5.58633e-32	down	yes
MSTRG.1061		MSTRG.1061.1	NA	NA	NA	NA		0.980387	0.705232	0.535718	21.569	14.6853	21.5037	0.0384594	-4.70052	2.36494e-33	6.18403e-32	down	yes
MSTRG.5631	HORVU2Hr1G102130	HORVU2Hr1G102130.3;HORVU2Hr1G102130.2;HORVU2Hr1G102130.4;HORVU2Hr1G102130.5;HORVU2Hr1G102130.9;HORVU2Hr1G102130.1	GO:0016020(membrane);GO:0016021(integral component of membrane);GO:0016021(integral component of membrane)	NA	NA	NA		4.00895	4.24014	2.93373	36.9315	29.9338	28.4339	0.117344	-3.09118	2.69121e-33	7.02856e-32	down	yes
MSTRG.11256	HORVU4Hr1G089030	HORVU4Hr1G089030.1	NA	NA	NA	NA		0.458444	0.269599	0.238208	7.77437	14.5454	10.3482	0.0295779	-5.07934	3.1161e-33	8.12825e-32	down	yes
MSTRG.5638	HORVU2Hr1G102300	HORVU2Hr1G102300.13;HORVU2Hr1G102300.1;HORVU2Hr1G102300.4;HORVU2Hr1G102300.2;HORVU2Hr1G102300.11;HORVU2Hr1G102300.7;HORVU2Hr1G102300.5;HORVU2Hr1G102300.14;HORVU2Hr1G102300.12;HORVU2Hr1G102300.6;HORVU2Hr1G102300.10;HORVU2Hr1G102300.8;HORVU2Hr1G102300.3	GO:0005515(protein binding);GO:0005524(ATP binding);GO:0005524(ATP binding)	NA	NA	NA		1.03098	0.854003	0.999724	0.028292	0.0293352	0.0232523	35.6667	5.15651	3.18396e-33	8.29506e-32	up	yes
MSTRG.5497	HORVU2Hr1G097910	HORVU2Hr1G097910.4;HORVU2Hr1G097910.10;HORVU2Hr1G097910.11;HORVU2Hr1G097910.1;HORVU2Hr1G097910.7;HORVU2Hr1G097910.13;HORVU2Hr1G097910.6;HORVU2Hr1G097910.5;HORVU2Hr1G097910.14;HORVU2Hr1G097910.8;HORVU2Hr1G097910.9;HORVU2Hr1G097910.12	GO:0003824(catalytic activity);GO:0006520(cellular amino acid metabolic process);GO:0016829(lyase activity);GO:0016829(lyase activity)	00260(Glycine, serine and threonine metabolism);00260(Glycine, serine and threonine metabolism)	K01620	EC:4.1.2.48		11.4215	12.0246	11.4719	0.593432	0.595973	0.859339	17.0436	4.09116	3.53163e-33	9.1896e-32	up	yes
MSTRG.16065	HORVU6Hr1G083810	HORVU6Hr1G083810.2;HORVU6Hr1G083810.4;HORVU6Hr1G083810.1;HORVU6Hr1G083810.7;HORVU6Hr1G083810.3;HORVU6Hr1G083810.5	GO:0016020(membrane);GO:0016021(integral component of membrane);GO:0016021(integral component of membrane)	NA	NA	NA		2.55543	2.48768	2.77866	22.2451	18.2657	20.3673	0.128482	-2.96036	3.57116e-33	9.28109e-32	down	yes
MSTRG.2135	HORVU1Hr1G058040	HORVU1Hr1G058040.4;HORVU1Hr1G058040.3;HORVU1Hr1G058040.6;HORVU1Hr1G058040.1;HORVU1Hr1G058040.8;HORVU1Hr1G058040.2	GO:0016020(membrane);GO:0016021(integral component of membrane);GO:0016021(integral component of membrane)	00900(Terpenoid backbone biosynthesis);00900(Terpenoid backbone biosynthesis)	K00021	EC:1.1.1.34	Predicted protein [Source:UniProtKB/TrEMBL;Acc:F2EE32]	20.7881	19.8117	21.8484	1.74964	1.7993	2.07915	11.0958	3.47195	3.71856e-33	9.65235e-32	up	yes
MSTRG.12891	HORVU5Hr1G069040	HORVU5Hr1G069040.1	GO:0016787(hydrolase activity)	NA	NA	NA	Predicted protein [Source:UniProtKB/TrEMBL;Acc:F2D7F8]	8.29716	6.92058	9.28731	0.123241	0.215953	0.352359	35.4348	5.1471	3.87008e-33	1.00334e-31	up	yes
MSTRG.10528	HORVU4Hr1G062310	MSTRG.10528.1;HORVU4Hr1G062310.4;MSTRG.10528.2;HORVU4Hr1G062310.3;HORVU4Hr1G062310.2;HORVU4Hr1G062310.7;HORVU4Hr1G062310.1;HORVU4Hr1G062310.5;MSTRG.10528.3;MSTRG.10528.4;HORVU4Hr1G062310.9	GO:0000105(histidine biosynthetic process);GO:0000107(imidazoleglycerol-phosphate synthase activity);GO:0003824(catalytic activity);GO:0004359(glutaminase activity);GO:0005737(cytoplasm);GO:0006541(glutamine metabolic process);GO:0008152(metabolic process);GO:0008652(cellular amino acid biosynthetic process);GO:0009507(chloroplast);GO:0016763(transferase activity, transferring pentosyl groups);GO…	00340(Histidine metabolism);00340(Histidine metabolism)	K01663	EC:2.4.2.-;EC:4.1.3.-	Imidazole glycerol phosphate synthase hisHF [Source:UniProtKB/TrEMBL;Acc:A0A287PC49]	42.0013	42.4039	42.796	3.94236	5.19307	4.76276	9.15236	3.19414	4.42912e-33	1.14688e-31	up	yes
MSTRG.18075	HORVU7Hr1G083550	HORVU7Hr1G083550.4;HORVU7Hr1G083550.5;HORVU7Hr1G083550.8;HORVU7Hr1G083550.1;HORVU7Hr1G083550.2	GO:0004601(peroxidase activity);GO:0005576(extracellular region);GO:0006979(response to oxidative stress);GO:0016491(oxidoreductase activity);GO:0020037(heme binding);GO:0042744(hydrogen peroxide catabolic process);GO:0046872(metal ion binding);GO:0055114(oxidation-reduction process);GO:0098869(cellular oxidant detoxification);GO:0098869(cellular oxidant detoxification)	00940(Phenylpropanoid biosynthesis);00940(Phenylpropanoid biosynthesis)	K00430	EC:1.11.1.7	Peroxidase [Source:UniProtKB/TrEMBL;Acc:A0A287X4Q3]	11.8399	10.3855	12.8757	0.133439	0.364726	0.0910093	59.5767	5.89668	4.54294e-33	1.17492e-31	up	yes
MSTRG.10877	HORVU4Hr1G075200	HORVU4Hr1G075200.3;HORVU4Hr1G075200.4;HORVU4Hr1G075200.1;HORVU4Hr1G075200.2;HORVU4Hr1G075200.5;HORVU4Hr1G075200.6;HORVU4Hr1G075200.8	GO:0005364(maltose:proton symporter activity);GO:0005887(integral component of plasma membrane);GO:0008506(sucrose:proton symporter activity);GO:0008515(sucrose transmembrane transporter activity);GO:0009846(pollen germination);GO:0015770(sucrose transport);GO:0016020(membrane);GO:0016021(integral component of membrane);GO:0042948(salicin transport);GO:0042950(salicin transmembrane transporter ac…	NA	NA	NA	Predicted protein [Source:UniProtKB/TrEMBL;Acc:Q4A1H2]	16.2649	19.7539	18.7368	131.125	107.124	126.838	0.149979	-2.73717	4.94363e-33	1.27699e-31	down	yes
MSTRG.12080	HORVU5Hr1G036460	HORVU5Hr1G036460.1;HORVU5Hr1G036460.2;HORVU5Hr1G036460.3	GO:0003824(catalytic activity);GO:0003824(catalytic activity)	00061(Fatty acid biosynthesis);00071(Fatty acid degradation);04146(Peroxisome);04146(Peroxisome)	K01897	EC:6.2.1.3		22.3838	22.0184	25.4535	1.98849	2.40591	1.89708	11.1032	3.4729	5.14795e-33	1.32816e-31	up	yes
MSTRG.2359	HORVU1Hr1G065670	HORVU1Hr1G065670.1;MSTRG.2359.1	GO:0004867(serine-type endopeptidase inhibitor activity);GO:0005576(extracellular region);GO:0010951(negative regulation of endopeptidase activity)	NA	NA	NA		65.2756	63.644	74.3572	0.676936	2.40379	0.983987	50.0101	5.64415	5.61873e-33	1.44786e-31	up	yes
MSTRG.16009	HORVU6Hr1G081250	MSTRG.16009.6;HORVU6Hr1G081250.8;HORVU6Hr1G081250.6;MSTRG.16009.7;HORVU6Hr1G081250.7;HORVU6Hr1G081250.5;HORVU6Hr1G081250.1;HORVU6Hr1G081250.2	NA	NA	NA	NA		6.29109	6.13217	5.69869	50.6982	35.8519	43.5991	0.13924	-2.84436	5.83902e-33	1.50281e-31	down	yes
MSTRG.8359	HORVU3Hr1G085720	HORVU3Hr1G085720.3;HORVU3Hr1G085720.1;HORVU3Hr1G085720.8;HORVU3Hr1G085720.2	GO:0003677(DNA binding);GO:0005634(nucleus);GO:0006355(regulation of transcription, DNA-templated);GO:0006355(regulation of transcription, DNA-templated)	NA	NA	NA		3.81654	2.71012	2.7166	24.5538	21.2515	25.3937	0.129823	-2.94538	6.08147e-33	1.56331e-31	down	yes
MSTRG.17333	HORVU7Hr1G050530	HORVU7Hr1G050530.2;HORVU7Hr1G050530.6;HORVU7Hr1G050530.4;HORVU7Hr1G050530.7;HORVU7Hr1G050530.5;HORVU7Hr1G050530.8	GO:0046983(protein dimerization activity);GO:0046983(protein dimerization activity)	NA	NA	NA		7.015	9.2774	7.9397	68.9914	55.2425	58.3162	0.132742	-2.9133	6.2592e-33	1.60706e-31	down	yes
MSTRG.1386	HORVU1Hr1G026590	HORVU1Hr1G026590.2;HORVU1Hr1G026590.3;HORVU1Hr1G026590.1;HORVU1Hr1G026590.7;HORVU1Hr1G026590.4;HORVU1Hr1G026590.5	NA	NA	NA	NA	Predicted protein [Source:UniProtKB/TrEMBL;Acc:F2E3C5]	5.41823	6.11716	6.16607	45.2751	35.8244	50.6467	0.13436	-2.89582	6.64697e-33	1.70456e-31	down	yes
MSTRG.15213	HORVU6Hr1G048290	MSTRG.15213.1	NA	NA	NA	NA		0	0	0	3.62835	1.02641	2.00323	#NAME?	#NAME?	6.76868e-33	1.73368e-31	down	yes
MSTRG.10268	HORVU4Hr1G053760	HORVU4Hr1G053760.8;HORVU4Hr1G053760.4;HORVU4Hr1G053760.1;HORVU4Hr1G053760.9;HORVU4Hr1G053760.15;HORVU4Hr1G053760.5;HORVU4Hr1G053760.14;HORVU4Hr1G053760.3;HORVU4Hr1G053760.6;HORVU4Hr1G053760.2	GO:0016020(membrane);GO:0016021(integral component of membrane);GO:0016021(integral component of membrane)	00310(Lysine degradation);00310(Lysine degradation)	K11430	EC:2.1.1.43	Predicted protein [Source:UniProtKB/TrEMBL;Acc:F2EJQ8]	0.654448	0.463166	0.363679	7.07606	7.63098	7.47683	0.0667734	-3.90458	6.78848e-33	1.73666e-31	down	yes
MSTRG.2791	HORVU1Hr1G081300	HORVU1Hr1G081300.3;HORVU1Hr1G081300.1;HORVU1Hr1G081300.5;HORVU1Hr1G081300.4	GO:0003677(DNA binding);GO:0003700(DNA-binding transcription factor activity);GO:0005634(nucleus);GO:0006355(regulation of transcription, DNA-templated);GO:0043565(sequence-specific DNA binding);GO:0043565(sequence-specific DNA binding)	NA	NA	NA	Predicted protein [Source:UniProtKB/TrEMBL;Acc:F2DEJ8]	0.222944	0.157162	0.359791	5.82806	8.16104	6.99024	0.0352679	-4.8255	7.51482e-33	1.92016e-31	down	yes
MSTRG.16267	HORVU6Hr1G091840	HORVU6Hr1G091840.1;MSTRG.16267.2	GO:0006855(drug transmembrane transport);GO:0015238(drug transmembrane transporter activity);GO:0015297(antiporter activity);GO:0016020(membrane);GO:0016021(integral component of membrane);GO:0055085(transmembrane transport)	NA	NA	NA	Protein DETOXIFICATION [Source:UniProtKB/TrEMBL;Acc:M0V4D4]	59.0184	38.1493	55.1651	377.309	405.733	340.809	0.135545	-2.88315	7.6205e-33	1.94483e-31	down	yes
MSTRG.13531	HORVU5Hr1G095180	HORVU5Hr1G095180.1;HORVU5Hr1G095180.2;HORVU5Hr1G095180.5;HORVU5Hr1G095180.4	NA	NA	NA	NA		0.484644	0.588192	0.363484	27.2397	9.69411	14.9154	0.0277019	-5.17387	8.12699e-33	2.0716e-31	down	yes
MSTRG.17141	HORVU7Hr1G041710	HORVU7Hr1G041710.1	GO:0009263(deoxyribonucleotide biosynthetic process);GO:0016491(oxidoreductase activity);GO:0055114(oxidation-reduction process)	00230(Purine metabolism);00240(Pyrimidine metabolism);00480(Glutathione metabolism)	K10808	EC:1.17.4.1		107.367	167.107	181.227	9.84481	12.4825	13.1401	12.8484	3.68352	8.33597e-33	2.12233e-31	up	yes
MSTRG.7089	HORVU3Hr1G037780	MSTRG.7089.4;HORVU3Hr1G037780.10;HORVU3Hr1G037780.9;HORVU3Hr1G037780.4;HORVU3Hr1G037780.1;HORVU3Hr1G037780.7;HORVU3Hr1G037780.2;HORVU3Hr1G037780.3;HORVU3Hr1G037780.6;HORVU3Hr1G037780.5	GO:0016020(membrane);GO:0016021(integral component of membrane);GO:0016021(integral component of membrane)	NA	NA	NA		5.80799	6.49039	6.29982	55.0819	37.0888	50.4986	0.130359	-2.93944	8.78581e-33	2.23418e-31	down	yes
MSTRG.3305	HORVU2Hr1G007760	HORVU2Hr1G007760.10;HORVU2Hr1G007760.1;HORVU2Hr1G007760.8;HORVU2Hr1G007760.12;HORVU2Hr1G007760.3;HORVU2Hr1G007760.9;HORVU2Hr1G007760.13;HORVU2Hr1G007760.16;HORVU2Hr1G007760.2;HORVU2Hr1G007760.17;HORVU2Hr1G007760.14;HORVU2Hr1G007760.11;HORVU2Hr1G007760.7;HORVU2Hr1G007760.6	NA	02010(ABC transporters);02010(ABC transporters)	K05681	NA		3.30295	4.90409	3.05264	29.6418	34.6592	37.2287	0.1109	-3.17266	9.00293e-33	2.28666e-31	down	yes
MSTRG.3076	HORVU1Hr1G093770	HORVU1Hr1G093770.23;HORVU1Hr1G093770.9;HORVU1Hr1G093770.10;HORVU1Hr1G093770.5;HORVU1Hr1G093770.7;HORVU1Hr1G093770.19;HORVU1Hr1G093770.12;HORVU1Hr1G093770.3;HORVU1Hr1G093770.2;HORVU1Hr1G093770.4;MSTRG.3076.12;HORVU1Hr1G093770.20;HORVU1Hr1G093770.13;HORVU1Hr1G093770.22;HORVU1Hr1G093770.11;HORVU1Hr1G093770.14;HORVU1Hr1G093770.1;HORVU1Hr1G093770.16;HORVU1Hr1G093770.8;HORVU1Hr1G093770.21;HORVU1Hr1G093…	GO:0005634(nucleus);GO:0008198(ferrous iron binding);GO:0032453(histone demethylase activity (H3-K4 specific));GO:0034720(histone H3-K4 demethylation);GO:0040010(positive regulation of growth rate);GO:0045814(negative regulation of gene expression, epigenetic);GO:0045814(negative regulation of gene expression, epigenetic)	NA	NA	NA		11.2948	9.53721	9.4699	76.8744	75.5618	57.153	0.144578	-2.79008	1.02913e-32	2.61078e-31	down	yes
MSTRG.16821	HORVU7Hr1G027670	HORVU7Hr1G027670.8;HORVU7Hr1G027670.10;HORVU7Hr1G027670.4;HORVU7Hr1G027670.14;HORVU7Hr1G027670.3;HORVU7Hr1G027670.1;HORVU7Hr1G027670.5;HORVU7Hr1G027670.6;HORVU7Hr1G027670.13	GO:0005515(protein binding);GO:0005515(protein binding)	NA	NA	NA		11.1418	11.6215	11.7564	74.9524	67.369	69.3139	0.16311	-2.61609	1.10284e-32	2.79442e-31	down	yes
MSTRG.16102	HORVU6Hr1G085320	MSTRG.16102.1;MSTRG.16102.4;MSTRG.16102.3;HORVU6Hr1G085320.3;MSTRG.16102.2;HORVU6Hr1G085320.4;HORVU6Hr1G085320.1	GO:0000166(nucleotide binding);GO:0003746(translation elongation factor activity);GO:0003924(GTPase activity);GO:0005525(GTP binding);GO:0005737(cytoplasm);GO:0006414(translational elongation);GO:0006414(translational elongation)	03013(RNA transport);03013(RNA transport)	K03231	NA	Elongation factor 1-alpha [Source:UniProtKB/TrEMBL;Acc:A0A287V0R4]	5.24525	5.61275	4.9103	32.6639	33.8408	33.7952	0.157212	-2.66922	1.17392e-32	2.971e-31	down	yes
MSTRG.9612	HORVU4Hr1G019460	HORVU4Hr1G019460.1	GO:0004672(protein kinase activity);GO:0005524(ATP binding);GO:0005886(plasma membrane);GO:0006468(protein phosphorylation);GO:0016020(membrane);GO:0016021(integral component of membrane)	NA	NA	NA		5.19974	4.2511	4.79596	29.7876	29.3836	36.6343	0.148706	-2.74947	1.17747e-32	2.97643e-31	down	yes
MSTRG.1161	HORVU1Hr1G017050	HORVU1Hr1G017050.3;HORVU1Hr1G017050.1;HORVU1Hr1G017050.2	GO:0004364(glutathione transferase activity);GO:0005515(protein binding);GO:0016740(transferase activity);GO:0016740(transferase activity)	00480(Glutathione metabolism);00480(Glutathione metabolism)	K00799	EC:2.5.1.18		1077.9	1267.9	1498.08	112.209	105.937	148.409	10.4865	3.39047	1.20259e-32	3.03631e-31	up	yes
MSTRG.11746	HORVU5Hr1G019600	MSTRG.11746.2;HORVU5Hr1G019600.1;HORVU5Hr1G019600.2;HORVU5Hr1G019600.3;HORVU5Hr1G019600.4;HORVU5Hr1G019600.5;MSTRG.11746.3	GO:0005515(protein binding);GO:0005515(protein binding)	NA	NA	NA		41.3785	48.2211	54.7058	423.283	362.031	296.374	0.133408	-2.90609	1.20915e-32	3.04926e-31	down	yes
MSTRG.18520	HORVU7Hr1G101580	HORVU7Hr1G101580.1	NA	NA	NA	NA		33.275	27.2865	22.117	199.037	189.915	194.539	0.141696	-2.81913	1.21066e-32	3.04946e-31	down	yes
HORVU1Hr1G021590	HORVU1Hr1G021590	HORVU1Hr1G021590.5;HORVU1Hr1G021590.12;HORVU1Hr1G021590.17;HORVU1Hr1G021590.8;HORVU1Hr1G021590.13;HORVU1Hr1G021590.6;HORVU1Hr1G021590.4;HORVU1Hr1G021590.2;HORVU1Hr1G021590.14	GO:0004373(glycogen (starch) synthase activity);GO:2001070(starch binding);GO:2001070(starch binding)	00500(Starch and sucrose metabolism);00500(Starch and sucrose metabolism)	K00703	EC:2.4.1.21		3.16089	2.51885	2.6576	0.0195806	0.0253843	0.0689366	73.1977	6.19373	1.21808e-32	3.06453e-31	up	yes
MSTRG.9203	HORVU4Hr1G004820	HORVU4Hr1G004820.8;HORVU4Hr1G004820.25;HORVU4Hr1G004820.22;HORVU4Hr1G004820.5;HORVU4Hr1G004820.12;HORVU4Hr1G004820.4;HORVU4Hr1G004820.36;HORVU4Hr1G004820.9;HORVU4Hr1G004820.17;HORVU4Hr1G004820.27;HORVU4Hr1G004820.15;HORVU4Hr1G004820.33;HORVU4Hr1G004820.29;HORVU4Hr1G004820.18;HORVU4Hr1G004820.38;HORVU4Hr1G004820.35;HORVU4Hr1G004820.10	GO:0000166(nucleotide binding);GO:0005524(ATP binding);GO:0005886(plasma membrane);GO:0006811(ion transport);GO:0008553(proton-exporting ATPase activity, phosphorylative mechanism);GO:0016020(membrane);GO:0016021(integral component of membrane);GO:0046872(metal ion binding);GO:0120029(proton export across plasma membrane);GO:0120029(proton export across plasma membrane)	00190(Oxidative phosphorylation);00190(Oxidative phosphorylation)	K01535	EC:3.6.3.6	Plasma membrane ATPase [Source:UniProtKB/TrEMBL;Acc:M0WME5]	0	0	0	0.539224	0.496984	0.539508	#NAME?	#NAME?	1.22521e-32	3.07881e-31	down	yes
MSTRG.2918	HORVU1Hr1G086930	MSTRG.2918.3;HORVU1Hr1G086930.3;HORVU1Hr1G086930.1;HORVU1Hr1G086930.2	NA	00380(Tryptophan metabolism);00380(Tryptophan metabolism)	K16903	EC:2.6.1.99		5.4229	4.72758	5.4806	32.1375	31.2895	37.9193	0.154234	-2.6968	1.31152e-32	3.29181e-31	down	yes
MSTRG.7031	HORVU3Hr1G035470	HORVU3Hr1G035470.1	NA	NA	NA	NA		111.076	88.3579	55.2864	1044.26	1285.96	804.872	0.0812483	-3.62152	1.40978e-32	3.53425e-31	down	yes
MSTRG.18358	HORVU7Hr1G094640	MSTRG.18358.1;MSTRG.18358.3;MSTRG.18358.2;MSTRG.18358.4	NA	NA	NA	NA		84.0434	56.4586	55.9984	443.519	514.292	560.542	0.129417	-2.9499	1.45232e-32	3.63661e-31	down	yes
MSTRG.4789		MSTRG.4789.1	NA	NA	NA	NA		25.591	9.88291	13.5923	0.073244	0	0.083672	312.691	8.28859	1.71373e-32	4.28613e-31	up	yes
MSTRG.9265	HORVU4Hr1G006870	MSTRG.9265.3;MSTRG.9265.2;HORVU4Hr1G006870.5;HORVU4Hr1G006870.1;HORVU4Hr1G006870.6;MSTRG.9265.4;HORVU4Hr1G006870.2;MSTRG.9265.5;HORVU4Hr1G006870.3	GO:0004040(amidase activity);GO:0005515(protein binding);GO:0009507(chloroplast);GO:0009536(plastid);GO:0009941(chloroplast envelope);GO:0031359(integral component of chloroplast outer membrane);GO:0031359(integral component of chloroplast outer membrane)	00330(Arginine and proline metabolism);00360(Phenylalanine metabolism);00380(Tryptophan metabolism);00380(Tryptophan metabolism)	K01426	EC:3.5.1.4		11.1263	13.0385	11.9313	80.9112	69.2107	81.5396	0.155814	-2.68211	1.72177e-32	4.30119e-31	down	yes
MSTRG.8123	HORVU3Hr1G078680	HORVU3Hr1G078680.1	GO:0004869(cysteine-type endopeptidase inhibitor activity);GO:0010466(negative regulation of peptidase activity);GO:0010951(negative regulation of endopeptidase activity);GO:0030414(peptidase inhibitor activity)	NA	NA	NA	Cysteine proteinase inhibitor [Source:UniProtKB/TrEMBL;Acc:A0A287LTR2]	59.5532	108.099	36.8939	0.325668	0	0	628.082	9.29481	1.76572e-32	4.4058e-31	up	yes
MSTRG.16555	HORVU7Hr1G011890	HORVU7Hr1G011890.1;HORVU7Hr1G011890.15;HORVU7Hr1G011890.7;HORVU7Hr1G011890.6;HORVU7Hr1G011890.13;HORVU7Hr1G011890.11;HORVU7Hr1G011890.8;HORVU7Hr1G011890.9;HORVU7Hr1G011890.14	GO:0016020(membrane);GO:0016021(integral component of membrane);GO:0055085(transmembrane transport);GO:0055085(transmembrane transport)	NA	NA	NA	Predicted protein [Source:UniProtKB/TrEMBL;Acc:F2E110]	42.6252	32.2143	34.9027	230.095	217.914	267.794	0.153313	-2.70544	1.79706e-32	4.47876e-31	down	yes
MSTRG.5644	HORVU2Hr1G102620	HORVU2Hr1G102620.1;HORVU2Hr1G102620.2	NA	NA	NA	NA		9.01783	11.6055	8.8832	78.457	70.2681	63.2705	0.139185	-2.84493	2.11183e-32	5.25708e-31	down	yes
MSTRG.17162	HORVU7Hr1G042800	HORVU7Hr1G042800.27;MSTRG.17162.2;HORVU7Hr1G042800.6;HORVU7Hr1G042800.3;HORVU7Hr1G042800.4;HORVU7Hr1G042800.8;HORVU7Hr1G042800.26;HORVU7Hr1G042800.11;HORVU7Hr1G042800.7;MSTRG.17162.4;HORVU7Hr1G042800.2;HORVU7Hr1G042800.23;HORVU7Hr1G042800.1;HORVU7Hr1G042800.22;HORVU7Hr1G042800.17;HORVU7Hr1G042800.24;HORVU7Hr1G042800.14;HORVU7Hr1G042800.25;HORVU7Hr1G042800.21	GO:0006811(ion transport);GO:0006813(potassium ion transport);GO:0015079(potassium ion transmembrane transporter activity);GO:0016020(membrane);GO:0016021(integral component of membrane);GO:0071805(potassium ion transmembrane transport);GO:0071805(potassium ion transmembrane transport)	NA	NA	NA	Potassium transporter [Source:UniProtKB/TrEMBL;Acc:A0A287W8S8]	0.599469	0.724113	0.606944	5.28174	6.77265	5.71106	0.108667	-3.20201	2.17686e-32	5.4126e-31	down	yes
MSTRG.5979	HORVU2Hr1G114910	HORVU2Hr1G114910.1;HORVU2Hr1G114910.3;HORVU2Hr1G114910.4	NA	NA	NA	NA		7.05047	9.16021	7.92368	56.5121	51.1373	56.772	0.146784	-2.76824	2.19773e-32	5.45812e-31	down	yes
MSTRG.17152	HORVU7Hr1G042300	HORVU7Hr1G042300.3;HORVU7Hr1G042300.1;HORVU7Hr1G042300.4	GO:0009055(electron transfer activity);GO:0022900(electron transport chain);GO:0022900(electron transport chain)	NA	NA	NA	Predicted protein [Source:UniProtKB/TrEMBL;Acc:F2DMV9]	53.1528	64.396	29.6776	2.23024	2.53459	1.97002	21.8604	4.45025	2.25106e-32	5.58404e-31	up	yes
MSTRG.15925	HORVU6Hr1G077960	HORVU6Hr1G077960.1;HORVU6Hr1G077960.2	NA	NA	NA	NA		1.15248	3.12419	1.02145	69.6533	80.6247	51.0858	0.0263112	-5.24818	2.40338e-32	5.95494e-31	down	yes
MSTRG.18198		MSTRG.18198.1	NA	NA	NA	NA		5.97763	5.05995	5.67456	32.2748	37.6948	43.7242	0.146993	-2.76618	2.41987e-32	5.98882e-31	down	yes
MSTRG.18182	HORVU7Hr1G088140	HORVU7Hr1G088140.2;HORVU7Hr1G088140.1	GO:0005634(nucleus);GO:0005829(cytosol);GO:0009409(response to cold);GO:0009414(response to water deprivation);GO:0009738(abscisic acid-activated signaling pathway);GO:0009845(seed germination);GO:0010427(abscisic acid binding);GO:0042803(protein homodimerization activity);GO:1905183(negative regulation of protein serine/threonine phosphatase activity);GO:1905183(negative regulation of protein se…	04016(MAPK signaling pathway - plant);04075(Plant hormone signal transduction);04075(Plant hormone signal transduction)	K14496	NA		2.64971	2.56125	1.75645	28.8853	21.4786	31.1959	0.085427	-3.54916	2.45032e-32	6.05713e-31	down	yes
MSTRG.3469	HORVU2Hr1G015690	HORVU2Hr1G015690.1	NA	NA	NA	NA		33.8884	32.0338	31.2226	212.396	178.163	211.871	0.161255	-2.63258	2.48281e-32	6.13032e-31	down	yes
MSTRG.5044	HORVU2Hr1G082370	HORVU2Hr1G082370.2;HORVU2Hr1G082370.5;HORVU2Hr1G082370.1;HORVU2Hr1G082370.4;HORVU2Hr1G082370.7;HORVU2Hr1G082370.3;HORVU2Hr1G082370.6	GO:0016491(oxidoreductase activity);GO:0046872(metal ion binding);GO:0055114(oxidation-reduction process);GO:0055114(oxidation-reduction process)	00904(Diterpenoid biosynthesis);00904(Diterpenoid biosynthesis)	K04125	EC:1.14.11.13		13.116	19.2369	17.7857	0.705946	0.81674	0.963156	20.1697	4.33412	2.5071e-32	6.18311e-31	up	yes
MSTRG.1964	HORVU1Hr1G052160	MSTRG.1964.3;HORVU1Hr1G052160.2;MSTRG.1964.4;HORVU1Hr1G052160.3;HORVU1Hr1G052160.1	GO:0003824(catalytic activity);GO:0004721(phosphoprotein phosphatase activity);GO:0004722(protein serine/threonine phosphatase activity);GO:0006470(protein dephosphorylation);GO:0016787(hydrolase activity);GO:0043169(cation binding);GO:0046872(metal ion binding);GO:0046872(metal ion binding)	NA	NA	NA		7.54719	8.59079	7.44515	49.2047	47.4263	49.9565	0.160881	-2.63593	2.51917e-32	6.20568e-31	down	yes
MSTRG.18112		MSTRG.18112.1	NA	NA	NA	NA		0.533429	0.807178	0.62117	11.2767	9.29492	21.6333	0.0464822	-4.42718	2.63357e-32	6.47998e-31	down	yes
MSTRG.11195		MSTRG.11195.1	NA	NA	NA	NA		3.05049	1.54496	1.92154	30.6417	25.0351	41.4727	0.0670821	-3.89793	2.83389e-32	6.96481e-31	down	yes
MSTRG.1623	HORVU1Hr1G038120	HORVU1Hr1G038120.1;HORVU1Hr1G038120.3;HORVU1Hr1G038120.4;HORVU1Hr1G038120.2	NA	04120(Ubiquitin mediated proteolysis);04120(Ubiquitin mediated proteolysis)	K10144	EC:2.3.2.27		16.7901	16.2292	12.9931	104.643	98.339	95.1719	0.154324	-2.69597	2.89578e-32	7.1087e-31	down	yes
MSTRG.10885	HORVU4Hr1G075470	HORVU4Hr1G075470.1	GO:0004869(cysteine-type endopeptidase inhibitor activity);GO:0010466(negative regulation of peptidase activity);GO:0010951(negative regulation of endopeptidase activity);GO:0030414(peptidase inhibitor activity)	NA	NA	NA	Cysteine proteinase inhibitor [Source:UniProtKB/TrEMBL;Acc:M0ULT4]	16.6913	10.7029	21.2397	0.21429	0.064959	0.188691	103.932	6.69949	2.96134e-32	7.26125e-31	up	yes
MSTRG.1139	HORVU1Hr1G015590	MSTRG.1139.2;HORVU1Hr1G015590.4;HORVU1Hr1G015590.1;HORVU1Hr1G015590.2;HORVU1Hr1G015590.3	GO:0003824(catalytic activity);GO:0004357(glutamate-cysteine ligase activity);GO:0006750(glutathione biosynthetic process);GO:0042398(cellular modified amino acid biosynthetic process);GO:0042398(cellular modified amino acid biosynthetic process)	00270(Cysteine and methionine metabolism);00480(Glutathione metabolism);00480(Glutathione metabolism)	K01919	EC:6.3.2.2		1652.38	1493.9	1579.99	188.762	211.845	186.058	8.05616	3.01009	3.20678e-32	7.85402e-31	up	yes
MSTRG.11935	HORVU5Hr1G027980	HORVU5Hr1G027980.1	GO:0005886(plasma membrane);GO:0016020(membrane);GO:0016021(integral component of membrane)	NA	NA	NA	CASP-like protein [Source:UniProtKB/TrEMBL;Acc:A0A287QRI3]	8.42352	12.0064	12.0812	0.22114	0.125445	0.097448	73.218	6.19413	3.39779e-32	8.31228e-31	up	yes
MSTRG.18322	HORVU7Hr1G093120	HORVU7Hr1G093120.6;HORVU7Hr1G093120.4;HORVU7Hr1G093120.8;HORVU7Hr1G093120.1;HORVU7Hr1G093120.7;HORVU7Hr1G093120.10;HORVU7Hr1G093120.9;HORVU7Hr1G093120.2;HORVU7Hr1G093120.5	GO:0016020(membrane);GO:0016021(integral component of membrane);GO:0016021(integral component of membrane)	NA	NA	NA		2.33699	3.02586	2.39598	22.497	20.0504	32.9637	0.102751	-3.28278	3.47492e-32	8.4912e-31	down	yes
MSTRG.16523	HORVU7Hr1G010490	MSTRG.16523.9;HORVU7Hr1G010490.21;HORVU7Hr1G010490.22;HORVU7Hr1G010490.5;HORVU7Hr1G010490.8;HORVU7Hr1G010490.3;HORVU7Hr1G010490.13;HORVU7Hr1G010490.9;HORVU7Hr1G010490.19;HORVU7Hr1G010490.16;HORVU7Hr1G010490.2;HORVU7Hr1G010490.25;HORVU7Hr1G010490.14;HORVU7Hr1G010490.7;HORVU7Hr1G010490.1;HORVU7Hr1G010490.20;HORVU7Hr1G010490.4;HORVU7Hr1G010490.18	GO:0004672(protein kinase activity);GO:0005515(protein binding);GO:0005524(ATP binding);GO:0006468(protein phosphorylation);GO:0006468(protein phosphorylation)	00310(Lysine degradation);00310(Lysine degradation)	K19199	EC:2.1.1.43		1.96308	2.0037	1.95819	12.7237	12.045	11.872	0.161704	-2.62857	3.52794e-32	8.61084e-31	down	yes
MSTRG.206	HORVU0Hr1G006420	HORVU0Hr1G006420.1	GO:0000786(nucleosome);GO:0003677(DNA binding);GO:0005634(nucleus);GO:0005694(chromosome);GO:0046982(protein heterodimerization activity)	NA	NA	NA	Histone H2B [Source:UniProtKB/TrEMBL;Acc:F2DQB4]	34.0118	52.8615	53.1571	1.74659	2.78811	2.93409	18.7487	4.22872	3.79104e-32	9.24239e-31	up	yes
MSTRG.9250	HORVU4Hr1G006480	HORVU4Hr1G006480.6;HORVU4Hr1G006480.3;HORVU4Hr1G006480.1;HORVU4Hr1G006480.5;HORVU4Hr1G006480.7	GO:0004553(hydrolase activity, hydrolyzing O-glycosyl compounds);GO:0004565(beta-galactosidase activity);GO:0004567(beta-mannosidase activity);GO:0005975(carbohydrate metabolic process);GO:0033907(beta-D-fucosidase activity);GO:0042803(protein homodimerization activity);GO:0042973(glucan endo-1,3-beta-D-glucosidase activity);GO:0047668(amygdalin beta-glucosidase activity);GO:0047701(beta-L-arabin…	00500(Starch and sucrose metabolism);00460(Cyanoamino acid metabolism);00940(Phenylpropanoid biosynthesis);00940(Phenylpropanoid biosynthesis)	K05350	EC:3.2.1.21	Predicted protein [Source:UniProtKB/TrEMBL;Acc:F2D4N5]	123.661	52.0954	72.5	4.17021	3.86841	4.94427	19.1218	4.25715	3.9122e-32	9.52687e-31	up	yes
MSTRG.9324	HORVU4Hr1G008800	HORVU4Hr1G008800.1;HORVU4Hr1G008800.2;HORVU4Hr1G008800.3	GO:0000786(nucleosome);GO:0003677(DNA binding);GO:0005634(nucleus);GO:0005694(chromosome);GO:0046982(protein heterodimerization activity);GO:0046982(protein heterodimerization activity)	NA	NA	NA	Histone H2A [Source:UniProtKB/TrEMBL;Acc:A0A287N4T2]	28.6724	38.3871	37.518	1.98093	2.39042	1.40251	18.1122	4.17889	3.93291e-32	9.56633e-31	up	yes
MSTRG.2752	HORVU1Hr1G080160	HORVU1Hr1G080160.1	GO:0000166(nucleotide binding);GO:0004672(protein kinase activity);GO:0004674(protein serine/threonine kinase activity);GO:0005524(ATP binding);GO:0006468(protein phosphorylation)	NA	NA	NA		0.313486	0.223543	0.391296	6.38354	5.36247	5.6166	0.0534669	-4.22521	4.38413e-32	1.06517e-30	down	yes
MSTRG.14982	HORVU6Hr1G034630	HORVU6Hr1G034630.10;HORVU6Hr1G034630.1;HORVU6Hr1G034630.12;HORVU6Hr1G034630.3;HORVU6Hr1G034630.2;HORVU6Hr1G034630.4;HORVU6Hr1G034630.7;HORVU6Hr1G034630.11;HORVU6Hr1G034630.5;HORVU6Hr1G034630.9;HORVU6Hr1G034630.8	GO:0016020(membrane);GO:0016021(integral component of membrane);GO:0016021(integral component of membrane)	NA	NA	NA	Predicted protein [Source:UniProtKB/TrEMBL;Acc:F2E6V4]	22.9566	15.639	23.5441	1.22166	1.1281	1.73265	15.2213	3.92802	4.39495e-32	1.06658e-30	up	yes
MSTRG.2306	HORVU1Hr1G063740	HORVU1Hr1G063740.1;HORVU1Hr1G063740.10;HORVU1Hr1G063740.2;HORVU1Hr1G063740.3;HORVU1Hr1G063740.4;HORVU1Hr1G063740.6	GO:0003677(DNA binding);GO:0005634(nucleus);GO:0006355(regulation of transcription, DNA-templated);GO:0006355(regulation of transcription, DNA-templated)	NA	NA	NA		4.03854	6.99663	6.84115	48.3781	66.116	62.6666	0.100905	-3.30894	4.52881e-32	1.09781e-30	down	yes
MSTRG.13030	HORVU5Hr1G074810	HORVU5Hr1G074810.1;HORVU5Hr1G074810.4;HORVU5Hr1G074810.6	GO:0003677(DNA binding);GO:0005634(nucleus);GO:0006355(regulation of transcription, DNA-templated);GO:0006355(regulation of transcription, DNA-templated)	03013(RNA transport);03015(mRNA surveillance pathway);03018(RNA degradation);03018(RNA degradation)	K13126	NA		4.15375	2.91868	4.3946	0	0.0274865	0.0234996	224.905	7.81317	4.53839e-32	1.09888e-30	up	yes
MSTRG.14322	HORVU6Hr1G000830	HORVU6Hr1G000830.1;HORVU6Hr1G000830.11;HORVU6Hr1G000830.23;HORVU6Hr1G000830.6;HORVU6Hr1G000830.25;HORVU6Hr1G000830.22;HORVU6Hr1G000830.29;HORVU6Hr1G000830.27;HORVU6Hr1G000830.9;HORVU6Hr1G000830.26;HORVU6Hr1G000830.15;HORVU6Hr1G000830.8	GO:0005576(extracellular region);GO:0006952(defense response);GO:0009405(pathogenesis);GO:0090729(toxin activity);GO:0090729(toxin activity)	NA	NA	NA		8.15423	17.3525	14.1785	0.108709	0.317806	0.0911549	76.6614	6.26043	4.63184e-32	1.12023e-30	up	yes
MSTRG.3866	HORVU2Hr1G031710	MSTRG.3866.1;MSTRG.3866.2;HORVU2Hr1G031710.2;HORVU2Hr1G031710.3	GO:0004672(protein kinase activity);GO:0005524(ATP binding);GO:0006468(protein phosphorylation);GO:0006468(protein phosphorylation)	NA	NA	NA		15.1321	16.7241	14.9088	1.11304	0.974922	1.34769	13.6117	3.76677	4.81799e-32	1.16393e-30	up	yes
MSTRG.10293	HORVU4Hr1G054580	HORVU4Hr1G054580.1;HORVU4Hr1G054580.4;HORVU4Hr1G054580.3;HORVU4Hr1G054580.2	GO:0046872(metal ion binding);GO:0046872(metal ion binding)	NA	NA	NA		3.80729	3.41017	3.86023	30.5065	22.6655	38.9026	0.120312	-3.05515	5.09079e-32	1.22843e-30	down	yes
HORVU2Hr1G042310	HORVU2Hr1G042310	HORVU2Hr1G042310.2;HORVU2Hr1G042310.1;HORVU2Hr1G042310.3	GO:0016020(membrane);GO:0016021(integral component of membrane);GO:0016740(transferase activity);GO:0016757(transferase activity, transferring glycosyl groups);GO:0016760(cellulose synthase (UDP-forming) activity);GO:0030244(cellulose biosynthetic process);GO:0071555(cell wall organization);GO:0071555(cell wall organization)	NA	NA	NA		1.4116	2.95419	2.85732	0	0	0	inf	inf	5.17777e-32	1.24801e-30	up	yes
MSTRG.12277	HORVU5Hr1G045750	HORVU5Hr1G045750.1	GO:0003779(actin binding);GO:0005622(intracellular);GO:0015629(actin cytoskeleton);GO:0030042(actin filament depolymerization)	NA	NA	NA		0.60587	0.97997	0.40854	16.398	23.7092	26.6606	0.0298704	-5.06514	5.37109e-32	1.29314e-30	down	yes
MSTRG.7825	HORVU3Hr1G069260	MSTRG.7825.2;HORVU3Hr1G069260.2;HORVU3Hr1G069260.1;HORVU3Hr1G069260.3	NA	00790(Folate biosynthesis);00790(Folate biosynthesis)	K13941	EC:2.7.6.3;EC:2.5.1.15		11.7982	11.8117	11.0274	103.623	66.4878	100.807	0.127852	-2.96745	5.54688e-32	1.33395e-30	down	yes
MSTRG.9699	HORVU4Hr1G023490	HORVU4Hr1G023490.6;HORVU4Hr1G023490.7;HORVU4Hr1G023490.4;HORVU4Hr1G023490.12;HORVU4Hr1G023490.3;HORVU4Hr1G023490.11;HORVU4Hr1G023490.5;HORVU4Hr1G023490.27;HORVU4Hr1G023490.24;HORVU4Hr1G023490.18;HORVU4Hr1G023490.31;HORVU4Hr1G023490.14;HORVU4Hr1G023490.23;HORVU4Hr1G023490.21;HORVU4Hr1G023490.30;HORVU4Hr1G023490.22;HORVU4Hr1G023490.10;HORVU4Hr1G023490.9;HORVU4Hr1G023490.19;HORVU4Hr1G023490.13;HORVU…	GO:0000166(nucleotide binding);GO:0004672(protein kinase activity);GO:0004674(protein serine/threonine kinase activity);GO:0005524(ATP binding);GO:0006468(protein phosphorylation);GO:0006468(protein phosphorylation)	NA	NA	NA		13.0446	17.8287	19.4961	0.358445	0.707928	0.799757	26.9914	4.75443	6.18406e-32	1.4855e-30	up	yes
MSTRG.3592	HORVU2Hr1G021020	HORVU2Hr1G021020.6;HORVU2Hr1G021020.9;HORVU2Hr1G021020.4;HORVU2Hr1G021020.5;HORVU2Hr1G021020.1;HORVU2Hr1G021020.8;HORVU2Hr1G021020.11;HORVU2Hr1G021020.7;HORVU2Hr1G021020.3	GO:0005774(vacuolar membrane);GO:0005886(plasma membrane);GO:0006811(ion transport);GO:0006812(cation transport);GO:0006814(sodium ion transport);GO:0006885(regulation of pH);GO:0009651(response to salt stress);GO:0015297(antiporter activity);GO:0015299(solute:proton antiporter activity);GO:0015385(sodium:proton antiporter activity);GO:0016020(membrane);GO:0016021(integral component of membrane);…	NA	NA	NA		0.959909	1.23633	1.21504	13.669	9.43042	16.2997	0.0865826	-3.52978	6.6364e-32	1.59236e-30	down	yes
MSTRG.16094	HORVU6Hr1G084720	HORVU6Hr1G084720.3;HORVU6Hr1G084720.4;HORVU6Hr1G084720.10;HORVU6Hr1G084720.2;HORVU6Hr1G084720.5;HORVU6Hr1G084720.13;HORVU6Hr1G084720.14;HORVU6Hr1G084720.7;HORVU6Hr1G084720.1	NA	NA	NA	NA		12.8833	10.3144	11.9807	1.31513	1.41482	1.23738	8.86702	3.14845	7.00017e-32	1.67775e-30	up	yes
MSTRG.7158	HORVU3Hr1G040720	HORVU3Hr1G040720.15;HORVU3Hr1G040720.16;HORVU3Hr1G040720.1;HORVU3Hr1G040720.6;HORVU3Hr1G040720.3;HORVU3Hr1G040720.2;HORVU3Hr1G040720.20;HORVU3Hr1G040720.12;HORVU3Hr1G040720.11;HORVU3Hr1G040720.19;HORVU3Hr1G040720.5;HORVU3Hr1G040720.17;HORVU3Hr1G040720.9;HORVU3Hr1G040720.22;HORVU3Hr1G040720.8;HORVU3Hr1G040720.25;HORVU3Hr1G040720.13;HORVU3Hr1G040720.23;HORVU3Hr1G040720.10	GO:0005515(protein binding);GO:0005515(protein binding)	NA	NA	NA		8.411	8.22641	9.2056	0.592236	0.505948	0.428683	16.9255	4.08113	7.13383e-32	1.70786e-30	up	yes
MSTRG.12972	HORVU5Hr1G073170	HORVU5Hr1G073170.9;MSTRG.12972.8;HORVU5Hr1G073170.3;HORVU5Hr1G073170.2;HORVU5Hr1G073170.5;HORVU5Hr1G073170.1;HORVU5Hr1G073170.4;HORVU5Hr1G073170.7	GO:0046983(protein dimerization activity);GO:0046983(protein dimerization activity)	04075(Plant hormone signal transduction);04712(Circadian rhythm - plant);04712(Circadian rhythm - plant)	K12126	NA		2.42563	1.76499	2.32681	21.7928	18.3816	26.2835	0.0980685	-3.35007	7.53564e-32	1.80203e-30	down	yes
MSTRG.14929		MSTRG.14929.3;MSTRG.14929.1;MSTRG.14929.2	NA	NA	NA	NA		0.057559	0.017453	0.032323	8.00505	24.479	3.58985	0.00297542	-8.39269	7.70296e-32	1.83997e-30	down	yes
MSTRG.3555	HORVU2Hr1G019500	MSTRG.3555.1	NA	NA	NA	NA		0	0	0.101982	12.8411	9.84688	10.3669	0.00308523	-8.34041	7.79004e-32	1.85868e-30	down	yes
MSTRG.10955	HORVU4Hr1G078350	HORVU4Hr1G078350.1	NA	NA	NA	NA		2.18791	2.06222	2.28689	31.6849	46.4848	40.2231	0.0552146	-4.17881	7.98947e-32	1.90413e-30	down	yes
MSTRG.9466	HORVU4Hr1G013320	HORVU4Hr1G013320.1;HORVU4Hr1G013320.4;HORVU4Hr1G013320.2	GO:0005634(nucleus);GO:0005634(nucleus)	NA	NA	NA	Predicted protein [Source:UniProtKB/TrEMBL;Acc:F2EJ50]	8.18702	8.86728	9.63757	0.193664	0.0922002	0.26434	48.5126	5.60029	8.43807e-32	2.00879e-30	up	yes
MSTRG.4901		MSTRG.4901.1	NA	NA	NA	NA		0	0	0	2.35777	3.21266	6.28905	#NAME?	#NAME?	8.75778e-32	2.08257e-30	down	yes
MSTRG.12779	HORVU5Hr1G065170	HORVU5Hr1G065170.1;HORVU5Hr1G065170.2	GO:0005515(protein binding);GO:0005515(protein binding)	NA	NA	NA		206.993	221.241	172.254	1363.69	1138.44	1353.02	0.155763	-2.68258	9.66147e-32	2.2949e-30	down	yes
MSTRG.16228	HORVU6Hr1G090530	HORVU6Hr1G090530.13;HORVU6Hr1G090530.21;HORVU6Hr1G090530.5;HORVU6Hr1G090530.2;HORVU6Hr1G090530.18;HORVU6Hr1G090530.17;HORVU6Hr1G090530.19;HORVU6Hr1G090530.28;HORVU6Hr1G090530.16;HORVU6Hr1G090530.3;HORVU6Hr1G090530.9;HORVU6Hr1G090530.22;HORVU6Hr1G090530.23;HORVU6Hr1G090530.1;HORVU6Hr1G090530.14;HORVU6Hr1G090530.27;HORVU6Hr1G090530.11;HORVU6Hr1G090530.25	NA	NA	NA	NA		4.3895	4.02659	4.59069	28.3854	24.0584	29.9266	0.157906	-2.66286	9.72562e-32	2.30755e-30	down	yes
MSTRG.12971		MSTRG.12971.1	NA	NA	NA	NA		9.71241	6.55831	6.83131	90.475	77.831	131.034	0.0771766	-3.69569	1.00674e-31	2.38598e-30	down	yes
MSTRG.12859	HORVU5Hr1G068120	MSTRG.12859.1;HORVU5Hr1G068120.1;HORVU5Hr1G068120.2	GO:0003682(chromatin binding);GO:0007219(Notch signaling pathway);GO:0045892(negative regulation of transcription, DNA-templated);GO:0045892(negative regulation of transcription, DNA-templated)	NA	NA	NA		2.86779	2.33351	2.84674	19.7364	16.0411	19.254	0.146244	-2.77355	1.08252e-31	2.56273e-30	down	yes
MSTRG.4181	HORVU2Hr1G044560	HORVU2Hr1G044560.1	GO:0016491(oxidoreductase activity);GO:0055114(oxidation-reduction process)	00630(Glyoxylate and dicarboxylate metabolism);00910(Nitrogen metabolism)	K00284	EC:1.4.7.1		3.61304	2.58714	3.43397	24.4324	26.4209	31.0208	0.11767	-3.08718	1.09189e-31	2.58203e-30	down	yes
MSTRG.4162	HORVU2Hr1G043860	HORVU2Hr1G043860.1;HORVU2Hr1G043860.2	GO:0000786(nucleosome);GO:0003677(DNA binding);GO:0005634(nucleus);GO:0005694(chromosome);GO:0016020(membrane);GO:0016021(integral component of membrane);GO:0046982(protein heterodimerization activity);GO:0046982(protein heterodimerization activity)	NA	NA	NA	Histone H2A [Source:UniProtKB/TrEMBL;Acc:F2D4K3]	116.111	155.575	184.364	12.0918	9.8793	14.9611	12.3483	3.62624	1.13763e-31	2.68721e-30	up	yes
MSTRG.1211	HORVU1Hr1G019380	HORVU1Hr1G019380.2;HORVU1Hr1G019380.1	GO:0016747(transferase activity, transferring acyl groups other than amino-acyl groups);GO:0016747(transferase activity, transferring acyl groups other than amino-acyl groups)	00940(Phenylpropanoid biosynthesis);00945(Stilbenoid, diarylheptanoid and gingerol biosynthesis);00941(Flavonoid biosynthesis);00941(Flavonoid biosynthesis)	K13065	EC:2.3.1.133		6.60263	11.8032	10.8814	0.0974844	0	0.058311	187.986	7.55448	1.41547e-31	3.33978e-30	up	yes
MSTRG.15403	HORVU6Hr1G058210	HORVU6Hr1G058210.1;HORVU6Hr1G058210.3	GO:0000166(nucleotide binding);GO:0000287(magnesium ion binding);GO:0003824(catalytic activity);GO:0004775(succinate-CoA ligase (ADP-forming) activity);GO:0005524(ATP binding);GO:0005739(mitochondrion);GO:0006099(tricarboxylic acid cycle);GO:0016874(ligase activity);GO:0046872(metal ion binding);GO:0046872(metal ion binding)	00020(Citrate cycle (TCA cycle));00640(Propanoate metabolism);00640(Propanoate metabolism)	K01900	EC:6.2.1.4;EC:6.2.1.5	Succinate--CoA ligase [ADP-forming] subunit beta, mitochondrial [Source:UniProtKB/TrEMBL;Acc:F2D1J8]	391.138	375.155	374.206	47.2395	50.5449	45.504	7.95946	2.99267	1.49887e-31	3.53265e-30	up	yes
MSTRG.10563	HORVU4Hr1G063270	HORVU4Hr1G063270.3;HORVU4Hr1G063270.4;HORVU4Hr1G063270.1;HORVU4Hr1G063270.2;HORVU4Hr1G063270.9;HORVU4Hr1G063270.5;HORVU4Hr1G063270.6	NA	NA	NA	NA		53.1202	48.1897	49.0057	6.06647	6.04808	6.81969	7.93882	2.98892	1.62962e-31	3.83657e-30	up	yes
MSTRG.1228	HORVU1Hr1G020050	HORVU1Hr1G020050.4;HORVU1Hr1G020050.1;HORVU1Hr1G020050.2	GO:0000786(nucleosome);GO:0003677(DNA binding);GO:0005634(nucleus);GO:0005694(chromosome);GO:0046982(protein heterodimerization activity);GO:0046982(protein heterodimerization activity)	NA	NA	NA	Histone H3 [Source:UniProtKB/TrEMBL;Acc:A0A287ETY6]	7.77209	11.321	12.3166	0.109857	0.204299	0.0884275	78.0204	6.28578	1.68901e-31	3.97197e-30	up	yes
MSTRG.15618	HORVU6Hr1G066920	HORVU6Hr1G066920.1	GO:0016787(hydrolase activity)	00220(Arginine biosynthesis)	K01438	EC:3.5.1.16		237.103	223.394	225.668	22.9726	30.9071	21.0028	9.16322	3.19586	1.76388e-31	4.14345e-30	up	yes
MSTRG.4025	HORVU2Hr1G037700	HORVU2Hr1G037700.8;HORVU2Hr1G037700.7;HORVU2Hr1G037700.12;HORVU2Hr1G037700.5;HORVU2Hr1G037700.2;HORVU2Hr1G037700.4;HORVU2Hr1G037700.1;HORVU2Hr1G037700.3;HORVU2Hr1G037700.9	NA	NA	NA	NA		16.5706	14.2774	14.3671	0.660085	1.05497	1.07321	16.2162	4.01937	1.81837e-31	4.26674e-30	up	yes
MSTRG.11426	HORVU5Hr1G006780	HORVU5Hr1G006780.5;HORVU5Hr1G006780.7;HORVU5Hr1G006780.1;HORVU5Hr1G006780.6;HORVU5Hr1G006780.2;HORVU5Hr1G006780.3;HORVU5Hr1G006780.9;HORVU5Hr1G006780.8;HORVU5Hr1G006780.10	GO:0003871(5-methyltetrahydropteroyltriglutamate-homocysteine S-methyltransferase activity);GO:0008270(zinc ion binding);GO:0008652(cellular amino acid biosynthetic process);GO:0009086(methionine biosynthetic process);GO:0032259(methylation);GO:0032259(methylation)	00270(Cysteine and methionine metabolism);00450(Selenocompound metabolism);00450(Selenocompound metabolism)	K00549	EC:2.1.1.14		1237.25	1648.89	1501.89	132.519	184.309	141.215	9.57996	3.26002	2.18445e-31	5.12008e-30	up	yes
MSTRG.16168	HORVU6Hr1G088120	HORVU6Hr1G088120.3;HORVU6Hr1G088120.5;HORVU6Hr1G088120.4;HORVU6Hr1G088120.1;HORVU6Hr1G088120.2	NA	03030(DNA replication);03410(Base excision repair);03420(Nucleotide excision repair);03430(Mismatch repair);03430(Mismatch repair)	K04802	NA		5.79652	9.59502	9.56298	0.087776	0.179767	0.227604	50.3982	5.6553	2.60855e-31	6.10739e-30	up	yes
MSTRG.13180	HORVU5Hr1G080650	HORVU5Hr1G080650.2;HORVU5Hr1G080650.1	GO:0016747(transferase activity, transferring acyl groups other than amino-acyl groups);GO:0016747(transferase activity, transferring acyl groups other than amino-acyl groups)	NA	NA	NA		74.815	177.021	119.982	0.0352533	0	0.24492	1327.1	10.3741	2.67912e-31	6.26572e-30	up	yes
MSTRG.7811	HORVU3Hr1G068840	HORVU3Hr1G068840.5;MSTRG.7811.12;HORVU3Hr1G068840.24;HORVU3Hr1G068840.15;HORVU3Hr1G068840.3;HORVU3Hr1G068840.18;HORVU3Hr1G068840.19;HORVU3Hr1G068840.2;HORVU3Hr1G068840.11;HORVU3Hr1G068840.4;HORVU3Hr1G068840.1;HORVU3Hr1G068840.17;HORVU3Hr1G068840.7;HORVU3Hr1G068840.23;HORVU3Hr1G068840.16;HORVU3Hr1G068840.9;HORVU3Hr1G068840.6;HORVU3Hr1G068840.8;HORVU3Hr1G068840.13;HORVU3Hr1G068840.12;HORVU3Hr1G0688…	GO:0004672(protein kinase activity);GO:0005515(protein binding);GO:0005524(ATP binding);GO:0006468(protein phosphorylation);GO:0016020(membrane);GO:0016021(integral component of membrane);GO:0016021(integral component of membrane)	04120(Ubiquitin mediated proteolysis);04712(Circadian rhythm - plant);04712(Circadian rhythm - plant)	K10143	EC:2.3.2.27		5.51364	4.94629	5.2657	27.6787	36.8853	32.3392	0.162282	-2.62343	3.09469e-31	7.22967e-30	down	yes
MSTRG.8974	HORVU3Hr1G114250	HORVU3Hr1G114250.1	NA	NA	NA	NA		108.969	91.2776	80.7531	3.52192	8.05304	5.45442	16.5009	4.04447	3.10319e-31	7.24157e-30	up	yes
MSTRG.12803	HORVU5Hr1G065650	HORVU5Hr1G065650.7;HORVU5Hr1G065650.4;HORVU5Hr1G065650.1;HORVU5Hr1G065650.11;MSTRG.12803.11;HORVU5Hr1G065650.14;HORVU5Hr1G065650.6;HORVU5Hr1G065650.9;HORVU5Hr1G065650.13	GO:0000166(nucleotide binding);GO:0003824(catalytic activity);GO:0003872(6-phosphofructokinase activity);GO:0005524(ATP binding);GO:0005737(cytoplasm);GO:0006002(fructose 6-phosphate metabolic process);GO:0006096(glycolytic process);GO:0008152(metabolic process);GO:0016301(kinase activity);GO:0016310(phosphorylation);GO:0016740(transferase activity);GO:0046872(metal ion binding);GO:0061615(glycol…	00010(Glycolysis / Gluconeogenesis);00030(Pentose phosphate pathway);00051(Fructose and mannose metabolism);00052(Galactose metabolism);03018(RNA degradation);03018(RNA degradation)	K00850	EC:2.7.1.11	ATP-dependent 6-phosphofructokinase [Source:UniProtKB/TrEMBL;Acc:A0A287RKH4]	13.9562	15.2828	15.0599	1.20577	1.32933	1.45382	11.1055	3.4732	3.23447e-31	7.53964e-30	up	yes
MSTRG.11203		MSTRG.11203.1	NA	NA	NA	NA		13.8367	7.95374	6.69132	0.105661	0.094044	0.092049	97.6226	6.60914	3.26652e-31	7.60602e-30	up	yes
MSTRG.8333	HORVU3Hr1G084800	HORVU3Hr1G084800.19;HORVU3Hr1G084800.5;HORVU3Hr1G084800.11;HORVU3Hr1G084800.1;HORVU3Hr1G084800.8;HORVU3Hr1G084800.3;HORVU3Hr1G084800.26;HORVU3Hr1G084800.10;HORVU3Hr1G084800.12;HORVU3Hr1G084800.15;HORVU3Hr1G084800.18;HORVU3Hr1G084800.20;HORVU3Hr1G084800.24;HORVU3Hr1G084800.6;HORVU3Hr1G084800.4;HORVU3Hr1G084800.23;HORVU3Hr1G084800.16;HORVU3Hr1G084800.2;HORVU3Hr1G084800.9;HORVU3Hr1G084800.14	GO:0006270(DNA replication initiation);GO:0051301(cell division);GO:0051301(cell division)	NA	NA	NA	Cell division control protein [Source:UniProtKB/TrEMBL;Acc:A0A287M139]	4.52209	5.72824	7.0676	0.0367884	0.0669118	0	167	7.3837	3.28892e-31	7.64979e-30	up	yes
MSTRG.6144	HORVU2Hr1G121020	HORVU2Hr1G121020.1;HORVU2Hr1G121020.3	GO:0046872(metal ion binding);GO:0046872(metal ion binding)	NA	NA	NA		12.2553	12.6474	12.4316	72.8666	66.9853	79.1347	0.170487	-2.55227	3.48469e-31	8.0963e-30	down	yes
MSTRG.10502	HORVU4Hr1G061060	HORVU4Hr1G061060.2;HORVU4Hr1G061060.22;HORVU4Hr1G061060.14;HORVU4Hr1G061060.1;HORVU4Hr1G061060.16;HORVU4Hr1G061060.11;HORVU4Hr1G061060.3;HORVU4Hr1G061060.17;HORVU4Hr1G061060.18;HORVU4Hr1G061060.4;HORVU4Hr1G061060.6;HORVU4Hr1G061060.9;HORVU4Hr1G061060.12;HORVU4Hr1G061060.5;HORVU4Hr1G061060.8;HORVU4Hr1G061060.7;HORVU4Hr1G061060.20;HORVU4Hr1G061060.23;HORVU4Hr1G061060.10;HORVU4Hr1G061060.21	GO:0005524(ATP binding);GO:0007062(sister chromatid cohesion);GO:0007062(sister chromatid cohesion)	NA	NA	NA		5.73891	6.28476	7.78821	0.400169	0.464133	0.325518	16.6511	4.05755	4.13882e-31	9.6056e-30	up	yes
MSTRG.15912	HORVU6Hr1G077610	HORVU6Hr1G077610.1	GO:0016020(membrane);GO:0016021(integral component of membrane)	NA	NA	NA		0.805432	0.733436	0.91729	9.83371	13.7249	8.51648	0.0765752	-3.70698	4.28468e-31	9.93327e-30	down	yes
MSTRG.10853	HORVU4Hr1G074280	HORVU4Hr1G074280.8;HORVU4Hr1G074280.5;HORVU4Hr1G074280.6;HORVU4Hr1G074280.13;HORVU4Hr1G074280.11;HORVU4Hr1G074280.4;HORVU4Hr1G074280.12;HORVU4Hr1G074280.1;HORVU4Hr1G074280.2;HORVU4Hr1G074280.3	GO:0004553(hydrolase activity, hydrolyzing O-glycosyl compounds);GO:0004565(beta-galactosidase activity);GO:0005975(carbohydrate metabolic process);GO:0008152(metabolic process);GO:0016787(hydrolase activity);GO:0016798(hydrolase activity, acting on glycosyl bonds);GO:0030246(carbohydrate binding);GO:0030246(carbohydrate binding)	00052(Galactose metabolism);00600(Sphingolipid metabolism);00531(Glycosaminoglycan degradation);00604(Glycosphingolipid biosynthesis - ganglio series);00511(Other glycan degradation);00511(Other glycan degradation)	K12309	EC:3.2.1.23	Beta-galactosidase [Source:UniProtKB/TrEMBL;Acc:A0A287PNC9]	37.6043	25.9118	31.0601	2.51623	3.69118	2.76798	10.5373	3.39743	5.12134e-31	1.186e-29	up	yes
MSTRG.18829	HORVU7Hr1G118370	MSTRG.18829.5;HORVU7Hr1G118370.1;HORVU7Hr1G118370.4;HORVU7Hr1G118370.2;HORVU7Hr1G118370.5;HORVU7Hr1G118370.3	NA	NA	NA	NA		38.1969	40.5331	34.0347	275.423	201.051	254.825	0.154198	-2.69715	5.17775e-31	1.19776e-29	down	yes
HORVU6Hr1G013610	HORVU6Hr1G013610	HORVU6Hr1G013610.2;HORVU6Hr1G013610.4;HORVU6Hr1G013610.1;HORVU6Hr1G013610.3	GO:0003830(beta-1,4-mannosylglycoprotein 4-beta-N-acetylglucosaminyltransferase activity);GO:0006487(protein N-linked glycosylation);GO:0016020(membrane);GO:0016020(membrane)	00510(N-Glycan biosynthesis);00510(N-Glycan biosynthesis)	K00737	EC:2.4.1.144		0.324165	0.458502	0.33949	6.33132	5.88911	7.55802	0.0567363	-4.13958	5.44301e-31	1.25775e-29	down	yes
HORVU7Hr1G051650	HORVU7Hr1G051650	HORVU7Hr1G051650.1	GO:0016020(membrane);GO:0016021(integral component of membrane)	NA	NA	NA		3.5936	3.91977	4.44736	0	0.031907	0	374.862	8.55022	5.76359e-31	1.33038e-29	up	yes
MSTRG.10294	HORVU4Hr1G054610	HORVU4Hr1G054610.2;HORVU4Hr1G054610.4;HORVU4Hr1G054610.1;HORVU4Hr1G054610.3;HORVU4Hr1G054610.5	GO:0003824(catalytic activity);GO:0004722(protein serine/threonine phosphatase activity);GO:0006470(protein dephosphorylation);GO:0006470(protein dephosphorylation)	NA	NA	NA		5.39178	5.1701	5.66444	0.138528	0.185251	0.101121	38.1886	5.25507	5.85494e-31	1.35e-29	up	yes
MSTRG.15418	HORVU6Hr1G058750	HORVU6Hr1G058750.1;HORVU6Hr1G058750.2;HORVU6Hr1G058750.4;HORVU6Hr1G058750.3	GO:0004001(adenosine kinase activity);GO:0006166(purine ribonucleoside salvage);GO:0006167(AMP biosynthetic process);GO:0016773(phosphotransferase activity, alcohol group as acceptor);GO:0016773(phosphotransferase activity, alcohol group as acceptor)	00230(Purine metabolism);00230(Purine metabolism)	K00856	EC:2.7.1.20		505.734	566.012	577.231	57.9443	75.8764	67.3726	8.19598	3.03492	5.94904e-31	1.37021e-29	up	yes
MSTRG.3316	HORVU2Hr1G008960	HORVU2Hr1G008960.2	GO:0008146(sulfotransferase activity);GO:0016740(transferase activity)	NA	NA	NA	Sulfotransferase [Source:UniProtKB/TrEMBL;Acc:M0X3B4]	14.1039	11.7061	12.7427	0.635436	0.477547	0.463487	24.4551	4.61207	6.1717e-31	1.41996e-29	up	yes
MSTRG.16995	HORVU7Hr1G035460	HORVU7Hr1G035460.1	NA	00944(Flavone and flavonol biosynthesis)	K22771	EC:2.4.1.-		25.57	27.5402	25.3471	0.522615	1.38426	1.35308	24.067	4.58898	6.67298e-31	1.53363e-29	up	yes
MSTRG.16816	HORVU7Hr1G027490	HORVU7Hr1G027490.1;HORVU7Hr1G027490.7	GO:0000398(mRNA splicing, via spliceosome);GO:0003676(nucleic acid binding);GO:0003723(RNA binding);GO:0046872(metal ion binding);GO:0046872(metal ion binding)	03040(Spliceosome);03040(Spliceosome)	K12872	NA		38.0027	37.7228	38.9909	218.159	194.837	229.844	0.178453	-2.48639	6.97686e-31	1.60174e-29	down	yes
MSTRG.12969	HORVU5Hr1G073140	HORVU5Hr1G073140.2;HORVU5Hr1G073140.1	NA	NA	NA	NA		1.22007	1.1724	1.34288	15.6631	14.0168	19.4513	0.0760281	-3.71732	7.00648e-31	1.6068e-29	down	yes
MSTRG.1808		MSTRG.1808.1;MSTRG.1808.2	NA	NA	NA	NA		1.57613	0.601847	0.432414	23.9064	28.6247	31.9819	0.0308874	-5.01684	7.42849e-31	1.70175e-29	down	yes
MSTRG.13823	HORVU5Hr1G107290	HORVU5Hr1G107290.2;HORVU5Hr1G107290.5;HORVU5Hr1G107290.3;HORVU5Hr1G107290.7;HORVU5Hr1G107290.1	NA	NA	NA	NA		3.20651	4.36545	2.59865	29.2207	32.0891	41.2565	0.0991614	-3.33408	7.87668e-31	1.80248e-29	down	yes
MSTRG.16554		MSTRG.16554.1	NA	NA	NA	NA		4.40189	15.5521	6.11948	0	0	0	inf	inf	8.80838e-31	2.01352e-29	up	yes
MSTRG.1117		MSTRG.1117.1	NA	NA	NA	NA		0.924902	1.22103	0.733623	8.31974	7.99574	7.04072	0.123289	-3.01989	9.01984e-31	2.05964e-29	down	yes
MSTRG.16553		MSTRG.16553.1	NA	NA	NA	NA		4.40189	15.5521	6.10228	0	0	0	inf	inf	9.4903e-31	2.16474e-29	up	yes
MSTRG.7879	HORVU3Hr1G070690	HORVU3Hr1G070690.1;HORVU3Hr1G070690.4;HORVU3Hr1G070690.11;HORVU3Hr1G070690.7;HORVU3Hr1G070690.9;HORVU3Hr1G070690.2;HORVU3Hr1G070690.6;HORVU3Hr1G070690.5;HORVU3Hr1G070690.8	GO:0000166(nucleotide binding);GO:0001678(cellular glucose homeostasis);GO:0004340(glucokinase activity);GO:0004396(hexokinase activity);GO:0005524(ATP binding);GO:0005536(glucose binding);GO:0005623(cell);GO:0005739(mitochondrion);GO:0005975(carbohydrate metabolic process);GO:0006096(glycolytic process);GO:0009749(response to glucose);GO:0016020(membrane);GO:0016021(integral component of membran…	00010(Glycolysis / Gluconeogenesis);00051(Fructose and mannose metabolism);00052(Galactose metabolism);00500(Starch and sucrose metabolism);00520(Amino sugar and nucleotide sugar metabolism);00524(Neomycin, kanamycin and gentamicin biosynthesis);00524(Neomycin, kanamycin and gentamicin biosynthesis)	K00844	EC:2.7.1.1	Phosphotransferase [Source:UniProtKB/TrEMBL;Acc:F2EGP8]	282.693	221.075	208.977	21.6574	29.8258	20.9986	9.83343	3.29769	9.51918e-31	2.16901e-29	up	yes
MSTRG.2865	HORVU1Hr1G083800	HORVU1Hr1G083800.3;HORVU1Hr1G083800.2;HORVU1Hr1G083800.5;HORVU1Hr1G083800.6;HORVU1Hr1G083800.1	GO:0003824(catalytic activity);GO:0004109(coproporphyrinogen oxidase activity);GO:0005737(cytoplasm);GO:0006779(porphyrin-containing compound biosynthetic process);GO:0051536(iron-sulfur cluster binding);GO:0055114(oxidation-reduction process);GO:0055114(oxidation-reduction process)	NA	NA	NA		1.54699	1.06526	1.19212	11.5296	10.7852	13.1814	0.107177	-3.22194	9.71799e-31	2.21194e-29	down	yes
MSTRG.569	HORVU0Hr1G021940	HORVU0Hr1G021940.1;HORVU0Hr1G021940.2	NA	NA	NA	NA		6.86869	5.06874	5.45402	39.3701	35.3414	36.7897	0.155975	-2.68061	1.02716e-30	2.33544e-29	down	yes
MSTRG.3671	HORVU2Hr1G023850	HORVU2Hr1G023850.1;HORVU2Hr1G023850.2	GO:0005515(protein binding);GO:0005515(protein binding)	NA	NA	NA		38.5956	38.6352	38.5562	196.144	223.453	219.467	0.181182	-2.46449	1.09046e-30	2.47672e-29	down	yes
MSTRG.2580	HORVU1Hr1G074130	HORVU1Hr1G074130.1;HORVU1Hr1G074130.3;HORVU1Hr1G074130.2	GO:0071284(cellular response to lead ion);GO:0071284(cellular response to lead ion)	03040(Spliceosome);04141(Protein processing in endoplasmic reticulum);04144(Endocytosis);04144(Endocytosis)	K03283	NA		50.0567	44.1272	44.7449	263.777	243.498	308.671	0.170267	-2.55413	1.09673e-30	2.48831e-29	down	yes
MSTRG.9016	HORVU3Hr1G116550	HORVU3Hr1G116550.1;HORVU3Hr1G116550.4;HORVU3Hr1G116550.2;HORVU3Hr1G116550.3;HORVU3Hr1G116550.6	GO:0000786(nucleosome);GO:0003677(DNA binding);GO:0005634(nucleus);GO:0005694(chromosome);GO:0046982(protein heterodimerization activity);GO:0046982(protein heterodimerization activity)	NA	NA	NA	Histone H2A [Source:UniProtKB/TrEMBL;Acc:A0A287MTX3]	34.2753	47.5305	89.013	2.29594	2.21334	2.26529	25.2147	4.6562	1.10199e-30	2.49757e-29	up	yes
MSTRG.47		MSTRG.47.1	NA	NA	NA	NA		58.868	58.0274	66.9952	0.625085	2.33396	0.875428	47.9572	5.58368	1.26642e-30	2.86718e-29	up	yes
MSTRG.18827	HORVU7Hr1G118340	HORVU7Hr1G118340.2;HORVU7Hr1G118340.7;HORVU7Hr1G118340.1;MSTRG.18827.5	GO:0030001(metal ion transport);GO:0046872(metal ion binding);GO:0046872(metal ion binding)	NA	NA	NA		12.9011	20.8947	20.4113	130.772	154.548	131.931	0.129915	-2.94436	1.33892e-30	3.02809e-29	down	yes
MSTRG.778	HORVU0Hr1G035820	HORVU0Hr1G035820.1	GO:0005737(cytoplasm);GO:0006535(cysteine biosynthetic process from serine);GO:0009001(serine O-acetyltransferase activity);GO:0016740(transferase activity)	00920(Sulfur metabolism);00270(Cysteine and methionine metabolism)	K00640	EC:2.3.1.30		0.890179	1.72636	1.35315	20.9557	16.5802	31.057	0.057873	-4.11097	1.34993e-30	3.04976e-29	down	yes
HORVU3Hr1G020240	HORVU3Hr1G020240	HORVU3Hr1G020240.1	GO:0016491(oxidoreductase activity);GO:0050660(flavin adenine dinucleotide binding);GO:0055114(oxidation-reduction process);GO:0071949(FAD binding)	00052(Galactose metabolism);00500(Starch and sucrose metabolism)	K01187	EC:3.2.1.20	Predicted protein [Source:UniProtKB/TrEMBL;Acc:F2DSN8]	4.93336	4.82087	4.68307	0.084707	0.123331	0.052833	55.3427	5.79032	1.37014e-30	3.09213e-29	up	yes
MSTRG.5958		MSTRG.5958.1	NA	NA	NA	NA		6.3691	5.86969	5.49956	42.032	52.0758	38.8584	0.133405	-2.90612	1.37685e-30	3.10396e-29	down	yes
MSTRG.12215		MSTRG.12215.2;MSTRG.12215.1	NA	NA	NA	NA		0	0.0419244	0	4.16203	4.0251	8.33945	0.00253679	-8.62278	1.42027e-30	3.19847e-29	down	yes
MSTRG.10331	HORVU4Hr1G056050	HORVU4Hr1G056050.4;HORVU4Hr1G056050.3;HORVU4Hr1G056050.9;HORVU4Hr1G056050.1;HORVU4Hr1G056050.8;HORVU4Hr1G056050.2	GO:0000287(magnesium ion binding);GO:0003824(catalytic activity);GO:0016831(carboxy-lyase activity);GO:0030976(thiamine pyrophosphate binding);GO:0046872(metal ion binding);GO:0046872(metal ion binding)	00010(Glycolysis / Gluconeogenesis);00010(Glycolysis / Gluconeogenesis)	K01568	EC:4.1.1.1		234.142	204.278	133.746	1544.53	1387.29	1663.46	0.124512	-3.00564	1.43651e-30	3.23161e-29	down	yes
MSTRG.41		MSTRG.41.1	NA	NA	NA	NA		0	0.020008	0	8.73483	9.81396	8.9983	0.00072632	-10.4271	1.45277e-30	3.26475e-29	down	yes
MSTRG.9243	HORVU4Hr1G006200	HORVU4Hr1G006200.4;HORVU4Hr1G006200.12;HORVU4Hr1G006200.10;HORVU4Hr1G006200.6;HORVU4Hr1G006200.14;HORVU4Hr1G006200.3;HORVU4Hr1G006200.15;HORVU4Hr1G006200.16;HORVU4Hr1G006200.1;HORVU4Hr1G006200.17;HORVU4Hr1G006200.9;HORVU4Hr1G006200.2;HORVU4Hr1G006200.7	GO:0000166(nucleotide binding);GO:0005524(ATP binding);GO:0016020(membrane);GO:0016021(integral component of membrane);GO:0016301(kinase activity);GO:0016307(phosphatidylinositol phosphate kinase activity);GO:0016308(1-phosphatidylinositol-4-phosphate 5-kinase activity);GO:0016310(phosphorylation);GO:0016740(transferase activity);GO:0046488(phosphatidylinositol metabolic process);GO:0046854(phosp…	00562(Inositol phosphate metabolism);04070(Phosphatidylinositol signaling system);04144(Endocytosis);04144(Endocytosis)	K00889	EC:2.7.1.68	Phosphatidylinositol 4-phosphate 5-kinase [Source:UniProtKB/TrEMBL;Acc:A0A287N252]	8.60851	6.3127	6.15084	42.4175	47.5532	45.2271	0.155861	-2.68167	1.49836e-30	3.36365e-29	down	yes
MSTRG.11408		MSTRG.11408.1	NA	NA	NA	NA		0.064169	0.062338	0.146011	6.99402	5.6018	5.13852	0.0153667	-6.02405	1.57154e-30	3.52419e-29	down	yes
MSTRG.2460	HORVU1Hr1G069830	HORVU1Hr1G069830.2;HORVU1Hr1G069830.3;HORVU1Hr1G069830.9;HORVU1Hr1G069830.1;MSTRG.2460.9	GO:0005576(extracellular region);GO:0005618(cell wall);GO:0009664(plant-type cell wall organization);GO:0016020(membrane);GO:0071555(cell wall organization);GO:0071555(cell wall organization)	NA	NA	NA		5.98774	2.73331	3.80604	48.8595	74.4311	43.6823	0.0750247	-3.73649	1.71791e-30	3.84836e-29	down	yes
MSTRG.2375	HORVU1Hr1G066240	HORVU1Hr1G066240.1;HORVU1Hr1G066240.3;HORVU1Hr1G066240.2;HORVU1Hr1G066240.4	GO:0003955(NAD(P)H dehydrogenase (quinone) activity);GO:0010181(FMN binding);GO:0016491(oxidoreductase activity);GO:0055114(oxidation-reduction process);GO:0055114(oxidation-reduction process)	00130(Ubiquinone and other terpenoid-quinone biosynthesis);00130(Ubiquinone and other terpenoid-quinone biosynthesis)	K03809	EC:1.6.5.2		44.5639	48.4136	46.6005	2.94919	4.7047	2.58659	13.63	3.76872	1.76295e-30	3.94512e-29	up	yes
MSTRG.2286	HORVU1Hr1G063100	HORVU1Hr1G063100.1	GO:0003677(DNA binding);GO:0003700(DNA-binding transcription factor activity);GO:0005634(nucleus);GO:0006351(transcription, DNA-templated);GO:0006355(regulation of transcription, DNA-templated)	NA	NA	NA		0.029353	0	0	2.23956	3.87644	3.67327	0.00299849	-8.38155	1.96302e-30	4.38821e-29	down	yes
MSTRG.18822	HORVU7Hr1G118090	HORVU7Hr1G118090.1;HORVU7Hr1G118090.4	GO:0016747(transferase activity, transferring acyl groups other than amino-acyl groups);GO:0016747(transferase activity, transferring acyl groups other than amino-acyl groups)	00940(Phenylpropanoid biosynthesis);00945(Stilbenoid, diarylheptanoid and gingerol biosynthesis);00941(Flavonoid biosynthesis);00941(Flavonoid biosynthesis)	K13065	EC:2.3.1.133	Predicted protein [Source:UniProtKB/TrEMBL;Acc:F2DFY1]	0.0928255	0.115948	0.0467343	2.92841	2.82097	1.96035	0.033141	-4.91524	1.99286e-30	4.45023e-29	down	yes
MSTRG.8547	HORVU3Hr1G091320	HORVU3Hr1G091320.1;HORVU3Hr1G091320.2	GO:0006631(fatty acid metabolic process);GO:0016020(membrane);GO:0016491(oxidoreductase activity);GO:0045300(acyl-[acyl-carrier-protein] desaturase activity);GO:0046872(metal ion binding);GO:0055114(oxidation-reduction process);GO:0055114(oxidation-reduction process)	00061(Fatty acid biosynthesis);01040(Biosynthesis of unsaturated fatty acids);01040(Biosynthesis of unsaturated fatty acids)	K03921	EC:1.14.19.2;EC:1.14.19.11		15.8946	16.128	9.21371	109.419	145.79	116.04	0.111075	-3.1704	2.02014e-30	4.50642e-29	down	yes
MSTRG.6759	HORVU3Hr1G023460	HORVU3Hr1G023460.1	GO:0000786(nucleosome);GO:0003677(DNA binding);GO:0005634(nucleus);GO:0005694(chromosome);GO:0005730(nucleolus);GO:0005774(vacuolar membrane);GO:0005829(cytosol);GO:0005886(plasma membrane);GO:0006334(nucleosome assembly);GO:0009414(response to water deprivation);GO:0009506(plasmodesma);GO:0009507(chloroplast);GO:0009579(thylakoid);GO:0046982(protein heterodimerization activity)	NA	NA	NA	Histone H4 [Source:UniProtKB/TrEMBL;Acc:A0A287KFH8]	19.7753	25.781	34.5792	1.46172	1.79693	1.72409	16.0826	4.00743	2.10686e-30	4.69493e-29	up	yes
MSTRG.9828	HORVU4Hr1G028600	HORVU4Hr1G028600.5;MSTRG.9828.5;HORVU4Hr1G028600.3;HORVU4Hr1G028600.1;HORVU4Hr1G028600.4;HORVU4Hr1G028600.2	GO:0005524(ATP binding);GO:0005524(ATP binding)	00020(Citrate cycle (TCA cycle));00020(Citrate cycle (TCA cycle))	K01648	EC:2.3.3.8		65.6136	68.0965	69.9926	8.44419	8.7945	8.34909	7.96093	2.99294	2.29912e-30	5.11348e-29	up	yes
MSTRG.9042	HORVU3Hr1G117660	HORVU3Hr1G117660.1	NA	NA	NA	NA		386.737	118.703	78.3186	0	0	0.1999	2920.26	11.5119	2.29949e-30	5.11348e-29	up	yes
MSTRG.3733	HORVU2Hr1G026850	HORVU2Hr1G026850.3;HORVU2Hr1G026850.26;HORVU2Hr1G026850.9;HORVU2Hr1G026850.39;HORVU2Hr1G026850.4;HORVU2Hr1G026850.40;HORVU2Hr1G026850.6;HORVU2Hr1G026850.25;HORVU2Hr1G026850.29;HORVU2Hr1G026850.5;HORVU2Hr1G026850.43;HORVU2Hr1G026850.14;HORVU2Hr1G026850.18;HORVU2Hr1G026850.32;HORVU2Hr1G026850.13;HORVU2Hr1G026850.15;HORVU2Hr1G026850.23;HORVU2Hr1G026850.24;HORVU2Hr1G026850.30;HORVU2Hr1G026850.12;HORV…	GO:0000166(nucleotide binding);GO:0003774(motor activity);GO:0003777(microtubule motor activity);GO:0005524(ATP binding);GO:0005874(microtubule);GO:0007018(microtubule-based movement);GO:0008017(microtubule binding);GO:0008017(microtubule binding)	NA	NA	NA		1.47558	1.01899	1.44659	0.0315977	0.0356062	0.0357582	38.2777	5.25843	2.32761e-30	5.17061e-29	up	yes
HORVU6Hr1G018510	HORVU6Hr1G018510	HORVU6Hr1G018510.4;HORVU6Hr1G018510.3;HORVU6Hr1G018510.1;HORVU6Hr1G018510.2;HORVU6Hr1G018510.8	GO:0003677(DNA binding);GO:0005515(protein binding);GO:0005634(nucleus);GO:0006351(transcription, DNA-templated);GO:0006355(regulation of transcription, DNA-templated);GO:0006355(regulation of transcription, DNA-templated)	NA	NA	NA		0.0599061	0.071917	0.0498887	1.33592	3.04913	2.90308	0.0249326	-5.32582	2.39881e-30	5.32321e-29	down	yes
MSTRG.18656	HORVU7Hr1G110190	HORVU7Hr1G110190.1	GO:0000786(nucleosome);GO:0003677(DNA binding);GO:0005634(nucleus);GO:0005694(chromosome);GO:0046982(protein heterodimerization activity)	NA	NA	NA	Histone H2B [Source:UniProtKB/TrEMBL;Acc:A0A287XSN9]	9.62827	28.5873	21.9264	0.21971	0.204903	0.193934	97.231	6.60335	2.46355e-30	5.46116e-29	up	yes
MSTRG.18535	HORVU7Hr1G102840	MSTRG.18535.3;MSTRG.18535.1;MSTRG.18535.4;MSTRG.18535.2	NA	NA	NA	NA		19.8035	24.7222	22.1226	147.622	150.403	125.347	0.157423	-2.66729	2.60983e-30	5.77942e-29	down	yes
MSTRG.565	HORVU0Hr1G021850	HORVU0Hr1G021850.2;HORVU0Hr1G021850.1	NA	NA	NA	NA		7.75249	4.89393	2.55869	108.978	92.5316	78.2842	0.054344	-4.20174	2.61443e-30	5.78357e-29	down	yes
MSTRG.13753	HORVU5Hr1G104700	HORVU5Hr1G104700.1;HORVU5Hr1G104700.2;HORVU5Hr1G104700.3;HORVU5Hr1G104700.4	NA	00910(Nitrogen metabolism);00250(Alanine, aspartate and glutamate metabolism);00220(Arginine biosynthesis);00471(D-Glutamine and D-glutamate metabolism);00471(D-Glutamine and D-glutamate metabolism)	K00261	EC:1.4.1.3		46.5359	43.8039	43.1171	5.68042	4.87646	5.6306	8.24446	3.04342	2.64045e-30	5.83507e-29	up	yes
MSTRG.2696	HORVU1Hr1G078050	HORVU1Hr1G078050.1;HORVU1Hr1G078050.5	GO:0008061(chitin binding);GO:0030246(carbohydrate binding);GO:0030246(carbohydrate binding)	00520(Amino sugar and nucleotide sugar metabolism);04016(MAPK signaling pathway - plant);04016(MAPK signaling pathway - plant)	K01183;K20547	EC:3.2.1.14		0.141021	0.0557208	0.0852764	9.03768	28.2148	6.64122	0.00642502	-7.28208	2.79514e-30	6.17049e-29	down	yes
MSTRG.13922	HORVU5Hr1G112130	HORVU5Hr1G112130.1	GO:0004497(monooxygenase activity);GO:0005506(iron ion binding);GO:0016020(membrane);GO:0016021(integral component of membrane);GO:0016491(oxidoreductase activity);GO:0016705(oxidoreductase activity, acting on paired donors, with incorporation or reduction of molecular oxygen);GO:0020037(heme binding);GO:0046872(metal ion binding);GO:0055114(oxidation-reduction process)	NA	NA	NA	Predicted protein [Source:UniProtKB/TrEMBL;Acc:F2CVC8]	3.33438	4.11294	4.87953	29.5885	36.5391	29.6147	0.12875	-2.95735	2.95214e-30	6.51032e-29	down	yes
MSTRG.8534	HORVU3Hr1G090980	HORVU3Hr1G090980.3;HORVU3Hr1G090980.4;HORVU3Hr1G090980.5;HORVU3Hr1G090980.6;HORVU3Hr1G090980.1	GO:0016020(membrane);GO:0016021(integral component of membrane);GO:0016491(oxidoreductase activity);GO:0046872(metal ion binding);GO:0055114(oxidation-reduction process);GO:0055114(oxidation-reduction process)	00904(Diterpenoid biosynthesis);00904(Diterpenoid biosynthesis)	K05282	EC:1.14.11.12		0.0385857	0.049474	0.012192	2.10865	2.69608	1.72134	0.0153617	-6.02452	3.03229e-30	6.68015e-29	down	yes
MSTRG.1095	HORVU1Hr1G012710	HORVU1Hr1G012710.2;HORVU1Hr1G012710.1	GO:0016020(membrane);GO:0016021(integral component of membrane);GO:0016021(integral component of membrane)	NA	NA	NA		0.520857	1.33543	0.797107	19.3416	21.9464	27.6511	0.038489	-4.69941	3.10319e-30	6.82545e-29	down	yes
MSTRG.4182		MSTRG.4182.1	NA	NA	NA	NA		3.24983	2.94509	3.04239	32.7892	36.8322	39.119	0.0849481	-3.55727	3.10467e-30	6.82545e-29	down	yes
MSTRG.13548	HORVU5Hr1G095570	HORVU5Hr1G095570.4;HORVU5Hr1G095570.2;HORVU5Hr1G095570.3;HORVU5Hr1G095570.1	NA	NA	NA	NA		8.36889	9.25879	9.35077	53.491	50.8468	47.3471	0.177858	-2.4912	3.48322e-30	7.64977e-29	down	yes
MSTRG.7972	HORVU3Hr1G073870	HORVU3Hr1G073870.1;HORVU3Hr1G073870.8;HORVU3Hr1G073870.6;HORVU3Hr1G073870.5;HORVU3Hr1G073870.4;HORVU3Hr1G073870.2;HORVU3Hr1G073870.7	GO:0006629(lipid metabolic process);GO:0008081(phosphoric diester hydrolase activity);GO:0008081(phosphoric diester hydrolase activity)	00564(Glycerophospholipid metabolism);00564(Glycerophospholipid metabolism)	K01126	EC:3.1.4.46		29.1613	19.7249	17.8579	1.19244	1.84831	1.26913	15.4863	3.95292	3.87793e-30	8.50783e-29	up	yes
MSTRG.14450	HORVU6Hr1G010050	HORVU6Hr1G010050.7;HORVU6Hr1G010050.5;HORVU6Hr1G010050.2;HORVU6Hr1G010050.13;HORVU6Hr1G010050.11;HORVU6Hr1G010050.1;HORVU6Hr1G010050.3;HORVU6Hr1G010050.12	GO:0000166(nucleotide binding);GO:0004672(protein kinase activity);GO:0004674(protein serine/threonine kinase activity);GO:0005524(ATP binding);GO:0006468(protein phosphorylation);GO:0006468(protein phosphorylation)	NA	NA	NA		4.17131	5.10252	4.27841	25.6402	28.8108	37.6232	0.147188	-2.76427	4.05676e-30	8.89101e-29	down	yes
MSTRG.1976	HORVU1Hr1G052700	HORVU1Hr1G052700.2;HORVU1Hr1G052700.1;HORVU1Hr1G052700.4;HORVU1Hr1G052700.3;MSTRG.1976.4	GO:0016020(membrane);GO:0016021(integral component of membrane);GO:0016021(integral component of membrane)	NA	NA	NA		7.25835	7.74626	5.90646	74.1474	46.2483	52.8079	0.120731	-3.05013	4.25106e-30	9.30724e-29	down	yes
MSTRG.5814	HORVU2Hr1G108010	HORVU2Hr1G108010.1;MSTRG.5814.11;HORVU2Hr1G108010.8;HORVU2Hr1G108010.4;HORVU2Hr1G108010.10;HORVU2Hr1G108010.2;HORVU2Hr1G108010.11;HORVU2Hr1G108010.3;HORVU2Hr1G108010.7;HORVU2Hr1G108010.13;HORVU2Hr1G108010.5;HORVU2Hr1G108010.6;HORVU2Hr1G108010.15	GO:0000166(nucleotide binding);GO:0003774(motor activity);GO:0003777(microtubule motor activity);GO:0005524(ATP binding);GO:0005874(microtubule);GO:0007018(microtubule-based movement);GO:0008017(microtubule binding);GO:0008017(microtubule binding)	NA	NA	NA	Kinesin-like protein [Source:UniProtKB/TrEMBL;Acc:A0A287JD83]	18.4873	15.3115	18.4281	1.83436	1.75171	1.66223	9.95123	3.31487	4.52116e-30	9.8884e-29	up	yes
MSTRG.10045	HORVU4Hr1G043760	HORVU4Hr1G043760.2	GO:0005515(protein binding);GO:0016020(membrane);GO:0016021(integral component of membrane)	NA	NA	NA		0.255766	0.731867	0.388273	9.25188	12.0257	11.5688	0.0418891	-4.57728	4.61788e-30	1.00896e-28	down	yes
MSTRG.13337	HORVU5Hr1G087880	HORVU5Hr1G087880.5;HORVU5Hr1G087880.11;HORVU5Hr1G087880.13;HORVU5Hr1G087880.7;HORVU5Hr1G087880.8;HORVU5Hr1G087880.15;HORVU5Hr1G087880.3;HORVU5Hr1G087880.4;HORVU5Hr1G087880.6;HORVU5Hr1G087880.9;HORVU5Hr1G087880.10;HORVU5Hr1G087880.1;HORVU5Hr1G087880.14;HORVU5Hr1G087880.16;HORVU5Hr1G087880.17;HORVU5Hr1G087880.18	GO:0016020(membrane);GO:0016021(integral component of membrane);GO:0055085(transmembrane transport);GO:0055085(transmembrane transport)	NA	NA	NA		1.32184	1.91714	1.92642	17.3361	13.1646	19.5217	0.103262	-3.27562	4.64731e-30	1.01434e-28	down	yes
MSTRG.12626	HORVU5Hr1G058330	MSTRG.12626.1;HORVU5Hr1G058330.1	NA	NA	NA	NA	Predicted protein [Source:UniProtKB/TrEMBL;Acc:F2EEL8]	0	0	0	2.30315	2.80077	2.56121	#NAME?	#NAME?	5.01799e-30	1.09308e-28	down	yes
MSTRG.14569	HORVU6Hr1G015130	HORVU6Hr1G015130.1	NA	04141(Protein processing in endoplasmic reticulum)	K13993	NA	Predicted protein [Source:UniProtKB/TrEMBL;Acc:F2E463]	14.044	4.65958	10.6197	0	0.051568	0	568.632	9.15135	5.02146e-30	1.09308e-28	up	yes
MSTRG.2839	HORVU1Hr1G082670	HORVU1Hr1G082670.6;HORVU1Hr1G082670.1;HORVU1Hr1G082670.3;HORVU1Hr1G082670.2;HORVU1Hr1G082670.5	GO:0003677(DNA binding);GO:0003700(DNA-binding transcription factor activity);GO:0005634(nucleus);GO:0006351(transcription, DNA-templated);GO:0006355(regulation of transcription, DNA-templated);GO:0006355(regulation of transcription, DNA-templated)	NA	NA	NA		0.558819	0.536974	0.385854	5.6338	5.75591	9.03354	0.0725471	-3.78494	5.02346e-30	1.09308e-28	down	yes
MSTRG.5285	HORVU2Hr1G090280	MSTRG.5285.5;HORVU2Hr1G090280.4;HORVU2Hr1G090280.16;MSTRG.5285.2;HORVU2Hr1G090280.19;HORVU2Hr1G090280.20;HORVU2Hr1G090280.21;HORVU2Hr1G090280.14;HORVU2Hr1G090280.11;HORVU2Hr1G090280.12;HORVU2Hr1G090280.17;MSTRG.5285.6	GO:0016020(membrane);GO:0016021(integral component of membrane);GO:0055085(transmembrane transport);GO:0055085(transmembrane transport)	NA	NA	NA		1.42741	3.75802	1.23223	64.973	50.777	51.4276	0.0383883	-4.70319	5.12337e-30	1.11368e-28	down	yes
MSTRG.3726	HORVU2Hr1G026860	HORVU2Hr1G026860.2;HORVU2Hr1G026860.1;HORVU2Hr1G026860.5;HORVU2Hr1G026860.3;HORVU2Hr1G026860.6;HORVU2Hr1G026860.7;HORVU2Hr1G026860.4	GO:0000278(mitotic cell cycle);GO:0004672(protein kinase activity);GO:0005524(ATP binding);GO:0005634(nucleus);GO:0005737(cytoplasm);GO:0006468(protein phosphorylation);GO:0035402(histone kinase activity (H3-T11 specific));GO:0035407(histone H3-T11 phosphorylation);GO:0072354(histone kinase activity (H3-T3 specific));GO:0072355(histone H3-T3 phosphorylation);GO:0072355(histone H3-T3 phosphorylati…	NA	NA	NA		4.17033	3.71472	5.19422	25.4723	28.6096	32.6537	0.150795	-2.72934	5.81804e-30	1.26339e-28	down	yes
MSTRG.12624	HORVU5Hr1G058310	MSTRG.12624.1;HORVU5Hr1G058310.1	NA	NA	NA	NA	Predicted protein [Source:UniProtKB/TrEMBL;Acc:F2EEL8]	0	0	0	2.38029	2.89222	2.42969	#NAME?	#NAME?	5.90287e-30	1.2805e-28	down	yes
MSTRG.1624	HORVU1Hr1G038130	HORVU1Hr1G038130.2;HORVU1Hr1G038130.5;HORVU1Hr1G038130.1;HORVU1Hr1G038130.7;HORVU1Hr1G038130.6;HORVU1Hr1G038130.3	GO:0008270(zinc ion binding);GO:0046872(metal ion binding);GO:1902456(regulation of stomatal opening);GO:1902456(regulation of stomatal opening)	04120(Ubiquitin mediated proteolysis);04120(Ubiquitin mediated proteolysis)	K10144	EC:2.3.2.27		18.9728	15.8637	13.5182	106.892	98.6025	98.8026	0.158906	-2.65375	6.23048e-30	1.35019e-28	down	yes
MSTRG.16556		MSTRG.16556.1	NA	NA	NA	NA		16.8034	26.7625	28.4565	0	0.237015	0.242706	150.134	7.23011	6.2879e-30	1.36125e-28	up	yes
MSTRG.1911		MSTRG.1911.1	NA	NA	NA	NA		20.0658	20.5643	23.4339	115.049	111.861	115.605	0.18704	-2.41858	6.6395e-30	1.4359e-28	down	yes
MSTRG.8855	HORVU3Hr1G108720	HORVU3Hr1G108720.3;HORVU3Hr1G108720.2;HORVU3Hr1G108720.1	GO:0016491(oxidoreductase activity);GO:0055114(oxidation-reduction process);GO:0055114(oxidation-reduction process)	04626(Plant-pathogen interaction);04626(Plant-pathogen interaction)	K13436	EC:2.7.11.1		53.5109	58.3119	61.7339	5.36073	6.25846	6.35461	9.65609	3.27144	6.87434e-30	1.48518e-28	up	yes
MSTRG.18518		MSTRG.18518.1	NA	NA	NA	NA		0.506528	0.245726	0.658475	20.1314	12.8751	29.8518	0.022443	-5.47759	7.0352e-30	1.51839e-28	down	yes
MSTRG.9590		MSTRG.9590.1	NA	NA	NA	NA		0	0.631507	0.256165	73.5242	56.7368	86.1953	0.00410093	-7.92983	7.19024e-30	1.54975e-28	down	yes
MSTRG.13826	HORVU5Hr1G107410	HORVU5Hr1G107410.2	GO:0000166(nucleotide binding);GO:0005524(ATP binding);GO:0016020(membrane);GO:0016021(integral component of membrane)	NA	NA	NA		7.14173	7.56758	5.92681	42.6893	44.5146	66.4089	0.134339	-2.89605	7.19509e-30	1.54975e-28	down	yes
MSTRG.4998	HORVU2Hr1G080490	HORVU2Hr1G080490.5;HORVU2Hr1G080490.9;HORVU2Hr1G080490.10;HORVU2Hr1G080490.2;HORVU2Hr1G080490.1;HORVU2Hr1G080490.3;HORVU2Hr1G080490.11;MSTRG.4998.11;MSTRG.4998.7;HORVU2Hr1G080490.4	GO:0000977(RNA polymerase II regulatory region sequence-specific DNA binding);GO:0003677(DNA binding);GO:0003700(DNA-binding transcription factor activity);GO:0005634(nucleus);GO:0006351(transcription, DNA-templated);GO:0006355(regulation of transcription, DNA-templated);GO:0045944(positive regulation of transcription by RNA polymerase II);GO:0046983(protein dimerization activity);GO:0046983(prot…	NA	NA	NA		1.32075	0.967595	1.09342	10.1828	14.9841	7.58272	0.103261	-3.27563	7.39332e-30	1.59084e-28	down	yes
MSTRG.1883	HORVU1Hr1G049270	HORVU1Hr1G049270.2;HORVU1Hr1G049270.3;HORVU1Hr1G049270.1	GO:0005515(protein binding);GO:0005515(protein binding)	00480(Glutathione metabolism);00480(Glutathione metabolism)	K00799	EC:2.5.1.18	Predicted protein [Source:UniProtKB/TrEMBL;Acc:F2DGU9]	10.1602	24.513	19.2339	254.973	203.38	216.856	0.0798378	-3.64678	8.04661e-30	1.72966e-28	down	yes
MSTRG.640	HORVU0Hr1G025250	HORVU0Hr1G025250.3;HORVU0Hr1G025250.2	NA	NA	NA	NA		4.31757	3.37023	8.28948	0	0	0	inf	inf	8.13012e-30	1.74584e-28	up	yes
MSTRG.12024		MSTRG.12024.1	NA	NA	NA	NA		0	0	0	3.03462	2.25853	3.49882	#NAME?	#NAME?	8.64517e-30	1.85457e-28	down	yes
MSTRG.1879	HORVU1Hr1G049190	HORVU1Hr1G049190.1;HORVU1Hr1G049190.2	GO:0005515(protein binding);GO:0005515(protein binding)	00480(Glutathione metabolism);00480(Glutathione metabolism)	K00799	EC:2.5.1.18		1.53597	3.30536	2.6978	39.2329	30.0049	33.3925	0.0734591	-3.76691	8.79056e-30	1.88386e-28	down	yes
MSTRG.18600		MSTRG.18600.1;MSTRG.18600.2	NA	NA	NA	NA		6.39311	5.42329	5.62975	0.046179	0.041995	0.098339	93.5385	6.54749	9.45941e-30	2.02515e-28	up	yes
MSTRG.8003	HORVU3Hr1G074920	HORVU3Hr1G074920.1;MSTRG.8003.1;MSTRG.8003.5	GO:0004601(peroxidase activity);GO:0005576(extracellular region);GO:0006979(response to oxidative stress);GO:0016491(oxidoreductase activity);GO:0020037(heme binding);GO:0042744(hydrogen peroxide catabolic process);GO:0046872(metal ion binding);GO:0055114(oxidation-reduction process);GO:0098869(cellular oxidant detoxification)	00940(Phenylpropanoid biosynthesis)	K00430	EC:1.11.1.7	Peroxidase [Source:UniProtKB/TrEMBL;Acc:M0YU86]	25.974	14.8992	23.4726	0.210607	0.767106	0.276607	51.2994	5.68087	9.93455e-30	2.12473e-28	up	yes
MSTRG.2018	HORVU1Hr1G054250	HORVU1Hr1G054250.9;HORVU1Hr1G054250.8;HORVU1Hr1G054250.1;HORVU1Hr1G054250.7;HORVU1Hr1G054250.2;HORVU1Hr1G054250.3	GO:0005576(extracellular region);GO:0016020(membrane);GO:0016021(integral component of membrane);GO:0019953(sexual reproduction);GO:0019953(sexual reproduction)	NA	NA	NA		98.6159	62.8556	91.482	2.02803	5.55752	2.4888	25.1087	4.65011	1.04812e-29	2.23938e-28	up	yes
MSTRG.5688	HORVU2Hr1G104030	HORVU2Hr1G104030.4;HORVU2Hr1G104030.1	GO:0004672(protein kinase activity);GO:0005515(protein binding);GO:0005524(ATP binding);GO:0005768(endosome);GO:0005886(plasma membrane);GO:0006468(protein phosphorylation);GO:0006898(receptor-mediated endocytosis);GO:0010359(regulation of anion channel activity);GO:0016020(membrane);GO:0016021(integral component of membrane);GO:0016045(detection of bacterium);GO:0042742(defense response to bacte…	04016(MAPK signaling pathway - plant);04626(Plant-pathogen interaction);04626(Plant-pathogen interaction)	K13420	EC:2.7.11.1		4.04292	3.53731	3.20204	31.8769	24.711	20.9954	0.138977	-2.84709	1.05715e-29	2.25642e-28	down	yes
MSTRG.10279	HORVU4Hr1G054210	HORVU4Hr1G054210.3;MSTRG.10279.4;HORVU4Hr1G054210.5;HORVU4Hr1G054210.6;HORVU4Hr1G054210.1;HORVU4Hr1G054210.4	GO:0003824(catalytic activity);GO:0003824(catalytic activity)	NA	NA	NA		25.878	29.1644	28.953	160.045	189.125	140.052	0.171692	-2.54211	1.06556e-29	2.2721e-28	down	yes
MSTRG.82	HORVU0Hr1G001770	HORVU0Hr1G001770.1	GO:0004672(protein kinase activity);GO:0005515(protein binding);GO:0005524(ATP binding);GO:0006468(protein phosphorylation)	NA	NA	NA		7.01179	6.58709	6.39802	0.382383	0.564063	0.483873	13.9807	3.80537	1.0718e-29	2.2831e-28	up	yes
MSTRG.5941	HORVU2Hr1G113270	HORVU2Hr1G113270.7;HORVU2Hr1G113270.6;HORVU2Hr1G113270.5;HORVU2Hr1G113270.2;HORVU2Hr1G113270.3;HORVU2Hr1G113270.1	GO:0004067(asparaginase activity);GO:0016787(hydrolase activity);GO:0016787(hydrolase activity)	NA	NA	NA		1.48538	1.21662	1.24237	13.7509	10.8412	8.28806	0.119962	-3.05935	1.10022e-29	2.34131e-28	down	yes
MSTRG.15619	HORVU6Hr1G066930	HORVU6Hr1G066930.16;HORVU6Hr1G066930.1;HORVU6Hr1G066930.21;HORVU6Hr1G066930.11;HORVU6Hr1G066930.7;HORVU6Hr1G066930.14;HORVU6Hr1G066930.12;HORVU6Hr1G066930.8;HORVU6Hr1G066930.4;HORVU6Hr1G066930.17;HORVU6Hr1G066930.20;HORVU6Hr1G066930.6;HORVU6Hr1G066930.3;HORVU6Hr1G066930.15	NA	00220(Arginine biosynthesis);00220(Arginine biosynthesis)	K01438	EC:3.5.1.16		340.708	295.899	322.917	35.6837	47.1001	34.4996	8.18124	3.03232	1.2486e-29	2.6544e-28	up	yes
MSTRG.727	HORVU0Hr1G030650	HORVU0Hr1G030650.1	NA	NA	NA	NA		6.96043	5.08514	13.2086	0	0	0	inf	inf	1.32645e-29	2.81709e-28	up	yes
MSTRG.16078	HORVU6Hr1G084190	HORVU6Hr1G084190.1;HORVU6Hr1G084190.4;HORVU6Hr1G084190.2	GO:0003824(catalytic activity);GO:0005992(trehalose biosynthetic process);GO:0005992(trehalose biosynthetic process)	00500(Starch and sucrose metabolism);00500(Starch and sucrose metabolism)	K16055	EC:2.4.1.15;EC:3.1.3.12		1.79352	2.45674	2.32066	22.9679	14.8497	29.9438	0.0969714	-3.3663	1.34635e-29	2.8565e-28	down	yes
MSTRG.18586	HORVU7Hr1G106450	MSTRG.18586.5;HORVU7Hr1G106450.2;HORVU7Hr1G106450.4;HORVU7Hr1G106450.1;HORVU7Hr1G106450.3;HORVU7Hr1G106450.5	GO:0004672(protein kinase activity);GO:0004713(protein tyrosine kinase activity);GO:0005524(ATP binding);GO:0006468(protein phosphorylation);GO:0018108(peptidyl-tyrosine phosphorylation);GO:0018108(peptidyl-tyrosine phosphorylation)	NA	NA	NA		4.87948	5.21608	4.01625	34.4488	30.6958	27.728	0.151948	-2.71835	1.35719e-29	2.87661e-28	down	yes
MSTRG.8744	HORVU3Hr1G099120	HORVU3Hr1G099120.1;HORVU3Hr1G099120.2;HORVU3Hr1G099120.11;HORVU3Hr1G099120.14	GO:0000166(nucleotide binding);GO:0004672(protein kinase activity);GO:0004674(protein serine/threonine kinase activity);GO:0005524(ATP binding);GO:0006468(protein phosphorylation);GO:0006468(protein phosphorylation)	04626(Plant-pathogen interaction);04626(Plant-pathogen interaction)	K13430	EC:2.7.11.1		1.60781	1.70207	1.97253	9.83811	10.1796	12.9676	0.160145	-2.64255	1.46176e-29	3.09517e-28	down	yes
MSTRG.8438	HORVU3Hr1G087850	HORVU3Hr1G087850.2;HORVU3Hr1G087850.6;HORVU3Hr1G087850.3;MSTRG.8438.6;HORVU3Hr1G087850.7;HORVU3Hr1G087850.1	GO:0016491(oxidoreductase activity);GO:0055114(oxidation-reduction process);GO:0055114(oxidation-reduction process)	NA	NA	NA		3.26592	4.86666	3.50199	31.4206	26.5044	33.9577	0.126624	-2.98137	1.47967e-29	3.12998e-28	down	yes
MSTRG.5387		MSTRG.5387.1;MSTRG.5387.2	NA	NA	NA	NA		0.76907	0.838319	0.169334	37.9024	22.1575	35.1302	0.018665	-5.74352	1.57588e-29	3.33017e-28	down	yes
HORVU4Hr1G077610	HORVU4Hr1G077610	HORVU4Hr1G077610.1;HORVU4Hr1G077610.2;HORVU4Hr1G077610.3	NA	NA	NA	NA		2.0108	1.85402	1.75571	0.0309364	0.0544736	0.071259	35.8752	5.16491	1.67928e-29	3.54516e-28	up	yes
MSTRG.3189		MSTRG.3189.4;MSTRG.3189.2;MSTRG.3189.3;MSTRG.3189.1	NA	NA	NA	NA		5.49922	4.04653	3.09855	42.2427	36.7052	35.201	0.11077	-3.17436	1.68775e-29	3.5595e-28	down	yes
MSTRG.17865	HORVU7Hr1G075090	HORVU7Hr1G075090.1	GO:0009733(response to auxin)	04075(Plant hormone signal transduction)	K14488	NA		8.57449	5.80051	6.56272	0	0	0	inf	inf	1.71904e-29	3.62191e-28	up	yes
MSTRG.2294	HORVU1Hr1G063330	HORVU1Hr1G063330.8;HORVU1Hr1G063330.5;HORVU1Hr1G063330.3;HORVU1Hr1G063330.12;HORVU1Hr1G063330.21;HORVU1Hr1G063330.4;HORVU1Hr1G063330.18;HORVU1Hr1G063330.22;HORVU1Hr1G063330.1;HORVU1Hr1G063330.9;HORVU1Hr1G063330.10;HORVU1Hr1G063330.7;HORVU1Hr1G063330.15;HORVU1Hr1G063330.19;HORVU1Hr1G063330.6;HORVU1Hr1G063330.14;HORVU1Hr1G063330.11;HORVU1Hr1G063330.16;HORVU1Hr1G063330.17	GO:0000226(microtubule cytoskeleton organization);GO:0008017(microtubule binding);GO:0008017(microtubule binding)	NA	NA	NA		7.2575	7.1805	8.57558	0.195942	0.373878	0.179028	30.7319	4.94167	1.84736e-29	3.88842e-28	up	yes
MSTRG.7426		MSTRG.7426.1	NA	NA	NA	NA		99.3704	91.5932	98.3179	12.9646	13.5104	12.5944	7.40431	2.88836	1.88953e-29	3.97261e-28	up	yes
MSTRG.10927	HORVU4Hr1G077280	HORVU4Hr1G077280.1	GO:0003677(DNA binding);GO:0003700(DNA-binding transcription factor activity);GO:0005634(nucleus);GO:0006351(transcription, DNA-templated);GO:0006355(regulation of transcription, DNA-templated)	NA	NA	NA		11.0436	8.45031	8.27405	99.8071	87.6822	55.982	0.11405	-3.13226	1.8911e-29	3.97261e-28	down	yes
MSTRG.10900	HORVU4Hr1G075990	HORVU4Hr1G075990.1	GO:0016020(membrane);GO:0016021(integral component of membrane);GO:0022857(transmembrane transporter activity);GO:0055085(transmembrane transport)	NA	NA	NA		12.7872	13.8151	12.598	87.5821	76.2509	67.9149	0.169151	-2.56362	1.89301e-29	3.9727e-28	down	yes
MSTRG.14218	HORVU5Hr1G122840	HORVU5Hr1G122840.1	GO:0004190(aspartic-type endopeptidase activity);GO:0006508(proteolysis)	NA	NA	NA		0	0	0	2.25031	2.04644	2.8263	#NAME?	#NAME?	1.92244e-29	4.03049e-28	down	yes
MSTRG.15738	HORVU6Hr1G071520	HORVU6Hr1G071520.3;HORVU6Hr1G071520.1	GO:0004190(aspartic-type endopeptidase activity);GO:0006508(proteolysis);GO:0008233(peptidase activity);GO:0016787(hydrolase activity);GO:0016787(hydrolase activity)	NA	NA	NA		15.3396	15.1237	13.233	0.412392	1.00363	0.365309	24.5301	4.61648	1.97534e-29	4.13731e-28	up	yes
MSTRG.3058	HORVU1Hr1G093170	HORVU1Hr1G093170.1;MSTRG.3058.1;HORVU1Hr1G093170.3	GO:0016020(membrane);GO:0016021(integral component of membrane);GO:0016021(integral component of membrane)	NA	NA	NA		0.110267	0.319674	0.217945	6.63262	10.8539	9.0277	0.0244354	-5.35488	2.05022e-29	4.28992e-28	down	yes
MSTRG.5677	HORVU2Hr1G103710	HORVU2Hr1G103710.1;HORVU2Hr1G103710.2	NA	NA	NA	NA		29.939	20.6837	28.5033	1.07185	1.46707	0.634193	24.9364	4.64018	2.05317e-29	4.29188e-28	up	yes
MSTRG.8305	tRNA-Leu	HORVU3Hr1G084210.1;ENSRNA049436321-T1	GO:0006124(ferredoxin metabolic process);GO:0009055(electron transfer activity);GO:0009507(chloroplast);GO:0009536(plastid);GO:0022900(electron transport chain);GO:0046872(metal ion binding);GO:0051536(iron-sulfur cluster binding);GO:0051537(2 iron, 2 sulfur cluster binding);GO:0055114(oxidation-reduction process)	00195(Photosynthesis)	K02639	NA	Ferredoxin [Source:UniProtKB/TrEMBL;Acc:M0YGY3];tRNA-Leu for anticodon UAG	0.193104	0.084574	0.086659	4.87591	4.99835	5.58543	0.0235669	-5.40709	2.2745e-29	4.74987e-28	down	yes
MSTRG.1283	HORVU1Hr1G022390	HORVU1Hr1G022390.1	GO:0000786(nucleosome);GO:0003677(DNA binding);GO:0005634(nucleus);GO:0005694(chromosome);GO:0005730(nucleolus);GO:0005774(vacuolar membrane);GO:0005829(cytosol);GO:0005886(plasma membrane);GO:0006334(nucleosome assembly);GO:0009414(response to water deprivation);GO:0009506(plasmodesma);GO:0009507(chloroplast);GO:0009579(thylakoid);GO:0046982(protein heterodimerization activity)	NA	NA	NA	Histone H4 [Source:UniProtKB/TrEMBL;Acc:F2CUP3]	10.7451	15.9055	17.8964	0.446589	0.233851	0.309333	45.0073	5.49209	2.38006e-29	4.96542e-28	up	yes
MSTRG.13941		MSTRG.13941.1	NA	NA	NA	NA		0.06256	0	0	8.11331	5.43157	10.5539	0.00259598	-8.58951	2.39264e-29	4.98678e-28	down	yes
HORVU5Hr1G071510	HORVU5Hr1G071510	HORVU5Hr1G071510.1;HORVU5Hr1G071510.8;HORVU5Hr1G071510.12;HORVU5Hr1G071510.18;HORVU5Hr1G071510.6;HORVU5Hr1G071510.5;HORVU5Hr1G071510.11;HORVU5Hr1G071510.7;HORVU5Hr1G071510.16;HORVU5Hr1G071510.15;HORVU5Hr1G071510.19;HORVU5Hr1G071510.10;HORVU5Hr1G071510.9;HORVU5Hr1G071510.2;HORVU5Hr1G071510.14;HORVU5Hr1G071510.4	GO:0004252(serine-type endopeptidase activity);GO:0006508(proteolysis);GO:0016787(hydrolase activity);GO:0016787(hydrolase activity)	03008(Ribosome biogenesis in eukaryotes);03008(Ribosome biogenesis in eukaryotes)	K14568	EC:2.1.1.260		1.92747	1.30698	2.11845	0.0145957	0	0	366.743	8.51863	2.43222e-29	5.0643e-28	up	yes
HORVU7Hr1G117570	HORVU7Hr1G117570	HORVU7Hr1G117570.5;HORVU7Hr1G117570.1;HORVU7Hr1G117570.3;HORVU7Hr1G117570.2	GO:0043531(ADP binding);GO:0043531(ADP binding)	NA	NA	NA		0.122296	0.0867182	0.0970105	2.23025	1.7903	2.11607	0.0498686	-4.32572	2.46875e-29	5.13535e-28	down	yes
MSTRG.6889		MSTRG.6889.1	NA	NA	NA	NA		22.5744	17.7503	17.3388	1.52134	1.5185	1.15885	13.7337	3.77965	2.50913e-29	5.21424e-28	up	yes
MSTRG.3864	HORVU2Hr1G031670	HORVU2Hr1G031670.5;HORVU2Hr1G031670.1	NA	NA	NA	NA		20.8852	22.5293	20.63	2.14331	1.57673	1.63258	11.9651	3.58076	2.62532e-29	5.45037e-28	up	yes
MSTRG.3836	HORVU2Hr1G030820	MSTRG.3836.7;HORVU2Hr1G030820.1;HORVU2Hr1G030820.4;MSTRG.3836.1;MSTRG.3836.2;HORVU2Hr1G030820.3	GO:0003824(catalytic activity);GO:0009058(biosynthetic process);GO:0030170(pyridoxal phosphate binding);GO:0030170(pyridoxal phosphate binding)	00710(Carbon fixation in photosynthetic organisms);00250(Alanine, aspartate and glutamate metabolism);00220(Arginine biosynthesis);00220(Arginine biosynthesis)	K00814	EC:2.6.1.2		44.6798	27.2142	29.0849	3.28161	3.41354	3.19202	10.2131	3.35235	2.63858e-29	5.47253e-28	up	yes
MSTRG.10883	HORVU4Hr1G075390	MSTRG.10883.1	NA	NA	NA	NA		14.7042	17.9806	5.24506	356.379	254.925	281.181	0.0424991	-4.55642	2.66226e-29	5.51628e-28	down	yes
HORVU7Hr1G073790	HORVU7Hr1G073790	HORVU7Hr1G073790.1	NA	NA	NA	NA		0	0	0	7.11537	9.96478	6.95102	#NAME?	#NAME?	2.83464e-29	5.86774e-28	down	yes
MSTRG.7115	HORVU3Hr1G038630	HORVU3Hr1G038630.1	NA	NA	NA	NA		0	0.038208	0.073483	4.46588	6.37797	4.13923	0.00745447	-7.06768	2.87552e-29	5.94656e-28	down	yes
MSTRG.6235	HORVU2Hr1G124860	HORVU2Hr1G124860.1	GO:0005524(ATP binding);GO:0016020(membrane);GO:0016021(integral component of membrane);GO:0016887(ATPase activity)	02010(ABC transporters)	K05681	NA		0.113921	0.0430989	0.0440947	4.33462	5.28934	2.80031	0.0161872	-5.949	2.90655e-29	6.0049e-28	down	yes
[truncated: 31,939 more rows]
