# Supplementary material for: Identification of regulatory factors promoting embryogenic callus formation in barley through transcriptome analysis
Source: BMC Plant Biol. 2021 Mar 19;21:145. doi: 10.1186/s12870-021-02922-w (PMC7980361; doi:10.1186/s12870-021-02922-w)
Supplement: Supplementary file 2 — Additional file 2. Supplementary raw data of DEGs. [file 12870_2021_2922_MOESM2_ESM.zip › Additional file 2-3 ME_0hVSIME_0h_Gene_differential_expression.xlsx]

## Sheet: Sheet1
gene_id	gene_name	transcript_id	GO	KEGG	KO_ENTRY	EC	Description	FPKM.ME_0h1	FPKM.ME_0h2	FPKM.ME_0h3	FPKM.IME_0h1	FPKM.IME_0h2	FPKM.IME_0h3	fc	log2(fc)	pval	qval	regulation	significant
MSTRG.249		MSTRG.249.1	NA	NA	NA	NA		43.8466	44.5251	44.0706	0	0	0	inf	inf	1.40685e-186	2.96943e-182	up	yes
MSTRG.16316	HORVU6Hr1G093260	HORVU6Hr1G093260.1	GO:0050832(defense response to fungus)	NA	NA	NA		2.44951	1.835	2.08778	1179.75	1117.76	1181.59	0.00183159	-9.09269	2.79364e-176	2.94827e-172	down	yes
MSTRG.7716	HORVU3Hr1G065620	HORVU3Hr1G065620.1	GO:0004672(protein kinase activity);GO:0005524(ATP binding);GO:0006468(protein phosphorylation)	04016(MAPK signaling pathway - plant)	K20716	NA		0.02597	0.061214	0.035563	75.2629	69.6631	81.2683	0.000542662	-10.8477	3.76218e-174	2.64694e-170	down	yes
MSTRG.4370	HORVU2Hr1G052920	HORVU2Hr1G052920.1;HORVU2Hr1G052920.2	GO:0005515(protein binding);GO:0005515(protein binding)	00480(Glutathione metabolism);00480(Glutathione metabolism)	K00799	EC:2.5.1.18		220.145	197.068	196.115	0.0861568	0.228273	0.170683	1264.3	10.3041	1.61625e-171	8.52855e-168	up	yes
MSTRG.16332	HORVU6Hr1G093740	HORVU6Hr1G093740.10;HORVU6Hr1G093740.1;HORVU6Hr1G093740.3;HORVU6Hr1G093740.9;HORVU6Hr1G093740.8;HORVU6Hr1G093740.4;HORVU6Hr1G093740.2	GO:0000166(nucleotide binding);GO:0004672(protein kinase activity);GO:0004674(protein serine/threonine kinase activity);GO:0005509(calcium ion binding);GO:0005524(ATP binding);GO:0006468(protein phosphorylation);GO:0016020(membrane);GO:0016021(integral component of membrane);GO:0030247(polysaccharide binding);GO:0030247(polysaccharide binding)	NA	NA	NA		21.8845	25.852	20.0834	0	0	0.0110342	6146.35	12.5855	8.14823e-164	3.43969e-160	up	yes
MSTRG.13328	HORVU5Hr1G087730	HORVU5Hr1G087730.1;MSTRG.13328.2;HORVU5Hr1G087730.2;HORVU5Hr1G087730.6;HORVU5Hr1G087730.4	GO:0045735(nutrient reservoir activity);GO:0045735(nutrient reservoir activity)	NA	NA	NA		67.5153	63.673	59.0307	0	0.0534256	0.0266784	2374.65	11.2135	2.51626e-159	8.85179e-156	up	yes
MSTRG.17285	HORVU7Hr1G048710	HORVU7Hr1G048710.17;HORVU7Hr1G048710.7;HORVU7Hr1G048710.5;HORVU7Hr1G048710.4;HORVU7Hr1G048710.20;HORVU7Hr1G048710.15;HORVU7Hr1G048710.6;HORVU7Hr1G048710.8;HORVU7Hr1G048710.1;HORVU7Hr1G048710.3;HORVU7Hr1G048710.9;HORVU7Hr1G048710.22;HORVU7Hr1G048710.13;HORVU7Hr1G048710.21;HORVU7Hr1G048710.2;HORVU7Hr1G048710.11;HORVU7Hr1G048710.24;HORVU7Hr1G048710.23;HORVU7Hr1G048710.19;HORVU7Hr1G048710.16	GO:0003824(catalytic activity);GO:0016020(membrane);GO:0016021(integral component of membrane);GO:0016021(integral component of membrane)	00052(Galactose metabolism);00052(Galactose metabolism)	K06617	EC:2.4.1.82		657.464	697.463	491.183	0.987743	1.05597	1.49154	522.2	9.02846	3.04424e-143	9.17926e-140	up	yes
MSTRG.16813	HORVU7Hr1G027440	HORVU7Hr1G027440.5;HORVU7Hr1G027440.1;HORVU7Hr1G027440.2	NA	NA	NA	NA		0.905224	0.962812	0.588578	334.736	302.744	384.066	0.0024048	-8.69987	8.78358e-141	2.31744e-137	down	yes
MSTRG.14132	HORVU5Hr1G119480	HORVU5Hr1G119480.1;HORVU5Hr1G119480.3;HORVU5Hr1G119480.2	NA	NA	NA	NA		743.163	828.001	494.483	0.447108	0.740255	0.78734	1046.05	10.0307	1.07941e-138	2.53147e-135	up	yes
MSTRG.10959	HORVU4Hr1G078410	HORVU4Hr1G078410.3;HORVU4Hr1G078410.2;HORVU4Hr1G078410.4;HORVU4Hr1G078410.6;HORVU4Hr1G078410.1	GO:0003677(DNA binding);GO:0003700(DNA-binding transcription factor activity);GO:0005634(nucleus);GO:0006355(regulation of transcription, DNA-templated);GO:0043565(sequence-specific DNA binding);GO:0043565(sequence-specific DNA binding)	NA	NA	NA		148.815	163.563	123.091	0.535018	0.716586	0.707686	222.259	7.7961	2.78387e-137	5.87592e-134	up	yes
MSTRG.5688	HORVU2Hr1G104030	HORVU2Hr1G104030.4;HORVU2Hr1G104030.1	GO:0004672(protein kinase activity);GO:0005515(protein binding);GO:0005524(ATP binding);GO:0005768(endosome);GO:0005886(plasma membrane);GO:0006468(protein phosphorylation);GO:0006898(receptor-mediated endocytosis);GO:0010359(regulation of anion channel activity);GO:0016020(membrane);GO:0016021(integral component of membrane);GO:0016045(detection of bacterium);GO:0042742(defense response to bacte…	04016(MAPK signaling pathway - plant);04626(Plant-pathogen interaction);04626(Plant-pathogen interaction)	K13420	EC:2.7.11.1		31.8769	24.711	20.9954	0	0.019242	0.019184	2019.03	10.9794	6.26212e-137	1.20159e-133	up	yes
MSTRG.15713		MSTRG.15713.1	NA	NA	NA	NA		696.74	551.237	579.212	0.780994	1.00274	1.57259	544.401	9.08853	1.40196e-136	2.46593e-133	up	yes
MSTRG.9512	HORVU4Hr1G015170	HORVU4Hr1G015170.1	NA	04141(Protein processing in endoplasmic reticulum)	K13993	NA		2.4255	3.00452	2.45063	471.279	396.983	484.131	0.00582719	-7.42299	1.28317e-135	1.9916e-132	down	yes
MSTRG.11035	HORVU4Hr1G081210	HORVU4Hr1G081210.3;HORVU4Hr1G081210.1;HORVU4Hr1G081210.2;HORVU4Hr1G081210.6	GO:0004497(monooxygenase activity);GO:0005506(iron ion binding);GO:0016020(membrane);GO:0016021(integral component of membrane);GO:0016491(oxidoreductase activity);GO:0016705(oxidoreductase activity, acting on paired donors, with incorporation or reduction of molecular oxygen);GO:0020037(heme binding);GO:0046872(metal ion binding);GO:0055114(oxidation-reduction process);GO:0055114(oxidation-reduc…	NA	NA	NA		19.1106	20.1649	22.0538	0.00157337	0.0133847	0.0327757	1284.82	10.3274	1.32101e-135	1.9916e-132	up	yes
MSTRG.4924	HORVU2Hr1G077710	HORVU2Hr1G077710.1	GO:0005783(endoplasmic reticulum);GO:0009408(response to heat)	04141(Protein processing in endoplasmic reticulum)	K13993	NA		1.892	2.20657	1.04909	1082.94	1018.38	1045.19	0.00163599	-9.25562	3.61446e-135	5.08603e-132	down	yes
MSTRG.14130		MSTRG.14130.1	NA	NA	NA	NA		23.579	24.3228	16.5054	0	0	0.013793	4669.55	12.1891	3.54993e-134	4.68303e-131	up	yes
MSTRG.13922	HORVU5Hr1G112130	HORVU5Hr1G112130.1	GO:0004497(monooxygenase activity);GO:0005506(iron ion binding);GO:0016020(membrane);GO:0016021(integral component of membrane);GO:0016491(oxidoreductase activity);GO:0016705(oxidoreductase activity, acting on paired donors, with incorporation or reduction of molecular oxygen);GO:0020037(heme binding);GO:0046872(metal ion binding);GO:0055114(oxidation-reduction process)	NA	NA	NA	Predicted protein [Source:UniProtKB/TrEMBL;Acc:F2CVC8]	29.5885	36.5391	29.6147	0	0	0.027776	3446.95	11.7511	3.70987e-133	4.60613e-130	up	yes
MSTRG.10481		MSTRG.10481.1	NA	NA	NA	NA		12.4897	13.9855	16.4144	1888.97	1861.52	1905.43	0.00758312	-7.04299	5.39888e-133	6.33079e-130	down	yes
MSTRG.5285	HORVU2Hr1G090280	HORVU2Hr1G090280.4;MSTRG.5285.2;MSTRG.5285.5;HORVU2Hr1G090280.19;HORVU2Hr1G090280.20;HORVU2Hr1G090280.16;HORVU2Hr1G090280.21;MSTRG.5285.6;HORVU2Hr1G090280.17;HORVU2Hr1G090280.14;HORVU2Hr1G090280.11;HORVU2Hr1G090280.12	GO:0016020(membrane);GO:0016021(integral component of membrane);GO:0055085(transmembrane transport);GO:0055085(transmembrane transport)	NA	NA	NA		64.973	50.777	51.4276	0.0741735	0.128478	0.0535155	652.613	9.35008	2.55217e-132	2.83519e-129	up	yes
MSTRG.2405	HORVU1Hr1G067460	HORVU1Hr1G067460.1;HORVU1Hr1G067460.3;HORVU1Hr1G067460.2;HORVU1Hr1G067460.6	GO:0004553(hydrolase activity, hydrolyzing O-glycosyl compounds);GO:0005975(carbohydrate metabolic process);GO:0008152(metabolic process);GO:0016020(membrane);GO:0016021(integral component of membrane);GO:0016787(hydrolase activity);GO:0016798(hydrolase activity, acting on glycosyl bonds);GO:0042973(glucan endo-1,3-beta-D-glucosidase activity);GO:0042973(glucan endo-1,3-beta-D-glucosidase activit…	00500(Starch and sucrose metabolism);00500(Starch and sucrose metabolism)	K19891	EC:3.2.1.39	Predicted protein; Uncharacterized protein [Source:UniProtKB/TrEMBL;Acc:M0W5T0]	41.7107	44.6473	35.8435	0.0355129	0.0238898	0.078829	884.034	9.78796	2.92306e-131	3.08485e-128	up	yes
MSTRG.13670	HORVU5Hr1G100790	MSTRG.13670.2;HORVU5Hr1G100790.1	NA	NA	NA	NA		0.11554	0.175198	0.0558781	67.4688	61.691	75.296	0.00169531	-9.20423	4.32869e-131	4.35074e-128	down	yes
MSTRG.8148	HORVU3Hr1G079490	HORVU3Hr1G079490.5;HORVU3Hr1G079490.11;HORVU3Hr1G079490.9;HORVU3Hr1G079490.13;HORVU3Hr1G079490.16;HORVU3Hr1G079490.1;HORVU3Hr1G079490.15;HORVU3Hr1G079490.3;HORVU3Hr1G079490.14;HORVU3Hr1G079490.2;HORVU3Hr1G079490.4;HORVU3Hr1G079490.12;HORVU3Hr1G079490.10;HORVU3Hr1G079490.7	GO:0003677(DNA binding);GO:0005634(nucleus);GO:0006351(transcription, DNA-templated);GO:0006355(regulation of transcription, DNA-templated);GO:0007275(multicellular organism development);GO:0009555(pollen development);GO:0009908(flower development);GO:0030154(cell differentiation);GO:0048653(anther development);GO:0048653(anther development)	NA	NA	NA		174.506	162.701	150.149	0.821077	1.19706	1.0647	158.086	7.30457	1.99356e-129	1.91264e-126	up	yes
MSTRG.2486	HORVU1Hr1G071180	HORVU1Hr1G071180.3;HORVU1Hr1G071180.5;HORVU1Hr1G071180.1;HORVU1Hr1G071180.15;HORVU1Hr1G071180.13;HORVU1Hr1G071180.2;HORVU1Hr1G071180.9;HORVU1Hr1G071180.7;HORVU1Hr1G071180.11;HORVU1Hr1G071180.6	GO:0016020(membrane);GO:0016021(integral component of membrane);GO:0016021(integral component of membrane)	NA	NA	NA		130.919	177.805	97.1392	0.056719	0.12952	0.129036	1287.33	10.3302	1.79537e-127	1.64761e-124	up	yes
MSTRG.8108	HORVU3Hr1G078370	HORVU3Hr1G078370.1	NA	NA	NA	NA		0	0.236287	0	232.481	177.447	224.999	0.000372148	-11.3918	3.49619e-126	3.07475e-123	down	yes
MSTRG.18585		MSTRG.18585.1	NA	NA	NA	NA		11.9575	10.2689	11.9871	0.011529	0.010683	0	1540.32	10.589	1.63702e-124	1.38211e-121	up	yes
MSTRG.10560	HORVU4Hr1G063350	HORVU4Hr1G063350.1	NA	04141(Protein processing in endoplasmic reticulum)	K13993	NA		19.105	12.2512	17.584	3108.54	3118.63	3001.07	0.00530331	-7.55889	7.62919e-124	6.19343e-121	down	yes
MSTRG.108		MSTRG.108.1	NA	NA	NA	NA		0.977116	1.33006	0.926518	257.269	236.017	323.718	0.00395799	-7.98102	1.06962e-123	8.36164e-121	down	yes
MSTRG.10484	HORVU4Hr1G060760	HORVU4Hr1G060760.1	NA	04141(Protein processing in endoplasmic reticulum)	K13993	NA		12.7918	10.2161	11.9827	1359.87	1299.88	1572.98	0.00826666	-6.91848	3.5076e-123	2.6441e-120	down	yes
MSTRG.7480	HORVU3Hr1G055980	HORVU3Hr1G055980.1	GO:0045892(negative regulation of transcription, DNA-templated)	00970(Aminoacyl-tRNA biosynthesis)	K01870	EC:6.1.1.5		92.5058	87.1823	75.0078	0.345034	0.377497	0.170096	285.333	8.1565	2.4485e-121	1.78208e-118	up	yes
MSTRG.6625	HORVU3Hr1G018550	HORVU3Hr1G018550.1;HORVU3Hr1G018550.2	GO:0000287(magnesium ion binding);GO:0003824(catalytic activity);GO:0016831(carboxy-lyase activity);GO:0030976(thiamine pyrophosphate binding);GO:0046872(metal ion binding);GO:0046872(metal ion binding)	00010(Glycolysis / Gluconeogenesis);00010(Glycolysis / Gluconeogenesis)	K01568	EC:4.1.1.1		0.0325274	0.058531	0	54.6022	42.4959	69.1725	0.000547652	-10.8345	1.01901e-118	7.16941e-116	down	yes
MSTRG.2293	HORVU1Hr1G063390	HORVU1Hr1G063390.4;HORVU1Hr1G063390.1;HORVU1Hr1G063390.3;HORVU1Hr1G063390.2	GO:0000166(nucleotide binding);GO:0005524(ATP binding);GO:0016020(membrane);GO:0016021(integral component of membrane);GO:0016021(integral component of membrane)	NA	NA	NA	Predicted protein [Source:UniProtKB/TrEMBL;Acc:F2D8I8]	369.227	316.374	448.428	1.00263	1.1484	1.69897	294.553	8.20238	4.27571e-118	2.91121e-115	up	yes
MSTRG.3284	HORVU2Hr1G006160	MSTRG.3284.6;MSTRG.3284.4;HORVU2Hr1G006160.1;MSTRG.3284.3;MSTRG.3284.5;MSTRG.3284.1;MSTRG.3284.2	NA	NA	NA	NA		0.194465	0.158381	0.260164	46.1851	34.7837	36.2181	0.00523105	-7.57868	8.94265e-116	5.89852e-113	down	yes
MSTRG.6072	HORVU2Hr1G117900	MSTRG.6072.1;MSTRG.6072.3;MSTRG.6072.4;HORVU2Hr1G117900.1;HORVU2Hr1G117900.4;MSTRG.6072.2;HORVU2Hr1G117900.3	GO:0016491(oxidoreductase activity);GO:0046872(metal ion binding);GO:0055114(oxidation-reduction process);GO:0055114(oxidation-reduction process)	NA	NA	NA		26.3171	29.8373	21.8114	0	0.0185855	0.0208774	1975.67	10.9481	4.00337e-114	2.56058e-111	up	yes
MSTRG.11754	HORVU5Hr1G019870	MSTRG.11754.1;HORVU5Hr1G019870.2;HORVU5Hr1G019870.1	NA	NA	NA	NA		0	0.0563239	0	61.9362	38.4107	58.9461	0.000353587	-11.4656	1.66786e-113	1.0354e-110	down	yes
MSTRG.10832	HORVU4Hr1G073400	MSTRG.10832.1;HORVU4Hr1G073400.2;HORVU4Hr1G073400.3;HORVU4Hr1G073400.4;HORVU4Hr1G073400.11;HORVU4Hr1G073400.6;HORVU4Hr1G073400.5;HORVU4Hr1G073400.1;HORVU4Hr1G073400.10;HORVU4Hr1G073400.7;HORVU4Hr1G073400.8	GO:0008271(secondary active sulfate transmembrane transporter activity);GO:0008272(sulfate transport);GO:0009507(chloroplast);GO:0015116(sulfate transmembrane transporter activity);GO:0016020(membrane);GO:0016021(integral component of membrane);GO:0055085(transmembrane transport);GO:1902358(sulfate transmembrane transport);GO:1902358(sulfate transmembrane transport)	NA	NA	NA	Predicted protein [Source:UniProtKB/TrEMBL;Acc:F2D3D6]	66.4963	63.5848	67.6538	1.11509	1.01842	1.00183	63.0666	5.9788	2.66588e-113	1.60768e-110	up	yes
MSTRG.7892	HORVU3Hr1G071120	HORVU3Hr1G071120.8;HORVU3Hr1G071120.5;HORVU3Hr1G071120.7;HORVU3Hr1G071120.1;HORVU3Hr1G071120.6;HORVU3Hr1G071120.9;HORVU3Hr1G071120.3;MSTRG.7892.1	GO:0000166(nucleotide binding);GO:0005524(ATP binding);GO:0019538(protein metabolic process);GO:0019538(protein metabolic process)	NA	NA	NA		2.83703	1.8899	2.40836	322.483	306.884	377.169	0.00708897	-7.14021	3.39776e-113	1.99213e-110	down	yes
MSTRG.14840	HORVU6Hr1G028690	HORVU6Hr1G028690.3;HORVU6Hr1G028690.4;HORVU6Hr1G028690.2;HORVU6Hr1G028690.1;HORVU6Hr1G028690.7;HORVU6Hr1G028690.8	GO:0000166(nucleotide binding);GO:0005524(ATP binding);GO:0005737(cytoplasm);GO:0005739(mitochondrion);GO:0009408(response to heat);GO:0009570(chloroplast stroma);GO:0009941(chloroplast envelope);GO:0019538(protein metabolic process);GO:0042026(protein refolding);GO:0042026(protein refolding)	NA	NA	NA	Predicted protein [Source:UniProtKB/TrEMBL;Acc:F2D195]	5.69653	5.55481	6.18419	391.35	358.542	366.413	0.015619	-6.00056	2.78302e-112	1.5876e-109	down	yes
MSTRG.12962	HORVU5Hr1G072650	HORVU5Hr1G072650.1	GO:0005509(calcium ion binding)	NA	NA	NA		251.22	187.844	176.155	0	0.171968	0.228862	1534.86	10.5839	4.74095e-112	2.63335e-109	up	yes
MSTRG.362	HORVU0Hr1G012990	HORVU0Hr1G012990.1;MSTRG.362.2;HORVU0Hr1G012990.2	NA	00380(Tryptophan metabolism);00380(Tryptophan metabolism)	K11816	EC:1.14.13.168		0.347019	0.268327	0.197718	68.7489	52.9466	69.7002	0.00424808	-7.87897	2.15659e-111	1.16716e-108	down	yes
MSTRG.12082	HORVU5Hr1G036590	HORVU5Hr1G036590.2;HORVU5Hr1G036590.1	GO:0003677(DNA binding);GO:0003700(DNA-binding transcription factor activity);GO:0005634(nucleus);GO:0006351(transcription, DNA-templated);GO:0006355(regulation of transcription, DNA-templated);GO:0006355(regulation of transcription, DNA-templated)	NA	NA	NA	Predicted protein [Source:UniProtKB/TrEMBL;Acc:F2DDU4]	20.9363	19.3137	25.5902	0.08411	0.068403	0.0392074	343.418	8.42382	6.21974e-111	3.282e-108	up	yes
MSTRG.10033	HORVU4Hr1G042710	HORVU4Hr1G042710.3;HORVU4Hr1G042710.1;HORVU4Hr1G042710.4	NA	NA	NA	NA		0.153697	0.173564	0.221333	16.5463	15.2633	16.5378	0.0113469	-6.46156	8.0338e-111	4.13584e-108	down	yes
MSTRG.2321	HORVU1Hr1G064240	MSTRG.2321.1	NA	NA	NA	NA		6.31302	4.70352	5.90004	0.008642	0.021397	0.012681	395.987	8.62931	1.17531e-110	5.9065e-108	up	yes
MSTRG.2427	HORVU1Hr1G068020	HORVU1Hr1G068020.1;HORVU1Hr1G068020.3;HORVU1Hr1G068020.6;HORVU1Hr1G068020.7;HORVU1Hr1G068020.5	GO:0016491(oxidoreductase activity);GO:0016620(oxidoreductase activity, acting on the aldehyde or oxo group of donors, NAD or NADP as acceptor);GO:0055114(oxidation-reduction process);GO:0055114(oxidation-reduction process)	00940(Phenylpropanoid biosynthesis);00940(Phenylpropanoid biosynthesis)	K12355	EC:1.2.1.68		35.324	31.7467	26.0169	0.0551975	0.0573593	0	827.028	9.69179	6.74605e-110	3.31137e-107	up	yes
MSTRG.2633	HORVU1Hr1G076100	MSTRG.2633.2;HORVU1Hr1G076100.1	NA	NA	NA	NA		2.18501	2.39472	2.69604	233.994	243.08	322.625	0.00909814	-6.78021	8.66769e-109	4.15793e-106	down	yes
MSTRG.6416		MSTRG.6416.1	NA	NA	NA	NA		7.9432	6.24046	6.52638	692.198	565.33	766.871	0.0102302	-6.61102	1.48537e-108	6.96703e-106	down	yes
MSTRG.4148		MSTRG.4148.1	NA	NA	NA	NA		0	0.101832	0.172536	67.06	69.1732	72.7282	0.00131301	-9.57291	2.1891e-108	1.00446e-105	down	yes
MSTRG.6111		MSTRG.6111.3;MSTRG.6111.2;MSTRG.6111.4;MSTRG.6111.1	NA	NA	NA	NA		0.176317	0.232472	0.320728	35.8731	34.5259	29.7477	0.00728448	-7.10096	5.13618e-108	2.30658e-105	down	yes
MSTRG.15980	HORVU6Hr1G080260	HORVU6Hr1G080260.1;HORVU6Hr1G080260.4;HORVU6Hr1G080260.3;HORVU6Hr1G080260.5	GO:0016020(membrane);GO:0016021(integral component of membrane);GO:0022857(transmembrane transporter activity);GO:0055085(transmembrane transport);GO:0055085(transmembrane transport)	NA	NA	NA	WAT1-related protein [Source:UniProtKB/TrEMBL;Acc:M0VUA0]	60.3121	90.8129	48.8953	0.106567	0.121101	0.184618	485.15	8.92229	8.93323e-108	3.9282e-105	up	yes
MSTRG.2286	HORVU1Hr1G063100	HORVU1Hr1G063100.1	GO:0003677(DNA binding);GO:0003700(DNA-binding transcription factor activity);GO:0005634(nucleus);GO:0006351(transcription, DNA-templated);GO:0006355(regulation of transcription, DNA-templated)	NA	NA	NA		2.23956	3.87644	3.67327	400.196	412.195	420.295	0.00794142	-6.97639	1.07535e-107	4.63212e-105	down	yes
MSTRG.10635	HORVU4Hr1G066200	HORVU4Hr1G066200.1	GO:0005344(oxygen carrier activity);GO:0015671(oxygen transport);GO:0019825(oxygen binding);GO:0020037(heme binding);GO:0046872(metal ion binding)	NA	NA	NA	Predicted protein [Source:UniProtKB/TrEMBL;Acc:F2E3V5]	584.228	579.133	632.082	3.29525	3.0714	5.22995	154.825	7.27449	4.47094e-107	1.88736e-104	up	yes
MSTRG.18383	HORVU7Hr1G095930	HORVU7Hr1G095930.1	GO:0005768(endosome);GO:0005794(Golgi apparatus);GO:0005802(trans-Golgi network);GO:0005886(plasma membrane);GO:0016020(membrane);GO:0016021(integral component of membrane);GO:0048544(recognition of pollen)	NA	NA	NA	Predicted protein [Source:UniProtKB/TrEMBL;Acc:F2E695]	36.0523	34.7552	39.4807	0.559574	0.506488	0.483792	71.1603	6.153	8.56684e-107	3.54549e-104	up	yes
MSTRG.16880	HORVU7Hr1G030050	HORVU7Hr1G030050.4;HORVU7Hr1G030050.5;HORVU7Hr1G030050.3;HORVU7Hr1G030050.2;HORVU7Hr1G030050.1;HORVU7Hr1G030050.6	GO:0000160(phosphorelay signal transduction system);GO:0003677(DNA binding);GO:0003700(DNA-binding transcription factor activity);GO:0005634(nucleus);GO:0006355(regulation of transcription, DNA-templated);GO:0007165(signal transduction);GO:0007165(signal transduction)	04075(Plant hormone signal transduction);04075(Plant hormone signal transduction)	K14491	NA	Two-component response regulator [Source:UniProtKB/TrEMBL;Acc:A0A287VWB7]	23.5642	26.7404	30.98	0.238497	0.289587	0.20598	110.732	6.79093	1.94339e-106	7.88828e-104	up	yes
MSTRG.6682	HORVU3Hr1G020490	HORVU3Hr1G020490.3;HORVU3Hr1G020490.1	NA	04141(Protein processing in endoplasmic reticulum);04141(Protein processing in endoplasmic reticulum)	K13993	NA		23.4156	24.1535	25.6376	1276.15	1259.19	1295.34	0.0191107	-5.70948	4.80823e-106	1.91486e-103	down	yes
MSTRG.16560	HORVU7Hr1G012300	HORVU7Hr1G012300.1	GO:0009793(embryo development ending in seed dormancy)	NA	NA	NA		174.698	157.584	164.398	1.32261	1.78871	0.938478	122.643	6.93832	4.96727e-106	1.94156e-103	up	yes
MSTRG.6198	HORVU2Hr1G123370	HORVU2Hr1G123370.1	GO:0016020(membrane);GO:0016021(integral component of membrane)	NA	NA	NA		32.6224	37.2592	40.6459	0.165825	0.146152	0.280048	186.694	7.54453	7.62977e-106	2.92803e-103	up	yes
MSTRG.16000	HORVU6Hr1G080750	HORVU6Hr1G080750.11;HORVU6Hr1G080750.1;HORVU6Hr1G080750.6;HORVU6Hr1G080750.7;HORVU6Hr1G080750.5;HORVU6Hr1G080750.10;HORVU6Hr1G080750.4;HORVU6Hr1G080750.3	GO:0005739(mitochondrion);GO:0009507(chloroplast);GO:0009570(chloroplast stroma);GO:0010167(response to nitrate);GO:0016020(membrane);GO:0016491(oxidoreductase activity);GO:0020037(heme binding);GO:0048046(apoplast);GO:0051536(iron-sulfur cluster binding);GO:0055114(oxidation-reduction process);GO:0055114(oxidation-reduction process)	00910(Nitrogen metabolism);00910(Nitrogen metabolism)	K00366	EC:1.7.7.1		32.7031	46.8908	37.1836	0.0537268	0.116455	0.16509	348.306	8.44421	3.33742e-105	1.25791e-102	up	yes
MSTRG.17022	HORVU7Hr1G036470	MSTRG.17022.2;HORVU7Hr1G036470.11;MSTRG.17022.6;HORVU7Hr1G036470.2;HORVU7Hr1G036470.20;HORVU7Hr1G036470.1;MSTRG.17022.15;HORVU7Hr1G036470.8;MSTRG.17022.16;MSTRG.17022.7;HORVU7Hr1G036470.10;HORVU7Hr1G036470.5;HORVU7Hr1G036470.12;HORVU7Hr1G036470.4;MSTRG.17022.17;HORVU7Hr1G036470.7;HORVU7Hr1G036470.14;MSTRG.17022.18;HORVU7Hr1G036470.18;HORVU7Hr1G036470.3;HORVU7Hr1G036470.19	NA	04141(Protein processing in endoplasmic reticulum);04141(Protein processing in endoplasmic reticulum)	K13993	NA		0.174134	0.148248	0.152906	28.4152	27.4384	44.333	0.00474402	-7.71967	3.63789e-105	1.3471e-102	down	yes
MSTRG.15287	HORVU6Hr1G053710	HORVU6Hr1G053710.1	GO:0005886(plasma membrane);GO:0010167(response to nitrate);GO:0015706(nitrate transport);GO:0016020(membrane);GO:0016021(integral component of membrane);GO:0042128(nitrate assimilation)	NA	NA	NA	NAR2.3 [Source:UniProtKB/TrEMBL;Acc:Q6X677]	134.366	159.612	146.374	0.475564	0.864464	1.03818	185.161	7.53264	2.13065e-104	7.75375e-102	up	yes
MSTRG.3659	HORVU2Hr1G023260	HORVU2Hr1G023260.1	NA	00514(Other types of O-glycan biosynthesis)	K18134	EC:2.4.1.255		11.7359	19.9381	15.5583	0	0.017374	0	2718.56	11.4086	2.92467e-104	1.04629e-101	up	yes
MSTRG.6627	HORVU3Hr1G018650	HORVU3Hr1G018650.5;MSTRG.6627.2;HORVU3Hr1G018650.1;HORVU3Hr1G018650.6	GO:0000287(magnesium ion binding);GO:0003824(catalytic activity);GO:0030976(thiamine pyrophosphate binding);GO:0030976(thiamine pyrophosphate binding)	00010(Glycolysis / Gluconeogenesis);00010(Glycolysis / Gluconeogenesis)	K01568	EC:4.1.1.1		0.230206	0.383402	0.409865	46.0489	38.1231	42.6272	0.00807161	-6.95293	3.28476e-104	1.15552e-101	down	yes
MSTRG.10869	HORVU4Hr1G075070	HORVU4Hr1G075070.7;HORVU4Hr1G075070.6;HORVU4Hr1G075070.2;HORVU4Hr1G075070.3;HORVU4Hr1G075070.5;HORVU4Hr1G075070.1	GO:0006629(lipid metabolic process);GO:0016042(lipid catabolic process);GO:0016787(hydrolase activity);GO:0016787(hydrolase activity)	NA	NA	NA	Patatin [Source:UniProtKB/TrEMBL;Acc:F2E644]	89.715	120.04	93.3935	1.2493	0.942389	1.27328	87.4894	6.45104	3.69014e-104	1.27685e-101	up	yes
MSTRG.2424	HORVU1Hr1G067980	HORVU1Hr1G067980.1	GO:0004869(cysteine-type endopeptidase inhibitor activity);GO:0006952(defense response);GO:0010466(negative regulation of peptidase activity);GO:0010951(negative regulation of endopeptidase activity);GO:0030414(peptidase inhibitor activity)	NA	NA	NA	Cysteine proteinase inhibitor [Source:UniProtKB/TrEMBL;Acc:F2DJ91]	443.678	428.298	368.414	7.86875	8.6478	7.26511	52.1575	5.7048	7.13951e-104	2.43054e-101	up	yes
MSTRG.5233		MSTRG.5233.1	NA	NA	NA	NA		1.06061	0.856431	1.16905	95.7278	85.0969	100.969	0.0109516	-6.51271	8.69929e-104	2.91454e-101	down	yes
MSTRG.5798	HORVU2Hr1G107480	HORVU2Hr1G107480.2;HORVU2Hr1G107480.1	GO:0006869(lipid transport);GO:0008289(lipid binding);GO:0008289(lipid binding)	NA	NA	NA	Non-specific lipid-transfer protein [Source:UniProtKB/TrEMBL;Acc:A0A287JCS7]	0.662802	1.00432	0.964764	75.5852	85.2148	87.3073	0.0106079	-6.55872	2.22507e-103	7.33823e-101	down	yes
MSTRG.8943	HORVU3Hr1G112860	MSTRG.8943.4;HORVU3Hr1G112860.1;HORVU3Hr1G112860.2;MSTRG.8943.3;MSTRG.8943.1;MSTRG.8943.5	GO:0003824(catalytic activity);GO:0004351(glutamate decarboxylase activity);GO:0006536(glutamate metabolic process);GO:0016829(lyase activity);GO:0016831(carboxy-lyase activity);GO:0019752(carboxylic acid metabolic process);GO:0030170(pyridoxal phosphate binding);GO:0030170(pyridoxal phosphate binding)	00650(Butanoate metabolism);00250(Alanine, aspartate and glutamate metabolism);00410(beta-Alanine metabolism);00430(Taurine and hypotaurine metabolism);00430(Taurine and hypotaurine metabolism)	K01580	EC:4.1.1.15	Glutamate decarboxylase [Source:UniProtKB/TrEMBL;Acc:F2E7E5]	0.531197	0.487707	0.194205	267.511	217.41	238.132	0.00167776	-9.21925	5.47622e-103	1.77825e-100	down	yes
MSTRG.6674	HORVU3Hr1G020390	HORVU3Hr1G020390.1	NA	04141(Protein processing in endoplasmic reticulum)	K13993	NA		10.8902	10.6564	14.9802	991.856	921.184	1110.43	0.0120811	-6.37111	3.09876e-102	9.79125e-100	down	yes
MSTRG.9650	HORVU4Hr1G021090	HORVU4Hr1G021090.1	GO:0000166(nucleotide binding);GO:0004672(protein kinase activity);GO:0004674(protein serine/threonine kinase activity);GO:0005524(ATP binding);GO:0006468(protein phosphorylation);GO:0007165(signal transduction);GO:0016301(kinase activity);GO:0016310(phosphorylation);GO:0016740(transferase activity)	NA	NA	NA	Non-specific serine/threonine protein kinase [Source:UniProtKB/TrEMBL;Acc:F2EKK8]	19.5731	20.0759	16.2048	0	0.02633	0	2121.3	11.0507	3.10804e-102	9.79125e-100	up	yes
MSTRG.1503	HORVU1Hr1G030790	HORVU1Hr1G030790.4;HORVU1Hr1G030790.6;HORVU1Hr1G030790.7;HORVU1Hr1G030790.3;MSTRG.1503.1;HORVU1Hr1G030790.1	GO:0000166(nucleotide binding);GO:0005524(ATP binding);GO:0006457(protein folding);GO:0051082(unfolded protein binding);GO:0051082(unfolded protein binding)	03040(Spliceosome);04141(Protein processing in endoplasmic reticulum);04144(Endocytosis);04144(Endocytosis)	K03283	NA		7.70794	5.8035	7.55602	446.277	476.675	433.58	0.0155304	-6.00876	1.36791e-101	4.24596e-99	down	yes
MSTRG.18827	HORVU7Hr1G118340	HORVU7Hr1G118340.2;HORVU7Hr1G118340.7;MSTRG.18827.5;HORVU7Hr1G118340.1	GO:0030001(metal ion transport);GO:0046872(metal ion binding);GO:0046872(metal ion binding)	NA	NA	NA		130.772	154.548	131.931	3.01922	3.25925	2.82668	45.8258	5.51809	3.89515e-101	1.19152e-98	up	yes
MSTRG.10482	HORVU4Hr1G060720	HORVU4Hr1G060720.2;HORVU4Hr1G060720.1	GO:0009408(response to heat);GO:0009408(response to heat)	04141(Protein processing in endoplasmic reticulum);04141(Protein processing in endoplasmic reticulum)	K13993	NA	Predicted protein [Source:UniProtKB/TrEMBL;Acc:F2EH52]	49.8526	35.4098	43.0143	2863.15	2907.75	3077.06	0.0144979	-6.10801	1.26608e-100	3.81761e-98	down	yes
MSTRG.3838	HORVU2Hr1G030870	HORVU2Hr1G030870.5;HORVU2Hr1G030870.13;HORVU2Hr1G030870.7;HORVU2Hr1G030870.12;HORVU2Hr1G030870.8;HORVU2Hr1G030870.14;HORVU2Hr1G030870.1;HORVU2Hr1G030870.3;HORVU2Hr1G030870.2;HORVU2Hr1G030870.9	GO:0005985(sucrose metabolic process);GO:0016157(sucrose synthase activity);GO:0016740(transferase activity);GO:0016757(transferase activity, transferring glycosyl groups);GO:0016757(transferase activity, transferring glycosyl groups)	00500(Starch and sucrose metabolism);00500(Starch and sucrose metabolism)	K00695	EC:2.4.1.13	Sucrose synthase [Source:UniProtKB/TrEMBL;Acc:A0A287HK37]	2.76673	2.56183	2.05463	198.848	168.061	227.892	0.0124129	-6.33202	4.3495e-100	1.29303e-97	down	yes
MSTRG.12279	HORVU5Hr1G045770	HORVU5Hr1G045770.1;HORVU5Hr1G045770.2	GO:0003779(actin binding);GO:0005622(intracellular);GO:0015629(actin cytoskeleton);GO:0030042(actin filament depolymerization);GO:0030042(actin filament depolymerization)	NA	NA	NA		690.197	554.141	576.972	4.37647	7.46601	5.51415	104.935	6.71335	5.40853e-100	1.58553e-97	up	yes
MSTRG.11731	HORVU5Hr1G018830	HORVU5Hr1G018830.1	GO:0003676(nucleic acid binding)	NA	NA	NA		73.8155	108.079	63.0345	0.337645	0.552578	0.364456	195.213	7.6089	8.92314e-100	2.58001e-97	up	yes
MSTRG.5949	HORVU2Hr1G113460	HORVU2Hr1G113460.6;HORVU2Hr1G113460.1;HORVU2Hr1G113460.2;MSTRG.5949.6;HORVU2Hr1G113460.7;HORVU2Hr1G113460.8	GO:0006508(proteolysis);GO:0008233(peptidase activity);GO:0008234(cysteine-type peptidase activity);GO:0016020(membrane);GO:0016021(integral component of membrane);GO:0016787(hydrolase activity);GO:0016787(hydrolase activity)	04145(Phagosome);04145(Phagosome)	K01365	EC:3.4.22.15		115.04	156.068	114.845	0.983437	1.23873	0.657279	134.037	7.06649	1.24592e-99	3.55374e-97	up	yes
MSTRG.16223	HORVU6Hr1G090330	HORVU6Hr1G090330.2;MSTRG.16223.1	GO:0016020(membrane);GO:0016021(integral component of membrane)	00270(Cysteine and methionine metabolism);00450(Selenocompound metabolism)	K00549	EC:2.1.1.14	Predicted protein [Source:UniProtKB/TrEMBL;Acc:F2EE83]	44.1362	42.6638	46.6507	0.285795	0.392821	0.535993	109.871	6.77967	1.82279e-99	5.12982e-97	up	yes
MSTRG.9667		MSTRG.9667.1;MSTRG.9667.3;MSTRG.9667.2	NA	NA	NA	NA		4.51986	4.92582	4.4945	210.474	198.316	229.206	0.02185	-5.51623	7.97736e-99	2.2155e-96	down	yes
MSTRG.2797	HORVU1Hr1G081550	HORVU1Hr1G081550.2;HORVU1Hr1G081550.1	GO:0003824(catalytic activity);GO:0005975(carbohydrate metabolic process);GO:0006099(tricarboxylic acid cycle);GO:0016491(oxidoreductase activity);GO:0016616(oxidoreductase activity, acting on the CH-OH group of donors, NAD or NADP as acceptor);GO:0019752(carboxylic acid metabolic process);GO:0030060(L-malate dehydrogenase activity);GO:0055114(oxidation-reduction process);GO:0055114(oxidation-red…	00020(Citrate cycle (TCA cycle));00620(Pyruvate metabolism);00630(Glyoxylate and dicarboxylate metabolism);00710(Carbon fixation in photosynthetic organisms);00270(Cysteine and methionine metabolism);00270(Cysteine and methionine metabolism)	K00026	EC:1.1.1.37		1531.88	1399.27	1525.35	30.6559	36.1056	33.8979	44.2731	5.46836	1.69737e-97	4.65277e-95	up	yes
MSTRG.13489	HORVU5Hr1G094490	HORVU5Hr1G094490.1;HORVU5Hr1G094490.2	GO:0016020(membrane);GO:0016021(integral component of membrane);GO:0016021(integral component of membrane)	NA	NA	NA		7.86153	5.78171	9.36932	593.512	600.491	631.787	0.0126042	-6.30996	1.91746e-97	5.1887e-95	down	yes
MSTRG.2532	HORVU1Hr1G072610	HORVU1Hr1G072610.1;HORVU1Hr1G072610.2	NA	NA	NA	NA		0.290139	0.551723	0.996659	253.768	247.759	342.233	0.00217896	-8.84214	1.97149e-97	5.26738e-95	down	yes
MSTRG.5032	HORVU2Hr1G081920	HORVU2Hr1G081920.3;HORVU2Hr1G081920.10;HORVU2Hr1G081920.1;HORVU2Hr1G081920.7;HORVU2Hr1G081920.2;HORVU2Hr1G081920.9;HORVU2Hr1G081920.5	GO:0006629(lipid metabolic process);GO:0008081(phosphoric diester hydrolase activity);GO:0008081(phosphoric diester hydrolase activity)	00564(Glycerophospholipid metabolism);00564(Glycerophospholipid metabolism)	K01126	EC:3.1.4.46	Predicted protein [Source:UniProtKB/TrEMBL;Acc:F2CSF1]	0.113784	0.149761	0.123334	16.7431	13.8599	17.108	0.00810881	-6.94629	2.20652e-97	5.82163e-95	down	yes
MSTRG.10146	HORVU4Hr1G050120	HORVU4Hr1G050120.1	NA	NA	NA	NA	Predicted protein [Source:UniProtKB/TrEMBL;Acc:F2DUK9]	38.8363	35.9579	42.394	0	0.057495	0.049923	1090.96	10.0914	1.11613e-96	2.9084e-94	up	yes
MSTRG.10077		MSTRG.10077.1;MSTRG.10077.2	NA	NA	NA	NA		0.104466	0.155336	0.08282	12.9349	12.2664	14.448	0.00864134	-6.85453	6.85532e-96	1.76458e-93	down	yes
MSTRG.8375		MSTRG.8375.1	NA	NA	NA	NA		17.2119	20.9726	19.2038	0.1094	0.185171	0.175495	122.085	6.93175	1.6399e-95	4.17027e-93	up	yes
MSTRG.8391	HORVU3Hr1G086500	HORVU3Hr1G086500.1;HORVU3Hr1G086500.2;HORVU3Hr1G086500.10	GO:0000166(nucleotide binding);GO:0005524(ATP binding);GO:0005524(ATP binding)	03040(Spliceosome);04141(Protein processing in endoplasmic reticulum);04144(Endocytosis);04144(Endocytosis)	K03283	NA		3.52349	3.0867	4.80677	298.358	255.843	289.753	0.0135279	-6.20791	2.8576e-95	7.1804e-93	down	yes
MSTRG.10804	HORVU4Hr1G072360	HORVU4Hr1G072360.4;HORVU4Hr1G072360.5;HORVU4Hr1G072360.6;HORVU4Hr1G072360.11;HORVU4Hr1G072360.7;HORVU4Hr1G072360.10;HORVU4Hr1G072360.9;HORVU4Hr1G072360.13;HORVU4Hr1G072360.1;HORVU4Hr1G072360.2	GO:0071949(FAD binding);GO:0071949(FAD binding)	00906(Carotenoid biosynthesis);00906(Carotenoid biosynthesis)	K09838	EC:1.14.15.21	Predicted protein [Source:UniProtKB/TrEMBL;Acc:F2CZ51]	180.704	186.918	157.968	3.886	3.60228	4.27701	44.673	5.48133	4.0778e-95	1.01259e-92	up	yes
MSTRG.6755	HORVU3Hr1G023230	HORVU3Hr1G023230.11;MSTRG.6755.19;MSTRG.6755.18;HORVU3Hr1G023230.14;HORVU3Hr1G023230.8;HORVU3Hr1G023230.12;HORVU3Hr1G023230.2;HORVU3Hr1G023230.10;MSTRG.6755.3;HORVU3Hr1G023230.21;HORVU3Hr1G023230.1;HORVU3Hr1G023230.4	GO:0016740(transferase activity);GO:0016757(transferase activity, transferring glycosyl groups);GO:0016758(transferase activity, transferring hexosyl groups);GO:0016758(transferase activity, transferring hexosyl groups)	00944(Flavone and flavonol biosynthesis);00944(Flavone and flavonol biosynthesis)	K22771	EC:2.4.1.-	Glycosyltransferase [Source:UniProtKB/TrEMBL;Acc:A0A287KFK1]	77.1378	70.6156	90.3833	0.84426	1.18867	1.26771	72.1488	6.1729	4.54105e-95	1.11451e-92	up	yes
MSTRG.8015	HORVU3Hr1G075210	HORVU3Hr1G075210.1;HORVU3Hr1G075210.2	GO:0005576(extracellular region);GO:0005618(cell wall);GO:0009664(plant-type cell wall organization);GO:0016020(membrane);GO:0071555(cell wall organization);GO:0071555(cell wall organization)	NA	NA	NA		19.9175	30.2639	23.5957	0	0	0	inf	inf	8.01371e-95	1.9442e-92	up	yes
MSTRG.10667	HORVU4Hr1G067430	HORVU4Hr1G067430.1;MSTRG.10667.1;HORVU4Hr1G067430.3;MSTRG.10667.3;HORVU4Hr1G067430.2	NA	NA	NA	NA		19.7326	16.8906	22.333	944.69	964.867	971.276	0.020465	-5.6107	1.27945e-94	3.06878e-92	down	yes
MSTRG.14286	HORVU5Hr1G125460	HORVU5Hr1G125460.6;HORVU5Hr1G125460.2;HORVU5Hr1G125460.7;HORVU5Hr1G125460.3	GO:0016020(membrane);GO:0016021(integral component of membrane);GO:0016021(integral component of membrane)	NA	NA	NA		13.6983	16.527	13.9048	590.218	626.44	591.612	0.0244046	-5.3567	1.59905e-94	3.79225e-92	down	yes
MSTRG.2764	HORVU1Hr1G080460	HORVU1Hr1G080460.12;HORVU1Hr1G080460.8;MSTRG.2764.13;HORVU1Hr1G080460.17;MSTRG.2764.7;HORVU1Hr1G080460.4;HORVU1Hr1G080460.15;HORVU1Hr1G080460.2;HORVU1Hr1G080460.16;MSTRG.2764.14;HORVU1Hr1G080460.10;HORVU1Hr1G080460.7;HORVU1Hr1G080460.13;HORVU1Hr1G080460.1;HORVU1Hr1G080460.9;HORVU1Hr1G080460.6;HORVU1Hr1G080460.14;HORVU1Hr1G080460.3	GO:0016787(hydrolase activity);GO:0046856(phosphatidylinositol dephosphorylation);GO:0046856(phosphatidylinositol dephosphorylation)	00562(Inositol phosphate metabolism);04070(Phosphatidylinositol signaling system);04070(Phosphatidylinositol signaling system)	K20279	EC:3.1.3.36		38.0939	30.5168	33.3769	0.795432	0.744491	0.726922	44.991	5.49156	2.50001e-94	5.86309e-92	up	yes
MSTRG.7243	HORVU3Hr1G045890	HORVU3Hr1G045890.3;HORVU3Hr1G045890.1;HORVU3Hr1G045890.2	GO:0003723(RNA binding);GO:0016020(membrane);GO:0016021(integral component of membrane);GO:0016021(integral component of membrane)	NA	NA	NA		329.013	277.766	327.998	6.87598	8.1567	7.15697	42.1267	5.39666	3.92727e-94	9.1091e-92	up	yes
MSTRG.6154	HORVU2Hr1G121170	MSTRG.6154.5;HORVU2Hr1G121170.3;HORVU2Hr1G121170.1;HORVU2Hr1G121170.4	GO:0004497(monooxygenase activity);GO:0005506(iron ion binding);GO:0016020(membrane);GO:0016021(integral component of membrane);GO:0016491(oxidoreductase activity);GO:0016705(oxidoreductase activity, acting on paired donors, with incorporation or reduction of molecular oxygen);GO:0020037(heme binding);GO:0046872(metal ion binding);GO:0055114(oxidation-reduction process);GO:0055114(oxidation-reduc…	NA	NA	NA		117.777	85.8593	98.105	0.0298121	0.117972	0.138378	1054.44	10.0423	4.11124e-94	9.43216e-92	up	yes
MSTRG.6859	HORVU3Hr1G028080	HORVU3Hr1G028080.1;HORVU3Hr1G028080.2	GO:0016020(membrane);GO:0016021(integral component of membrane);GO:0016788(hydrolase activity, acting on ester bonds);GO:0016788(hydrolase activity, acting on ester bonds)	00901(Indole alkaloid biosynthesis);00901(Indole alkaloid biosynthesis)	K21026	EC:3.1.1.80		0.397718	0.147968	0.481796	84.246	83.7617	98.0262	0.00386222	-8.01635	6.57551e-94	1.49236e-91	down	yes
MSTRG.4663	HORVU2Hr1G067330	HORVU2Hr1G067330.5;HORVU2Hr1G067330.1	GO:0004869(cysteine-type endopeptidase inhibitor activity);GO:0010466(negative regulation of peptidase activity);GO:0010951(negative regulation of endopeptidase activity);GO:0030414(peptidase inhibitor activity);GO:0030414(peptidase inhibitor activity)	NA	NA	NA	Cysteine proteinase inhibitor [Source:UniProtKB/TrEMBL;Acc:A0A287IA81]	1.02152	1.4314	1.57628	82.2844	75.7726	78.4445	0.0170367	-5.87521	7.185e-94	1.61334e-91	down	yes
MSTRG.12951		MSTRG.12951.1	NA	NA	NA	NA		6.06316	3.88208	5.75767	418.774	384.323	460.232	0.0124298	-6.33005	8.05652e-94	1.78999e-91	down	yes
MSTRG.10149		MSTRG.10149.1	NA	NA	NA	NA		10.6295	6.81063	8.81748	0	0	0	inf	inf	1.15236e-93	2.53362e-91	up	yes
MSTRG.6357		MSTRG.6357.1	NA	NA	NA	NA		85.9281	98.2355	101.958	0.54036	0.722838	0.235482	190.916	7.57679	2.45195e-93	5.3354e-91	up	yes
MSTRG.8932	HORVU3Hr1G112350	HORVU3Hr1G112350.1	GO:0004601(peroxidase activity);GO:0005576(extracellular region);GO:0006979(response to oxidative stress);GO:0016491(oxidoreductase activity);GO:0020037(heme binding);GO:0042744(hydrogen peroxide catabolic process);GO:0046872(metal ion binding);GO:0055114(oxidation-reduction process);GO:0098869(cellular oxidant detoxification)	00940(Phenylpropanoid biosynthesis)	K00430	EC:1.11.1.7	Peroxidase [Source:UniProtKB/TrEMBL;Acc:F2E8A9]	6.08568	7.68694	5.4481	339.326	328.478	394.687	0.0180902	-5.78864	3.52593e-93	7.59405e-91	down	yes
MSTRG.5436	HORVU2Hr1G095320	HORVU2Hr1G095320.2;HORVU2Hr1G095320.1	NA	NA	NA	NA		2.86863	2.80479	3.23517	127.941	118.212	138.176	0.0231796	-5.431	3.82063e-93	8.14567e-91	down	yes
MSTRG.9396	HORVU4Hr1G010740	HORVU4Hr1G010740.1;HORVU4Hr1G010740.2	NA	NA	NA	NA		70.7287	94.6059	65.5525	0.0717294	0.307987	0.277822	351.138	8.4559	6.36627e-93	1.34373e-90	up	yes
MSTRG.2592	HORVU1Hr1G074580	HORVU1Hr1G074580.1;HORVU1Hr1G074580.2	NA	00563(Glycosylphosphatidylinositol(GPI)-anchor biosynthesis);00563(Glycosylphosphatidylinositol(GPI)-anchor biosynthesis)	K03860	NA		0.133499	0.125311	0	70.8614	59.2258	89.3198	0.00117958	-9.72751	7.01341e-93	1.46566e-90	down	yes
MSTRG.13955	HORVU5Hr1G113060	HORVU5Hr1G113060.1	GO:0003779(actin binding);GO:0005622(intracellular);GO:0015629(actin cytoskeleton);GO:0030042(actin filament depolymerization)	NA	NA	NA		585.455	466.349	487.688	3.82736	6.81997	4.13584	104.138	6.70236	1.1049e-92	2.28639e-90	up	yes
MSTRG.10066		MSTRG.10066.1;MSTRG.10066.2	NA	NA	NA	NA		0.317501	0.298413	0.502459	30.3883	33.3782	28.5628	0.0121129	-6.36732	1.26026e-92	2.58256e-90	down	yes
MSTRG.397	HORVU0Hr1G014460	HORVU0Hr1G014460.1;HORVU0Hr1G014460.3	GO:0003950(NAD+ ADP-ribosyltransferase activity);GO:0003950(NAD+ ADP-ribosyltransferase activity)	NA	NA	NA		353.358	304.367	327.793	8.70938	9.18235	8.90128	36.7826	5.20095	2.57544e-92	5.2269e-90	up	yes
MSTRG.7500	HORVU3Hr1G056960	HORVU3Hr1G056960.2;MSTRG.7500.1;HORVU3Hr1G056960.6;HORVU3Hr1G056960.10;HORVU3Hr1G056960.7;HORVU3Hr1G056960.3;HORVU3Hr1G056960.4;HORVU3Hr1G056960.11;HORVU3Hr1G056960.1;HORVU3Hr1G056960.12	GO:0004851(uroporphyrin-III C-methyltransferase activity);GO:0008168(methyltransferase activity);GO:0009236(cobalamin biosynthetic process);GO:0009507(chloroplast);GO:0016740(transferase activity);GO:0019354(siroheme biosynthetic process);GO:0032259(methylation);GO:0043115(precorrin-2 dehydrogenase activity);GO:0051266(sirohydrochlorin ferrochelatase activity);GO:0051287(NAD binding);GO:0055114(o…	00860(Porphyrin and chlorophyll metabolism);00860(Porphyrin and chlorophyll metabolism)	K02303	EC:2.1.1.107		43.4172	61.2099	59.8999	0.778192	1.08818	0.782433	62.1137	5.95684	4.55229e-92	9.15097e-90	up	yes
MSTRG.8166	HORVU3Hr1G080100	HORVU3Hr1G080100.1;HORVU3Hr1G080100.6;HORVU3Hr1G080100.2;HORVU3Hr1G080100.8;HORVU3Hr1G080100.4;HORVU3Hr1G080100.5;HORVU3Hr1G080100.3;HORVU3Hr1G080100.7	GO:0003677(DNA binding);GO:0005634(nucleus);GO:0006355(regulation of transcription, DNA-templated);GO:0006355(regulation of transcription, DNA-templated)	NA	NA	NA		189.483	141.778	121.057	1.38416	1.66775	1.97925	89.9033	6.4903	4.731e-92	9.35968e-90	up	yes
MSTRG.1623	HORVU1Hr1G038120	HORVU1Hr1G038120.3;HORVU1Hr1G038120.1;HORVU1Hr1G038120.4;HORVU1Hr1G038120.2	NA	04120(Ubiquitin mediated proteolysis);04120(Ubiquitin mediated proteolysis)	K10144	EC:2.3.2.27		104.643	98.339	95.1719	2.27799	1.81176	2.47197	45.4384	5.50584	4.7448e-92	9.35968e-90	up	yes
MSTRG.9676	HORVU4Hr1G022630	HORVU4Hr1G022630.1	GO:0000166(nucleotide binding);GO:0004672(protein kinase activity);GO:0004674(protein serine/threonine kinase activity);GO:0005524(ATP binding);GO:0006468(protein phosphorylation);GO:0007165(signal transduction);GO:0016020(membrane);GO:0016021(integral component of membrane);GO:0016301(kinase activity);GO:0016310(phosphorylation);GO:0016740(transferase activity)	NA	NA	NA	Non-specific serine/threonine protein kinase [Source:UniProtKB/TrEMBL;Acc:F2D7I9]	8.49065	7.59753	7.31307	355.492	299.477	356.883	0.0231272	-5.43427	1.386e-91	2.70874e-89	down	yes
MSTRG.6147	HORVU2Hr1G121060	HORVU2Hr1G121060.1	GO:0005777(peroxisome);GO:0016491(oxidoreductase activity);GO:0046208(spermine catabolic process);GO:0050660(flavin adenine dinucleotide binding);GO:0052894(norspermine:oxygen oxidoreductase activity);GO:0052901(spermine:oxygen oxidoreductase (spermidine-forming) activity);GO:0055114(oxidation-reduction process);GO:1903602(thermospermine catabolic process)	00330(Arginine and proline metabolism);00410(beta-Alanine metabolism)	K17839	EC:1.5.3.17;EC:1.5.3.-		272.069	250.043	278.836	7.00953	6.22089	7.38548	38.851	5.27988	1.87662e-91	3.63393e-89	up	yes
MSTRG.4097		MSTRG.4097.1	NA	NA	NA	NA		0.392623	0.238977	0.308767	47.1896	45.0597	44.3049	0.00688641	-7.18203	2.1291e-91	4.08535e-89	down	yes
MSTRG.2979	HORVU1Hr1G089830	HORVU1Hr1G089830.1	NA	00902(Monoterpenoid biosynthesis)	K15095	EC:1.1.1.208		79.5623	90.5509	78.1031	0.478805	0.783493	0.986651	110.37	6.7862	3.99728e-91	7.60095e-89	up	yes
MSTRG.16938	HORVU7Hr1G033170	HORVU7Hr1G033170.1	GO:0000166(nucleotide binding);GO:0000287(magnesium ion binding);GO:0005524(ATP binding);GO:0005622(intracellular);GO:0016301(kinase activity);GO:0016310(phosphorylation);GO:0016740(transferase activity);GO:0032957(inositol trisphosphate metabolic process);GO:0046872(metal ion binding);GO:0047325(inositol tetrakisphosphate 1-kinase activity);GO:0052725(inositol-1,3,4-trisphosphate 6-kinase activi…	00562(Inositol phosphate metabolism);04070(Phosphatidylinositol signaling system)	K00913	EC:2.7.1.159;EC:2.7.1.134	Inositol-tetrakisphosphate 1-kinase [Source:UniProtKB/TrEMBL;Acc:M0YQX1]	22.8366	19.9664	15.4093	0	0.0294606	0	1975.94	10.9483	3.07531e-90	5.79558e-88	up	yes
MSTRG.17502	HORVU7Hr1G056820	HORVU7Hr1G056820.3;HORVU7Hr1G056820.1;HORVU7Hr1G056820.4;HORVU7Hr1G056820.2	GO:0003677(DNA binding);GO:0003700(DNA-binding transcription factor activity);GO:0005634(nucleus);GO:0006355(regulation of transcription, DNA-templated);GO:0016020(membrane);GO:0016021(integral component of membrane);GO:0043565(sequence-specific DNA binding);GO:0043565(sequence-specific DNA binding)	NA	NA	NA		2.28581	2.17744	3.22166	135.194	127.732	146.39	0.018775	-5.73504	8.66894e-90	1.61925e-87	down	yes
MSTRG.18169	HORVU7Hr1G087690	HORVU7Hr1G087690.2;MSTRG.18169.3;HORVU7Hr1G087690.1;HORVU7Hr1G087690.4;HORVU7Hr1G087690.3;MSTRG.18169.4;HORVU7Hr1G087690.7;HORVU7Hr1G087690.8	GO:0003677(DNA binding);GO:0003700(DNA-binding transcription factor activity);GO:0005634(nucleus);GO:0006355(regulation of transcription, DNA-templated);GO:0043565(sequence-specific DNA binding);GO:0043565(sequence-specific DNA binding)	NA	NA	NA		0.36417	0.160318	0.189263	82.1969	62.2258	105.966	0.00285057	-8.45453	8.78259e-90	1.62609e-87	down	yes
MSTRG.16194	HORVU6Hr1G089310	MSTRG.16194.1;MSTRG.16194.2;HORVU6Hr1G089310.4;HORVU6Hr1G089310.1;HORVU6Hr1G089310.3	GO:0003824(catalytic activity);GO:0050662(coenzyme binding);GO:0050662(coenzyme binding)	00940(Phenylpropanoid biosynthesis);00940(Phenylpropanoid biosynthesis)	K09753	EC:1.2.1.44		128.98	92.3093	142.794	1.98021	2.28085	1.86993	59.3842	5.89201	1.19435e-89	2.1921e-87	up	yes
MSTRG.8552	HORVU3Hr1G091680	HORVU3Hr1G091680.1	GO:0004190(aspartic-type endopeptidase activity);GO:0006508(proteolysis)	NA	NA	NA		64.2984	96.816	72.2492	1.29489	1.33201	0.912737	65.9287	6.04284	1.31695e-89	2.39628e-87	up	yes
MSTRG.11183	HORVU4Hr1G086300	HORVU4Hr1G086300.4;HORVU4Hr1G086300.1;HORVU4Hr1G086300.10;HORVU4Hr1G086300.3;HORVU4Hr1G086300.12;HORVU4Hr1G086300.11;HORVU4Hr1G086300.2;HORVU4Hr1G086300.15;HORVU4Hr1G086300.9;HORVU4Hr1G086300.14;HORVU4Hr1G086300.13	GO:0004553(hydrolase activity, hydrolyzing O-glycosyl compounds);GO:0004564(beta-fructofuranosidase activity);GO:0005975(carbohydrate metabolic process);GO:0008152(metabolic process);GO:0016787(hydrolase activity);GO:0016798(hydrolase activity, acting on glycosyl bonds);GO:0016798(hydrolase activity, acting on glycosyl bonds)	00052(Galactose metabolism);00500(Starch and sucrose metabolism);00500(Starch and sucrose metabolism)	K01193	EC:3.2.1.26		14.0139	21.2304	15.72	0.0947906	0.158128	0.121365	136.165	7.08921	3.33846e-89	6.02263e-87	up	yes
MSTRG.4098		MSTRG.4098.2;MSTRG.4098.1;MSTRG.4098.3	NA	NA	NA	NA		0.16343	0.181843	0.32589	31.6616	30.8847	24.3238	0.00772605	-7.01605	5.36616e-89	9.59861e-87	down	yes
MSTRG.9463	HORVU4Hr1G013210	HORVU4Hr1G013210.1;HORVU4Hr1G013210.2;MSTRG.9463.1;HORVU4Hr1G013210.3;MSTRG.9463.2	NA	NA	NA	NA		4.1882	3.19151	3.83208	153.533	146.717	168.168	0.0239354	-5.38471	2.55448e-88	4.53088e-86	down	yes
MSTRG.5693		MSTRG.5693.1	NA	NA	NA	NA		436.137	555.196	265.64	0	0.190763	0.189844	3302.55	11.6894	3.5857e-88	6.30695e-86	up	yes
MSTRG.18660	HORVU7Hr1G110280;HORVU7Hr1G110320	HORVU7Hr1G110280.1;MSTRG.18660.2;HORVU7Hr1G110320.1	GO:0016020(membrane);GO:0016021(integral component of membrane);GO:0016021(integral component of membrane)	NA	NA	NA		1.01462	1.09743	0.992791	47.126	40.5359	50.4957	0.0224732	-5.47565	4.56439e-88	7.96203e-86	down	yes
MSTRG.15242	HORVU6Hr1G051560	MSTRG.15242.3;HORVU6Hr1G051560.4;HORVU6Hr1G051560.3;HORVU6Hr1G051560.2;MSTRG.15242.4;HORVU6Hr1G051560.1;HORVU6Hr1G051560.5	GO:0003935(GTP cyclohydrolase II activity);GO:0008686(3,4-dihydroxy-2-butanone-4-phosphate synthase activity);GO:0009231(riboflavin biosynthetic process);GO:0009231(riboflavin biosynthetic process)	00740(Riboflavin metabolism);00790(Folate biosynthesis);00790(Folate biosynthesis)	K14652	EC:4.1.99.12;EC:3.5.4.25		635.927	576.712	559.88	17.0149	18.9056	17.6246	33.1033	5.0489	7.42147e-88	1.28397e-85	up	yes
MSTRG.17021	HORVU7Hr1G036570	HORVU7Hr1G036570.2;HORVU7Hr1G036570.1	NA	04141(Protein processing in endoplasmic reticulum);04141(Protein processing in endoplasmic reticulum)	K13993	NA		1.15359	1.03393	1.37663	139.117	118.625	214.079	0.00755405	-7.04853	1.3109e-87	2.24953e-85	down	yes
MSTRG.1093	HORVU1Hr1G012680	HORVU1Hr1G012680.1;HORVU1Hr1G012680.3;HORVU1Hr1G012680.6;HORVU1Hr1G012680.2;HORVU1Hr1G012680.5	GO:0016740(transferase activity);GO:0016757(transferase activity, transferring glycosyl groups);GO:0016758(transferase activity, transferring hexosyl groups);GO:0016758(transferase activity, transferring hexosyl groups)	NA	NA	NA	Glycosyltransferase [Source:UniProtKB/TrEMBL;Acc:A0A287ENL8]	11.9377	13.4372	12.0546	0.0184482	0.0542081	0.0182737	411.63	8.6852	2.22952e-87	3.79504e-85	up	yes
MSTRG.18449	HORVU7Hr1G098830	HORVU7Hr1G098830.1	GO:0016020(membrane);GO:0016021(integral component of membrane)	NA	NA	NA	Predicted protein [Source:UniProtKB/TrEMBL;Acc:F2DFT3]	27.3911	52.5712	41.3054	0.054267	0.161467	0.134003	346.74	8.43771	3.79305e-87	6.4048e-85	up	yes
MSTRG.10228	HORVU4Hr1G052450	HORVU4Hr1G052450.3;HORVU4Hr1G052450.1;HORVU4Hr1G052450.6;HORVU4Hr1G052450.2;HORVU4Hr1G052450.7;MSTRG.10228.3	GO:0006012(galactose metabolic process);GO:0016740(transferase activity);GO:0016757(transferase activity, transferring glycosyl groups);GO:0047216(inositol 3-alpha-galactosyltransferase activity);GO:0047216(inositol 3-alpha-galactosyltransferase activity)	00052(Galactose metabolism);00052(Galactose metabolism)	K18819	EC:2.4.1.123	Hexosyltransferase [Source:UniProtKB/TrEMBL;Acc:M0UZW7]	16.9742	17.2732	16.8657	516.446	565.651	500.538	0.0322962	-4.95249	5.08223e-87	8.51355e-85	down	yes
MSTRG.5335	HORVU2Hr1G092190	HORVU2Hr1G092190.1;HORVU2Hr1G092190.3;HORVU2Hr1G092190.2	GO:0005515(protein binding);GO:0005515(protein binding)	NA	NA	NA		22.0884	19.0327	24.0005	851.461	779.648	842.499	0.0263265	-5.24734	6.39386e-87	1.06264e-84	down	yes
MSTRG.4668	HORVU2Hr1G067750	HORVU2Hr1G067750.5;HORVU2Hr1G067750.2;HORVU2Hr1G067750.10;HORVU2Hr1G067750.3;HORVU2Hr1G067750.4;HORVU2Hr1G067750.1;HORVU2Hr1G067750.6;HORVU2Hr1G067750.8;HORVU2Hr1G067750.9	GO:0000413(protein peptidyl-prolyl isomerization);GO:0003755(peptidyl-prolyl cis-trans isomerase activity);GO:0005515(protein binding);GO:0016853(isomerase activity);GO:0016853(isomerase activity)	NA	NA	NA	Peptidylprolyl isomerase [Source:UniProtKB/TrEMBL;Acc:A0A287IAK3]	26.8456	23.6681	31.3314	1376.27	1352.27	1047.05	0.0216775	-5.52766	7.35981e-87	1.21362e-84	down	yes
MSTRG.1738		MSTRG.1738.1	NA	NA	NA	NA		20.3122	17.542	13.0622	0.140843	0.131108	0.086094	142.207	7.15185	8.64682e-87	1.41479e-84	up	yes
MSTRG.17438	HORVU7Hr1G054090	HORVU7Hr1G054090.6;HORVU7Hr1G054090.3;HORVU7Hr1G054090.10;MSTRG.17438.1;HORVU7Hr1G054090.13;HORVU7Hr1G054090.2;HORVU7Hr1G054090.9;HORVU7Hr1G054090.12;HORVU7Hr1G054090.8;HORVU7Hr1G054090.5;HORVU7Hr1G054090.4	GO:0003993(acid phosphatase activity);GO:0016311(dephosphorylation);GO:0016787(hydrolase activity);GO:0046872(metal ion binding);GO:0046872(metal ion binding)	NA	NA	NA	Purple acid phosphatase [Source:UniProtKB/TrEMBL;Acc:A0A287WJC2]	0.722474	0.860762	0.98755	36.8263	37.13	36.8547	0.0231997	-5.42975	9.56189e-87	1.55248e-84	down	yes
MSTRG.9357	HORVU4Hr1G009560	HORVU4Hr1G009560.3;HORVU4Hr1G009560.6;HORVU4Hr1G009560.4;HORVU4Hr1G009560.7;HORVU4Hr1G009560.2;HORVU4Hr1G009560.1	GO:0016020(membrane);GO:0016021(integral component of membrane);GO:0016021(integral component of membrane)	NA	NA	NA		45.4177	43.9728	50.1736	0.544971	0.683436	0.942464	64.2894	6.00651	1.03685e-86	1.67059e-84	up	yes
MSTRG.8766	HORVU3Hr1G100350	HORVU3Hr1G100350.2;HORVU3Hr1G100350.1	GO:0004190(aspartic-type endopeptidase activity);GO:0006508(proteolysis);GO:0045493(xylan catabolic process);GO:0045493(xylan catabolic process)	NA	NA	NA		70.7274	64.8925	77.354	1.16406	1.04813	1.58615	56.0702	5.80916	1.26606e-86	2.02445e-84	up	yes
MSTRG.7710	HORVU3Hr1G065390	HORVU3Hr1G065390.14;HORVU3Hr1G065390.39;HORVU3Hr1G065390.29;HORVU3Hr1G065390.42;HORVU3Hr1G065390.40;HORVU3Hr1G065390.22;HORVU3Hr1G065390.43;HORVU3Hr1G065390.12;HORVU3Hr1G065390.28;HORVU3Hr1G065390.27;HORVU3Hr1G065390.8;HORVU3Hr1G065390.7;HORVU3Hr1G065390.31;HORVU3Hr1G065390.1;HORVU3Hr1G065390.3;HORVU3Hr1G065390.35;HORVU3Hr1G065390.38;HORVU3Hr1G065390.33;HORVU3Hr1G065390.26;HORVU3Hr1G065390.5;HORV…	GO:0000166(nucleotide binding);GO:0005524(ATP binding);GO:0016020(membrane);GO:0016021(integral component of membrane);GO:0016887(ATPase activity);GO:0042626(ATPase activity, coupled to transmembrane movement of substances);GO:0055085(transmembrane transport);GO:0055085(transmembrane transport)	02010(ABC transporters);02010(ABC transporters)	K05658	EC:3.6.3.44		79.9274	62.2522	83.9292	0.647768	0.849739	1.12282	86.2903	6.43113	1.64282e-86	2.60715e-84	up	yes
MSTRG.6118	HORVU2Hr1G119600	HORVU2Hr1G119600.2;HORVU2Hr1G119600.1	GO:0003677(DNA binding);GO:0005634(nucleus);GO:0005634(nucleus)	00650(Butanoate metabolism);00660(C5-Branched dibasic acid metabolism);00290(Valine, leucine and isoleucine biosynthesis);00770(Pantothenate and CoA biosynthesis);00770(Pantothenate and CoA biosynthesis)	K01653	EC:2.2.1.6		0.447735	0.326173	0.171492	93.5664	64.6628	104.695	0.00359571	-8.11951	2.52257e-86	3.97343e-84	down	yes
MSTRG.9576		MSTRG.9576.1;MSTRG.9576.2;MSTRG.9576.3	NA	NA	NA	NA		1.68595	1.40399	2.24698	92.8408	89.0096	97.893	0.0190779	-5.71196	7.82142e-86	1.22287e-83	down	yes
MSTRG.11304	HORVU4Hr1G090660	HORVU4Hr1G090660.3;HORVU4Hr1G090660.4;HORVU4Hr1G090660.1;HORVU4Hr1G090660.7;HORVU4Hr1G090660.2;HORVU4Hr1G090660.6;HORVU4Hr1G090660.5	GO:0005515(protein binding);GO:0051087(chaperone binding);GO:0051087(chaperone binding)	NA	NA	NA		7.00903	5.51191	8.96195	448.585	398.873	413.414	0.0170381	-5.87509	8.07995e-86	1.254e-83	down	yes
MSTRG.17020	HORVU7Hr1G036540	HORVU7Hr1G036540.1;HORVU7Hr1G036540.5;HORVU7Hr1G036540.2;HORVU7Hr1G036540.6;HORVU7Hr1G036540.3	NA	04141(Protein processing in endoplasmic reticulum);04141(Protein processing in endoplasmic reticulum)	K13993	NA		1.07974	1.26436	1.28775	66.9767	58.7372	90.0901	0.0168294	-5.89287	1.45169e-85	2.23656e-83	down	yes
MSTRG.16102	HORVU6Hr1G085320	MSTRG.16102.4;MSTRG.16102.1;MSTRG.16102.2;MSTRG.16102.3;HORVU6Hr1G085320.3;HORVU6Hr1G085320.4;HORVU6Hr1G085320.1	GO:0000166(nucleotide binding);GO:0003746(translation elongation factor activity);GO:0003924(GTPase activity);GO:0005525(GTP binding);GO:0005737(cytoplasm);GO:0006414(translational elongation);GO:0006414(translational elongation)	03013(RNA transport);03013(RNA transport)	K03231	NA	Elongation factor 1-alpha [Source:UniProtKB/TrEMBL;Acc:A0A287V0R4]	32.6639	33.8408	33.7952	1.14023	1.03342	1.10935	30.5513	4.93316	2.64147e-85	4.0401e-83	up	yes
MSTRG.10045	HORVU4Hr1G043760	HORVU4Hr1G043760.2	GO:0005515(protein binding);GO:0016020(membrane);GO:0016021(integral component of membrane)	NA	NA	NA		9.25188	12.0257	11.5688	0	0.020268	0	1620.6	10.6623	4.31462e-85	6.55171e-83	up	yes
MSTRG.9395	HORVU4Hr1G010720	HORVU4Hr1G010720.1;HORVU4Hr1G010720.3;HORVU4Hr1G010720.2	NA	NA	NA	NA		42.9853	61.2401	42.1471	0.0740862	0.0736098	0.145469	499.284	8.96372	4.95703e-85	7.47343e-83	up	yes
MSTRG.9238	HORVU4Hr1G006120	HORVU4Hr1G006120.1	GO:0008380(RNA splicing)	03040(Spliceosome)	K12817	NA		1.44659	0.551173	0.741625	299.848	261.046	371.582	0.00293776	-8.41107	5.39358e-85	8.07392e-83	down	yes
MSTRG.10900	HORVU4Hr1G075990	HORVU4Hr1G075990.1	GO:0016020(membrane);GO:0016021(integral component of membrane);GO:0022857(transmembrane transporter activity);GO:0055085(transmembrane transport)	NA	NA	NA		87.5821	76.2509	67.9149	1.37367	1.89064	1.177	52.18	5.70543	2.97945e-84	4.42869e-82	up	yes
MSTRG.2263	HORVU1Hr1G062450	HORVU1Hr1G062450.1;HORVU1Hr1G062450.2;HORVU1Hr1G062450.6;HORVU1Hr1G062450.5	NA	NA	NA	NA		39.9962	35.9758	39.4015	0.620757	0.884729	0.972472	46.5599	5.54102	9.31596e-84	1.37505e-81	up	yes
MSTRG.7822	HORVU3Hr1G069210	HORVU3Hr1G069210.1	GO:0003824(catalytic activity)	NA	NA	NA		95.3636	46.5396	71.4141	0.074142	0.18438	0.224021	442.069	8.78813	1.14383e-83	1.67659e-81	up	yes
MSTRG.3520	HORVU2Hr1G018300	MSTRG.3520.1;HORVU2Hr1G018300.1	NA	NA	NA	NA		89.6989	102.878	104.831	3.76742	3.8096	3.46972	26.9227	4.75075	1.25463e-83	1.8263e-81	up	yes
MSTRG.7723	HORVU3Hr1G065790	MSTRG.7723.5;HORVU3Hr1G065790.5;HORVU3Hr1G065790.3;HORVU3Hr1G065790.1;HORVU3Hr1G065790.2	GO:0008168(methyltransferase activity);GO:0032259(methylation);GO:0032259(methylation)	00592(alpha-Linolenic acid metabolism);00592(alpha-Linolenic acid metabolism)	K08241	EC:2.1.1.141	Predicted protein [Source:UniProtKB/TrEMBL;Acc:F2CXS4]	39.0614	39.4921	21.3958	0.256557	0.269048	0.307678	119.946	6.90625	1.27368e-83	1.84134e-81	up	yes
MSTRG.14244	HORVU5Hr1G124010	MSTRG.14244.1;HORVU5Hr1G124010.4;HORVU5Hr1G124010.3;HORVU5Hr1G124010.1;HORVU5Hr1G124010.10;HORVU5Hr1G124010.9;MSTRG.14244.5;HORVU5Hr1G124010.6;MSTRG.14244.10;HORVU5Hr1G124010.5;HORVU5Hr1G124010.12;HORVU5Hr1G124010.8;HORVU5Hr1G124010.13;HORVU5Hr1G124010.2	GO:0003950(NAD+ ADP-ribosyltransferase activity);GO:0003950(NAD+ ADP-ribosyltransferase activity)	NA	NA	NA	Predicted protein [Source:UniProtKB/TrEMBL;Acc:F2D1I6]	610.939	522.88	521.813	18.5746	17.7281	17.6659	30.6777	4.93912	2.336e-83	3.35414e-81	up	yes
MSTRG.13466	HORVU5Hr1G093700	HORVU5Hr1G093700.3;HORVU5Hr1G093700.1;MSTRG.13466.19;HORVU5Hr1G093700.4;MSTRG.13466.18;HORVU5Hr1G093700.18;HORVU5Hr1G093700.26;HORVU5Hr1G093700.2;HORVU5Hr1G093700.6	GO:0005515(protein binding);GO:0006633(fatty acid biosynthetic process);GO:0016491(oxidoreductase activity);GO:0016702(oxidoreductase activity, acting on single donors with incorporation of molecular oxygen, incorporation of two atoms of oxygen);GO:0031408(oxylipin biosynthetic process);GO:0046872(metal ion binding);GO:0051213(dioxygenase activity);GO:0055114(oxidation-reduction process);GO:00551…	00591(Linoleic acid metabolism);00591(Linoleic acid metabolism)	K15718	EC:1.13.11.58	Lipoxygenase [Source:UniProtKB/TrEMBL;Acc:F2CWD2]	21.0694	16.4089	21.1791	0.420526	0.533798	0.364698	44.4703	5.47477	3.159e-83	4.5052e-81	up	yes
MSTRG.16651	HORVU7Hr1G020830;HORVU7Hr1G020840	MSTRG.16651.5;MSTRG.16651.2;HORVU7Hr1G020840.1;HORVU7Hr1G020830.2;HORVU7Hr1G020840.2;HORVU7Hr1G020830.1;HORVU7Hr1G020830.6;HORVU7Hr1G020830.4;HORVU7Hr1G020840.3	GO:0016020(membrane);GO:0016021(integral component of membrane);GO:0016021(integral component of membrane)	NA	NA	NA		145.903	198.627	157.146	4.20565	4.16953	5.05809	37.3458	5.22288	4.02362e-83	5.69976e-81	up	yes
MSTRG.15831	HORVU6Hr1G075130	HORVU6Hr1G075130.3;HORVU6Hr1G075130.4;HORVU6Hr1G075130.1	GO:0016020(membrane);GO:0016021(integral component of membrane);GO:0016021(integral component of membrane)	NA	NA	NA		1.28002	1.32934	1.77292	71.4711	62.211	75.7019	0.0209293	-5.57833	6.9341e-83	9.7572e-81	down	yes
MSTRG.1878	HORVU1Hr1G049100	HORVU1Hr1G049100.2;HORVU1Hr1G049100.1	GO:0005515(protein binding);GO:0005515(protein binding)	00480(Glutathione metabolism);00480(Glutathione metabolism)	K00799	EC:2.5.1.18		184.081	165.252	161.873	0.106057	0.210748	0.495146	629.602	9.2983	7.8393e-83	1.09579e-80	up	yes
MSTRG.15646	HORVU6Hr1G067930	HORVU6Hr1G067930.7;HORVU6Hr1G067930.9;HORVU6Hr1G067930.4;HORVU6Hr1G067930.2;HORVU6Hr1G067930.12;HORVU6Hr1G067930.8;HORVU6Hr1G067930.5;HORVU6Hr1G067930.3;HORVU6Hr1G067930.15;HORVU6Hr1G067930.1;HORVU6Hr1G067930.6;HORVU6Hr1G067930.16;HORVU6Hr1G067930.11;HORVU6Hr1G067930.17;HORVU6Hr1G067930.14	GO:0000166(nucleotide binding);GO:0003677(DNA binding);GO:0003916(DNA topoisomerase activity);GO:0003918(DNA topoisomerase type II (ATP-hydrolyzing) activity);GO:0005524(ATP binding);GO:0006259(DNA metabolic process);GO:0006265(DNA topological change);GO:0016853(isomerase activity);GO:0061505(DNA topoisomerase II activity);GO:0061505(DNA topoisomerase II activity)	NA	NA	NA	DNA topoisomerase 2 [Source:UniProtKB/TrEMBL;Acc:A0A287UIQ7]	1.24115	1.19644	1.44844	46.6642	38.6083	44.4873	0.0299479	-5.0614	8.27273e-83	1.14877e-80	down	yes
MSTRG.4847		MSTRG.4847.1	NA	NA	NA	NA		19.6817	16.3527	24.5419	0.034799	0	0	1740.75	10.7655	1.01234e-82	1.39656e-80	up	yes
MSTRG.14283	HORVU5Hr1G125460	MSTRG.14283.1	NA	NA	NA	NA		17.9992	19.2739	24.8325	773.344	945.544	744.678	0.0252097	-5.30988	2.21886e-82	3.04114e-80	down	yes
MSTRG.17604		MSTRG.17604.1	NA	NA	NA	NA		58.8439	66.9083	57.0942	0.337924	0.821343	0.603405	103.733	6.69673	2.2364e-82	3.0454e-80	up	yes
MSTRG.3519	HORVU2Hr1G018260	HORVU2Hr1G018260.2;HORVU2Hr1G018260.1;HORVU2Hr1G018260.4	GO:0000166(nucleotide binding);GO:0004672(protein kinase activity);GO:0004674(protein serine/threonine kinase activity);GO:0005524(ATP binding);GO:0006468(protein phosphorylation);GO:0007165(signal transduction);GO:0016020(membrane);GO:0016021(integral component of membrane);GO:0016301(kinase activity);GO:0016310(phosphorylation);GO:0016740(transferase activity);GO:0016740(transferase activity)	NA	NA	NA	Non-specific serine/threonine protein kinase [Source:UniProtKB/TrEMBL;Acc:M0UEP2]	94.1512	109.475	112.176	3.98775	4.14782	3.64025	26.8179	4.74513	2.28419e-82	3.09054e-80	up	yes
MSTRG.8983	HORVU3Hr1G114970	HORVU3Hr1G114970.1	GO:0003677(DNA binding);GO:0005634(nucleus)	04075(Plant hormone signal transduction)	K14491	NA	Predicted protein [Source:UniProtKB/TrEMBL;Acc:F2D0U8]	29.2106	27.5396	26.4652	0.615662	0.65054	0.585718	44.9347	5.48976	3.07393e-82	4.13257e-80	up	yes
MSTRG.4560	HORVU2Hr1G063220	HORVU2Hr1G063220.2;HORVU2Hr1G063220.3;HORVU2Hr1G063220.1	GO:0004497(monooxygenase activity);GO:0005506(iron ion binding);GO:0016020(membrane);GO:0016021(integral component of membrane);GO:0016491(oxidoreductase activity);GO:0016705(oxidoreductase activity, acting on paired donors, with incorporation or reduction of molecular oxygen);GO:0020037(heme binding);GO:0046872(metal ion binding);GO:0055114(oxidation-reduction process);GO:0055114(oxidation-reduc…	NA	NA	NA		15.9695	18.1343	21.0673	0.0251302	0.104315	0.0641343	285.005	8.15484	5.50594e-82	7.35531e-80	up	yes
MSTRG.5430		MSTRG.5430.2;MSTRG.5430.1	NA	NA	NA	NA		0.28495	0.178639	0.215239	16.8042	15.9173	22.3638	0.0123232	-6.34248	7.18415e-82	9.53684e-80	down	yes
MSTRG.109	HORVU0Hr1G002870	HORVU0Hr1G002870.1;HORVU0Hr1G002870.3	NA	NA	NA	NA		0.146785	0.174877	0.317129	32.892	25.5225	33.1111	0.00697937	-7.16269	7.51208e-82	9.90984e-80	down	yes
MSTRG.10085	HORVU4Hr1G046610	HORVU4Hr1G046610.1	GO:0030001(metal ion transport);GO:0046872(metal ion binding)	NA	NA	NA		37.1166	48.7554	47.7431	0.255103	0.0905678	0.306993	204.723	7.67753	2.00748e-81	2.63179e-79	up	yes
MSTRG.16662	HORVU7Hr1G020760	HORVU7Hr1G020760.2;HORVU7Hr1G020760.1;HORVU7Hr1G020760.3	GO:0016020(membrane);GO:0016021(integral component of membrane);GO:0016021(integral component of membrane)	NA	NA	NA		175.963	169.591	142.823	3.41232	4.73404	4.61355	38.2743	5.2583	3.98086e-81	5.18666e-79	up	yes
MSTRG.6683	HORVU3Hr1G020520;HORVU3Hr1G020500	HORVU3Hr1G020520.2;MSTRG.6683.5;HORVU3Hr1G020520.5;HORVU3Hr1G020500.1;MSTRG.6683.3;MSTRG.6683.1;HORVU3Hr1G020520.3;HORVU3Hr1G020520.6;HORVU3Hr1G020520.1;HORVU3Hr1G020520.4	NA	04141(Protein processing in endoplasmic reticulum);04141(Protein processing in endoplasmic reticulum)	K13993	NA		32.7451	40.6552	34.7252	1078.55	1031.46	1119.43	0.0334812	-4.9005	5.17142e-81	6.69651e-79	down	yes
MSTRG.3075	HORVU1Hr1G093760	MSTRG.3075.1;HORVU1Hr1G093760.1;HORVU1Hr1G093760.10;HORVU1Hr1G093760.11;HORVU1Hr1G093760.5;MSTRG.3075.6;HORVU1Hr1G093760.8;HORVU1Hr1G093760.9	GO:0000166(nucleotide binding);GO:0005524(ATP binding);GO:0005524(ATP binding)	NA	NA	NA		21.2656	17.5681	20.2436	0.340778	0.281615	0.453149	54.928	5.77947	8.68214e-81	1.1174e-78	up	yes
MSTRG.5017	HORVU2Hr1G081370	MSTRG.5017.2;HORVU2Hr1G081370.4;HORVU2Hr1G081370.2;HORVU2Hr1G081370.3;HORVU2Hr1G081370.1	GO:0004668(protein-arginine deiminase activity);GO:0009446(putrescine biosynthetic process);GO:0047632(agmatine deiminase activity);GO:0047632(agmatine deiminase activity)	00330(Arginine and proline metabolism);00330(Arginine and proline metabolism)	K10536	EC:3.5.3.12		53.9995	66.5799	48.0225	1.55618	1.20988	1.19609	42.5531	5.41119	1.0395e-80	1.32975e-78	up	yes
MSTRG.3237	HORVU2Hr1G004720	MSTRG.3237.6;MSTRG.3237.3;HORVU2Hr1G004720.2;MSTRG.3237.4;HORVU2Hr1G004720.5	GO:0016740(transferase activity);GO:0016757(transferase activity, transferring glycosyl groups);GO:0016758(transferase activity, transferring hexosyl groups);GO:0016758(transferase activity, transferring hexosyl groups)	NA	NA	NA	Glycosyltransferase [Source:UniProtKB/TrEMBL;Acc:A0A287GYA5]	20.8674	22.7867	25.787	0.193672	0.253707	0.391126	82.8153	6.37183	1.28529e-80	1.63426e-78	up	yes
MSTRG.7749	HORVU3Hr1G066810	HORVU3Hr1G066810.2;HORVU3Hr1G066810.6;HORVU3Hr1G066810.1;MSTRG.7749.8;HORVU3Hr1G066810.3;HORVU3Hr1G066810.10;HORVU3Hr1G066810.11;HORVU3Hr1G066810.4;HORVU3Hr1G066810.7;HORVU3Hr1G066810.13;HORVU3Hr1G066810.8	GO:0009691(cytokinin biosynthetic process);GO:0016787(hydrolase activity);GO:0016787(hydrolase activity)	NA	NA	NA	Cytokinin riboside 5'-monophosphate phosphoribohydrolase [Source:UniProtKB/TrEMBL;Acc:A0A287LFR3]	27.2065	29.8091	30.0604	0.680778	0.880753	0.884867	35.5935	5.15354	1.46297e-80	1.84904e-78	up	yes
MSTRG.5145	HORVU2Hr1G085570	HORVU2Hr1G085570.5;HORVU2Hr1G085570.3;HORVU2Hr1G085570.2	GO:0016020(membrane);GO:0016021(integral component of membrane);GO:0055114(oxidation-reduction process);GO:0055114(oxidation-reduction process)	NA	NA	NA	Predicted protein [Source:UniProtKB/TrEMBL;Acc:F2D2Q2]	12.9574	19.0012	17.7654	0.191884	0.175994	0.24044	81.7401	6.35297	1.56786e-80	1.96982e-78	up	yes
MSTRG.10438	HORVU4Hr1G059260	HORVU4Hr1G059260.2;HORVU4Hr1G059260.1	GO:0000166(nucleotide binding);GO:0005524(ATP binding);GO:0005524(ATP binding)	03040(Spliceosome);04141(Protein processing in endoplasmic reticulum);04144(Endocytosis);04144(Endocytosis)	K03283	NA		46.7932	34.952	59.9502	2499.05	2653.48	2613.71	0.0182451	-5.77635	2.26995e-80	2.83501e-78	down	yes
MSTRG.3365	HORVU2Hr1G011070	HORVU2Hr1G011070.5;HORVU2Hr1G011070.4	NA	NA	NA	NA		313.607	278.401	208.163	6.82594	7.22837	7.17649	37.6892	5.23608	2.79796e-80	3.47391e-78	up	yes
MSTRG.2968	HORVU1Hr1G089310	HORVU1Hr1G089310.1	GO:0016020(membrane);GO:0016021(integral component of membrane)	NA	NA	NA	Predicted protein [Source:UniProtKB/TrEMBL;Acc:F2CQB5]	124.009	145.954	111.459	0.338339	0.665168	1.04842	185.884	7.53826	4.47257e-80	5.52062e-78	up	yes
MSTRG.1601	HORVU1Hr1G037460	HORVU1Hr1G037460.1;HORVU1Hr1G037460.18;HORVU1Hr1G037460.20;HORVU1Hr1G037460.12;HORVU1Hr1G037460.11;HORVU1Hr1G037460.6;HORVU1Hr1G037460.3;HORVU1Hr1G037460.4;HORVU1Hr1G037460.5;HORVU1Hr1G037460.2;HORVU1Hr1G037460.19;HORVU1Hr1G037460.7;HORVU1Hr1G037460.13;MSTRG.1601.11;HORVU1Hr1G037460.10	NA	NA	NA	NA		0.156856	0.176254	0.140068	9.99542	9.17706	7.13238	0.0179882	-5.7968	5.06982e-80	6.22144e-78	down	yes
MSTRG.3259	HORVU2Hr1G005170	HORVU2Hr1G005170.1;HORVU2Hr1G005170.5;HORVU2Hr1G005170.3;HORVU2Hr1G005170.2	NA	04141(Protein processing in endoplasmic reticulum);04626(Plant-pathogen interaction);04626(Plant-pathogen interaction)	K04079	NA		63.1953	50.4684	66.446	1989	1927.02	2060.04	0.0301385	-5.05225	1.33559e-79	1.6295e-77	down	yes
MSTRG.18462	HORVU7Hr1G099380	HORVU7Hr1G099380.15;HORVU7Hr1G099380.18;HORVU7Hr1G099380.17;HORVU7Hr1G099380.7;HORVU7Hr1G099380.2;HORVU7Hr1G099380.1;HORVU7Hr1G099380.8;HORVU7Hr1G099380.3;MSTRG.18462.5;HORVU7Hr1G099380.14;HORVU7Hr1G099380.5;HORVU7Hr1G099380.4;HORVU7Hr1G099380.10;HORVU7Hr1G099380.13;HORVU7Hr1G099380.12;HORVU7Hr1G099380.11;HORVU7Hr1G099380.16	NA	NA	NA	NA		2.00438	2.00785	2.06753	56.1506	50.718	55.1679	0.0375209	-4.73616	2.23123e-79	2.70659e-77	down	yes
MSTRG.17979		MSTRG.17979.1	NA	NA	NA	NA		0.012851	0.059023	0.086091	14.2424	15.6483	14.6903	0.00354333	-8.14068	3.86928e-79	4.66679e-77	down	yes
MSTRG.3938	HORVU2Hr1G034370	HORVU2Hr1G034370.1;HORVU2Hr1G034370.4;HORVU2Hr1G034370.2;HORVU2Hr1G034370.3	GO:0000166(nucleotide binding);GO:0002215(defense response to nematode);GO:0004672(protein kinase activity);GO:0004674(protein serine/threonine kinase activity);GO:0005515(protein binding);GO:0005524(ATP binding);GO:0005739(mitochondrion);GO:0005886(plasma membrane);GO:0006468(protein phosphorylation);GO:0009825(multidimensional cell growth);GO:0009845(seed germination);GO:0016020(membrane);GO:00…	04075(Plant hormone signal transduction);04075(Plant hormone signal transduction)	K13415	EC:2.7.10.1;EC:2.7.11.1		19.942	22.124	22.8214	0.329558	0.478623	0.540558	48.1098	5.58826	5.62367e-79	6.74425e-77	up	yes
MSTRG.6828	HORVU3Hr1G026550	HORVU3Hr1G026550.1;HORVU3Hr1G026550.2;HORVU3Hr1G026550.4;HORVU3Hr1G026550.3	GO:0016020(membrane);GO:0016021(integral component of membrane);GO:0016021(integral component of membrane)	NA	NA	NA		168.092	165.25	141.14	4.24701	5.87328	5.0329	31.3124	4.96866	7.85587e-79	9.36801e-77	up	yes
MSTRG.1624	HORVU1Hr1G038130	HORVU1Hr1G038130.2;HORVU1Hr1G038130.5;HORVU1Hr1G038130.1;HORVU1Hr1G038130.7;HORVU1Hr1G038130.6;HORVU1Hr1G038130.3	GO:0008270(zinc ion binding);GO:0046872(metal ion binding);GO:1902456(regulation of stomatal opening);GO:1902456(regulation of stomatal opening)	04120(Ubiquitin mediated proteolysis);04120(Ubiquitin mediated proteolysis)	K10144	EC:2.3.2.27		106.892	98.6025	98.8026	2.88794	2.0901	3.12543	37.5515	5.2308	1.07626e-78	1.27621e-76	up	yes
MSTRG.6388	HORVU3Hr1G005350	MSTRG.6388.3;MSTRG.6388.1;HORVU3Hr1G005350.3;MSTRG.6388.4;HORVU3Hr1G005350.4	GO:0004553(hydrolase activity, hydrolyzing O-glycosyl compounds);GO:0005975(carbohydrate metabolic process);GO:0008152(metabolic process);GO:0016787(hydrolase activity);GO:0016798(hydrolase activity, acting on glycosyl bonds);GO:0016798(hydrolase activity, acting on glycosyl bonds)	00052(Galactose metabolism);00500(Starch and sucrose metabolism);00500(Starch and sucrose metabolism)	K01193	EC:3.2.1.26		4.4707	5.98872	9.03665	470.706	501.483	532.661	0.0129555	-6.27029	2.12992e-78	2.51152e-76	down	yes
MSTRG.2343	HORVU1Hr1G065030	HORVU1Hr1G065030.3;HORVU1Hr1G065030.5;MSTRG.2343.1;HORVU1Hr1G065030.1;HORVU1Hr1G065030.2;HORVU1Hr1G065030.4	GO:0005515(protein binding);GO:0005515(protein binding)	04120(Ubiquitin mediated proteolysis);04120(Ubiquitin mediated proteolysis)	K03875	NA	Predicted protein [Source:UniProtKB/TrEMBL;Acc:F2CSV2]	132.453	100.754	140.737	2.5984	3.64652	2.89541	40.9114	5.35443	2.42346e-78	2.84177e-76	up	yes
MSTRG.1196	HORVU1Hr1G018530	HORVU1Hr1G018530.1	GO:0003676(nucleic acid binding);GO:0004523(RNA-DNA hybrid ribonuclease activity);GO:0090502(RNA phosphodiester bond hydrolysis, endonucleolytic)	NA	NA	NA		82.9017	65.9295	115.646	1.37161	1.73201	1.29993	60.0601	5.90833	4.44225e-78	5.18025e-76	up	yes
MSTRG.11299	HORVU4Hr1G090440;HORVU4Hr1G090460	MSTRG.11299.2;HORVU4Hr1G090440.2;MSTRG.11299.12;HORVU4Hr1G090460.5;HORVU4Hr1G090460.8;HORVU4Hr1G090440.3;HORVU4Hr1G090460.7;HORVU4Hr1G090460.9;MSTRG.11299.11;HORVU4Hr1G090460.2;HORVU4Hr1G090460.6;HORVU4Hr1G090460.3;HORVU4Hr1G090460.4;HORVU4Hr1G090460.1;HORVU4Hr1G090440.4;HORVU4Hr1G090440.1	GO:0000166(nucleotide binding);GO:0005524(ATP binding);GO:0005737(cytoplasm);GO:0009408(response to heat);GO:0009507(chloroplast);GO:0009570(chloroplast stroma);GO:0009658(chloroplast organization);GO:0019538(protein metabolic process);GO:0042026(protein refolding);GO:0016020(membrane);GO:0016021(integral component of membrane);GO:0030001(metal ion transport);GO:0046873(metal ion transmembrane tr…	04016(MAPK signaling pathway - plant);04075(Plant hormone signal transduction);04075(Plant hormone signal transduction)	K14513	NA		4.12747	3.01744	3.18529	124.831	114.222	127.266	0.0282001	-5.14816	6.38547e-78	7.40539e-76	down	yes
MSTRG.10636	HORVU4Hr1G066240	HORVU4Hr1G066240.1	GO:0005344(oxygen carrier activity);GO:0015671(oxygen transport);GO:0019825(oxygen binding);GO:0020037(heme binding);GO:0046872(metal ion binding)	NA	NA	NA	Predicted protein [Source:UniProtKB/TrEMBL;Acc:F2E3V5]	541.865	539.313	583.479	1.84844	2.83198	4.91038	173.568	7.43936	8.3416e-78	9.62111e-76	up	yes
MSTRG.18337	HORVU7Hr1G093630	HORVU7Hr1G093630.1	GO:0004497(monooxygenase activity);GO:0005506(iron ion binding);GO:0016491(oxidoreductase activity);GO:0016705(oxidoreductase activity, acting on paired donors, with incorporation or reduction of molecular oxygen);GO:0020037(heme binding);GO:0046872(metal ion binding);GO:0055114(oxidation-reduction process)	00360(Phenylalanine metabolism);00130(Ubiquinone and other terpenoid-quinone biosynthesis);00940(Phenylpropanoid biosynthesis);00945(Stilbenoid, diarylheptanoid and gingerol biosynthesis);00941(Flavonoid biosynthesis)	K00487	EC:1.14.13.11		103.885	119.842	86.5586	2.57604	1.87422	2.70445	43.368	5.43856	9.29418e-78	1.06615e-75	up	yes
MSTRG.8130	HORVU3Hr1G078880	MSTRG.8130.3;HORVU3Hr1G078880.2;HORVU3Hr1G078880.3;HORVU3Hr1G078880.1;HORVU3Hr1G078880.6	GO:0005634(nucleus);GO:0005634(nucleus)	NA	NA	NA		0	0	0	10.1761	8.29695	10.3321	-inf	-inf	1.14814e-77	1.30993e-75	down	yes
MSTRG.13291	HORVU5Hr1G084980	HORVU5Hr1G084980.5;HORVU5Hr1G084980.1	GO:0016747(transferase activity, transferring acyl groups other than amino-acyl groups);GO:0050734(hydroxycinnamoyltransferase activity);GO:0050734(hydroxycinnamoyltransferase activity)	00940(Phenylpropanoid biosynthesis);00945(Stilbenoid, diarylheptanoid and gingerol biosynthesis);00941(Flavonoid biosynthesis);00941(Flavonoid biosynthesis)	K13065	EC:2.3.1.133		10.6889	12.296	7.45346	0.0512345	0.0746428	0.0378375	185.923	7.53856	1.24949e-77	1.4179e-75	up	yes
MSTRG.3534	HORVU2Hr1G018670	HORVU2Hr1G018670.1	NA	NA	NA	NA		1.34885	2.63648	2.10801	121.884	110.383	104.797	0.0180777	-5.78965	1.8152e-77	2.04884e-75	down	yes
MSTRG.1005		MSTRG.1005.1	NA	NA	NA	NA		3.32393	4.60987	2.7817	214.341	166.836	238.794	0.0172839	-5.85443	2.24654e-77	2.52222e-75	down	yes
MSTRG.14411	HORVU6Hr1G006100	HORVU6Hr1G006100.1	GO:0016020(membrane);GO:0016021(integral component of membrane)	NA	NA	NA		0.37152	0.488361	0.453242	43.7808	37.3973	53.2813	0.00976594	-6.67802	5.12509e-77	5.72356e-75	down	yes
MSTRG.8304	HORVU3Hr1G084170	MSTRG.8304.1;MSTRG.8304.2;HORVU3Hr1G084170.2;HORVU3Hr1G084170.4;HORVU3Hr1G084170.1	GO:0004553(hydrolase activity, hydrolyzing O-glycosyl compounds);GO:0005975(carbohydrate metabolic process);GO:0016787(hydrolase activity);GO:0016787(hydrolase activity)	00500(Starch and sucrose metabolism);00500(Starch and sucrose metabolism)	K19891	EC:3.2.1.39		144.004	125.958	119.191	0.925567	0.836183	1.71315	111.99	6.80722	9.07184e-77	1.00779e-74	up	yes
MSTRG.4949	HORVU2Hr1G078840	HORVU2Hr1G078840.8;HORVU2Hr1G078840.6;HORVU2Hr1G078840.1;HORVU2Hr1G078840.12;HORVU2Hr1G078840.9;HORVU2Hr1G078840.3;HORVU2Hr1G078840.13;HORVU2Hr1G078840.17;HORVU2Hr1G078840.4;HORVU2Hr1G078840.23;HORVU2Hr1G078840.22;HORVU2Hr1G078840.14;MSTRG.4949.2;HORVU2Hr1G078840.20;HORVU2Hr1G078840.11	GO:0005515(protein binding);GO:0006839(mitochondrial transport);GO:0009507(chloroplast);GO:0009536(plastid);GO:0009540(zeaxanthin epoxidase [overall] activity);GO:0009688(abscisic acid biosynthetic process);GO:0016020(membrane);GO:0016021(integral component of membrane);GO:0016491(oxidoreductase activity);GO:0022857(transmembrane transporter activity);GO:0031966(mitochondrial membrane);GO:0055085…	00906(Carotenoid biosynthesis);00906(Carotenoid biosynthesis)	K09838	EC:1.14.15.21	Zeaxanthin epoxidase, chloroplastic [Source:UniProtKB/TrEMBL;Acc:A0A287IK63]	52.0089	45.6534	45.8052	1.85836	2.08027	2.01938	24.0798	4.58975	1.3622e-76	1.50533e-74	up	yes
MSTRG.14281	HORVU5Hr1G125500	HORVU5Hr1G125500.1	GO:0016020(membrane);GO:0016021(integral component of membrane)	NA	NA	NA		9.53225	9.54223	13.4437	330.113	380.33	356.312	0.0304832	-5.03584	1.88772e-76	2.07521e-74	down	yes
MSTRG.6074	HORVU2Hr1G117810	MSTRG.6074.3;MSTRG.6074.5;MSTRG.6074.4;MSTRG.6074.2;MSTRG.6074.1;MSTRG.6074.6;HORVU2Hr1G117810.40;HORVU2Hr1G117810.23;HORVU2Hr1G117810.21;HORVU2Hr1G117810.1;HORVU2Hr1G117810.18;HORVU2Hr1G117810.14;HORVU2Hr1G117810.22;HORVU2Hr1G117810.43;HORVU2Hr1G117810.3;HORVU2Hr1G117810.26;HORVU2Hr1G117810.33;HORVU2Hr1G117810.5;HORVU2Hr1G117810.34;HORVU2Hr1G117810.12;HORVU2Hr1G117810.19;HORVU2Hr1G117810.39;HORV…	GO:0005085(guanyl-nucleotide exchange factor activity);GO:0016491(oxidoreductase activity);GO:0046872(metal ion binding);GO:0055114(oxidation-reduction process);GO:0055114(oxidation-reduction process)	00941(Flavonoid biosynthesis);00904(Diterpenoid biosynthesis);00904(Diterpenoid biosynthesis)	K04124;K05278	EC:1.14.11.15;EC:1.14.20.6		69.7602	56.7754	48.1691	1.12813	0.861491	0.59971	67.4709	6.07619	1.91393e-76	2.09313e-74	up	yes
MSTRG.11340		MSTRG.11340.1	NA	NA	NA	NA		352.914	280.332	314.721	4.86496	8.01714	7.66489	46.1366	5.52784	2.05665e-76	2.23761e-74	up	yes
MSTRG.4183	HORVU2Hr1G044520	HORVU2Hr1G044520.4;HORVU2Hr1G044520.2;HORVU2Hr1G044520.12;HORVU2Hr1G044520.14;HORVU2Hr1G044520.1;HORVU2Hr1G044520.23;HORVU2Hr1G044520.10;HORVU2Hr1G044520.24;HORVU2Hr1G044520.7;HORVU2Hr1G044520.13;HORVU2Hr1G044520.27;HORVU2Hr1G044520.28;HORVU2Hr1G044520.9;HORVU2Hr1G044520.25;HORVU2Hr1G044520.5	GO:0000166(nucleotide binding);GO:0004672(protein kinase activity);GO:0004674(protein serine/threonine kinase activity);GO:0004713(protein tyrosine kinase activity);GO:0005524(ATP binding);GO:0006468(protein phosphorylation);GO:0016020(membrane);GO:0016021(integral component of membrane);GO:0018108(peptidyl-tyrosine phosphorylation);GO:0018108(peptidyl-tyrosine phosphorylation)	NA	NA	NA		12.7062	10.5389	9.78121	0.0566197	0.0137728	0.0562379	260.809	8.02685	2.11127e-76	2.28526e-74	up	yes
MSTRG.13970		MSTRG.13970.1	NA	NA	NA	NA		0	0.048912	0	22.8727	20.279	26.4266	0.000702977	-10.4742	2.34252e-76	2.52263e-74	down	yes
MSTRG.6076	HORVU2Hr1G117810	MSTRG.6076.3;MSTRG.6076.2;MSTRG.6076.1	NA	NA	NA	NA		74.9293	116.819	94.9694	2.72387	2.92572	2.63359	34.6145	5.1133	2.84197e-76	3.04495e-74	up	yes
MSTRG.2638	HORVU1Hr1G076190	HORVU1Hr1G076190.4;HORVU1Hr1G076190.5;HORVU1Hr1G076190.6;HORVU1Hr1G076190.2;HORVU1Hr1G076190.3;HORVU1Hr1G076190.8;HORVU1Hr1G076190.1	GO:0000166(nucleotide binding);GO:0005524(ATP binding);GO:0019538(protein metabolic process);GO:0019538(protein metabolic process)	NA	NA	NA	Predicted protein [Source:UniProtKB/TrEMBL;Acc:F2E1V5]	10.615	6.90239	9.08954	412.67	337.049	389.461	0.0233562	-5.42005	3.29937e-76	3.51716e-74	down	yes
MSTRG.13252	HORVU5Hr1G083210	MSTRG.13252.3;MSTRG.13252.4;HORVU5Hr1G083210.1;HORVU5Hr1G083210.2;HORVU5Hr1G083210.6;MSTRG.13252.1;MSTRG.13252.5;HORVU5Hr1G083210.7	GO:0016020(membrane);GO:0016021(integral component of membrane);GO:0016021(integral component of membrane)	NA	NA	NA		67.7768	53.1557	84.0259	1.27586	1.3691	1.70865	47.0779	5.55698	5.13009e-76	5.44125e-74	up	yes
MSTRG.1934	HORVU1Hr1G051040	MSTRG.1934.1;HORVU1Hr1G051040.1	NA	NA	NA	NA		14.555	13.2054	11.9989	0	0	0	inf	inf	7.28795e-76	7.69134e-74	up	yes
MSTRG.1933	HORVU1Hr1G051020	HORVU1Hr1G051020.1;HORVU1Hr1G051020.2	NA	NA	NA	NA		13.6624	12.5156	11.4508	0	0	0	inf	inf	1.68275e-75	1.76705e-73	up	yes
MSTRG.9342	HORVU4Hr1G009300	HORVU4Hr1G009300.1	GO:0016747(transferase activity, transferring acyl groups other than amino-acyl groups)	00944(Flavone and flavonol biosynthesis);00943(Isoflavonoid biosynthesis)	K13264	EC:2.3.1.115		2.81676	1.8955	2.46239	75.2301	77.7485	83.3298	0.0303614	-5.04162	2.78851e-75	2.91372e-73	down	yes
MSTRG.18104	HORVU7Hr1G085130	HORVU7Hr1G085130.1	GO:0003677(DNA binding);GO:0003713(transcription coactivator activity);GO:0005730(nucleolus);GO:0009408(response to heat);GO:0009414(response to water deprivation);GO:0009737(response to abscisic acid);GO:0043565(sequence-specific DNA binding);GO:1903508(positive regulation of nucleic acid-templated transcription)	NA	NA	NA	Predicted protein [Source:UniProtKB/TrEMBL;Acc:F2DBC0]	2.7705	1.1995	1.86413	217.547	185.835	230.129	0.0092092	-6.76271	4.91376e-75	5.1091e-73	down	yes
MSTRG.10470	HORVU4Hr1G060370	HORVU4Hr1G060370.5;HORVU4Hr1G060370.1;HORVU4Hr1G060370.2;HORVU4Hr1G060370.4;HORVU4Hr1G060370.6	GO:0003824(catalytic activity);GO:0004721(phosphoprotein phosphatase activity);GO:0004722(protein serine/threonine phosphatase activity);GO:0006470(protein dephosphorylation);GO:0016787(hydrolase activity);GO:0043169(cation binding);GO:0046872(metal ion binding);GO:0046872(metal ion binding)	04016(MAPK signaling pathway - plant);04075(Plant hormone signal transduction);04075(Plant hormone signal transduction)	K14497	EC:3.1.3.16		0.468808	1.04551	0.579298	68.7867	56.0091	64.5951	0.0110544	-6.49923	5.55556e-75	5.7481e-73	down	yes
MSTRG.10848	HORVU4Hr1G074140	MSTRG.10848.14;MSTRG.10848.4;HORVU4Hr1G074140.7;HORVU4Hr1G074140.6;MSTRG.10848.3;MSTRG.10848.5;HORVU4Hr1G074140.1;MSTRG.10848.15;MSTRG.10848.6;MSTRG.10848.7;HORVU4Hr1G074140.5;HORVU4Hr1G074140.2;HORVU4Hr1G074140.3;HORVU4Hr1G074140.9;HORVU4Hr1G074140.11;HORVU4Hr1G074140.8	GO:0000266(mitochondrial fission);GO:0005515(protein binding);GO:0005739(mitochondrion);GO:0005741(mitochondrial outer membrane);GO:0016020(membrane);GO:0016021(integral component of membrane);GO:0016559(peroxisome fission);GO:0016559(peroxisome fission)	NA	NA	NA		229.164	213.847	180.528	8.43815	8.76445	8.53309	24.2286	4.59864	1.02097e-74	1.0512e-72	up	yes
MSTRG.10279	HORVU4Hr1G054210	MSTRG.10279.4;HORVU4Hr1G054210.3;HORVU4Hr1G054210.5;HORVU4Hr1G054210.1;HORVU4Hr1G054210.6;HORVU4Hr1G054210.4	GO:0003824(catalytic activity);GO:0003824(catalytic activity)	NA	NA	NA		160.045	189.125	140.052	5.19641	6.48178	4.86753	29.5679	4.88596	1.04235e-74	1.068e-72	up	yes
MSTRG.14284		MSTRG.14284.1	NA	NA	NA	NA		6.32543	11.4957	8.95189	380.715	440.915	396.649	0.0219761	-5.50792	1.31535e-74	1.34121e-72	down	yes
MSTRG.13097	HORVU5Hr1G077790	HORVU5Hr1G077790.12;HORVU5Hr1G077790.17;MSTRG.13097.17;HORVU5Hr1G077790.4;HORVU5Hr1G077790.11;HORVU5Hr1G077790.9;HORVU5Hr1G077790.1;HORVU5Hr1G077790.8;HORVU5Hr1G077790.2;HORVU5Hr1G077790.3;HORVU5Hr1G077790.13;HORVU5Hr1G077790.18;HORVU5Hr1G077790.10;HORVU5Hr1G077790.14	GO:0004553(hydrolase activity, hydrolyzing O-glycosyl compounds);GO:0005975(carbohydrate metabolic process);GO:0005975(carbohydrate metabolic process)	00500(Starch and sucrose metabolism);00460(Cyanoamino acid metabolism);00940(Phenylpropanoid biosynthesis);00940(Phenylpropanoid biosynthesis)	K01188	EC:3.2.1.21		41.9448	51.7574	37.3947	0.112442	0.318743	0.330653	172.08	7.42694	2.57852e-74	2.61658e-72	up	yes
MSTRG.6685	HORVU3Hr1G020520	MSTRG.6685.1	NA	NA	NA	NA		9.37461	7.58518	8.40285	271.099	296.557	301.216	0.0291903	-5.09837	3.11031e-74	3.14111e-72	down	yes
MSTRG.14285	HORVU5Hr1G125450	HORVU5Hr1G125450.1	GO:0016020(membrane);GO:0016021(integral component of membrane)	NA	NA	NA		8.14851	11.2138	11.4871	310.868	347.788	275.255	0.0330325	-4.91997	5.12928e-74	5.15542e-72	down	yes
MSTRG.2651	HORVU1Hr1G076460	HORVU1Hr1G076460.1;HORVU1Hr1G076460.2;MSTRG.2651.1	GO:0005344(oxygen carrier activity);GO:0015671(oxygen transport);GO:0019825(oxygen binding);GO:0020037(heme binding);GO:0046872(metal ion binding);GO:0046872(metal ion binding)	NA	NA	NA		22.9743	32.1718	37.9095	0	0.0491682	0.0916047	661.033	9.36858	1.00784e-73	1.00817e-71	up	yes
MSTRG.6426	HORVU3Hr1G007280	HORVU3Hr1G007280.2;HORVU3Hr1G007280.1;MSTRG.6426.3;HORVU3Hr1G007280.3	GO:0005506(iron ion binding);GO:0008610(lipid biosynthetic process);GO:0016020(membrane);GO:0016021(integral component of membrane);GO:0016491(oxidoreductase activity);GO:0055114(oxidation-reduction process);GO:0055114(oxidation-reduction process)	00100(Steroid biosynthesis);00100(Steroid biosynthesis)	K00227	EC:1.14.19.20		360.888	305.956	301.905	11.0084	13.2929	13.1419	25.8726	4.69335	1.3433e-73	1.33741e-71	up	yes
MSTRG.2859	HORVU1Hr1G083420	HORVU1Hr1G083420.1;HORVU1Hr1G083420.7;HORVU1Hr1G083420.15;HORVU1Hr1G083420.9;HORVU1Hr1G083420.13;HORVU1Hr1G083420.5;HORVU1Hr1G083420.2;HORVU1Hr1G083420.8;HORVU1Hr1G083420.3;HORVU1Hr1G083420.17;HORVU1Hr1G083420.12;HORVU1Hr1G083420.6;HORVU1Hr1G083420.4;HORVU1Hr1G083420.10;HORVU1Hr1G083420.11;HORVU1Hr1G083420.16;HORVU1Hr1G083420.19	GO:0003677(DNA binding);GO:0003700(DNA-binding transcription factor activity);GO:0005634(nucleus);GO:0006355(regulation of transcription, DNA-templated);GO:0042802(identical protein binding);GO:0043565(sequence-specific DNA binding);GO:0043565(sequence-specific DNA binding)	NA	NA	NA	Heat shock factor A2c [Source:UniProtKB/TrEMBL;Acc:F2D3K2]	1.17542	1.47842	1.34332	39.4296	34.3294	45.8841	0.033409	-4.90362	1.69165e-73	1.67632e-71	down	yes
MSTRG.16699		MSTRG.16699.1	NA	NA	NA	NA		21.8364	19.0074	24.0633	0.500667	0.527728	0.480046	43.0293	5.42725	4.20336e-73	4.14581e-71	up	yes
MSTRG.14136	HORVU5Hr1G119550	HORVU5Hr1G119550.1	GO:0005515(protein binding)	04016(MAPK signaling pathway - plant)	K13420	EC:2.7.11.1		672.903	794.038	575.288	18.1639	20.8636	12.7872	39.4141	5.30064	6.35419e-73	6.23804e-71	up	yes
MSTRG.18531		MSTRG.18531.1	NA	NA	NA	NA		278.004	255.42	211.13	3.91714	6.61162	3.77504	52.0529	5.70191	9.11304e-73	8.90505e-71	up	yes
MSTRG.10336	HORVU4Hr1G056070	HORVU4Hr1G056070.1;HORVU4Hr1G056070.6;HORVU4Hr1G056070.13;HORVU4Hr1G056070.4;HORVU4Hr1G056070.12;HORVU4Hr1G056070.3;HORVU4Hr1G056070.8;HORVU4Hr1G056070.14;HORVU4Hr1G056070.15;HORVU4Hr1G056070.11;HORVU4Hr1G056070.10;HORVU4Hr1G056070.2;HORVU4Hr1G056070.16;HORVU4Hr1G056070.9	GO:0005788(endoplasmic reticulum lumen);GO:0009408(response to heat);GO:0009506(plasmodesma);GO:0009860(pollen tube growth);GO:0016491(oxidoreductase activity);GO:0055114(oxidation-reduction process);GO:0055114(oxidation-reduction process)	04141(Protein processing in endoplasmic reticulum);04141(Protein processing in endoplasmic reticulum)	NA	NA		1.1035	1.02478	1.74503	52.5239	59.5363	53.2986	0.0234237	-5.41589	9.4983e-73	9.23874e-71	down	yes
MSTRG.10942	HORVU4Hr1G078010	HORVU4Hr1G078010.1	GO:0004190(aspartic-type endopeptidase activity);GO:0005618(cell wall);GO:0006508(proteolysis);GO:0008233(peptidase activity);GO:0009505(plant-type cell wall);GO:0009627(systemic acquired resistance);GO:0016787(hydrolase activity);GO:0043067(regulation of programmed cell death);GO:0048046(apoplast)	NA	NA	NA		0.080775	0.06104	0.047417	17.4528	12.8088	23.0378	0.00355036	-8.13782	1.14027e-72	1.10402e-70	down	yes
MSTRG.15413	HORVU6Hr1G058450	HORVU6Hr1G058450.12;HORVU6Hr1G058450.5;HORVU6Hr1G058450.13;HORVU6Hr1G058450.4;HORVU6Hr1G058450.14;HORVU6Hr1G058450.2;HORVU6Hr1G058450.18;HORVU6Hr1G058450.8;HORVU6Hr1G058450.1;HORVU6Hr1G058450.9;HORVU6Hr1G058450.33;HORVU6Hr1G058450.30;HORVU6Hr1G058450.6;HORVU6Hr1G058450.28;HORVU6Hr1G058450.26;HORVU6Hr1G058450.15;HORVU6Hr1G058450.10;HORVU6Hr1G058450.35;HORVU6Hr1G058450.24;HORVU6Hr1G058450.31;HORVU6…	GO:0003676(nucleic acid binding);GO:0003723(RNA binding);GO:0003723(RNA binding)	NA	NA	NA		1.95956	2.2362	2.90753	68.5085	63.9233	72.1057	0.0347286	-4.84773	1.71328e-72	1.65125e-70	down	yes
MSTRG.11570	HORVU5Hr1G014120	HORVU5Hr1G014120.1	NA	NA	NA	NA		4.23789	8.82852	6.5553	332.35	339.933	376.223	0.018714	-5.73974	1.96319e-72	1.8835e-70	down	yes
MSTRG.1160		MSTRG.1160.1	NA	NA	NA	NA		0.985214	0.750458	0.739197	34.1754	32.2718	32.8468	0.0249247	-5.32628	2.22745e-72	2.12737e-70	down	yes
MSTRG.6112		MSTRG.6112.1	NA	NA	NA	NA		0.020912	0.062575	0.111683	18.1049	16.421	13.4797	0.00406557	-7.94233	2.49171e-72	2.36904e-70	down	yes
MSTRG.2575	HORVU1Hr1G073540	HORVU1Hr1G073540.11;HORVU1Hr1G073540.9;HORVU1Hr1G073540.15;HORVU1Hr1G073540.25;HORVU1Hr1G073540.14;HORVU1Hr1G073540.13;HORVU1Hr1G073540.1;HORVU1Hr1G073540.24;HORVU1Hr1G073540.7;HORVU1Hr1G073540.34;HORVU1Hr1G073540.51;HORVU1Hr1G073540.50;HORVU1Hr1G073540.18;HORVU1Hr1G073540.27;HORVU1Hr1G073540.6;HORVU1Hr1G073540.8;HORVU1Hr1G073540.37;HORVU1Hr1G073540.28;HORVU1Hr1G073540.46;HORVU1Hr1G073540.4;HORVU…	GO:0003824(catalytic activity);GO:0006281(DNA repair);GO:0006284(base-excision repair);GO:0051539(4 iron, 4 sulfur cluster binding);GO:0051539(4 iron, 4 sulfur cluster binding)	NA	NA	NA		1.07346	1.03826	0.975682	26.554	23.7255	21.2873	0.04314	-4.53483	2.96253e-72	2.80405e-70	down	yes
MSTRG.7405	HORVU3Hr1G052880	HORVU3Hr1G052880.4;HORVU3Hr1G052880.3	GO:0000166(nucleotide binding);GO:0005524(ATP binding);GO:0005524(ATP binding)	NA	NA	NA		11.9709	11.3658	14.6464	0.0456842	0.118234	0.131092	128.752	7.00846	3.37175e-72	3.17713e-70	up	yes
MSTRG.18718	HORVU7Hr1G113400	MSTRG.18718.1	NA	NA	NA	NA		15.6999	21.1283	25.5692	832.233	853.048	1120.4	0.0222397	-5.49072	4.25241e-72	3.98914e-70	down	yes
MSTRG.5700	HORVU2Hr1G104150	HORVU2Hr1G104150.1	NA	NA	NA	NA		237.544	376.235	119.821	0	0	0.18514	3962.41	11.9522	5.55053e-72	5.18385e-70	up	yes
MSTRG.16191		MSTRG.16191.4;MSTRG.16191.3;MSTRG.16191.1;MSTRG.16191.2	NA	NA	NA	NA		8.64258	12.2417	10.0838	267.559	263.587	298.513	0.0373263	-4.74366	7.75794e-72	7.21351e-70	down	yes
MSTRG.15570	HORVU6Hr1G064740	HORVU6Hr1G064740.1;HORVU6Hr1G064740.2	GO:0016020(membrane);GO:0016021(integral component of membrane);GO:0016021(integral component of membrane)	NA	NA	NA	Predicted protein [Source:UniProtKB/TrEMBL;Acc:F2DFG3]	75.0502	73.5618	70.1933	2.55623	2.04984	3.02818	28.661	4.84102	1.07909e-71	9.98966e-70	up	yes
MSTRG.6829	HORVU3Hr1G026560	HORVU3Hr1G026560.4;HORVU3Hr1G026560.3;HORVU3Hr1G026560.1;HORVU3Hr1G026560.5;HORVU3Hr1G026560.6;HORVU3Hr1G026560.2	GO:0016020(membrane);GO:0016021(integral component of membrane);GO:0016021(integral component of membrane)	NA	NA	NA		148.117	151.703	122.307	6.53462	6.17122	6.55265	21.919	4.45411	1.27212e-71	1.17252e-69	up	yes
MSTRG.9553	HORVU4Hr1G016770	HORVU4Hr1G016770.8;HORVU4Hr1G016770.7;HORVU4Hr1G016770.11;HORVU4Hr1G016770.3;HORVU4Hr1G016770.13;HORVU4Hr1G016770.6;HORVU4Hr1G016770.9;HORVU4Hr1G016770.15;HORVU4Hr1G016770.14;HORVU4Hr1G016770.1;HORVU4Hr1G016770.5;HORVU4Hr1G016770.12;HORVU4Hr1G016770.4;HORVU4Hr1G016770.2	GO:0004022(alcohol dehydrogenase (NAD) activity);GO:0005737(cytoplasm);GO:0008270(zinc ion binding);GO:0016491(oxidoreductase activity);GO:0046872(metal ion binding);GO:0055114(oxidation-reduction process);GO:0055114(oxidation-reduction process)	00010(Glycolysis / Gluconeogenesis);00071(Fatty acid degradation);00592(alpha-Linolenic acid metabolism);00350(Tyrosine metabolism);00350(Tyrosine metabolism)	K18857	EC:1.1.1.1		274.07	176.618	309.302	4.48048	4.46024	5.68352	51.9678	5.69955	1.30593e-71	1.19844e-69	up	yes
MSTRG.12849	HORVU5Hr1G067760	HORVU5Hr1G067760.1	NA	NA	NA	NA		393.251	520.911	322.068	2.93919	6.19353	4.97023	87.6575	6.45381	1.54039e-71	1.40749e-69	up	yes
MSTRG.15052	HORVU6Hr1G038470	HORVU6Hr1G038470.1	NA	NA	NA	NA		21.8849	25.0682	25.3235	0	0	0	inf	inf	1.72818e-71	1.57227e-69	up	yes
MSTRG.6686	HORVU3Hr1G020490	MSTRG.6686.1	NA	NA	NA	NA		12.4871	12.2418	13.6857	286.752	285.595	330.504	0.042548	-4.55476	2.08954e-71	1.89287e-69	down	yes
MSTRG.8080		MSTRG.8080.1	NA	NA	NA	NA		47.9321	47.8479	42.87	1.98846	2.00145	1.99638	23.1613	4.53364	2.31771e-71	2.09059e-69	up	yes
MSTRG.15811	HORVU6Hr1G073990	HORVU6Hr1G073990.1;HORVU6Hr1G073990.2	GO:0009055(electron transfer activity);GO:0022900(electron transport chain);GO:0022900(electron transport chain)	NA	NA	NA		25.1751	32.206	27.0109	0	0.098711	0.0880733	451.815	8.81959	2.60193e-71	2.33697e-69	up	yes
MSTRG.15813	HORVU6Hr1G074030	HORVU6Hr1G074030.2;HORVU6Hr1G074030.1;HORVU6Hr1G074030.4	GO:0000166(nucleotide binding);GO:0003824(catalytic activity);GO:0004356(glutamate-ammonia ligase activity);GO:0005524(ATP binding);GO:0005737(cytoplasm);GO:0006542(glutamine biosynthetic process);GO:0006807(nitrogen compound metabolic process);GO:0016874(ligase activity);GO:0016874(ligase activity)	00630(Glyoxylate and dicarboxylate metabolism);00910(Nitrogen metabolism);00250(Alanine, aspartate and glutamate metabolism);00220(Arginine biosynthesis);00220(Arginine biosynthesis)	K01915	EC:6.3.1.2		234.638	236.004	250.88	12.1046	11.6338	12.4125	19.9586	4.31894	2.7413e-71	2.45172e-69	up	yes
MSTRG.2472		MSTRG.2472.3;MSTRG.2472.1;MSTRG.2472.2	NA	NA	NA	NA		27.4708	37.4745	15.5943	0	0.056104	0.028836	948.194	9.88904	3.15735e-71	2.80659e-69	up	yes
MSTRG.12779	HORVU5Hr1G065170	HORVU5Hr1G065170.1;HORVU5Hr1G065170.2	GO:0005515(protein binding);GO:0005515(protein binding)	NA	NA	NA		1363.69	1138.44	1353.02	47.3067	43.0685	55.6616	26.3985	4.72238	3.16467e-71	2.80659e-69	up	yes
MSTRG.12981	HORVU5Hr1G073460	MSTRG.12981.1	NA	NA	NA	NA		0.153256	0.116142	0.074918	17.8982	16.5952	16.7999	0.00671269	-7.21889	3.94919e-71	3.48768e-69	down	yes
MSTRG.17367	HORVU7Hr1G051730	HORVU7Hr1G051730.4;HORVU7Hr1G051730.1;HORVU7Hr1G051730.2;HORVU7Hr1G051730.3	NA	NA	NA	NA		0.988933	1.90592	1.3778	64.5748	57.8916	64.5154	0.0228506	-5.45162	1.07521e-70	9.456e-69	down	yes
MSTRG.595		MSTRG.595.2;MSTRG.595.1;MSTRG.595.3	NA	NA	NA	NA		1.33628	1.53032	1.44372	67.5274	70.2419	45.4624	0.0235238	-5.40973	1.32746e-70	1.1626e-68	down	yes
HORVU3Hr1G027340	HORVU3Hr1G027340	HORVU3Hr1G027340.4;HORVU3Hr1G027340.3;HORVU3Hr1G027340.2;HORVU3Hr1G027340.6;HORVU3Hr1G027340.1;HORVU3Hr1G027340.7;HORVU3Hr1G027340.9;HORVU3Hr1G027340.10;HORVU3Hr1G027340.12;HORVU3Hr1G027340.11;HORVU3Hr1G027340.5	GO:0001172(transcription, RNA-templated);GO:0003723(RNA binding);GO:0003968(RNA-directed 5'-3' RNA polymerase activity);GO:0016740(transferase activity);GO:0016779(nucleotidyltransferase activity);GO:0031047(gene silencing by RNA);GO:0031047(gene silencing by RNA)	NA	NA	NA	RNA-dependent RNA polymerase [Source:UniProtKB/TrEMBL;Acc:A0A287KIN3]	0.01604	0.038865	0.0526885	5.18082	4.90697	5.46327	0.00691872	-7.17528	1.47088e-70	1.28289e-68	down	yes
MSTRG.8577	HORVU3Hr1G092610	MSTRG.8577.1;HORVU3Hr1G092610.1;HORVU3Hr1G092610.3	GO:0000166(nucleotide binding);GO:0003676(nucleic acid binding);GO:0004386(helicase activity);GO:0005524(ATP binding);GO:0016787(hydrolase activity);GO:0016787(hydrolase activity)	03040(Spliceosome);03040(Spliceosome)	K12823	EC:3.6.4.13	Predicted protein; Uncharacterized protein [Source:UniProtKB/TrEMBL;Acc:M0XA42]	233.615	235.194	196.077	10.0309	11.4209	9.54547	21.4499	4.4229	2.09063e-70	1.81592e-68	up	yes
MSTRG.427	HORVU0Hr1G015950	HORVU0Hr1G015950.5;HORVU0Hr1G015950.1;HORVU0Hr1G015950.8;HORVU0Hr1G015950.6	GO:0016020(membrane);GO:0016021(integral component of membrane);GO:0016491(oxidoreductase activity);GO:0016614(oxidoreductase activity, acting on CH-OH group of donors);GO:0046577(long-chain-alcohol oxidase activity);GO:0050660(flavin adenine dinucleotide binding);GO:0055114(oxidation-reduction process);GO:0055114(oxidation-reduction process)	NA	NA	NA	Long-chain-alcohol oxidase [Source:UniProtKB/TrEMBL;Acc:A0A287E2T2]	2.82069	2.66259	2.7237	67.8177	55.1634	64.8831	0.0436857	-4.5167	2.28929e-70	1.98033e-68	down	yes
MSTRG.6427	HORVU3Hr1G007380	HORVU3Hr1G007380.1	NA	04141(Protein processing in endoplasmic reticulum)	K13993	NA		154.206	148.263	91.7031	5387.23	5520.8	4972.37	0.0248213	-5.33228	2.57982e-70	2.22254e-68	down	yes
MSTRG.18247	HORVU7Hr1G090360;HORVU7Hr1G090350	MSTRG.18247.9;MSTRG.18247.1;HORVU7Hr1G090360.1;HORVU7Hr1G090350.4;MSTRG.18247.11;HORVU7Hr1G090350.5;HORVU7Hr1G090350.2;HORVU7Hr1G090350.3;HORVU7Hr1G090350.1	GO:0000166(nucleotide binding);GO:0005524(ATP binding);GO:0016020(membrane);GO:0016021(integral component of membrane);GO:0016887(ATPase activity);GO:0016887(ATPase activity)	04626(Plant-pathogen interaction);02010(ABC transporters);02010(ABC transporters)	K13459;K05681	NA		70.6749	60.6511	53.7852	2.21419	2.75927	2.04222	26.3854	4.72167	3.30356e-70	2.83448e-68	up	yes
MSTRG.2485	HORVU1Hr1G071190	MSTRG.2485.3;HORVU1Hr1G071190.2	GO:0000786(nucleosome);GO:0003677(DNA binding);GO:0005634(nucleus);GO:0005694(chromosome);GO:0005730(nucleolus);GO:0005774(vacuolar membrane);GO:0005829(cytosol);GO:0005886(plasma membrane);GO:0006334(nucleosome assembly);GO:0009414(response to water deprivation);GO:0009506(plasmodesma);GO:0009507(chloroplast);GO:0009579(thylakoid);GO:0046982(protein heterodimerization activity)	NA	NA	NA	Histone H4 [Source:UniProtKB/TrEMBL;Acc:A0A287G550]	0.284357	0.356907	0.182734	36.0266	28.1224	39.1073	0.00798012	-6.96937	3.41162e-70	2.91535e-68	down	yes
MSTRG.6415	HORVU3Hr1G006530	HORVU3Hr1G006530.1;MSTRG.6415.1	NA	04141(Protein processing in endoplasmic reticulum)	K13993	NA		1.44624	1.0511	0.296684	451.353	534.268	485.525	0.00189921	-9.04038	3.59331e-70	3.05823e-68	down	yes
MSTRG.18633		MSTRG.18633.1	NA	NA	NA	NA		0.512303	0.406368	0.383724	52.7819	48.3656	58.7729	0.00814402	-6.94004	3.66435e-70	3.10616e-68	down	yes
MSTRG.1390	HORVU1Hr1G026840	MSTRG.1390.2;HORVU1Hr1G026840.2;HORVU1Hr1G026840.1;HORVU1Hr1G026840.3	GO:0000166(nucleotide binding);GO:0005524(ATP binding);GO:0005524(ATP binding)	NA	NA	NA		20.77	20.815	23.3211	467.71	432.898	450.032	0.0480558	-4.37915	4.90883e-70	4.14443e-68	down	yes
MSTRG.6354	HORVU3Hr1G003470	HORVU3Hr1G003470.3;HORVU3Hr1G003470.1	NA	NA	NA	NA		19.8961	22.819	17.1285	0.112963	0.102739	0.168039	155.948	7.28492	9.3678e-70	7.87754e-68	up	yes
MSTRG.6432	HORVU3Hr1G007500	MSTRG.6432.1;MSTRG.6432.2;MSTRG.6432.3	NA	NA	NA	NA		0	0	0	56.1424	35.8842	67.3502	-inf	-inf	1.15991e-69	9.71516e-68	down	yes
MSTRG.13811	HORVU5Hr1G107000	HORVU5Hr1G107000.16;HORVU5Hr1G107000.17;HORVU5Hr1G107000.18;HORVU5Hr1G107000.14;HORVU5Hr1G107000.3;HORVU5Hr1G107000.13;HORVU5Hr1G107000.4;HORVU5Hr1G107000.6;HORVU5Hr1G107000.12;HORVU5Hr1G107000.1;HORVU5Hr1G107000.2;HORVU5Hr1G107000.20;HORVU5Hr1G107000.19;HORVU5Hr1G107000.21;HORVU5Hr1G107000.7;HORVU5Hr1G107000.11;HORVU5Hr1G107000.5;HORVU5Hr1G107000.15	NA	00260(Glycine, serine and threonine metabolism);00270(Cysteine and methionine metabolism);00300(Lysine biosynthesis);00261(Monobactam biosynthesis);00261(Monobactam biosynthesis)	K00133	EC:1.2.1.11		2.61772	2.64562	2.78854	55.7786	50.7688	53.512	0.0503056	-4.31314	1.18887e-69	9.91834e-68	down	yes
MSTRG.15802	HORVU6Hr1G073540	HORVU6Hr1G073540.1;HORVU6Hr1G073540.2	NA	NA	NA	NA	Predicted protein [Source:UniProtKB/TrEMBL;Acc:F2CU59]	19.9215	26.3557	23.7752	498.92	535.294	473.265	0.0464699	-4.42756	5.86926e-69	4.87726e-67	down	yes
MSTRG.9984	HORVU4Hr1G039300	HORVU4Hr1G039300.2;HORVU4Hr1G039300.1;HORVU4Hr1G039300.3	NA	04712(Circadian rhythm - plant);04712(Circadian rhythm - plant)	K12116	NA		28.6661	24.9485	23.8204	1.05342	1.10926	0.72765	26.791	4.74368	8.09839e-69	6.70324e-67	up	yes
MSTRG.14909	HORVU6Hr1G031700	HORVU6Hr1G031700.7;HORVU6Hr1G031700.5;HORVU6Hr1G031700.3;HORVU6Hr1G031700.4;HORVU6Hr1G031700.6;HORVU6Hr1G031700.1	GO:0005622(intracellular);GO:0008270(zinc ion binding);GO:0016020(membrane);GO:0016021(integral component of membrane);GO:0016021(integral component of membrane)	NA	NA	NA		35.6116	23.6339	33.6888	0.656229	0.447026	0.449585	59.848	5.90323	9.29975e-69	7.66757e-67	up	yes
MSTRG.9029	HORVU3Hr1G117370	HORVU3Hr1G117370.1;MSTRG.9029.1	GO:0005515(protein binding);GO:0016740(transferase activity)	00480(Glutathione metabolism)	K00799	EC:2.5.1.18		878.869	931.42	668.681	0.264474	1.4597	0.892092	947.521	9.88801	9.75857e-69	8.01455e-67	up	yes
MSTRG.16561	HORVU7Hr1G012310	HORVU7Hr1G012310.3;HORVU7Hr1G012310.2;HORVU7Hr1G012310.1	GO:0009793(embryo development ending in seed dormancy);GO:0009793(embryo development ending in seed dormancy)	NA	NA	NA		8.52582	11.9002	7.00561	0	0	0	inf	inf	9.97488e-69	8.16046e-67	up	yes
MSTRG.2373	HORVU1Hr1G066130	HORVU1Hr1G066130.1	GO:0000786(nucleosome);GO:0003677(DNA binding);GO:0005634(nucleus);GO:0005694(chromosome);GO:0046982(protein heterodimerization activity)	NA	NA	NA	Histone H2B [Source:UniProtKB/TrEMBL;Acc:A0A287G0H6]	0.235974	0.259152	0.324491	20.9751	15.9818	21.547	0.0140096	-6.15744	1.27072e-68	1.03556e-66	down	yes
MSTRG.11259	HORVU4Hr1G089090	HORVU4Hr1G089090.2;HORVU4Hr1G089090.6;HORVU4Hr1G089090.1;HORVU4Hr1G089090.12;HORVU4Hr1G089090.4;HORVU4Hr1G089090.5;HORVU4Hr1G089090.10;HORVU4Hr1G089090.7;HORVU4Hr1G089090.9;HORVU4Hr1G089090.11;HORVU4Hr1G089090.3	GO:0000166(nucleotide binding);GO:0005524(ATP binding);GO:0006457(protein folding);GO:0051082(unfolded protein binding);GO:0051082(unfolded protein binding)	03018(RNA degradation);03018(RNA degradation)	K04043	NA		18.8446	18.4078	24.8586	524.392	489.591	486.57	0.0413921	-4.5945	1.42613e-68	1.15774e-66	down	yes
MSTRG.4201	HORVU2Hr1G045250	MSTRG.4201.6;HORVU2Hr1G045250.3;MSTRG.4201.4;HORVU2Hr1G045250.4;MSTRG.4201.5;HORVU2Hr1G045250.1;HORVU2Hr1G045250.2;HORVU2Hr1G045250.6;HORVU2Hr1G045250.5	GO:0003743(translation initiation factor activity);GO:0006413(translational initiation);GO:0006413(translational initiation)	03013(RNA transport);03013(RNA transport)	K03113	NA		359.223	542.372	394.301	11.5688	16.3064	12.4611	32.1273	5.00573	1.48098e-68	1.19767e-66	up	yes
MSTRG.17024	HORVU7Hr1G036500	HORVU7Hr1G036500.5;HORVU7Hr1G036500.1;HORVU7Hr1G036500.3;HORVU7Hr1G036500.8;MSTRG.17024.5;HORVU7Hr1G036500.6;HORVU7Hr1G036500.7;HORVU7Hr1G036500.2	NA	04141(Protein processing in endoplasmic reticulum);04141(Protein processing in endoplasmic reticulum)	K13993	NA		0.177849	0.167952	0.387998	36.0875	31.2791	55.8749	0.00595415	-7.39189	2.75215e-68	2.21716e-66	down	yes
MSTRG.10792		MSTRG.10792.1	NA	NA	NA	NA		33.7257	19.9006	34.9882	0.747161	0.701104	0.680939	41.6186	5.37916	5.18012e-68	4.1573e-66	up	yes
MSTRG.6059		MSTRG.6059.1	NA	NA	NA	NA		36.2122	33.1333	25.6297	0.057514	0.202754	0.116682	251.957	7.97703	5.68364e-68	4.54412e-66	up	yes
MSTRG.15918	HORVU6Hr1G077710	HORVU6Hr1G077710.2;HORVU6Hr1G077710.3;HORVU6Hr1G077710.1;HORVU6Hr1G077710.6	GO:0006970(response to osmotic stress);GO:0009408(response to heat);GO:0009408(response to heat)	04141(Protein processing in endoplasmic reticulum);04141(Protein processing in endoplasmic reticulum)	K13993	NA		5.55478	6.17676	9.31439	347.253	325.05	500.605	0.0179434	-5.80041	1.20769e-67	9.61916e-66	down	yes
MSTRG.15400	HORVU6Hr1G057770	HORVU6Hr1G057770.22;MSTRG.15400.2;HORVU6Hr1G057770.38;HORVU6Hr1G057770.19;HORVU6Hr1G057770.34;HORVU6Hr1G057770.36;HORVU6Hr1G057770.30;HORVU6Hr1G057770.27;HORVU6Hr1G057770.25;HORVU6Hr1G057770.23;HORVU6Hr1G057770.12;HORVU6Hr1G057770.28;HORVU6Hr1G057770.39;HORVU6Hr1G057770.31;HORVU6Hr1G057770.20;HORVU6Hr1G057770.9;HORVU6Hr1G057770.32;HORVU6Hr1G057770.24;HORVU6Hr1G057770.10;HORVU6Hr1G057770.7;HORVU6H…	GO:0000166(nucleotide binding);GO:0003924(GTPase activity);GO:0005525(GTP binding);GO:0005783(endoplasmic reticulum);GO:0005789(endoplasmic reticulum membrane);GO:0016020(membrane);GO:0016021(integral component of membrane);GO:0016787(hydrolase activity);GO:0016787(hydrolase activity)	NA	NA	NA		0.471358	0.56964	0.690553	19.7726	17.7344	18.6577	0.0308299	-5.01953	1.33152e-67	1.05655e-65	down	yes
MSTRG.11742	HORVU5Hr1G019030	HORVU5Hr1G019030.34;HORVU5Hr1G019030.37;HORVU5Hr1G019030.22;HORVU5Hr1G019030.39;HORVU5Hr1G019030.31;HORVU5Hr1G019030.27;HORVU5Hr1G019030.28;HORVU5Hr1G019030.2;HORVU5Hr1G019030.17;HORVU5Hr1G019030.5;HORVU5Hr1G019030.10;HORVU5Hr1G019030.41;HORVU5Hr1G019030.9;HORVU5Hr1G019030.15;HORVU5Hr1G019030.26;MSTRG.11742.39;HORVU5Hr1G019030.13;HORVU5Hr1G019030.11;HORVU5Hr1G019030.35;HORVU5Hr1G019030.16;HORVU5H…	GO:0003824(catalytic activity);GO:0003872(6-phosphofructokinase activity);GO:0005524(ATP binding);GO:0005737(cytoplasm);GO:0006002(fructose 6-phosphate metabolic process);GO:0006096(glycolytic process);GO:0008152(metabolic process);GO:0016301(kinase activity);GO:0016310(phosphorylation);GO:0016740(transferase activity);GO:0046835(carbohydrate phosphorylation);GO:0046872(metal ion binding);GO:0047…	00010(Glycolysis / Gluconeogenesis);00030(Pentose phosphate pathway);00051(Fructose and mannose metabolism);00051(Fructose and mannose metabolism)	K00895	EC:2.7.1.90	Pyrophosphate--fructose 6-phosphate 1-phosphotransferase subunit alpha [Source:UniProtKB/TrEMBL;Acc:F2DIF8]	126.075	88.9738	145.576	4.13776	3.7351	3.72326	31.0988	4.95879	1.72562e-67	1.36414e-65	up	yes
MSTRG.78		MSTRG.78.1	NA	NA	NA	NA		78.8862	93.3847	103.806	2064.47	2205.25	2679.49	0.0397279	-4.6537	1.92244e-67	1.51406e-65	down	yes
MSTRG.16214	HORVU6Hr1G090200	HORVU6Hr1G090200.1	GO:0016020(membrane);GO:0016021(integral component of membrane)	00270(Cysteine and methionine metabolism);00450(Selenocompound metabolism)	K00549	EC:2.1.1.14	Predicted protein [Source:UniProtKB/TrEMBL;Acc:F2EE83]	44.3799	42.6756	46.2663	0.315026	0.383765	0.769583	90.7955	6.50455	1.98902e-67	1.56068e-65	up	yes
MSTRG.15603	HORVU6Hr1G066400	HORVU6Hr1G066400.1	GO:0000786(nucleosome);GO:0003677(DNA binding);GO:0005634(nucleus);GO:0005694(chromosome);GO:0005730(nucleolus);GO:0005774(vacuolar membrane);GO:0005829(cytosol);GO:0005886(plasma membrane);GO:0006334(nucleosome assembly);GO:0009414(response to water deprivation);GO:0009506(plasmodesma);GO:0009507(chloroplast);GO:0009579(thylakoid);GO:0046982(protein heterodimerization activity)	NA	NA	NA	Histone H4 [Source:UniProtKB/TrEMBL;Acc:F2CUP3]	0.35194	0.271414	0.265627	29.348	24.3933	33.1939	0.0102258	-6.61164	2.02589e-67	1.58372e-65	down	yes
MSTRG.8543	HORVU3Hr1G091240	HORVU3Hr1G091240.2;HORVU3Hr1G091240.7;HORVU3Hr1G091240.11;HORVU3Hr1G091240.1;HORVU3Hr1G091240.6;HORVU3Hr1G091240.3;HORVU3Hr1G091240.12;HORVU3Hr1G091240.4;HORVU3Hr1G091240.10	NA	NA	NA	NA		13.1486	10.9321	14.8654	0.478193	0.316071	0.347769	34.1024	5.0918	2.3185e-67	1.80578e-65	up	yes
MSTRG.7297	HORVU3Hr1G048520	MSTRG.7297.8;HORVU3Hr1G048520.3;MSTRG.7297.9;HORVU3Hr1G048520.12;MSTRG.7297.10;HORVU3Hr1G048520.1;HORVU3Hr1G048520.8;HORVU3Hr1G048520.10;HORVU3Hr1G048520.4;HORVU3Hr1G048520.14;HORVU3Hr1G048520.2;HORVU3Hr1G048520.11;HORVU3Hr1G048520.13;MSTRG.7297.12	GO:0006508(proteolysis);GO:0008233(peptidase activity);GO:0008233(peptidase activity)	NA	NA	NA	Legumain; Uncharacterized protein [Source:UniProtKB/TrEMBL;Acc:M0XEP4]	98.7613	92.5167	63.2914	2.66621	2.89349	3.05794	29.5405	4.88462	3.33786e-67	2.59016e-65	up	yes
MSTRG.8576	HORVU3Hr1G092600	HORVU3Hr1G092600.3;HORVU3Hr1G092600.4;HORVU3Hr1G092600.1;HORVU3Hr1G092600.2;HORVU3Hr1G092600.5	GO:0000166(nucleotide binding);GO:0003676(nucleic acid binding);GO:0004386(helicase activity);GO:0005524(ATP binding);GO:0016787(hydrolase activity);GO:0016787(hydrolase activity)	03040(Spliceosome);03040(Spliceosome)	K12823	EC:3.6.4.13	Predicted protein; Uncharacterized protein [Source:UniProtKB/TrEMBL;Acc:M0XA42]	170.748	174.491	140.047	7.99558	8.98265	7.86746	19.532	4.28777	3.9119e-67	3.02449e-65	up	yes
MSTRG.2491	HORVU1Hr1G071380	HORVU1Hr1G071380.1	NA	NA	NA	NA		23.7412	40.4559	31.8682	0	0	0	inf	inf	7.23925e-67	5.5766e-65	up	yes
MSTRG.1563	HORVU1Hr1G035130	HORVU1Hr1G035130.1;HORVU1Hr1G035130.2;HORVU1Hr1G035130.3;HORVU1Hr1G035130.4	GO:0000786(nucleosome);GO:0003677(DNA binding);GO:0005634(nucleus);GO:0005694(chromosome);GO:0046982(protein heterodimerization activity);GO:0046982(protein heterodimerization activity)	NA	NA	NA	Histone H2A [Source:UniProtKB/TrEMBL;Acc:A0A287F428]	0.862641	0.573891	0.694383	51.5033	41.1061	70.8258	0.0130383	-6.2611	1.1161e-66	8.5664e-65	down	yes
MSTRG.1079	HORVU1Hr1G011950	HORVU1Hr1G011950.2;HORVU1Hr1G011950.1	GO:0008168(methyltransferase activity);GO:0032259(methylation);GO:0046983(protein dimerization activity);GO:0046983(protein dimerization activity)	NA	NA	NA		43.0762	37.678	29.0808	0.0789898	0.167903	0.0836958	332.241	8.37609	1.16685e-66	8.92342e-65	up	yes
MSTRG.9031	HORVU3Hr1G117390	HORVU3Hr1G117390.1;MSTRG.9031.1	GO:0005515(protein binding)	00480(Glutathione metabolism)	K00799	EC:2.5.1.18		991.756	1052.41	761.023	0.290404	1.62981	1.12571	920.966	9.847	2.11217e-66	1.60944e-64	up	yes
MSTRG.4923	HORVU2Hr1G077630	HORVU2Hr1G077630.1	GO:0000786(nucleosome);GO:0003677(DNA binding);GO:0005634(nucleus);GO:0005694(chromosome);GO:0046982(protein heterodimerization activity)	NA	NA	NA	Histone H2B [Source:UniProtKB/TrEMBL;Acc:A0A287IJH4]	1.13216	0.592564	1.184	64.9778	53.1205	67.0584	0.0157096	-5.99221	2.19373e-66	1.66557e-64	down	yes
MSTRG.10735	HORVU4Hr1G070250	HORVU4Hr1G070250.5;HORVU4Hr1G070250.1	GO:0000786(nucleosome);GO:0003677(DNA binding);GO:0005634(nucleus);GO:0005694(chromosome);GO:0046982(protein heterodimerization activity);GO:0046982(protein heterodimerization activity)	NA	NA	NA	Histone H2A [Source:UniProtKB/TrEMBL;Acc:A0A287PJM0]	2.13498	3.32497	2.52077	112.972	90.1764	141.97	0.0231246	-5.43443	2.66391e-66	2.01531e-64	down	yes
MSTRG.10999	HORVU4Hr1G079860	HORVU4Hr1G079860.8;HORVU4Hr1G079860.9;HORVU4Hr1G079860.5;HORVU4Hr1G079860.4;HORVU4Hr1G079860.1;HORVU4Hr1G079860.11;HORVU4Hr1G079860.12;HORVU4Hr1G079860.3;HORVU4Hr1G079860.15;HORVU4Hr1G079860.7;HORVU4Hr1G079860.10;HORVU4Hr1G079860.14;HORVU4Hr1G079860.13;HORVU4Hr1G079860.17	GO:0009691(cytokinin biosynthetic process);GO:0016787(hydrolase activity);GO:0016787(hydrolase activity)	NA	NA	NA		37.4546	36.5442	23.705	0.712482	0.883049	0.626823	43.9641	5.45825	2.93814e-66	2.21483e-64	up	yes
MSTRG.12789	HORVU5Hr1G065420	HORVU5Hr1G065420.14;HORVU5Hr1G065420.15;HORVU5Hr1G065420.16;HORVU5Hr1G065420.2;HORVU5Hr1G065420.19;HORVU5Hr1G065420.8;HORVU5Hr1G065420.7;MSTRG.12789.8;HORVU5Hr1G065420.9;HORVU5Hr1G065420.17;HORVU5Hr1G065420.6;HORVU5Hr1G065420.1;HORVU5Hr1G065420.11;HORVU5Hr1G065420.13	GO:0003677(DNA binding);GO:0003700(DNA-binding transcription factor activity);GO:0005634(nucleus);GO:0006355(regulation of transcription, DNA-templated);GO:0009617(response to bacterium);GO:0009620(response to fungus);GO:0009751(response to salicylic acid);GO:0010200(response to chitin);GO:0043565(sequence-specific DNA binding);GO:0043565(sequence-specific DNA binding)	04016(MAPK signaling pathway - plant);04626(Plant-pathogen interaction);04626(Plant-pathogen interaction)	K18834;K13424	NA		0.258551	0.208356	0.195065	12.041	10.4266	14.7693	0.0177773	-5.81382	3.0761e-66	2.31058e-64	down	yes
MSTRG.10733	HORVU4Hr1G070240	HORVU4Hr1G070240.1	GO:0000786(nucleosome);GO:0003677(DNA binding);GO:0005634(nucleus);GO:0005694(chromosome);GO:0046982(protein heterodimerization activity)	NA	NA	NA	Histone H2B [Source:UniProtKB/TrEMBL;Acc:A0A287PJB8]	0.449401	0.799343	1.05757	59.6105	48.9588	66.9226	0.013142	-6.24967	3.13338e-66	2.34526e-64	down	yes
MSTRG.8009	HORVU3Hr1G074960	HORVU3Hr1G074960.1;HORVU3Hr1G074960.3;MSTRG.8009.2	GO:0004601(peroxidase activity);GO:0005576(extracellular region);GO:0006979(response to oxidative stress);GO:0016491(oxidoreductase activity);GO:0020037(heme binding);GO:0042744(hydrogen peroxide catabolic process);GO:0046872(metal ion binding);GO:0055114(oxidation-reduction process);GO:0098869(cellular oxidant detoxification);GO:0098869(cellular oxidant detoxification)	00940(Phenylpropanoid biosynthesis);00940(Phenylpropanoid biosynthesis)	K00430	EC:1.11.1.7	Peroxidase [Source:UniProtKB/TrEMBL;Acc:F2CTB8]	77.0247	130.581	82.3669	0.742324	1.46786	0.651133	101.342	6.66309	3.24693e-66	2.42166e-64	up	yes
MSTRG.5468		MSTRG.5468.1	NA	NA	NA	NA		0.298662	0.100383	0.372474	44.2776	34.0871	46.2874	0.00618938	-7.33599	3.772e-66	2.80336e-64	down	yes
MSTRG.2522	HORVU1Hr1G072220	MSTRG.2522.2;HORVU1Hr1G072220.6;HORVU1Hr1G072220.5;HORVU1Hr1G072220.1	GO:0000166(nucleotide binding);GO:0005524(ATP binding);GO:0005524(ATP binding)	03040(Spliceosome);04141(Protein processing in endoplasmic reticulum);04144(Endocytosis);04144(Endocytosis)	K03283	NA		31.132	29.9343	48.0997	1162.8	1181.6	1296.2	0.0299857	-5.05958	4.42962e-66	3.27425e-64	down	yes
MSTRG.16767	HORVU7Hr1G025160	HORVU7Hr1G025160.1	GO:0000786(nucleosome);GO:0003677(DNA binding);GO:0005634(nucleus);GO:0005694(chromosome);GO:0046982(protein heterodimerization activity)	NA	NA	NA	Histone H3 [Source:UniProtKB/TrEMBL;Acc:F2CQJ8]	0.685095	0.965928	0.499434	45.3768	36.5725	51.2113	0.0161494	-5.95238	4.43661e-66	3.27425e-64	down	yes
MSTRG.3335	HORVU2Hr1G010060	HORVU2Hr1G010060.4;HORVU2Hr1G010060.3;HORVU2Hr1G010060.1;HORVU2Hr1G010060.2	NA	NA	NA	NA		7.98411	8.59638	8.69443	0	0.0251067	0	1006.7	9.97542	5.74179e-66	4.22272e-64	up	yes
MSTRG.14137	HORVU5Hr1G119580	HORVU5Hr1G119580.1	GO:0005515(protein binding)	NA	NA	NA		52.8859	16.5635	29.2123	0	0	0	inf	inf	6.06532e-66	4.44516e-64	up	yes
MSTRG.14131		MSTRG.14131.1	NA	NA	NA	NA		42.6057	44.1545	22.2285	0	0	0	inf	inf	8.18473e-66	5.97769e-64	up	yes
MSTRG.15490		MSTRG.15490.1	NA	NA	NA	NA		123.189	92.5955	110.122	4.34776	4.74187	5.43382	22.4401	4.488	8.83444e-66	6.42995e-64	up	yes
MSTRG.3589		MSTRG.3589.1	NA	NA	NA	NA		6.25857	4.48063	5.26934	124.397	118.132	133.713	0.0425485	-4.55475	9.65591e-66	7.00369e-64	down	yes
MSTRG.2695	HORVU1Hr1G077820	HORVU1Hr1G077820.24;MSTRG.2695.32;HORVU1Hr1G077820.38;HORVU1Hr1G077820.21;HORVU1Hr1G077820.14;HORVU1Hr1G077820.13;HORVU1Hr1G077820.27;HORVU1Hr1G077820.28;HORVU1Hr1G077820.8;HORVU1Hr1G077820.33;HORVU1Hr1G077820.20;HORVU1Hr1G077820.23;HORVU1Hr1G077820.34;HORVU1Hr1G077820.15;HORVU1Hr1G077820.6;HORVU1Hr1G077820.35;HORVU1Hr1G077820.19;HORVU1Hr1G077820.17;HORVU1Hr1G077820.31;HORVU1Hr1G077820.25;HORVU1H…	GO:0003950(NAD+ ADP-ribosyltransferase activity);GO:0006471(protein ADP-ribosylation);GO:0016020(membrane);GO:0016021(integral component of membrane);GO:0016740(transferase activity);GO:0016757(transferase activity, transferring glycosyl groups);GO:0016757(transferase activity, transferring glycosyl groups)	03410(Base excision repair);03410(Base excision repair)	K10798	EC:2.4.2.30	Poly [ADP-ribose] polymerase [Source:UniProtKB/TrEMBL;Acc:A0A287GCI3]	11.3028	12.719	15.6691	331.127	286.772	281.959	0.044108	-4.50282	1.20427e-65	8.70499e-64	down	yes
MSTRG.13460	HORVU5Hr1G093580	HORVU5Hr1G093580.3;HORVU5Hr1G093580.2;HORVU5Hr1G093580.8;HORVU5Hr1G093580.5;HORVU5Hr1G093580.1;HORVU5Hr1G093580.7;HORVU5Hr1G093580.6	GO:0005515(protein binding);GO:0005634(nucleus);GO:0006351(transcription, DNA-templated);GO:0006355(regulation of transcription, DNA-templated);GO:0009734(auxin-activated signaling pathway);GO:0009734(auxin-activated signaling pathway)	04075(Plant hormone signal transduction);04075(Plant hormone signal transduction)	K14484	NA	Auxin-responsive protein [Source:UniProtKB/TrEMBL;Acc:A0A287SAF3]	82.0727	73.9329	81.5747	1.57062	2.98449	1.851	37.0865	5.21282	1.29292e-65	9.31387e-64	up	yes
MSTRG.3933		MSTRG.3933.2;MSTRG.3933.1	NA	NA	NA	NA		0.029912	0	0.031532	17.0427	13.3954	18.6527	0.00125164	-9.64197	1.77133e-65	1.27168e-63	down	yes
MSTRG.5570	HORVU2Hr1G099660	HORVU2Hr1G099660.1;HORVU2Hr1G099660.2	GO:0016020(membrane);GO:0016021(integral component of membrane);GO:0016021(integral component of membrane)	NA	NA	NA		18.2896	20.916	28.4485	0	0	0	inf	inf	2.39903e-65	1.71648e-63	up	yes
MSTRG.16817	HORVU7Hr1G027480	HORVU7Hr1G027480.12;HORVU7Hr1G027480.11;HORVU7Hr1G027480.17;HORVU7Hr1G027480.15;HORVU7Hr1G027480.10;HORVU7Hr1G027480.14;HORVU7Hr1G027480.2;HORVU7Hr1G027480.8;HORVU7Hr1G027480.3;HORVU7Hr1G027480.18;HORVU7Hr1G027480.4;HORVU7Hr1G027480.6;HORVU7Hr1G027480.7;HORVU7Hr1G027480.1;HORVU7Hr1G027480.13;HORVU7Hr1G027480.5	GO:0000166(nucleotide binding);GO:0004672(protein kinase activity);GO:0004674(protein serine/threonine kinase activity);GO:0005524(ATP binding);GO:0006468(protein phosphorylation);GO:0006468(protein phosphorylation)	NA	NA	NA	Predicted protein [Source:UniProtKB/TrEMBL;Acc:F2DKF0]	24.1128	26.1952	21.9482	1.12352	1.19451	1.23302	20.3479	4.3468	2.41869e-65	1.72143e-63	up	yes
MSTRG.1252	HORVU1Hr1G021140	HORVU1Hr1G021140.1;HORVU1Hr1G021140.2	GO:0005515(protein binding);GO:0005515(protein binding)	00480(Glutathione metabolism);00480(Glutathione metabolism)	K00799	EC:2.5.1.18	Predicted protein [Source:UniProtKB/TrEMBL;Acc:F2DTJ2]	76.6269	83.3456	59.6567	2.48681	1.65198	2.44079	33.3804	5.06093	2.42226e-65	1.72143e-63	up	yes
MSTRG.4679	HORVU2Hr1G068140	HORVU2Hr1G068140.17;HORVU2Hr1G068140.1;HORVU2Hr1G068140.18;HORVU2Hr1G068140.21;MSTRG.4679.17;HORVU2Hr1G068140.3;HORVU2Hr1G068140.9;HORVU2Hr1G068140.30;HORVU2Hr1G068140.6;HORVU2Hr1G068140.15;HORVU2Hr1G068140.10;HORVU2Hr1G068140.24;HORVU2Hr1G068140.28;HORVU2Hr1G068140.13;HORVU2Hr1G068140.5;HORVU2Hr1G068140.2;HORVU2Hr1G068140.7;HORVU2Hr1G068140.23;HORVU2Hr1G068140.22;HORVU2Hr1G068140.8;HORVU2Hr1G068…	GO:0006855(drug transmembrane transport);GO:0015238(drug transmembrane transporter activity);GO:0015297(antiporter activity);GO:0016020(membrane);GO:0016021(integral component of membrane);GO:0055085(transmembrane transport);GO:0055085(transmembrane transport)	NA	NA	NA	Protein DETOXIFICATION [Source:UniProtKB/TrEMBL;Acc:A0A287IAV3]	23.2657	30.0295	18.2827	0.667411	0.684927	0.773159	33.6758	5.07364	2.6798e-65	1.89807e-63	up	yes
MSTRG.2826	HORVU1Hr1G082250	MSTRG.2826.2;HORVU1Hr1G082250.1;HORVU1Hr1G082250.8;HORVU1Hr1G082250.10;HORVU1Hr1G082250.6;HORVU1Hr1G082250.4	NA	00010(Glycolysis / Gluconeogenesis);00071(Fatty acid degradation);00592(alpha-Linolenic acid metabolism);00350(Tyrosine metabolism);00350(Tyrosine metabolism)	K18857	EC:1.1.1.1		18.8286	13.6768	16.2181	0.0353545	0.142499	0.0789091	189.761	7.56804	2.73578e-65	1.93124e-63	up	yes
MSTRG.17965		MSTRG.17965.1	NA	NA	NA	NA		5.54617	3.88573	6.17427	135.809	140.514	145.429	0.0370032	-4.7562	4.62241e-65	3.25217e-63	down	yes
MSTRG.12537	HORVU5Hr1G054510	HORVU5Hr1G054510.1;HORVU5Hr1G054510.2;HORVU5Hr1G054510.5;HORVU5Hr1G054510.7	GO:0003700(DNA-binding transcription factor activity);GO:0006355(regulation of transcription, DNA-templated);GO:0016020(membrane);GO:0016021(integral component of membrane);GO:0016021(integral component of membrane)	NA	NA	NA	Predicted protein [Source:UniProtKB/TrEMBL;Acc:F2DKL0]	62.7927	51.9009	55.1501	3.19365	3.02139	3.0314	18.3686	4.19917	5.28247e-65	3.70422e-63	up	yes
MSTRG.11025	HORVU4Hr1G080810	HORVU4Hr1G080810.3;HORVU4Hr1G080810.1;HORVU4Hr1G080810.2	NA	NA	NA	NA		51.9483	59.2906	21.5159	0.144979	0.0570055	0.114579	419.362	8.71205	5.86035e-65	4.09584e-63	up	yes
MSTRG.5024	HORVU2Hr1G081670	HORVU2Hr1G081670.3;HORVU2Hr1G081670.4;HORVU2Hr1G081670.2;HORVU2Hr1G081670.1	GO:0003872(6-phosphofructokinase activity);GO:0005524(ATP binding);GO:0006002(fructose 6-phosphate metabolic process);GO:0006096(glycolytic process);GO:0061615(glycolytic process through fructose-6-phosphate);GO:0061615(glycolytic process through fructose-6-phosphate)	00010(Glycolysis / Gluconeogenesis);00030(Pentose phosphate pathway);00051(Fructose and mannose metabolism);00052(Galactose metabolism);03018(RNA degradation);03018(RNA degradation)	K00850	EC:2.7.1.11		4.14681	5.59141	5.65194	103.615	103.33	106.143	0.0491559	-4.34649	7.11879e-65	4.95791e-63	down	yes
MSTRG.2460	HORVU1Hr1G069830	HORVU1Hr1G069830.2;HORVU1Hr1G069830.3;HORVU1Hr1G069830.1;HORVU1Hr1G069830.9;MSTRG.2460.9	GO:0005576(extracellular region);GO:0005618(cell wall);GO:0009664(plant-type cell wall organization);GO:0016020(membrane);GO:0071555(cell wall organization);GO:0071555(cell wall organization)	NA	NA	NA		48.8595	74.4311	43.6823	0.937195	1.56726	1.15193	45.6661	5.51305	7.14079e-65	4.95791e-63	up	yes
MSTRG.5498	HORVU2Hr1G097980	HORVU2Hr1G097980.1	NA	NA	NA	NA		0.41684	0.747932	0.53438	21.3534	27.2481	25.0189	0.0230799	-5.43722	7.52085e-65	5.20468e-63	down	yes
MSTRG.2563	HORVU1Hr1G073330	HORVU1Hr1G073330.1	GO:0016747(transferase activity, transferring acyl groups other than amino-acyl groups)	NA	NA	NA		9.87904	18.2529	15.7196	0.12696	0.146968	0.146892	104.205	6.70328	9.21315e-65	6.35496e-63	up	yes
MSTRG.7759		MSTRG.7759.2;MSTRG.7759.1	NA	NA	NA	NA		49.2037	50.6351	47.3351	2.28026	2.38484	2.9736	19.2669	4.26805	1.2595e-64	8.65934e-63	up	yes
HORVU6Hr1G070680	HORVU6Hr1G070680	HORVU6Hr1G070680.2	GO:0005758(mitochondrial intermembrane space)	NA	NA	NA	Predicted protein [Source:UniProtKB/TrEMBL;Acc:F2DPZ3]	0	0	0	4.38109	5.04344	4.41974	-inf	-inf	1.50121e-64	1.02877e-62	down	yes
MSTRG.6504	HORVU3Hr1G013530	HORVU3Hr1G013530.1	GO:0000786(nucleosome);GO:0003677(DNA binding);GO:0005634(nucleus);GO:0005694(chromosome);GO:0046982(protein heterodimerization activity)	NA	NA	NA	Histone H2B [Source:UniProtKB/TrEMBL;Acc:A0A287K5E1]	1.34251	1.948	1.12425	64.7879	51.8409	74.7712	0.0230656	-5.43811	1.56594e-64	1.06965e-62	down	yes
MSTRG.6585		MSTRG.6585.1	NA	NA	NA	NA		36.8578	35.9789	42.2627	0	0.191274	0	601.751	9.23302	1.82646e-64	1.24359e-62	up	yes
MSTRG.4115	HORVU2Hr1G041040	HORVU2Hr1G041040.1;HORVU2Hr1G041040.2	GO:0005515(protein binding);GO:0005515(protein binding)	NA	NA	NA		0.0395049	0.0781902	0.121724	14.8642	11.823	14.5754	0.00580233	-7.42915	2.33348e-64	1.58369e-62	down	yes
MSTRG.3957		MSTRG.3957.1	NA	NA	NA	NA		17.8448	18.5189	17.1978	0.439309	0.581409	0.504401	35.1195	5.1342	3.07414e-64	2.07967e-62	up	yes
MSTRG.9690		MSTRG.9690.1	NA	NA	NA	NA		2.23951	2.42596	4.00126	113.589	93.6672	110.981	0.0272335	-5.19847	3.15288e-64	2.12613e-62	down	yes
MSTRG.9138	HORVU4Hr1G002800	MSTRG.9138.1;HORVU4Hr1G002800.1;HORVU4Hr1G002800.3;HORVU4Hr1G002800.4;MSTRG.9138.2;MSTRG.9138.3;HORVU4Hr1G002800.2;MSTRG.9138.4	GO:0045735(nutrient reservoir activity);GO:0045735(nutrient reservoir activity)	NA	NA	NA		550.628	531.743	828.342	18320.7	17142.1	17919.9	0.0357928	-4.80419	6.50686e-64	4.37389e-62	down	yes
MSTRG.4248	HORVU2Hr1G047010	HORVU2Hr1G047010.3;HORVU2Hr1G047010.14;HORVU2Hr1G047010.4;HORVU2Hr1G047010.9;HORVU2Hr1G047010.28;HORVU2Hr1G047010.30;HORVU2Hr1G047010.17;HORVU2Hr1G047010.24;HORVU2Hr1G047010.12;HORVU2Hr1G047010.20;HORVU2Hr1G047010.1;HORVU2Hr1G047010.21;HORVU2Hr1G047010.31;HORVU2Hr1G047010.18;HORVU2Hr1G047010.2;HORVU2Hr1G047010.26;HORVU2Hr1G047010.19;HORVU2Hr1G047010.29;HORVU2Hr1G047010.25;HORVU2Hr1G047010.22;HORV…	GO:0005524(ATP binding);GO:0005524(ATP binding)	NA	NA	NA		74.6234	62.0627	76.2277	1.49141	2.60114	1.40954	38.6969	5.27415	7.24506e-64	4.85465e-62	up	yes
MSTRG.9992		MSTRG.9992.1;MSTRG.9992.2	NA	NA	NA	NA		1.5284	1.54687	1.9565	36.8725	35.1169	39.2477	0.0452346	-4.46643	7.65454e-64	5.1128e-62	down	yes
MSTRG.4647		MSTRG.4647.1	NA	NA	NA	NA		66.3005	63.4262	68.7532	3.99905	4.50818	3.68226	16.2829	4.02528	7.78603e-64	5.18422e-62	up	yes
MSTRG.3309	HORVU2Hr1G007980	HORVU2Hr1G007980.3;MSTRG.3309.2;HORVU2Hr1G007980.9;HORVU2Hr1G007980.1;HORVU2Hr1G007980.4;HORVU2Hr1G007980.10	GO:0000413(protein peptidyl-prolyl isomerization);GO:0003755(peptidyl-prolyl cis-trans isomerase activity);GO:0005515(protein binding);GO:0016020(membrane);GO:0016021(integral component of membrane);GO:0016853(isomerase activity);GO:0016853(isomerase activity)	NA	NA	NA	Peptidylprolyl isomerase [Source:UniProtKB/TrEMBL;Acc:A0A287H0F0]	3.77747	4.764	4.48527	78.6555	73.1654	80.4209	0.0560913	-4.15608	1.15907e-63	7.69122e-62	down	yes
MSTRG.9958		MSTRG.9958.1;MSTRG.9958.2;MSTRG.9958.3;MSTRG.9958.4	NA	NA	NA	NA		5.00418	3.47942	6.66054	181.078	179.248	188.115	0.027613	-5.17851	1.16241e-63	7.69122e-62	down	yes
MSTRG.8554	HORVU3Hr1G091790	HORVU3Hr1G091790.1	GO:0006508(proteolysis);GO:0008233(peptidase activity);GO:0008234(cysteine-type peptidase activity);GO:0016787(hydrolase activity)	NA	NA	NA	Cysteine proteinase EP-B 1 [Source:UniProtKB/TrEMBL;Acc:M0Z3Q3]	44.598	64.929	24.912	0.139006	0.155314	0.034423	408.948	8.67578	1.75381e-63	1.15681e-61	up	yes
MSTRG.5631	HORVU2Hr1G102130	HORVU2Hr1G102130.4;HORVU2Hr1G102130.2;HORVU2Hr1G102130.3;HORVU2Hr1G102130.5;HORVU2Hr1G102130.1;HORVU2Hr1G102130.9	GO:0016020(membrane);GO:0016021(integral component of membrane);GO:0016021(integral component of membrane)	NA	NA	NA		36.9315	29.9338	28.4339	0.813226	0.62638	1.0874	37.7123	5.23696	2.09878e-63	1.38003e-61	up	yes
MSTRG.6150	HORVU2Hr1G121090	HORVU2Hr1G121090.2	GO:0004497(monooxygenase activity);GO:0005506(iron ion binding);GO:0016491(oxidoreductase activity);GO:0016705(oxidoreductase activity, acting on paired donors, with incorporation or reduction of molecular oxygen);GO:0020037(heme binding);GO:0046872(metal ion binding);GO:0055114(oxidation-reduction process)	NA	NA	NA		1.5219	1.67442	1.50979	32.7068	36.968	33.4007	0.0456568	-4.45302	2.50177e-63	1.6399e-61	down	yes
MSTRG.1826	HORVU1Hr1G047100	HORVU1Hr1G047100.1;HORVU1Hr1G047100.2;HORVU1Hr1G047100.8;HORVU1Hr1G047100.13;HORVU1Hr1G047100.14;HORVU1Hr1G047100.4;HORVU1Hr1G047100.6;HORVU1Hr1G047100.11;HORVU1Hr1G047100.5;HORVU1Hr1G047100.7;HORVU1Hr1G047100.12;HORVU1Hr1G047100.3	GO:0015267(channel activity);GO:0016020(membrane);GO:0016021(integral component of membrane);GO:0055085(transmembrane transport);GO:0055085(transmembrane transport)	NA	NA	NA		33.9252	46.0775	33.2075	1.36898	0.861319	1.16871	33.3069	5.05775	3.05487e-63	1.99626e-61	up	yes
MSTRG.13717	HORVU5Hr1G103680	HORVU5Hr1G103680.2;HORVU5Hr1G103680.1	GO:0005524(ATP binding);GO:0006457(protein folding);GO:0009408(response to heat);GO:0031072(heat shock protein binding);GO:0046872(metal ion binding);GO:0051082(unfolded protein binding);GO:0051082(unfolded protein binding)	04141(Protein processing in endoplasmic reticulum);04141(Protein processing in endoplasmic reticulum)	K09503	NA	Predicted protein [Source:UniProtKB/TrEMBL;Acc:F2DA22]	39.3587	42.6831	60.9299	1282.98	1148.09	1245.31	0.0388892	-4.68449	4.56376e-63	2.97306e-61	down	yes
MSTRG.4587	HORVU2Hr1G064170	HORVU2Hr1G064170.4;HORVU2Hr1G064170.2;HORVU2Hr1G064170.1	GO:0005515(protein binding);GO:0005515(protein binding)	NA	NA	NA		141.751	143.903	134.378	6.36923	8.98926	7.22093	18.6024	4.21742	9.02542e-63	5.86153e-61	up	yes
MSTRG.16197	HORVU6Hr1G089250	MSTRG.16197.15;HORVU6Hr1G089250.15;HORVU6Hr1G089250.25;HORVU6Hr1G089250.7;HORVU6Hr1G089250.13;HORVU6Hr1G089250.3;HORVU6Hr1G089250.26;HORVU6Hr1G089250.23;HORVU6Hr1G089250.11;HORVU6Hr1G089250.19;HORVU6Hr1G089250.14;HORVU6Hr1G089250.12;HORVU6Hr1G089250.5;HORVU6Hr1G089250.8;HORVU6Hr1G089250.9;HORVU6Hr1G089250.6;HORVU6Hr1G089250.2;HORVU6Hr1G089250.10;HORVU6Hr1G089250.17	GO:0003682(chromatin binding);GO:0003886(DNA (cytosine-5-)-methyltransferase activity);GO:0005634(nucleus);GO:0008168(methyltransferase activity);GO:0010216(maintenance of DNA methylation);GO:0016740(transferase activity);GO:0032259(methylation);GO:0032776(DNA methylation on cytosine);GO:0090116(C-5 methylation of cytosine);GO:0090116(C-5 methylation of cytosine)	00270(Cysteine and methionine metabolism);00270(Cysteine and methionine metabolism)	K00558	EC:2.1.1.37		0.293995	0.333867	0.164627	17.1772	12.89	17.6591	0.0166049	-5.91225	9.66054e-63	6.25475e-61	down	yes
MSTRG.14134	HORVU5Hr1G119520	HORVU5Hr1G119520.1	GO:0005515(protein binding)	NA	NA	NA		68.2717	88.6834	25.9757	0.0336755	0.0323911	0.100071	1101.08	10.1047	1.08742e-62	7.01902e-61	up	yes
MSTRG.10125	HORVU4Hr1G048700	HORVU4Hr1G048700.6;HORVU4Hr1G048700.5;HORVU4Hr1G048700.4;HORVU4Hr1G048700.1;HORVU4Hr1G048700.3;HORVU4Hr1G048700.8	GO:0005515(protein binding);GO:0005622(intracellular);GO:0005634(nucleus);GO:0008270(zinc ion binding);GO:0008270(zinc ion binding)	04712(Circadian rhythm - plant);04712(Circadian rhythm - plant)	K12135	NA		5.84401	5.70554	7.15287	111.904	113.741	116.178	0.0547137	-4.19195	1.41313e-62	9.09356e-61	down	yes
MSTRG.3305	HORVU2Hr1G007760	HORVU2Hr1G007760.12;HORVU2Hr1G007760.3;HORVU2Hr1G007760.17;HORVU2Hr1G007760.9;HORVU2Hr1G007760.8;HORVU2Hr1G007760.16;HORVU2Hr1G007760.1;HORVU2Hr1G007760.13;HORVU2Hr1G007760.14;HORVU2Hr1G007760.2;HORVU2Hr1G007760.10;HORVU2Hr1G007760.11;HORVU2Hr1G007760.6;HORVU2Hr1G007760.7	NA	02010(ABC transporters);02010(ABC transporters)	K05681	NA		29.6418	34.6592	37.2287	1.57418	2.04283	1.38193	20.3103	4.34414	1.447e-62	9.28324e-61	up	yes
MSTRG.10373	HORVU4Hr1G057200	HORVU4Hr1G057200.5;HORVU4Hr1G057200.1;HORVU4Hr1G057200.6;HORVU4Hr1G057200.7;HORVU4Hr1G057200.4;HORVU4Hr1G057200.3;HORVU4Hr1G057200.2;HORVU4Hr1G057200.8	GO:0000165(MAPK cascade);GO:0000166(nucleotide binding);GO:0004672(protein kinase activity);GO:0004674(protein serine/threonine kinase activity);GO:0004707(MAP kinase activity);GO:0005524(ATP binding);GO:0005622(intracellular);GO:0005634(nucleus);GO:0005737(cytoplasm);GO:0005938(cell cortex);GO:0006468(protein phosphorylation);GO:0006970(response to osmotic stress);GO:0006979(response to oxidativ…	04016(MAPK signaling pathway - plant);04016(MAPK signaling pathway - plant)	K20536	EC:2.7.11.24	Mitogen-activated protein kinase [Source:UniProtKB/TrEMBL;Acc:M0V3Q0]	50.5601	38.5642	29.4127	0.677595	0.955266	1.07115	43.8374	5.45409	1.50945e-62	9.65453e-61	up	yes
MSTRG.11041	HORVU4Hr1G081590	HORVU4Hr1G081590.1;HORVU4Hr1G081590.6;HORVU4Hr1G081590.8;HORVU4Hr1G081590.3;HORVU4Hr1G081590.5;HORVU4Hr1G081590.7	GO:0004568(chitinase activity);GO:0004672(protein kinase activity);GO:0005524(ATP binding);GO:0005975(carbohydrate metabolic process);GO:0006032(chitin catabolic process);GO:0006468(protein phosphorylation);GO:0016020(membrane);GO:0016021(integral component of membrane);GO:0016998(cell wall macromolecule catabolic process);GO:0016998(cell wall macromolecule catabolic process)	NA	NA	NA		11.927	15.7052	15.1485	0.0809811	0.180821	0.0500628	137.177	7.09989	1.69902e-62	1.08342e-60	up	yes
MSTRG.4101	HORVU2Hr1G040680	HORVU2Hr1G040680.1;HORVU2Hr1G040680.2	NA	NA	NA	NA		57.9669	51.9013	89.6979	2.18867	2.10997	2.31238	30.1869	4.91585	2.07661e-62	1.32021e-60	up	yes
MSTRG.4104		MSTRG.4104.1;MSTRG.4104.2	NA	NA	NA	NA		64.0855	59.5404	102.874	2.38204	2.36942	2.54335	31.0495	4.9565	2.15257e-62	1.3644e-60	up	yes
MSTRG.8706	HORVU3Hr1G097230	MSTRG.8706.5;HORVU3Hr1G097230.3;MSTRG.8706.1;HORVU3Hr1G097230.1;HORVU3Hr1G097230.5;MSTRG.8706.4;HORVU3Hr1G097230.2	GO:0000287(magnesium ion binding);GO:0003824(catalytic activity);GO:0030976(thiamine pyrophosphate binding);GO:0030976(thiamine pyrophosphate binding)	04146(Peroxisome);04146(Peroxisome)	K12261	EC:4.1.-.-		94.0395	107.782	75.2207	4.18807	4.58626	4.86097	20.318	4.34469	2.20925e-62	1.39613e-60	up	yes
MSTRG.10573	HORVU4Hr1G063830	HORVU4Hr1G063830.4;HORVU4Hr1G063830.1;HORVU4Hr1G063830.6;MSTRG.10573.4;HORVU4Hr1G063830.5;HORVU4Hr1G063830.7	GO:0003779(actin binding);GO:0005622(intracellular);GO:0015629(actin cytoskeleton);GO:0016020(membrane);GO:0016021(integral component of membrane);GO:0030042(actin filament depolymerization);GO:0030042(actin filament depolymerization)	NA	NA	NA	Predicted protein [Source:UniProtKB/TrEMBL;Acc:F2D7Q2]	117.513	109.474	99.1095	6.42833	6.73555	6.82448	16.3143	4.02807	2.37608e-62	1.49707e-60	up	yes
MSTRG.15430	HORVU6Hr1G059100	MSTRG.15430.35;HORVU6Hr1G059100.26;HORVU6Hr1G059100.23;HORVU6Hr1G059100.29;HORVU6Hr1G059100.16;HORVU6Hr1G059100.9;HORVU6Hr1G059100.3;MSTRG.15430.30;HORVU6Hr1G059100.4;HORVU6Hr1G059100.2;HORVU6Hr1G059100.31;HORVU6Hr1G059100.17;HORVU6Hr1G059100.36;HORVU6Hr1G059100.15;HORVU6Hr1G059100.5;HORVU6Hr1G059100.8;HORVU6Hr1G059100.20;HORVU6Hr1G059100.30;HORVU6Hr1G059100.34;HORVU6Hr1G059100.24;HORVU6Hr1G05910…	NA	00906(Carotenoid biosynthesis);00906(Carotenoid biosynthesis)	K15744	EC:5.2.1.12		16.6392	16.5492	13.877	0.275869	0.511394	0.264968	44.7292	5.48315	2.49733e-62	1.56878e-60	up	yes
MSTRG.14582	HORVU6Hr1G015790	HORVU6Hr1G015790.1	GO:0000786(nucleosome);GO:0003677(DNA binding);GO:0005634(nucleus);GO:0005694(chromosome);GO:0046982(protein heterodimerization activity)	NA	NA	NA	Histone H2B [Source:UniProtKB/TrEMBL;Acc:A0A287TF25]	0.6468	0.505995	0.896775	34.5395	28.5227	40.3183	0.0198255	-5.6565	2.52487e-62	1.58138e-60	down	yes
MSTRG.964	HORVU1Hr1G004150	HORVU1Hr1G004150.4;MSTRG.964.6;HORVU1Hr1G004150.1;HORVU1Hr1G004150.3;HORVU1Hr1G004150.5;HORVU1Hr1G004150.2;HORVU1Hr1G004150.7;HORVU1Hr1G004150.6;HORVU1Hr1G004150.8	GO:0004867(serine-type endopeptidase inhibitor activity);GO:0009611(response to wounding);GO:0010951(negative regulation of endopeptidase activity);GO:0010951(negative regulation of endopeptidase activity)	NA	NA	NA		16.4952	22.0086	21.3256	409.394	370.932	460.207	0.0482288	-4.37396	2.80458e-62	1.75137e-60	down	yes
MSTRG.15047	HORVU6Hr1G038320	HORVU6Hr1G038320.1	NA	04141(Protein processing in endoplasmic reticulum)	K13993	NA		0.256128	0.333158	0	115.495	110.823	120.317	0.00170002	-9.20023	2.9051e-62	1.80879e-60	down	yes
MSTRG.12351		MSTRG.12351.1	NA	NA	NA	NA		0	0	0	14.7244	10.4841	16.2095	-inf	-inf	5.59668e-62	3.47439e-60	down	yes
MSTRG.6637		MSTRG.6637.1	NA	NA	NA	NA		0.073576	0.150995	0.092619	15.6086	12.9865	15.3127	0.007224	-7.11299	6.66416e-62	4.12494e-60	down	yes
MSTRG.709		MSTRG.709.1	NA	NA	NA	NA		14.2714	24.3738	13.1222	0	0	0	inf	inf	8.13519e-62	5.02074e-60	up	yes
MSTRG.14255	HORVU5Hr1G124450	HORVU5Hr1G124450.1;HORVU5Hr1G124450.3;HORVU5Hr1G124450.2	GO:0030001(metal ion transport);GO:0046872(metal ion binding);GO:0046872(metal ion binding)	NA	NA	NA		20.5194	40.699	21.382	0.202746	0.213892	0.350054	107.736	6.75136	8.95427e-62	5.51014e-60	up	yes
MSTRG.14239	HORVU5Hr1G123770	HORVU5Hr1G123770.1	GO:0003677(DNA binding);GO:0003700(DNA-binding transcription factor activity);GO:0005634(nucleus);GO:0006355(regulation of transcription, DNA-templated);GO:0043565(sequence-specific DNA binding)	NA	NA	NA		380.102	399.269	348.296	22.8341	26.1398	23.3382	15.5945	3.96296	8.99438e-62	5.51873e-60	up	yes
MSTRG.5361	HORVU2Hr1G092850	HORVU2Hr1G092850.7;MSTRG.5361.11;HORVU2Hr1G092850.4;HORVU2Hr1G092850.9;HORVU2Hr1G092850.1;HORVU2Hr1G092850.2;HORVU2Hr1G092850.6;HORVU2Hr1G092850.10	NA	NA	NA	NA		13.2695	18.4344	9.09754	0.200323	0.29454	0.230978	56.2126	5.81282	1.14456e-61	7.0024e-60	up	yes
MSTRG.13427	HORVU5Hr1G092760	HORVU5Hr1G092760.11;HORVU5Hr1G092760.1;HORVU5Hr1G092760.6;HORVU5Hr1G092760.7;HORVU5Hr1G092760.2;HORVU5Hr1G092760.9;HORVU5Hr1G092760.8;HORVU5Hr1G092760.10	GO:0008375(acetylglucosaminyltransferase activity);GO:0016020(membrane);GO:0016021(integral component of membrane);GO:0016021(integral component of membrane)	NA	NA	NA	Predicted protein [Source:UniProtKB/TrEMBL;Acc:F2E668]	1.40797	1.44336	1.94113	36.0941	30.5702	39.4384	0.045168	-4.46855	1.15184e-61	7.02655e-60	down	yes
MSTRG.13409	HORVU5Hr1G092290	HORVU5Hr1G092290.13;HORVU5Hr1G092290.19;HORVU5Hr1G092290.12;HORVU5Hr1G092290.4;HORVU5Hr1G092290.7;HORVU5Hr1G092290.1;HORVU5Hr1G092290.15;MSTRG.13409.2;HORVU5Hr1G092290.2;HORVU5Hr1G092290.5;HORVU5Hr1G092290.14;HORVU5Hr1G092290.3;HORVU5Hr1G092290.6;HORVU5Hr1G092290.9	GO:0016020(membrane);GO:0016021(integral component of membrane);GO:0046872(metal ion binding);GO:0046872(metal ion binding)	NA	NA	NA		79.7121	56.704	75.717	2.14488	3.31444	2.57964	26.3881	4.72182	1.18772e-61	7.22457e-60	up	yes
MSTRG.14717	HORVU6Hr1G021160	HORVU6Hr1G021160.1	GO:0000786(nucleosome);GO:0003677(DNA binding);GO:0005634(nucleus);GO:0005694(chromosome);GO:0046982(protein heterodimerization activity)	NA	NA	NA	Histone H2A [Source:UniProtKB/TrEMBL;Acc:A0A287TJH8]	0.965106	0.937302	1.23972	49.6493	41.0128	62.828	0.0204712	-5.61026	1.2576e-61	7.62761e-60	down	yes
MSTRG.3616	HORVU2Hr1G022080	HORVU2Hr1G022080.18;HORVU2Hr1G022080.10;HORVU2Hr1G022080.3;HORVU2Hr1G022080.14;HORVU2Hr1G022080.2;HORVU2Hr1G022080.8;HORVU2Hr1G022080.4;HORVU2Hr1G022080.17;HORVU2Hr1G022080.9;HORVU2Hr1G022080.7;HORVU2Hr1G022080.5;HORVU2Hr1G022080.1;HORVU2Hr1G022080.6;HORVU2Hr1G022080.13	GO:0004497(monooxygenase activity);GO:0005506(iron ion binding);GO:0016491(oxidoreductase activity);GO:0016705(oxidoreductase activity, acting on paired donors, with incorporation or reduction of molecular oxygen);GO:0020037(heme binding);GO:0046872(metal ion binding);GO:0055114(oxidation-reduction process);GO:0055114(oxidation-reduction process)	NA	NA	NA		444.611	359.284	404.702	10.2709	15.193	16.9974	28.4635	4.83104	1.5716e-61	9.5048e-60	up	yes
MSTRG.15887	HORVU6Hr1G076820	HORVU6Hr1G076820.1;HORVU6Hr1G076820.2	GO:0016020(membrane);GO:0016021(integral component of membrane);GO:0016740(transferase activity);GO:0016757(transferase activity, transferring glycosyl groups);GO:0016757(transferase activity, transferring glycosyl groups)	NA	NA	NA	Hexosyltransferase [Source:UniProtKB/TrEMBL;Acc:A0A287US35]	20.3377	17.4792	19.7269	0.525986	0.685021	0.74865	29.3642	4.87599	1.66957e-61	1.00685e-59	up	yes
MSTRG.2923	HORVU1Hr1G087070	HORVU1Hr1G087070.1;HORVU1Hr1G087070.2;HORVU1Hr1G087070.4	GO:0006457(protein folding);GO:0051082(unfolded protein binding);GO:0051082(unfolded protein binding)	NA	NA	NA		16.3829	18.4798	21.2349	308.904	350.713	330.879	0.0566358	-4.14214	2.12972e-61	1.28068e-59	down	yes
MSTRG.8448	HORVU3Hr1G088300	HORVU3Hr1G088300.1	NA	NA	NA	NA		10.0116	11.5421	8.06957	0	0.0281699	0.0280845	526.593	9.04054	2.27616e-61	1.36485e-59	up	yes
MSTRG.6481	HORVU3Hr1G012080	HORVU3Hr1G012080.9;HORVU3Hr1G012080.1;HORVU3Hr1G012080.7;HORVU3Hr1G012080.6	GO:0000166(nucleotide binding);GO:0004672(protein kinase activity);GO:0004674(protein serine/threonine kinase activity);GO:0005524(ATP binding);GO:0006468(protein phosphorylation);GO:0016020(membrane);GO:0016021(integral component of membrane);GO:0016021(integral component of membrane)	NA	NA	NA		9.47464	10.434	9.99087	0.21781	0.158682	0.166766	55.0374	5.78234	2.45604e-61	1.46855e-59	up	yes
MSTRG.13879	HORVU5Hr1G110680	HORVU5Hr1G110680.1	GO:0000786(nucleosome);GO:0003677(DNA binding);GO:0005634(nucleus);GO:0005694(chromosome);GO:0046982(protein heterodimerization activity)	NA	NA	NA	Histone H2A [Source:UniProtKB/TrEMBL;Acc:A0A287SQ55]	3.76599	3.26846	3.02436	87.6391	72.3516	87.7602	0.0406005	-4.62236	3.08596e-61	1.83998e-59	down	yes
MSTRG.1459	HORVU1Hr1G028030	HORVU1Hr1G028030.18;HORVU1Hr1G028030.3;HORVU1Hr1G028030.24;HORVU1Hr1G028030.14;HORVU1Hr1G028030.8;HORVU1Hr1G028030.13;HORVU1Hr1G028030.12;HORVU1Hr1G028030.10;HORVU1Hr1G028030.7;HORVU1Hr1G028030.6;HORVU1Hr1G028030.22;HORVU1Hr1G028030.4;HORVU1Hr1G028030.17;HORVU1Hr1G028030.1;HORVU1Hr1G028030.5;HORVU1Hr1G028030.25;HORVU1Hr1G028030.27;HORVU1Hr1G028030.31;HORVU1Hr1G028030.2;HORVU1Hr1G028030.30	GO:0003676(nucleic acid binding);GO:0004470(malic enzyme activity);GO:0004471(malate dehydrogenase (decarboxylating) (NAD+) activity);GO:0008408(3'-5' exonuclease activity);GO:0016020(membrane);GO:0016021(integral component of membrane);GO:0016491(oxidoreductase activity);GO:0046872(metal ion binding);GO:0051287(NAD binding);GO:0055114(oxidation-reduction process);GO:0055114(oxidation-reduction p…	00620(Pyruvate metabolism);00710(Carbon fixation in photosynthetic organisms);00710(Carbon fixation in photosynthetic organisms)	K00029	EC:1.1.1.40	Malic enzyme [Source:UniProtKB/TrEMBL;Acc:A0A287F081]	26.0227	29.6147	14.8242	0.603607	0.574509	0.423065	44.006	5.45963	3.41021e-61	2.02758e-59	up	yes
MSTRG.11465	HORVU5Hr1G009350	HORVU5Hr1G009350.3;HORVU5Hr1G009350.8;HORVU5Hr1G009350.5;HORVU5Hr1G009350.13;HORVU5Hr1G009350.11;HORVU5Hr1G009350.1;HORVU5Hr1G009350.6;HORVU5Hr1G009350.9;HORVU5Hr1G009350.4;HORVU5Hr1G009350.15;HORVU5Hr1G009350.10;HORVU5Hr1G009350.7;HORVU5Hr1G009350.2;HORVU5Hr1G009350.14	GO:0000166(nucleotide binding);GO:0003774(motor activity);GO:0003777(microtubule motor activity);GO:0005524(ATP binding);GO:0007018(microtubule-based movement);GO:0008017(microtubule binding);GO:0008017(microtubule binding)	NA	NA	NA		0.0671054	0.0421746	0.0564144	6.91519	5.16347	6.2327	0.00904873	-6.78807	4.30039e-61	2.54967e-59	down	yes
MSTRG.2756	HORVU1Hr1G080200	HORVU1Hr1G080200.1;HORVU1Hr1G080200.2	GO:0000786(nucleosome);GO:0003677(DNA binding);GO:0005634(nucleus);GO:0005694(chromosome);GO:0006334(nucleosome assembly);GO:0046982(protein heterodimerization activity);GO:0046982(protein heterodimerization activity)	NA	NA	NA	Histone H4 [Source:UniProtKB/TrEMBL;Acc:A0A287GFF3]	0.192323	0.298788	0.468106	30.4794	26.9424	42.3661	0.00961255	-6.70086	4.99132e-61	2.94425e-59	down	yes
MSTRG.9367	HORVU4Hr1G009990	HORVU4Hr1G009990.2;HORVU4Hr1G009990.5;HORVU4Hr1G009990.1;HORVU4Hr1G009990.6	GO:0016020(membrane);GO:0016021(integral component of membrane);GO:0016021(integral component of membrane)	NA	NA	NA	Predicted protein [Source:UniProtKB/TrEMBL;Acc:F2D8Q6]	0.46697	0.351916	0.746937	36.1106	27.7346	46.2105	0.0142276	-6.13517	4.9938e-61	2.94425e-59	down	yes
MSTRG.1195	HORVU1Hr1G018530	MSTRG.1195.1	NA	NA	NA	NA		29.2097	27.0576	46.4442	0.566093	0.980423	0.695571	45.8107	5.51761	5.00828e-61	2.94456e-59	up	yes
MSTRG.8286	HORVU3Hr1G083500	HORVU3Hr1G083500.1	GO:0004842(ubiquitin-protein transferase activity);GO:0005515(protein binding);GO:0016567(protein ubiquitination)	04120(Ubiquitin mediated proteolysis)	K10260	NA	RING-type E3 ubiquitin transferase [Source:UniProtKB/TrEMBL;Acc:F2CZE1]	0.061116	0.08681	0.027952	11.5527	11.8983	16.0606	0.0044513	-7.81156	5.19991e-61	3.04873e-59	down	yes
MSTRG.9644		MSTRG.9644.1	NA	NA	NA	NA		0.431652	0.138937	0.216937	26.4835	25.37	27.4078	0.00993581	-6.65315	5.37265e-61	3.14129e-59	down	yes
MSTRG.17103	HORVU7Hr1G040250	HORVU7Hr1G040250.3;HORVU7Hr1G040250.5;HORVU7Hr1G040250.13;HORVU7Hr1G040250.2;HORVU7Hr1G040250.1;HORVU7Hr1G040250.6;HORVU7Hr1G040250.10;HORVU7Hr1G040250.12;HORVU7Hr1G040250.4;HORVU7Hr1G040250.9;HORVU7Hr1G040250.11;HORVU7Hr1G040250.8	GO:0006355(regulation of transcription, DNA-templated);GO:0006355(regulation of transcription, DNA-templated)	NA	NA	NA		0.122798	0.154906	0.184155	10.0215	8.39572	9.61084	0.0164784	-5.92328	5.50639e-61	3.21059e-59	down	yes
MSTRG.6156		MSTRG.6156.1	NA	NA	NA	NA		3.93648	6.41713	8.23781	0	0	0.013797	1347.5	10.3961	7.16456e-61	4.16591e-59	up	yes
MSTRG.15806	HORVU6Hr1G073660	HORVU6Hr1G073660.2;HORVU6Hr1G073660.1	GO:0016787(hydrolase activity);GO:0016787(hydrolase activity)	NA	NA	NA		74.9829	78.6986	71.8115	0.987725	1.15304	2.14863	52.5699	5.71617	7.55358e-61	4.38004e-59	up	yes
MSTRG.16878	HORVU7Hr1G030020	HORVU7Hr1G030020.1	NA	04075(Plant hormone signal transduction)	K14491	NA		25.0007	35.5249	40.8916	0.302124	0.240144	0.388622	108.947	6.76748	7.72438e-61	4.46681e-59	up	yes
MSTRG.7715	HORVU3Hr1G065610	HORVU3Hr1G065610.1	NA	04016(MAPK signaling pathway - plant)	K20716	NA		1.41801	1.65323	0.999678	39.6986	35.2244	44.2122	0.0341706	-4.8711	8.78023e-61	5.06351e-59	down	yes
MSTRG.17310	HORVU7Hr1G049340	HORVU7Hr1G049340.2;HORVU7Hr1G049340.1	GO:0005524(ATP binding);GO:0006457(protein folding);GO:0051082(unfolded protein binding);GO:0051082(unfolded protein binding)	04141(Protein processing in endoplasmic reticulum);04626(Plant-pathogen interaction);04626(Plant-pathogen interaction)	K04079	NA		9.46732	11.3597	14.6084	247.622	237.005	243.674	0.0486549	-4.36127	9.52797e-61	5.47975e-59	down	yes
MSTRG.9025	HORVU3Hr1G116790	HORVU3Hr1G116790.2;HORVU3Hr1G116790.13;MSTRG.9025.9;HORVU3Hr1G116790.1;MSTRG.9025.3	GO:0006833(water transport);GO:0015204(urea transmembrane transporter activity);GO:0015250(water channel activity);GO:0015267(channel activity);GO:0015840(urea transport);GO:0016020(membrane);GO:0016021(integral component of membrane);GO:0055085(transmembrane transport);GO:0071918(urea transmembrane transport);GO:0071918(urea transmembrane transport)	NA	NA	NA	Predicted protein [Source:UniProtKB/TrEMBL;Acc:D2KZ43]	12.4265	20.7924	22.1683	0.0812384	0.0603936	0	391.063	8.61126	9.62962e-61	5.52316e-59	up	yes
MSTRG.4699		MSTRG.4699.1	NA	NA	NA	NA		56.2066	64.5476	61.4778	0.172993	0.682491	0.63651	122.14	6.93239	9.86593e-61	5.64336e-59	up	yes
MSTRG.10785	HORVU4Hr1G071730	HORVU4Hr1G071730.10;HORVU4Hr1G071730.3;HORVU4Hr1G071730.8;HORVU4Hr1G071730.7;HORVU4Hr1G071730.11;HORVU4Hr1G071730.6;HORVU4Hr1G071730.1;HORVU4Hr1G071730.2;HORVU4Hr1G071730.5;HORVU4Hr1G071730.9	GO:0004512(inositol-3-phosphate synthase activity);GO:0005737(cytoplasm);GO:0006021(inositol biosynthetic process);GO:0006629(lipid metabolic process);GO:0008654(phospholipid biosynthetic process);GO:0016853(isomerase activity);GO:0016853(isomerase activity)	00562(Inositol phosphate metabolism);00562(Inositol phosphate metabolism)	K01858	EC:5.5.1.4		53.6123	50.1422	61.1922	917.896	911.238	903.313	0.0603659	-4.05012	1.15869e-60	6.60988e-59	down	yes
MSTRG.14915	HORVU6Hr1G032070	HORVU6Hr1G032070.1;HORVU6Hr1G032070.2;HORVU6Hr1G032070.4;HORVU6Hr1G032070.3;HORVU6Hr1G032070.5;HORVU6Hr1G032070.7;HORVU6Hr1G032070.6	GO:0000166(nucleotide binding);GO:0006006(glucose metabolic process);GO:0016491(oxidoreductase activity);GO:0016620(oxidoreductase activity, acting on the aldehyde or oxo group of donors, NAD or NADP as acceptor);GO:0050661(NADP binding);GO:0051287(NAD binding);GO:0055114(oxidation-reduction process);GO:0055114(oxidation-reduction process)	00010(Glycolysis / Gluconeogenesis);00710(Carbon fixation in photosynthetic organisms);00710(Carbon fixation in photosynthetic organisms)	K00134	EC:1.2.1.12	Glyceraldehyde-3-phosphate dehydrogenase [Source:UniProtKB/TrEMBL;Acc:M0UXA5]	177.168	185.228	188.606	12.6707	12.1871	12.6883	14.6753	3.87532	1.16709e-60	6.63985e-59	up	yes
MSTRG.2147	HORVU1Hr1G058440	HORVU1Hr1G058440.4;MSTRG.2147.5;MSTRG.2147.2;HORVU1Hr1G058440.1	NA	NA	NA	NA		0.522746	0.635436	0.801333	31.0231	23.3924	29.583	0.023328	-5.4218	1.37178e-60	7.78335e-59	down	yes
MSTRG.17129	HORVU7Hr1G041380	HORVU7Hr1G041380.3;HORVU7Hr1G041380.4;HORVU7Hr1G041380.1;HORVU7Hr1G041380.5;HORVU7Hr1G041380.2	GO:0005509(calcium ion binding);GO:0016020(membrane);GO:0016021(integral component of membrane);GO:0016021(integral component of membrane)	00073(Cutin, suberine and wax biosynthesis);00073(Cutin, suberine and wax biosynthesis)	K17991	EC:1.11.2.3		13.8252	10.8831	10.4277	0.211049	0.271443	0.343918	42.5163	5.40994	1.44771e-60	8.19215e-59	up	yes
MSTRG.4831		MSTRG.4831.1;MSTRG.4831.2;MSTRG.4831.3	NA	NA	NA	NA		11.2524	10.5251	15.2897	0	0	0	inf	inf	1.99021e-60	1.12319e-58	up	yes
MSTRG.7031	HORVU3Hr1G035470	HORVU3Hr1G035470.1	NA	NA	NA	NA		1044.26	1285.96	804.872	24.1316	38.0603	35.5434	32.0773	5.00348	2.41083e-60	1.35694e-58	up	yes
MSTRG.3291	HORVU2Hr1G006280;HORVU2Hr1G006320	MSTRG.3291.10;MSTRG.3291.14;HORVU2Hr1G006280.1;HORVU2Hr1G006280.13;HORVU2Hr1G006280.12;HORVU2Hr1G006280.14;HORVU2Hr1G006280.9;HORVU2Hr1G006280.11;HORVU2Hr1G006280.21;HORVU2Hr1G006280.16;HORVU2Hr1G006280.26;HORVU2Hr1G006280.23;HORVU2Hr1G006280.10;MSTRG.3291.29;HORVU2Hr1G006280.2;HORVU2Hr1G006280.15;HORVU2Hr1G006280.24;HORVU2Hr1G006280.28;HORVU2Hr1G006280.25;HORVU2Hr1G006280.6;HORVU2Hr1G006280.7;HO…	GO:0016020(membrane);GO:0016021(integral component of membrane);GO:0016021(integral component of membrane)	NA	NA	NA		71.8373	56.2762	74.9461	3.12443	3.89327	3.66143	19.0146	4.24904	2.56699e-60	1.441e-58	up	yes
MSTRG.3128	HORVU2Hr1G000190	HORVU2Hr1G000190.2;HORVU2Hr1G000190.1	NA	NA	NA	NA		8.8098	7.98916	9.5233	0.111343	0.140282	0.225704	55.145	5.78516	2.64699e-60	1.48197e-58	up	yes
MSTRG.6629	HORVU3Hr1G018820	HORVU3Hr1G018820.2;HORVU3Hr1G018820.1	GO:0006351(transcription, DNA-templated);GO:0043565(sequence-specific DNA binding);GO:0043565(sequence-specific DNA binding)	04075(Plant hormone signal transduction);04075(Plant hormone signal transduction)	K14431	NA		75.4709	89.3281	40.0078	0.886644	0.548214	0.938233	86.3038	6.43135	2.96479e-60	1.6555e-58	up	yes
MSTRG.494	HORVU0Hr1G018190	MSTRG.494.12;MSTRG.494.14;HORVU0Hr1G018190.4;MSTRG.494.13;HORVU0Hr1G018190.6;HORVU0Hr1G018190.5;HORVU0Hr1G018190.13;HORVU0Hr1G018190.10;MSTRG.494.11;MSTRG.494.4;HORVU0Hr1G018190.1;HORVU0Hr1G018190.3;HORVU0Hr1G018190.2;HORVU0Hr1G018190.9	GO:0003824(catalytic activity);GO:0010584(pollen exine formation);GO:0016207(4-coumarate-CoA ligase activity);GO:0016207(4-coumarate-CoA ligase activity)	00360(Phenylalanine metabolism);00130(Ubiquinone and other terpenoid-quinone biosynthesis);00940(Phenylpropanoid biosynthesis);00940(Phenylpropanoid biosynthesis)	K01904	EC:6.2.1.12		1.87522	1.53716	1.59887	32.0237	31.743	41.1147	0.0477802	-4.38744	3.08847e-60	1.72001e-58	down	yes
MSTRG.6371	HORVU3Hr1G004140	HORVU3Hr1G004140.1;HORVU3Hr1G004140.2	GO:0004867(serine-type endopeptidase inhibitor activity);GO:0005576(extracellular region);GO:0010466(negative regulation of peptidase activity);GO:0010951(negative regulation of endopeptidase activity);GO:0030414(peptidase inhibitor activity);GO:0030414(peptidase inhibitor activity)	NA	NA	NA	Bowman-Birk type trypsin inhibitor [Source:UniProtKB/TrEMBL;Acc:M0Y075]	53.241	58.128	67.5045	1103.56	967.518	1145.12	0.0556165	-4.16834	3.35824e-60	1.86532e-58	down	yes
MSTRG.16323	HORVU6Hr1G093520	MSTRG.16323.1;HORVU6Hr1G093520.1	GO:0005515(protein binding);GO:0051087(chaperone binding)	NA	NA	NA		8.04579	4.78236	8.97945	376.636	288.018	462.826	0.0193419	-5.69213	3.62905e-60	2.01045e-58	down	yes
MSTRG.1184	HORVU1Hr1G018140	HORVU1Hr1G018140.5;HORVU1Hr1G018140.3;HORVU1Hr1G018140.1;HORVU1Hr1G018140.2	GO:0016491(oxidoreductase activity);GO:0055114(oxidation-reduction process);GO:0055114(oxidation-reduction process)	00061(Fatty acid biosynthesis);01040(Biosynthesis of unsaturated fatty acids);00780(Biotin metabolism);00333(Prodigiosin biosyntheses);00333(Prodigiosin biosyntheses)	K00059	EC:1.1.1.100		195.646	207.044	201.716	2976.39	3120.37	2995.61	0.066474	-3.91106	4.26121e-60	2.35448e-58	down	yes
MSTRG.12710		MSTRG.12710.5;MSTRG.12710.3;MSTRG.12710.2;MSTRG.12710.4;MSTRG.12710.1	NA	NA	NA	NA		3.18087	3.33902	3.30349	66.2886	50.954	67.9998	0.0530299	-4.23705	4.36393e-60	2.40495e-58	down	yes
MSTRG.14474		MSTRG.14474.1	NA	NA	NA	NA		0.452959	0.527002	0.618964	31.2047	29.8161	29.6319	0.0176379	-5.82518	5.07606e-60	2.79011e-58	down	yes
MSTRG.13527	HORVU5Hr1G095130	HORVU5Hr1G095130.9;HORVU5Hr1G095130.6;HORVU5Hr1G095130.10;HORVU5Hr1G095130.4;HORVU5Hr1G095130.14;HORVU5Hr1G095130.12;HORVU5Hr1G095130.2;HORVU5Hr1G095130.15;HORVU5Hr1G095130.13;HORVU5Hr1G095130.1;HORVU5Hr1G095130.8	GO:0004553(hydrolase activity, hydrolyzing O-glycosyl compounds);GO:0005975(carbohydrate metabolic process);GO:0016020(membrane);GO:0016021(integral component of membrane);GO:0016787(hydrolase activity);GO:0016787(hydrolase activity)	00500(Starch and sucrose metabolism);00460(Cyanoamino acid metabolism);00940(Phenylpropanoid biosynthesis);00940(Phenylpropanoid biosynthesis)	K01188	EC:3.2.1.21		49.2489	66.5484	45.0614	3.00654	2.84046	2.87193	18.4494	4.2055	5.6858e-60	3.11715e-58	up	yes
MSTRG.16019	HORVU6Hr1G081890	HORVU6Hr1G081890.2;HORVU6Hr1G081890.1;HORVU6Hr1G081890.4;HORVU6Hr1G081890.5	GO:0006629(lipid metabolic process);GO:0016042(lipid catabolic process);GO:0016787(hydrolase activity);GO:0016787(hydrolase activity)	04933(AGE-RAGE signaling pathway in diabetic complications);04933(AGE-RAGE signaling pathway in diabetic complications)	K06236	NA		62.8904	60.0862	70.1773	4.08395	4.446	4.50526	14.8179	3.88926	6.18721e-60	3.38325e-58	up	yes
MSTRG.6805	HORVU3Hr1G025670	HORVU3Hr1G025670.4;HORVU3Hr1G025670.2;HORVU3Hr1G025670.3;HORVU3Hr1G025670.1	NA	NA	NA	NA		11.0956	16.785	11.101	0.156387	0.247271	0.273798	57.541	5.84652	7.05378e-60	3.84713e-58	up	yes
MSTRG.7247		MSTRG.7247.4;MSTRG.7247.2;MSTRG.7247.1;MSTRG.7247.3	NA	NA	NA	NA		94.2529	79.335	88.3946	5.88145	5.71881	5.63796	15.1978	3.92579	7.92603e-60	4.31172e-58	up	yes
MSTRG.8571		MSTRG.8571.1	NA	NA	NA	NA		7.36206	5.44519	5.40685	0	0.00907	0.018084	670.77	9.38968	8.7474e-60	4.74631e-58	up	yes
MSTRG.7653	HORVU3Hr1G063050	HORVU3Hr1G063050.7;HORVU3Hr1G063050.5;HORVU3Hr1G063050.13;HORVU3Hr1G063050.9;HORVU3Hr1G063050.1;HORVU3Hr1G063050.11;HORVU3Hr1G063050.14;HORVU3Hr1G063050.4;HORVU3Hr1G063050.6;HORVU3Hr1G063050.10;HORVU3Hr1G063050.2	GO:0003824(catalytic activity);GO:0006537(glutamate biosynthetic process);GO:0006807(nitrogen compound metabolic process);GO:0009507(chloroplast);GO:0009570(chloroplast stroma);GO:0009735(response to cytokinin);GO:0015930(glutamate synthase activity);GO:0016020(membrane);GO:0016021(integral component of membrane);GO:0016040(glutamate synthase (NADH) activity);GO:0016491(oxidoreductase activity);G…	00910(Nitrogen metabolism);00250(Alanine, aspartate and glutamate metabolism);00250(Alanine, aspartate and glutamate metabolism)	K00264	EC:1.4.1.13;EC:1.4.1.14		128.577	126.09	113.474	8.01652	6.56527	7.83279	16.4242	4.03775	1.10005e-59	5.95352e-58	up	yes
MSTRG.2376		MSTRG.2376.1	NA	NA	NA	NA		0.0447	0	0	14.1856	11.9301	17.7088	0.00101998	-9.93725	1.11554e-59	6.02193e-58	down	yes
MSTRG.13509	HORVU5Hr1G094840	HORVU5Hr1G094840.3;HORVU5Hr1G094840.7;HORVU5Hr1G094840.1;HORVU5Hr1G094840.8;MSTRG.13509.8;HORVU5Hr1G094840.2;HORVU5Hr1G094840.9;HORVU5Hr1G094840.6;HORVU5Hr1G094840.4;HORVU5Hr1G094840.12	GO:0005506(iron ion binding);GO:0005634(nucleus);GO:0005829(cytosol);GO:0008901(ferredoxin hydrogenase activity);GO:0009055(electron transfer activity);GO:0022900(electron transport chain);GO:0042597(periplasmic space);GO:0051536(iron-sulfur cluster binding);GO:0055114(oxidation-reduction process);GO:0070482(response to oxygen levels);GO:0070482(response to oxygen levels)	NA	NA	NA		104.346	95.8341	96.7484	5.22998	6.91887	6.03747	16.327	4.02919	1.22798e-59	6.612e-58	up	yes
MSTRG.16736	HORVU7Hr1G024190	HORVU7Hr1G024190.4;HORVU7Hr1G024190.2;HORVU7Hr1G024190.1	NA	NA	NA	NA		137.248	118.634	119.185	6.18405	6.8595	8.27017	17.5974	4.13729	1.50387e-59	8.07686e-58	up	yes
MSTRG.12303	HORVU5Hr1G046590	HORVU5Hr1G046590.3;HORVU5Hr1G046590.1;HORVU5Hr1G046590.6	GO:0004672(protein kinase activity);GO:0004674(protein serine/threonine kinase activity);GO:0005524(ATP binding);GO:0006468(protein phosphorylation);GO:0006468(protein phosphorylation)	NA	NA	NA		4.89327	4.76811	4.06192	0.161528	0.202031	0.174777	25.492	4.67198	1.57526e-59	8.43883e-58	up	yes
MSTRG.15880	HORVU6Hr1G076660	HORVU6Hr1G076660.2;HORVU6Hr1G076660.1;HORVU6Hr1G076660.3	GO:0016020(membrane);GO:0016021(integral component of membrane);GO:0016788(hydrolase activity, acting on ester bonds);GO:0016788(hydrolase activity, acting on ester bonds)	00500(Starch and sucrose metabolism);00460(Cyanoamino acid metabolism);00940(Phenylpropanoid biosynthesis);00561(Glycerolipid metabolism);00561(Glycerolipid metabolism)	K00679;K01188	EC:2.3.1.158;EC:3.2.1.21		10.4936	16.8415	7.45708	0	0.0233629	0.0221347	764.702	9.57875	1.84166e-59	9.84099e-58	up	yes
MSTRG.3488	HORVU2Hr1G016750	HORVU2Hr1G016750.1;HORVU2Hr1G016750.22;HORVU2Hr1G016750.13;HORVU2Hr1G016750.6;HORVU2Hr1G016750.11;HORVU2Hr1G016750.19;HORVU2Hr1G016750.2;HORVU2Hr1G016750.5;HORVU2Hr1G016750.7;HORVU2Hr1G016750.9;HORVU2Hr1G016750.12;HORVU2Hr1G016750.21;HORVU2Hr1G016750.10;HORVU2Hr1G016750.20;HORVU2Hr1G016750.14;MSTRG.3488.13;HORVU2Hr1G016750.4	GO:0000166(nucleotide binding);GO:0004672(protein kinase activity);GO:0004674(protein serine/threonine kinase activity);GO:0005524(ATP binding);GO:0006468(protein phosphorylation);GO:0007165(signal transduction);GO:0016020(membrane);GO:0016021(integral component of membrane);GO:0016301(kinase activity);GO:0016310(phosphorylation);GO:0016740(transferase activity);GO:0016740(transferase activity)	NA	NA	NA	Non-specific serine/threonine protein kinase [Source:UniProtKB/TrEMBL;Acc:A0A287H6Y8]	0.356841	0.340311	0.386711	8.46784	7.89136	7.22111	0.0459647	-4.44333	2.44911e-59	1.30539e-57	down	yes
MSTRG.12270	HORVU5Hr1G045290	MSTRG.12270.13;MSTRG.12270.4;HORVU5Hr1G045290.13;HORVU5Hr1G045290.8;HORVU5Hr1G045290.12;HORVU5Hr1G045290.18;HORVU5Hr1G045290.19;HORVU5Hr1G045290.3;HORVU5Hr1G045290.1;HORVU5Hr1G045290.10;HORVU5Hr1G045290.9;HORVU5Hr1G045290.5;HORVU5Hr1G045290.2;HORVU5Hr1G045290.16;HORVU5Hr1G045290.7	GO:0003677(DNA binding);GO:0003700(DNA-binding transcription factor activity);GO:0005634(nucleus);GO:0006351(transcription, DNA-templated);GO:0006355(regulation of transcription, DNA-templated);GO:0006355(regulation of transcription, DNA-templated)	NA	NA	NA		0.209966	0.293084	0.38562	15.5882	12.3169	19.0232	0.0189368	-5.72267	2.72556e-59	1.44908e-57	down	yes
MSTRG.4882	HORVU2Hr1G075810	HORVU2Hr1G075810.1;HORVU2Hr1G075810.3;HORVU2Hr1G075810.4;HORVU2Hr1G075810.2	GO:0005623(cell);GO:0016020(membrane);GO:0016021(integral component of membrane);GO:0045454(cell redox homeostasis);GO:0045454(cell redox homeostasis)	04141(Protein processing in endoplasmic reticulum);04141(Protein processing in endoplasmic reticulum)	K09580	EC:5.3.4.1		277.835	245.986	210.916	13.6727	15.4411	15.0538	16.6352	4.05617	3.37033e-59	1.78738e-57	up	yes
MSTRG.10803	HORVU4Hr1G072320	HORVU4Hr1G072320.2;HORVU4Hr1G072320.1;HORVU4Hr1G072320.9;HORVU4Hr1G072320.3;HORVU4Hr1G072320.10;HORVU4Hr1G072320.4	GO:0071949(FAD binding);GO:0071949(FAD binding)	00906(Carotenoid biosynthesis);00906(Carotenoid biosynthesis)	K09838	EC:1.14.15.21		14.3693	12.8711	14.2127	0.225987	0.179424	0.353783	54.6014	5.77087	4.36262e-59	2.30781e-57	up	yes
MSTRG.17276	HORVU7Hr1G048470	HORVU7Hr1G048470.1;HORVU7Hr1G048470.10;HORVU7Hr1G048470.7;HORVU7Hr1G048470.6	GO:0016020(membrane);GO:0016021(integral component of membrane);GO:0016757(transferase activity, transferring glycosyl groups);GO:0016757(transferase activity, transferring glycosyl groups)	00515(Mannose type O-glycan biosyntheis);00515(Mannose type O-glycan biosyntheis)	K18207	EC:2.4.1.312		40.0314	48.1828	26.4366	0.757182	0.751985	1.11788	43.6425	5.44766	4.39945e-59	2.32148e-57	up	yes
MSTRG.5497	HORVU2Hr1G097910	HORVU2Hr1G097910.4;HORVU2Hr1G097910.10;HORVU2Hr1G097910.1;HORVU2Hr1G097910.11;HORVU2Hr1G097910.7;HORVU2Hr1G097910.13;HORVU2Hr1G097910.14;HORVU2Hr1G097910.6;HORVU2Hr1G097910.12;HORVU2Hr1G097910.5;HORVU2Hr1G097910.8;HORVU2Hr1G097910.9	GO:0003824(catalytic activity);GO:0006520(cellular amino acid metabolic process);GO:0016829(lyase activity);GO:0016829(lyase activity)	00260(Glycine, serine and threonine metabolism);00260(Glycine, serine and threonine metabolism)	K01620	EC:4.1.2.48		0.593432	0.595973	0.859339	21.0939	19.0959	23.4135	0.0322113	-4.95629	4.41546e-59	2.32412e-57	down	yes
MSTRG.9097	HORVU4Hr1G001700	HORVU4Hr1G001700.1	NA	03022(Basal transcription factors)	K14651	NA		0	0.105787	0	18.0678	22.3718	25.734	0.00159862	-9.28895	5.39911e-59	2.8348e-57	down	yes
MSTRG.18653	HORVU7Hr1G110130;HORVU7Hr1G110090;HORVU7Hr1G110170	MSTRG.18653.4;MSTRG.18653.5;HORVU7Hr1G110090.1;HORVU7Hr1G110170.1;HORVU7Hr1G110130.2;HORVU7Hr1G110130.1;MSTRG.18653.1	GO:0000786(nucleosome);GO:0003677(DNA binding);GO:0005634(nucleus);GO:0005694(chromosome);GO:0046982(protein heterodimerization activity);GO:0046982(protein heterodimerization activity)	NA	NA	NA	Histone H2B [Source:UniProtKB/TrEMBL;Acc:A0A287XT17];Histone H2B [Source:UniProtKB/TrEMBL;Acc:A0A287XSX0];Histone H2B [Source:UniProtKB/TrEMBL;Acc:A0A287XSN4]	1.38193	1.35314	1.29634	43.1287	28.3452	34.0893	0.0381896	-4.71068	5.49143e-59	2.87612e-57	down	yes
MSTRG.9394	HORVU4Hr1G010650	MSTRG.9394.1	NA	NA	NA	NA		19.4915	13.6669	18.4979	0.090175	0.165679	0.05375	166.846	7.38238	6.59553e-59	3.44584e-57	up	yes
MSTRG.10416	HORVU4Hr1G058810	HORVU4Hr1G058810.1	GO:0000786(nucleosome);GO:0003677(DNA binding);GO:0005634(nucleus);GO:0005694(chromosome);GO:0046982(protein heterodimerization activity)	NA	NA	NA	Histone H2A [Source:UniProtKB/TrEMBL;Acc:A0A287P7S0]	1.03833	2.11881	2.44041	98.3507	89.6198	110.423	0.018759	-5.73628	7.44308e-59	3.87904e-57	down	yes
MSTRG.2755	HORVU1Hr1G080190	HORVU1Hr1G080190.3;HORVU1Hr1G080190.1;HORVU1Hr1G080190.2	GO:0000786(nucleosome);GO:0003677(DNA binding);GO:0005634(nucleus);GO:0005694(chromosome);GO:0046982(protein heterodimerization activity);GO:0046982(protein heterodimerization activity)	NA	NA	NA		0.69291	0.873305	0.837581	29.1126	23.622	32.1599	0.0283151	-5.14228	7.47047e-59	3.88372e-57	down	yes
MSTRG.7180		MSTRG.7180.1	NA	NA	NA	NA		0.575269	0.52478	0.879151	18.714	17.2248	19.1799	0.035908	-4.79955	7.49826e-59	3.8886e-57	down	yes
MSTRG.10153	HORVU4Hr1G050210	HORVU4Hr1G050210.2;HORVU4Hr1G050210.5;MSTRG.10153.3;HORVU4Hr1G050210.1;HORVU4Hr1G050210.3;HORVU4Hr1G050210.4;HORVU4Hr1G050210.6	GO:0009506(plasmodesma);GO:0045735(nutrient reservoir activity);GO:0045735(nutrient reservoir activity)	NA	NA	NA	Predicted protein [Source:UniProtKB/TrEMBL;Acc:F2CYL7]	34.9786	57.8007	49.2535	1086.65	1127.99	953.704	0.0448287	-4.47943	7.56849e-59	3.91539e-57	down	yes
MSTRG.1113	HORVU1Hr1G013840	MSTRG.1113.1;HORVU1Hr1G013840.1;HORVU1Hr1G013840.3	GO:0000166(nucleotide binding);GO:0004672(protein kinase activity);GO:0004674(protein serine/threonine kinase activity);GO:0005524(ATP binding);GO:0006468(protein phosphorylation);GO:0006468(protein phosphorylation)	NA	NA	NA	Predicted protein [Source:UniProtKB/TrEMBL;Acc:F2ELI2]	43.3168	34.6999	39.7044	2.47505	2.63997	2.56328	15.3317	3.93844	8.44739e-59	4.35939e-57	up	yes
MSTRG.17187	HORVU7Hr1G043960	MSTRG.17187.1;MSTRG.17187.2;HORVU7Hr1G043960.1	NA	03018(RNA degradation)	K12614	EC:3.6.4.13		0.395069	0.622886	0.586037	16.0333	17.2406	13.3191	0.0344255	-4.86038	9.07312e-59	4.67089e-57	down	yes
MSTRG.3809		MSTRG.3809.1	NA	NA	NA	NA		0.018613	0.041776	0.028216	7.95918	5.30766	7.3427	0.00429922	-7.86171	2.39032e-58	1.22756e-56	down	yes
MSTRG.6690	HORVU3Hr1G020780	HORVU3Hr1G020780.5;HORVU3Hr1G020780.9;HORVU3Hr1G020780.2;HORVU3Hr1G020780.1;HORVU3Hr1G020780.7;HORVU3Hr1G020780.4;HORVU3Hr1G020780.3	GO:0006979(response to oxidative stress);GO:0009506(plasmodesma);GO:0034484(raffinose catabolic process);GO:0052692(raffinose alpha-galactosidase activity);GO:0080167(response to karrikin);GO:0080167(response to karrikin)	00052(Galactose metabolism);00052(Galactose metabolism)	K06617	EC:2.4.1.82		1385.45	1506.39	1238.43	81.9473	94.0148	93.8615	15.3073	3.93615	2.50025e-58	1.28089e-56	up	yes
MSTRG.11817		MSTRG.11817.1	NA	NA	NA	NA		0.123613	0.075114	0.115794	8.49198	7.25308	9.41131	0.0125026	-6.32162	2.54431e-58	1.30031e-56	down	yes
MSTRG.2489	HORVU1Hr1G071210	MSTRG.2489.4;HORVU1Hr1G071210.1;HORVU1Hr1G071210.4;HORVU1Hr1G071210.3	GO:0000786(nucleosome);GO:0003677(DNA binding);GO:0005634(nucleus);GO:0005694(chromosome);GO:0005730(nucleolus);GO:0005774(vacuolar membrane);GO:0005829(cytosol);GO:0005886(plasma membrane);GO:0006334(nucleosome assembly);GO:0009414(response to water deprivation);GO:0009506(plasmodesma);GO:0009507(chloroplast);GO:0009579(thylakoid);GO:0046982(protein heterodimerization activity);GO:0046982(protei…	NA	NA	NA	Histone H4 [Source:UniProtKB/TrEMBL;Acc:A0A287G553]	0.326141	0.231417	0.227401	17.4473	13.4196	20.8745	0.0151708	-6.04256	2.6115e-58	1.33143e-56	down	yes
MSTRG.3391	HORVU2Hr1G012710	HORVU2Hr1G012710.3;HORVU2Hr1G012710.6;HORVU2Hr1G012710.8;HORVU2Hr1G012710.5;HORVU2Hr1G012710.7;MSTRG.3391.5;HORVU2Hr1G012710.1;HORVU2Hr1G012710.2	GO:0005507(copper ion binding);GO:0008131(primary amine oxidase activity);GO:0009308(amine metabolic process);GO:0016020(membrane);GO:0016021(integral component of membrane);GO:0016491(oxidoreductase activity);GO:0046872(metal ion binding);GO:0048038(quinone binding);GO:0055114(oxidation-reduction process);GO:0055114(oxidation-reduction process)	00260(Glycine, serine and threonine metabolism);00350(Tyrosine metabolism);00360(Phenylalanine metabolism);00410(beta-Alanine metabolism);00950(Isoquinoline alkaloid biosynthesis);00960(Tropane, piperidine and pyridine alkaloid biosynthesis);00960(Tropane, piperidine and pyridine alkaloid biosynthesis)	K00276	EC:1.4.3.21	Amine oxidase [Source:UniProtKB/TrEMBL;Acc:A0A287H3P6]	3.4183	3.28263	3.43013	50.0364	45.0394	50.6304	0.0695307	-3.84621	3.58727e-58	1.8245e-56	down	yes
MSTRG.1103		MSTRG.1103.5;MSTRG.1103.7;MSTRG.1103.1;MSTRG.1103.6;MSTRG.1103.4;MSTRG.1103.3;MSTRG.1103.2	NA	NA	NA	NA		32.991	21.9634	32.7752	1.44537	1.47046	1.44542	20.1157	4.33025	3.96322e-58	2.01086e-56	up	yes
MSTRG.7988	HORVU3Hr1G074290	HORVU3Hr1G074290.11;HORVU3Hr1G074290.4;HORVU3Hr1G074290.6;HORVU3Hr1G074290.18;HORVU3Hr1G074290.3;HORVU3Hr1G074290.8;HORVU3Hr1G074290.20;HORVU3Hr1G074290.19;HORVU3Hr1G074290.15;HORVU3Hr1G074290.13;HORVU3Hr1G074290.14;HORVU3Hr1G074290.21;HORVU3Hr1G074290.23;HORVU3Hr1G074290.16;HORVU3Hr1G074290.10;HORVU3Hr1G074290.2;HORVU3Hr1G074290.22;HORVU3Hr1G074290.7	GO:0006855(drug transmembrane transport);GO:0015238(drug transmembrane transporter activity);GO:0015297(antiporter activity);GO:0016020(membrane);GO:0016021(integral component of membrane);GO:0055085(transmembrane transport);GO:0055085(transmembrane transport)	NA	NA	NA	Protein DETOXIFICATION [Source:UniProtKB/TrEMBL;Acc:A0A287LP17]	14.1051	14.9312	13.3463	0.273642	0.4855	0.334307	38.7605	5.27652	5.37628e-58	2.72127e-56	up	yes
MSTRG.10825	HORVU4Hr1G073150	HORVU4Hr1G073150.1;HORVU4Hr1G073150.4	GO:0000786(nucleosome);GO:0003677(DNA binding);GO:0005634(nucleus);GO:0005694(chromosome);GO:0046982(protein heterodimerization activity);GO:0046982(protein heterodimerization activity)	NA	NA	NA		0.526652	0.73641	1.12284	39.8872	32.2963	42.2436	0.0208508	-5.58375	5.44801e-58	2.75098e-56	down	yes
MSTRG.11722	HORVU5Hr1G018050	HORVU5Hr1G018050.7;HORVU5Hr1G018050.44;HORVU5Hr1G018050.30;HORVU5Hr1G018050.19;HORVU5Hr1G018050.41;HORVU5Hr1G018050.45;HORVU5Hr1G018050.33;HORVU5Hr1G018050.32;HORVU5Hr1G018050.31;HORVU5Hr1G018050.13;HORVU5Hr1G018050.3;HORVU5Hr1G018050.46;HORVU5Hr1G018050.16;HORVU5Hr1G018050.27;HORVU5Hr1G018050.26;HORVU5Hr1G018050.2;HORVU5Hr1G018050.23;HORVU5Hr1G018050.5;HORVU5Hr1G018050.9;HORVU5Hr1G018050.11;HORV…	GO:0000166(nucleotide binding);GO:0003774(motor activity);GO:0003777(microtubule motor activity);GO:0005524(ATP binding);GO:0005874(microtubule);GO:0007018(microtubule-based movement);GO:0008017(microtubule binding);GO:0008017(microtubule binding)	NA	NA	NA		0.0577149	0.0234699	0.0844361	5.60892	4.72072	4.93913	0.010847	-6.52655	5.75277e-58	2.89794e-56	down	yes
MSTRG.6360		MSTRG.6360.1	NA	NA	NA	NA		0.413338	0.475751	0.267981	25.0251	19.4279	29.1075	0.0157295	-5.99038	6.2992e-58	3.16565e-56	down	yes
MSTRG.16775	HORVU7Hr1G025990	MSTRG.16775.7;HORVU7Hr1G025990.1;HORVU7Hr1G025990.3;HORVU7Hr1G025990.6;HORVU7Hr1G025990.4;HORVU7Hr1G025990.9;HORVU7Hr1G025990.5;HORVU7Hr1G025990.8;HORVU7Hr1G025990.2;HORVU7Hr1G025990.7	GO:0006508(proteolysis);GO:0008236(serine-type peptidase activity);GO:0008236(serine-type peptidase activity)	NA	NA	NA		2.61297	3.63738	3.66278	63.1631	58.6511	57.9057	0.0551588	-4.18027	7.81209e-58	3.91662e-56	down	yes
MSTRG.2739	HORVU1Hr1G079450	HORVU1Hr1G079450.1;HORVU1Hr1G079450.2	GO:0005634(nucleus);GO:0006355(regulation of transcription, DNA-templated);GO:0046983(protein dimerization activity);GO:0048586(regulation of long-day photoperiodism, flowering);GO:0048587(regulation of short-day photoperiodism, flowering);GO:0048587(regulation of short-day photoperiodism, flowering)	NA	NA	NA		45.8587	47.2391	47.8544	3.0083	3.36383	3.45464	14.3437	3.84235	9.00034e-58	4.50166e-56	up	yes
MSTRG.4888	HORVU2Hr1G075930	MSTRG.4888.2;HORVU2Hr1G075930.5;HORVU2Hr1G075930.7;HORVU2Hr1G075930.2;MSTRG.4888.8;MSTRG.4888.9;MSTRG.4888.10;MSTRG.4888.11;HORVU2Hr1G075930.6;HORVU2Hr1G075930.1;MSTRG.4888.12;MSTRG.4888.3;MSTRG.4888.13;HORVU2Hr1G075930.4;HORVU2Hr1G075930.8	GO:0016020(membrane);GO:0016021(integral component of membrane);GO:0016021(integral component of membrane)	NA	NA	NA		7.56817	12.1897	12.853	247.069	259.633	241.388	0.0435921	-4.51979	1.27639e-57	6.36895e-56	down	yes
MSTRG.6431	HORVU3Hr1G007500	HORVU3Hr1G007500.1;MSTRG.6431.5;HORVU3Hr1G007500.4;HORVU3Hr1G007500.3;HORVU3Hr1G007500.6;HORVU3Hr1G007500.5;HORVU3Hr1G007500.2	NA	04141(Protein processing in endoplasmic reticulum);04141(Protein processing in endoplasmic reticulum)	K13993	NA		39.0343	38.9102	24.9175	743.392	823.748	749.945	0.0443928	-4.49353	1.30959e-57	6.51921e-56	down	yes
MSTRG.7444		MSTRG.7444.1	NA	NA	NA	NA		9.08475	6.24332	7.54833	0.05284	0.088173	0.030122	133.675	7.06258	1.53597e-57	7.62819e-56	up	yes
MSTRG.17214	HORVU7Hr1G045630	HORVU7Hr1G045630.6;HORVU7Hr1G045630.2;HORVU7Hr1G045630.4;HORVU7Hr1G045630.3;HORVU7Hr1G045630.1;HORVU7Hr1G045630.7;HORVU7Hr1G045630.8;HORVU7Hr1G045630.9;HORVU7Hr1G045630.5	GO:0005783(endoplasmic reticulum);GO:0005794(Golgi apparatus);GO:0009737(response to abscisic acid);GO:0016020(membrane);GO:0016021(integral component of membrane);GO:0016021(integral component of membrane)	NA	NA	NA	HVA22-like protein [Source:UniProtKB/TrEMBL;Acc:A0A287WBE0]	12.0866	14.5393	15.0033	189.588	210.293	194.285	0.0700632	-3.8352	3.29007e-57	1.63013e-55	down	yes
MSTRG.14414	HORVU6Hr1G006120	HORVU6Hr1G006120.2;HORVU6Hr1G006120.1	GO:0000786(nucleosome);GO:0003677(DNA binding);GO:0005634(nucleus);GO:0005694(chromosome);GO:0046982(protein heterodimerization activity);GO:0046982(protein heterodimerization activity)	NA	NA	NA	Histone H2A [Source:UniProtKB/TrEMBL;Acc:A0A287T880]	0.413201	0.88654	0.70751	43.7948	34.6918	51.6754	0.0154212	-6.01894	3.50607e-57	1.73308e-55	down	yes
MSTRG.205	HORVU0Hr1G006380	HORVU0Hr1G006380.1;HORVU0Hr1G006380.2	GO:0003676(nucleic acid binding);GO:0003676(nucleic acid binding)	NA	NA	NA		29.1146	32.3583	21.1194	0.194518	0.48207	0.288744	85.5583	6.41884	3.52042e-57	1.73611e-55	up	yes
MSTRG.5979	HORVU2Hr1G114910	HORVU2Hr1G114910.1;HORVU2Hr1G114910.3;HORVU2Hr1G114910.4	NA	NA	NA	NA		56.5121	51.1373	56.772	0.999005	2.09241	1.09349	39.2892	5.29606	4.18156e-57	2.05735e-55	up	yes
MSTRG.9016	HORVU3Hr1G116550	HORVU3Hr1G116550.1;HORVU3Hr1G116550.6;HORVU3Hr1G116550.2;HORVU3Hr1G116550.4;HORVU3Hr1G116550.3	GO:0000786(nucleosome);GO:0003677(DNA binding);GO:0005634(nucleus);GO:0005694(chromosome);GO:0046982(protein heterodimerization activity);GO:0046982(protein heterodimerization activity)	NA	NA	NA	Histone H2A [Source:UniProtKB/TrEMBL;Acc:A0A287MTX3]	2.29594	2.21334	2.26529	60.1507	46.8912	66.9382	0.0389387	-4.68265	5.40432e-57	2.65276e-55	down	yes
MSTRG.10544	HORVU4Hr1G062830	MSTRG.10544.1;HORVU4Hr1G062830.1	GO:0016491(oxidoreductase activity);GO:0050660(flavin adenine dinucleotide binding);GO:0055114(oxidation-reduction process);GO:0071949(FAD binding)	00052(Galactose metabolism);00500(Starch and sucrose metabolism)	K01187	EC:3.2.1.20		3.23539	3.1417	3.99035	62.6054	52.805	70.2845	0.0558305	-4.1628	7.15597e-57	3.50443e-55	down	yes
MSTRG.8601	HORVU3Hr1G093270	HORVU3Hr1G093270.1	GO:0004869(cysteine-type endopeptidase inhibitor activity);GO:0010466(negative regulation of peptidase activity);GO:0010951(negative regulation of endopeptidase activity);GO:0030414(peptidase inhibitor activity)	NA	NA	NA	Cysteine proteinase inhibitor [Source:UniProtKB/TrEMBL;Acc:F2E5X4]	366.816	312.695	297.666	19.9276	23.6145	22.3477	14.8305	3.89049	9.2684e-57	4.52843e-55	up	yes
MSTRG.9493	HORVU4Hr1G014220	HORVU4Hr1G014220.2;HORVU4Hr1G014220.6;HORVU4Hr1G014220.26;HORVU4Hr1G014220.27;HORVU4Hr1G014220.9;HORVU4Hr1G014220.29;HORVU4Hr1G014220.15;HORVU4Hr1G014220.23;HORVU4Hr1G014220.10;HORVU4Hr1G014220.20;HORVU4Hr1G014220.14;HORVU4Hr1G014220.16;HORVU4Hr1G014220.5;HORVU4Hr1G014220.24;HORVU4Hr1G014220.19;HORVU4Hr1G014220.22;HORVU4Hr1G014220.3;HORVU4Hr1G014220.12;HORVU4Hr1G014220.28;HORVU4Hr1G014220.1;HORVU…	GO:0000145(exocyst);GO:0006887(exocytosis);GO:0006887(exocytosis)	NA	NA	NA		0.218802	0.183645	0.203692	4.80029	7.67142	5.56399	0.0336077	-4.89506	9.38417e-57	4.5744e-55	down	yes
MSTRG.1112	HORVU1Hr1G013820	HORVU1Hr1G013820.9;HORVU1Hr1G013820.3;HORVU1Hr1G013820.5;HORVU1Hr1G013820.7;HORVU1Hr1G013820.10;HORVU1Hr1G013820.2;HORVU1Hr1G013820.1;HORVU1Hr1G013820.12;HORVU1Hr1G013820.13;HORVU1Hr1G013820.6;HORVU1Hr1G013820.14;HORVU1Hr1G013820.11;HORVU1Hr1G013820.4	GO:0003995(acyl-CoA dehydrogenase activity);GO:0005524(ATP binding);GO:0005739(mitochondrion);GO:0005759(mitochondrial matrix);GO:0006552(leucine catabolic process);GO:0008470(isovaleryl-CoA dehydrogenase activity);GO:0009083(branched-chain amino acid catabolic process);GO:0016491(oxidoreductase activity);GO:0016627(oxidoreductase activity, acting on the CH-CH group of donors);GO:0050660(flavin a…	00280(Valine, leucine and isoleucine degradation);00280(Valine, leucine and isoleucine degradation)	K00253	EC:1.3.8.4		198.44	176.934	178.687	11.6048	13.2711	13.7856	14.3311	3.84107	9.93625e-57	4.83236e-55	up	yes
MSTRG.8603	HORVU3Hr1G093140	MSTRG.8603.13;HORVU3Hr1G093140.40;MSTRG.8603.12;HORVU3Hr1G093140.35;HORVU3Hr1G093140.17;HORVU3Hr1G093140.21;HORVU3Hr1G093140.22;HORVU3Hr1G093140.36;HORVU3Hr1G093140.7;HORVU3Hr1G093140.24;HORVU3Hr1G093140.12;HORVU3Hr1G093140.3;MSTRG.8603.14;HORVU3Hr1G093140.10;HORVU3Hr1G093140.38;HORVU3Hr1G093140.6;HORVU3Hr1G093140.14;HORVU3Hr1G093140.15;HORVU3Hr1G093140.26;HORVU3Hr1G093140.18;HORVU3Hr1G093140.19;…	GO:0000155(phosphorelay sensor kinase activity);GO:0004672(protein kinase activity);GO:0005524(ATP binding);GO:0005622(intracellular);GO:0006468(protein phosphorylation);GO:0016020(membrane);GO:0016021(integral component of membrane);GO:0016021(integral component of membrane)	04016(MAPK signaling pathway - plant);04075(Plant hormone signal transduction);04075(Plant hormone signal transduction)	K14510	EC:2.7.11.1		55.9368	64.1517	37.0611	1.94083	1.95765	2.36611	25.0854	4.64878	1.16829e-56	5.66874e-55	up	yes
MSTRG.6508	HORVU3Hr1G013680	HORVU3Hr1G013680.1	GO:0000786(nucleosome);GO:0003677(DNA binding);GO:0005634(nucleus);GO:0005694(chromosome);GO:0046982(protein heterodimerization activity)	NA	NA	NA	Histone H2B [Source:UniProtKB/TrEMBL;Acc:A0A287K5L5]	1.19336	1.55186	2.07004	57.4218	48.2812	66.1067	0.0280267	-5.15705	1.43746e-56	6.95882e-55	down	yes
MSTRG.14410	HORVU6Hr1G006090;HORVU6Hr1G006080	HORVU6Hr1G006090.1;MSTRG.14410.1;HORVU6Hr1G006080.2;HORVU6Hr1G006080.1	GO:0000786(nucleosome);GO:0003677(DNA binding);GO:0005634(nucleus);GO:0005694(chromosome);GO:0046982(protein heterodimerization activity);GO:0046982(protein heterodimerization activity)	NA	NA	NA	Histone H2A [Source:UniProtKB/TrEMBL;Acc:A0A287T8A1];Histone H2A [Source:UniProtKB/TrEMBL;Acc:A0A287T875]	0.620043	0.69343	0.885764	26.1012	21.6289	31.3374	0.0278146	-5.16801	1.44996e-56	7.00329e-55	down	yes
MSTRG.9371	HORVU4Hr1G010030	HORVU4Hr1G010030.36;HORVU4Hr1G010030.35;HORVU4Hr1G010030.27;HORVU4Hr1G010030.23;HORVU4Hr1G010030.2;HORVU4Hr1G010030.28	GO:0000166(nucleotide binding);GO:0004672(protein kinase activity);GO:0004674(protein serine/threonine kinase activity);GO:0005524(ATP binding);GO:0006468(protein phosphorylation);GO:0016020(membrane);GO:0016021(integral component of membrane);GO:0016301(kinase activity);GO:0016310(phosphorylation);GO:0016740(transferase activity);GO:0048544(recognition of pollen);GO:0048544(recognition of pollen)	NA	NA	NA		13.9206	20.2794	19.3144	0.768845	1.06761	0.798079	20.3127	4.34431	1.4987e-56	7.22218e-55	up	yes
MSTRG.2658	HORVU1Hr1G076800	HORVU1Hr1G076800.1	GO:0003677(DNA binding);GO:0005634(nucleus);GO:0006355(regulation of transcription, DNA-templated)	04712(Circadian rhythm - plant)	K16222	NA		13.9455	18.8042	15.8039	0.355921	0.264465	0.220307	57.7542	5.85185	1.94308e-56	9.34226e-55	up	yes
MSTRG.14975	HORVU6Hr1G034360	HORVU6Hr1G034360.1	NA	NA	NA	NA		0.145834	0.088414	0.31663	26.601	21.9252	25.4171	0.00745001	-7.06854	2.39095e-56	1.14695e-54	down	yes
MSTRG.15749	HORVU6Hr1G071860	HORVU6Hr1G071860.2;HORVU6Hr1G071860.1	GO:0000155(phosphorelay sensor kinase activity);GO:0000160(phosphorelay signal transduction system);GO:0000166(nucleotide binding);GO:0004672(protein kinase activity);GO:0005515(protein binding);GO:0005524(ATP binding);GO:0005783(endoplasmic reticulum);GO:0005789(endoplasmic reticulum membrane);GO:0006468(protein phosphorylation);GO:0009723(response to ethylene);GO:0009873(ethylene-activated sign…	04016(MAPK signaling pathway - plant);04075(Plant hormone signal transduction);04075(Plant hormone signal transduction)	K14509	EC:2.7.13.-	Ethylene receptor [Source:UniProtKB/TrEMBL;Acc:M0UYZ7]	2.31263	1.99617	3.07545	46.2532	45.1035	47.485	0.0531847	-4.23285	2.45275e-56	1.17393e-54	down	yes
MSTRG.12896	HORVU5Hr1G069310	HORVU5Hr1G069310.6;MSTRG.12896.1;HORVU5Hr1G069310.3;HORVU5Hr1G069310.8;HORVU5Hr1G069310.5;HORVU5Hr1G069310.1;HORVU5Hr1G069310.2;HORVU5Hr1G069310.7;HORVU5Hr1G069310.4	NA	NA	NA	NA		0.124686	0.22323	0.310269	11.7528	9.46862	10.804	0.0205519	-5.60458	2.49982e-56	1.19375e-54	down	yes
MSTRG.7927	HORVU3Hr1G072260	HORVU3Hr1G072260.1;HORVU3Hr1G072260.2;MSTRG.7927.1;HORVU3Hr1G072260.5	GO:0006355(regulation of transcription, DNA-templated);GO:0048578(positive regulation of long-day photoperiodism, flowering);GO:0048578(positive regulation of long-day photoperiodism, flowering)	NA	NA	NA	Predicted protein; Uncharacterized protein [Source:UniProtKB/TrEMBL;Acc:M0Z1T6]	37.9468	35.2479	32.3274	2.47987	2.68389	2.58107	13.6248	3.76817	2.79136e-56	1.32996e-54	up	yes
MSTRG.18848		MSTRG.18848.1	NA	NA	NA	NA		34.412	34.0697	42.3868	597.811	612.056	509.175	0.0644943	-3.95468	4.102e-56	1.95002e-54	down	yes
MSTRG.3984	HORVU2Hr1G035870	HORVU2Hr1G035870.1;HORVU2Hr1G035870.3	NA	03008(Ribosome biogenesis in eukaryotes);03008(Ribosome biogenesis in eukaryotes)	K14548	NA		2.61061	2.35561	3.59547	62.6067	58.2181	69.3374	0.0450231	-4.47319	4.43725e-56	2.10465e-54	down	yes
MSTRG.15140		MSTRG.15140.4;MSTRG.15140.5;MSTRG.15140.2;MSTRG.15140.1;MSTRG.15140.3	NA	NA	NA	NA		88.2905	61.295	67.4667	2.52703	2.2134	3.49669	26.3505	4.71976	5.5038e-56	2.60468e-54	up	yes
MSTRG.18236		MSTRG.18236.1	NA	NA	NA	NA		1.35207	2.27302	0.868035	80.8574	71.3842	84.606	0.0189705	-5.7201	6.34667e-56	2.99685e-54	down	yes
MSTRG.13085	HORVU5Hr1G077010	HORVU5Hr1G077010.8;HORVU5Hr1G077010.1	GO:0003677(DNA binding);GO:0005634(nucleus);GO:0006355(regulation of transcription, DNA-templated);GO:0006355(regulation of transcription, DNA-templated)	NA	NA	NA		7.90207	10.6624	8.62296	0.030706	0	0.030633	443.232	8.79192	6.85653e-56	3.23037e-54	up	yes
MSTRG.6335	HORVU3Hr1G002920	HORVU3Hr1G002920.2;MSTRG.6335.3;HORVU3Hr1G002920.4;HORVU3Hr1G002920.8;HORVU3Hr1G002920.1;HORVU3Hr1G002920.3	GO:0016020(membrane);GO:0016021(integral component of membrane);GO:0016757(transferase activity, transferring glycosyl groups);GO:0016757(transferase activity, transferring glycosyl groups)	00514(Other types of O-glycan biosynthesis);00514(Other types of O-glycan biosynthesis)	K18134	EC:2.4.1.255		59.7402	63.3862	48.623	2.11473	3.36822	2.92785	20.4201	4.35192	7.5464e-56	3.54748e-54	up	yes
MSTRG.16205		MSTRG.16205.1	NA	NA	NA	NA		3.9656	4.49072	7.40234	151.699	145.837	167.537	0.0340993	-4.87412	7.58805e-56	3.55913e-54	down	yes
MSTRG.2582	HORVU1Hr1G074340	HORVU1Hr1G074340.1	GO:0000786(nucleosome);GO:0003677(DNA binding);GO:0005634(nucleus);GO:0005694(chromosome);GO:0046982(protein heterodimerization activity)	NA	NA	NA		1.01278	1.34603	1.18498	45.184	36.031	47.7701	0.0274744	-5.18577	1.03661e-55	4.84615e-54	down	yes
MSTRG.12339	HORVU5Hr1G048000	HORVU5Hr1G048000.1	GO:0005509(calcium ion binding)	04626(Plant-pathogen interaction)	K13448	NA	Predicted protein [Source:UniProtKB/TrEMBL;Acc:F2DS78]	0.054962	0.110954	0	21.0484	16.5869	21.3298	0.0028138	-8.47327	1.03779e-55	4.84615e-54	down	yes
MSTRG.10927	HORVU4Hr1G077280	HORVU4Hr1G077280.1	GO:0003677(DNA binding);GO:0003700(DNA-binding transcription factor activity);GO:0005634(nucleus);GO:0006351(transcription, DNA-templated);GO:0006355(regulation of transcription, DNA-templated)	NA	NA	NA		99.8071	87.6822	55.982	3.16742	2.55926	2.88029	28.2877	4.8221	1.71935e-55	8.0111e-54	up	yes
MSTRG.8110	HORVU3Hr1G078390	HORVU3Hr1G078390.1	GO:0005515(protein binding)	NA	NA	NA		0.305649	0.914367	0.953879	61.025	77.9505	49.6735	0.0115235	-6.43928	1.87564e-55	8.72006e-54	down	yes
MSTRG.18586	HORVU7Hr1G106450	MSTRG.18586.5;HORVU7Hr1G106450.4;HORVU7Hr1G106450.2;HORVU7Hr1G106450.1;HORVU7Hr1G106450.5;HORVU7Hr1G106450.3	GO:0004672(protein kinase activity);GO:0004713(protein tyrosine kinase activity);GO:0005524(ATP binding);GO:0006468(protein phosphorylation);GO:0018108(peptidyl-tyrosine phosphorylation);GO:0018108(peptidyl-tyrosine phosphorylation)	NA	NA	NA		34.4488	30.6958	27.728	1.71532	1.93783	1.66222	17.4725	4.12701	2.14387e-55	9.94519e-54	up	yes
MSTRG.6795	HORVU3Hr1G025090	MSTRG.6795.1	NA	NA	NA	NA		24.9292	22.8912	24.428	0.018756	0.08832	0.146948	284.416	8.15186	2.3297e-55	1.07835e-53	up	yes
MSTRG.14177	HORVU5Hr1G120790	HORVU5Hr1G120790.5;MSTRG.14177.5;HORVU5Hr1G120790.1;HORVU5Hr1G120790.3;HORVU5Hr1G120790.4;HORVU5Hr1G120790.9;HORVU5Hr1G120790.2;HORVU5Hr1G120790.10	NA	NA	NA	NA		17.2577	11.985	10.7483	0.0474053	0.0138923	0.0985059	250.251	7.96723	2.42009e-55	1.11774e-53	up	yes
MSTRG.2652	HORVU1Hr1G076470	MSTRG.2652.14;HORVU1Hr1G076470.27;HORVU1Hr1G076470.15;HORVU1Hr1G076470.31;HORVU1Hr1G076470.6;HORVU1Hr1G076470.30;HORVU1Hr1G076470.3;HORVU1Hr1G076470.17;HORVU1Hr1G076470.1;HORVU1Hr1G076470.7;HORVU1Hr1G076470.28;HORVU1Hr1G076470.2;HORVU1Hr1G076470.18;HORVU1Hr1G076470.29;MSTRG.2652.6;HORVU1Hr1G076470.22;HORVU1Hr1G076470.21;HORVU1Hr1G076470.8	GO:0000943(retrotransposon nucleocapsid);GO:0006508(proteolysis);GO:0008242(omega peptidase activity);GO:0016787(hydrolase activity);GO:0034722(gamma-glutamyl-peptidase activity);GO:0034722(gamma-glutamyl-peptidase activity)	00790(Folate biosynthesis);00040(Pentose and glucuronate interconversions);00052(Galactose metabolism);00053(Ascorbate and aldarate metabolism);00520(Amino sugar and nucleotide sugar metabolism);00520(Amino sugar and nucleotide sugar metabolism)	K01307;K12447	EC:3.4.19.9;EC:2.7.7.64	Gamma-glutamyl hydrolase [Source:UniProtKB/TrEMBL;Acc:A0A287GB31]	0.0212264	0.0101417	0.0206622	2.28805	1.99035	3.64932	0.0065631	-7.25141	3.2223e-55	1.485e-53	down	yes
MSTRG.2152	HORVU1Hr1G058500	HORVU1Hr1G058500.1	GO:0000786(nucleosome);GO:0003677(DNA binding);GO:0005634(nucleus);GO:0005694(chromosome);GO:0046982(protein heterodimerization activity)	NA	NA	NA	Histone H2B [Source:UniProtKB/TrEMBL;Acc:A0A287FSN6]	0.959048	0.732864	0.837184	31.7762	25.688	32.882	0.0279934	-5.15877	3.81063e-55	1.75231e-53	down	yes
MSTRG.6075	HORVU2Hr1G117810	MSTRG.6075.1;MSTRG.6075.2	NA	NA	NA	NA		25.984	24.8875	25.7143	0	0.0671414	0	1140.66	10.1557	3.94918e-55	1.81207e-53	up	yes
MSTRG.15695	HORVU6Hr1G069570	HORVU6Hr1G069570.2;HORVU6Hr1G069570.5;HORVU6Hr1G069570.7;HORVU6Hr1G069570.6;HORVU6Hr1G069570.1;HORVU6Hr1G069570.3;HORVU6Hr1G069570.4	GO:0005829(cytosol);GO:0016020(membrane);GO:0016021(integral component of membrane);GO:0016021(integral component of membrane)	NA	NA	NA		273.457	207.463	225.434	16.5709	14.3481	14.6407	15.5039	3.95456	4.29784e-55	1.96778e-53	up	yes
MSTRG.6127	HORVU2Hr1G120170	HORVU2Hr1G120170.1	NA	04141(Protein processing in endoplasmic reticulum)	K13993	NA		0.611706	0.621063	0.04654	588.727	559.267	665.669	0.000705373	-10.4693	4.76526e-55	2.17707e-53	down	yes
MSTRG.17312	HORVU7Hr1G049370	HORVU7Hr1G049370.1;HORVU7Hr1G049370.2;HORVU7Hr1G049370.3	GO:0005524(ATP binding);GO:0006457(protein folding);GO:0051082(unfolded protein binding);GO:0051082(unfolded protein binding)	04141(Protein processing in endoplasmic reticulum);04626(Plant-pathogen interaction);04626(Plant-pathogen interaction)	K04079	NA		21.7314	27.3518	36.4046	606.477	553.078	597.894	0.0486431	-4.36162	5.20076e-55	2.37089e-53	down	yes
MSTRG.14869	HORVU6Hr1G029810	HORVU6Hr1G029810.3;HORVU6Hr1G029810.7;HORVU6Hr1G029810.4;HORVU6Hr1G029810.1;HORVU6Hr1G029810.16;HORVU6Hr1G029810.2;HORVU6Hr1G029810.5;HORVU6Hr1G029810.6;HORVU6Hr1G029810.13;HORVU6Hr1G029810.15;HORVU6Hr1G029810.8	GO:0005506(iron ion binding);GO:0008610(lipid biosynthetic process);GO:0009414(response to water deprivation);GO:0009737(response to abscisic acid);GO:0010025(wax biosynthetic process);GO:0016020(membrane);GO:0016021(integral component of membrane);GO:0016491(oxidoreductase activity);GO:0043447(alkane biosynthetic process);GO:0046184(aldehyde biosynthetic process);GO:0055114(oxidation-reduction p…	00073(Cutin, suberine and wax biosynthesis);00073(Cutin, suberine and wax biosynthesis)	K15404	EC:4.1.99.5		7.72269	8.85993	8.64126	0.469295	0.290824	0.281896	24.2068	4.59734	5.42193e-55	2.46639e-53	up	yes
MSTRG.8160	HORVU3Hr1G079870	HORVU3Hr1G079870.1;HORVU3Hr1G079870.3;HORVU3Hr1G079870.4;HORVU3Hr1G079870.17;HORVU3Hr1G079870.14;HORVU3Hr1G079870.15;HORVU3Hr1G079870.5;HORVU3Hr1G079870.11;HORVU3Hr1G079870.7;HORVU3Hr1G079870.9;MSTRG.8160.3;HORVU3Hr1G079870.6;HORVU3Hr1G079870.12;MSTRG.8160.5;HORVU3Hr1G079870.16;HORVU3Hr1G079870.8;HORVU3Hr1G079870.13	GO:0005515(protein binding);GO:0005515(protein binding)	NA	NA	NA		195.596	172.979	218.163	13.6759	15.2102	13.2667	13.9193	3.79901	6.48859e-55	2.94526e-53	up	yes
MSTRG.55	HORVU0Hr1G000990	HORVU0Hr1G000990.7;HORVU0Hr1G000990.5;HORVU0Hr1G000990.1;HORVU0Hr1G000990.6;HORVU0Hr1G000990.2;HORVU0Hr1G000990.4;HORVU0Hr1G000990.3	GO:0016020(membrane);GO:0016021(integral component of membrane);GO:0016021(integral component of membrane)	NA	NA	NA		41.7925	31.3609	35.1681	0.54477	0.622869	1.16373	46.4626	5.538	7.27389e-55	3.29464e-53	up	yes
MSTRG.7732		MSTRG.7732.2;MSTRG.7732.1	NA	NA	NA	NA		38.4258	31.359	30.6412	1.69247	1.98142	1.19546	20.6241	4.36626	1.12351e-54	5.07795e-53	up	yes
MSTRG.8793	HORVU3Hr1G105110	MSTRG.8793.1	NA	NA	NA	NA		153.75	125.591	216.666	6.19679	6.74835	7.1633	24.6666	4.62449	1.26889e-54	5.72277e-53	up	yes
MSTRG.13451	HORVU5Hr1G093290	HORVU5Hr1G093290.1;HORVU5Hr1G093290.2	GO:0004190(aspartic-type endopeptidase activity);GO:0006508(proteolysis);GO:0008233(peptidase activity);GO:0016787(hydrolase activity);GO:0016787(hydrolase activity)	NA	NA	NA		0.138608	0.164685	0.101872	11.7269	9.14179	15.3077	0.0111997	-6.48039	1.35542e-54	6.09998e-53	down	yes
MSTRG.5729	HORVU2Hr1G104960	HORVU2Hr1G104960.1;HORVU2Hr1G104960.2	NA	NA	NA	NA		153.969	159.307	176.394	14.0298	13.4889	13.1271	12.0473	3.59063	1.40692e-54	6.31828e-53	up	yes
MSTRG.14854	HORVU6Hr1G029210	HORVU6Hr1G029210.1	GO:0000786(nucleosome);GO:0003677(DNA binding);GO:0005634(nucleus);GO:0005694(chromosome);GO:0005730(nucleolus);GO:0005774(vacuolar membrane);GO:0005829(cytosol);GO:0005886(plasma membrane);GO:0006334(nucleosome assembly);GO:0009414(response to water deprivation);GO:0009506(plasmodesma);GO:0009507(chloroplast);GO:0009579(thylakoid);GO:0046982(protein heterodimerization activity)	NA	NA	NA	Histone H4 [Source:UniProtKB/TrEMBL;Acc:A0A287TR56]	0.814835	0.808395	0.753188	34.3725	28.0419	40.1178	0.0231773	-5.43114	1.90709e-54	8.54628e-53	down	yes
MSTRG.10425	HORVU4Hr1G058940	HORVU4Hr1G058940.1;HORVU4Hr1G058940.2	GO:0000786(nucleosome);GO:0003677(DNA binding);GO:0005634(nucleus);GO:0005694(chromosome);GO:0046982(protein heterodimerization activity);GO:0046982(protein heterodimerization activity)	NA	NA	NA	Histone H2A [Source:UniProtKB/TrEMBL;Acc:A0A287P912]	0.538021	0.572352	0.87617	25.5459	21.5738	26.3003	0.0270572	-5.20784	2.38635e-54	1.06713e-52	down	yes
MSTRG.13388	HORVU5Hr1G091230	HORVU5Hr1G091230.1	GO:0009058(biosynthetic process);GO:0016844(strictosidine synthase activity)	NA	NA	NA		9.54701	8.48219	8.85826	0	0	0	inf	inf	2.53431e-54	1.1309e-52	up	yes
MSTRG.2996	HORVU1Hr1G090430	HORVU1Hr1G090430.3;HORVU1Hr1G090430.1;HORVU1Hr1G090430.5;HORVU1Hr1G090430.4	GO:0000166(nucleotide binding);GO:0003883(CTP synthase activity);GO:0005524(ATP binding);GO:0006221(pyrimidine nucleotide biosynthetic process);GO:0006241(CTP biosynthetic process);GO:0006541(glutamine metabolic process);GO:0016874(ligase activity);GO:0044210('de novo' CTP biosynthetic process);GO:0044210('de novo' CTP biosynthetic process)	00240(Pyrimidine metabolism);00240(Pyrimidine metabolism)	K01937	EC:6.3.4.2	CTP synthase [Source:UniProtKB/TrEMBL;Acc:M0Z716]	53.8651	60.5534	44.2467	2.32663	2.28292	1.23029	27.1695	4.76391	2.55228e-54	1.13652e-52	up	yes
MSTRG.6772	HORVU3Hr1G024210	HORVU3Hr1G024210.8;HORVU3Hr1G024210.4;HORVU3Hr1G024210.9;HORVU3Hr1G024210.3;HORVU3Hr1G024210.6;HORVU3Hr1G024210.1;HORVU3Hr1G024210.2;HORVU3Hr1G024210.7;HORVU3Hr1G024210.5	GO:0000166(nucleotide binding);GO:0005524(ATP binding);GO:0016020(membrane);GO:0016021(integral component of membrane);GO:0016887(ATPase activity);GO:0042626(ATPase activity, coupled to transmembrane movement of substances);GO:0055085(transmembrane transport);GO:0055085(transmembrane transport)	02010(ABC transporters);02010(ABC transporters)	K05666	NA		30.3737	32.1343	26.7287	2.08001	2.27624	1.63322	14.8989	3.89714	2.78653e-54	1.23822e-52	up	yes
MSTRG.13750	HORVU5Hr1G104630	MSTRG.13750.3;MSTRG.13750.2;MSTRG.13750.1;HORVU5Hr1G104630.1;MSTRG.13750.5;MSTRG.13750.4;MSTRG.13750.7;MSTRG.13750.6	GO:0019863(IgE binding);GO:0045735(nutrient reservoir activity)	NA	NA	NA		926.136	784.457	734.177	11843.3	11981.3	11397.3	0.0694105	-3.8487	3.74675e-54	1.6614e-52	down	yes
MSTRG.8529	HORVU3Hr1G090910	HORVU3Hr1G090910.1;HORVU3Hr1G090910.3;HORVU3Hr1G090910.14;HORVU3Hr1G090910.5;HORVU3Hr1G090910.12;HORVU3Hr1G090910.4;HORVU3Hr1G090910.9;HORVU3Hr1G090910.7;HORVU3Hr1G090910.6;HORVU3Hr1G090910.13;HORVU3Hr1G090910.11;HORVU3Hr1G090910.2;HORVU3Hr1G090910.8;HORVU3Hr1G090910.10	GO:0005515(protein binding);GO:0005515(protein binding)	00565(Ether lipid metabolism);00565(Ether lipid metabolism)	K01062	EC:3.1.1.47		0.698474	0.451069	0.385739	16.1172	13.6068	17.5423	0.0324816	-4.94423	4.06119e-54	1.79706e-52	down	yes
MSTRG.13384	HORVU5Hr1G089980	HORVU5Hr1G089980.1;HORVU5Hr1G089980.3;HORVU5Hr1G089980.8;HORVU5Hr1G089980.2;HORVU5Hr1G089980.4;HORVU5Hr1G089980.5;HORVU5Hr1G089980.10;HORVU5Hr1G089980.11;HORVU5Hr1G089980.7	GO:0003676(nucleic acid binding);GO:0003723(RNA binding);GO:0005634(nucleus);GO:0006397(mRNA processing);GO:0008380(RNA splicing);GO:0008380(RNA splicing)	03040(Spliceosome);03040(Spliceosome)	K12837	NA		88.9086	69.2327	92.7158	5.7796	5.83968	4.74494	15.3296	3.93825	4.17107e-54	1.84182e-52	up	yes
MSTRG.10633	HORVU4Hr1G066090	HORVU4Hr1G066090.3;HORVU4Hr1G066090.6;MSTRG.10633.1;HORVU4Hr1G066090.5;HORVU4Hr1G066090.1;HORVU4Hr1G066090.2;HORVU4Hr1G066090.7	GO:0006629(lipid metabolic process);GO:0008374(O-acyltransferase activity);GO:0016020(membrane);GO:0016021(integral component of membrane);GO:0016021(integral component of membrane)	00564(Glycerophospholipid metabolism);00564(Glycerophospholipid metabolism)	K06129	EC:3.1.1.5		30.3503	33.1014	26.8591	2.43369	2.38408	2.17946	12.9067	3.69004	4.38611e-54	1.93273e-52	up	yes
MSTRG.2572	HORVU1Hr1G073670	HORVU1Hr1G073670.1	GO:0000786(nucleosome);GO:0003677(DNA binding);GO:0005634(nucleus);GO:0005694(chromosome);GO:0046982(protein heterodimerization activity)	NA	NA	NA	Histone H3 [Source:UniProtKB/TrEMBL;Acc:F2CZQ5]	1.1062	1.29714	2.27295	70.584	57.9866	72.3729	0.0232717	-5.42528	4.58974e-54	2.01824e-52	down	yes
MSTRG.5514	HORVU2Hr1G098340	HORVU2Hr1G098340.4;HORVU2Hr1G098340.2;HORVU2Hr1G098340.1	GO:0000786(nucleosome);GO:0003677(DNA binding);GO:0005634(nucleus);GO:0005694(chromosome);GO:0005730(nucleolus);GO:0005774(vacuolar membrane);GO:0005829(cytosol);GO:0005886(plasma membrane);GO:0006334(nucleosome assembly);GO:0009414(response to water deprivation);GO:0009506(plasmodesma);GO:0009507(chloroplast);GO:0009579(thylakoid);GO:0046982(protein heterodimerization activity);GO:0046982(protei…	NA	NA	NA	Histone H4 [Source:UniProtKB/TrEMBL;Acc:A0A287J3E0]	0.821206	0.502003	0.458643	27.9856	22.3406	32.3749	0.0215457	-5.53646	4.6035e-54	2.02008e-52	down	yes
MSTRG.4920	HORVU2Hr1G077220	MSTRG.4920.33;MSTRG.4920.25;MSTRG.4920.5;MSTRG.4920.28;HORVU2Hr1G077220.10;HORVU2Hr1G077220.1;MSTRG.4920.29;HORVU2Hr1G077220.25;HORVU2Hr1G077220.21;MSTRG.4920.31;HORVU2Hr1G077220.9;HORVU2Hr1G077220.3;HORVU2Hr1G077220.5;HORVU2Hr1G077220.31;HORVU2Hr1G077220.15;HORVU2Hr1G077220.11;HORVU2Hr1G077220.24;HORVU2Hr1G077220.13;HORVU2Hr1G077220.22;HORVU2Hr1G077220.27;HORVU2Hr1G077220.4;HORVU2Hr1G077220.20;H…	GO:0000977(RNA polymerase II regulatory region sequence-specific DNA binding);GO:0003677(DNA binding);GO:0003700(DNA-binding transcription factor activity);GO:0003824(catalytic activity);GO:0005634(nucleus);GO:0006351(transcription, DNA-templated);GO:0006355(regulation of transcription, DNA-templated);GO:0010181(FMN binding);GO:0016491(oxidoreductase activity);GO:0045944(positive regulation of tr…	00592(alpha-Linolenic acid metabolism);00592(alpha-Linolenic acid metabolism)	K05894	EC:1.3.1.42		61.6242	44.2102	63.1523	3.42766	3.69409	3.55203	15.8319	3.98477	5.66207e-54	2.47944e-52	up	yes
MSTRG.8792	HORVU3Hr1G105110	MSTRG.8792.1;MSTRG.8792.2	NA	NA	NA	NA		78.6151	52.0498	86.5761	2.87431	2.96998	2.40536	26.3334	4.71882	7.55662e-54	3.30223e-52	up	yes
MSTRG.13385	HORVU5Hr1G090000	MSTRG.13385.2;HORVU5Hr1G090000.1;HORVU5Hr1G090000.3;MSTRG.13385.3;HORVU5Hr1G090000.9;HORVU5Hr1G090000.2;HORVU5Hr1G090000.10;HORVU5Hr1G090000.8;HORVU5Hr1G090000.5	GO:0003676(nucleic acid binding);GO:0003723(RNA binding);GO:0005634(nucleus);GO:0006397(mRNA processing);GO:0008380(RNA splicing);GO:0008380(RNA splicing)	03040(Spliceosome);03040(Spliceosome)	K12837	NA	U2 snRNP auxiliary factor large subunit [Source:UniProtKB/TrEMBL;Acc:M0V209]	92.8312	69.4893	93.3264	5.93594	6.02899	5.37864	14.7402	3.88168	7.78529e-54	3.39513e-52	up	yes
MSTRG.2426	HORVU1Hr1G068010	HORVU1Hr1G068010.11;HORVU1Hr1G068010.9;HORVU1Hr1G068010.10;HORVU1Hr1G068010.3;HORVU1Hr1G068010.2;HORVU1Hr1G068010.6;HORVU1Hr1G068010.12	GO:0005634(nucleus);GO:0005634(nucleus)	NA	NA	NA		43.3801	39.7575	49.9066	2.28325	2.34319	3.07887	17.2665	4.10991	8.50078e-54	3.69951e-52	up	yes
MSTRG.2234	HORVU1Hr1G061160	HORVU1Hr1G061160.15;HORVU1Hr1G061160.14;HORVU1Hr1G061160.2;HORVU1Hr1G061160.12;HORVU1Hr1G061160.6;HORVU1Hr1G061160.16;HORVU1Hr1G061160.17;HORVU1Hr1G061160.4;HORVU1Hr1G061160.1;HORVU1Hr1G061160.13;HORVU1Hr1G061160.8;HORVU1Hr1G061160.19	GO:0003824(catalytic activity);GO:0005524(ATP binding);GO:0005634(nucleus);GO:0005829(cytosol);GO:0006090(pyruvate metabolic process);GO:0009507(chloroplast);GO:0009570(chloroplast stroma);GO:0016301(kinase activity);GO:0016310(phosphorylation);GO:0016772(transferase activity, transferring phosphorus-containing groups);GO:0046872(metal ion binding);GO:0050242(pyruvate, phosphate dikinase activity…	00620(Pyruvate metabolism);00710(Carbon fixation in photosynthetic organisms);00710(Carbon fixation in photosynthetic organisms)	K01006	EC:2.7.9.1	Pyruvate, phosphate dikinase [Source:UniProtKB/TrEMBL;Acc:A0A287FVG7]	0.579944	0.942982	0.530408	19.5668	16.5958	18.7778	0.0373738	-4.74183	1.06251e-53	4.6145e-52	down	yes
MSTRG.16754	HORVU7Hr1G025200	HORVU7Hr1G025200.2;HORVU7Hr1G025200.1	GO:0000786(nucleosome);GO:0003677(DNA binding);GO:0005634(nucleus);GO:0005694(chromosome);GO:0046982(protein heterodimerization activity);GO:0046982(protein heterodimerization activity)	NA	NA	NA		0.29346	0.227156	0.260106	19.053	14.8237	19.5011	0.0146264	-6.09528	1.36208e-53	5.90336e-52	down	yes
MSTRG.14722	HORVU6Hr1G021260	HORVU6Hr1G021260.2;MSTRG.14722.1	GO:0000786(nucleosome);GO:0003677(DNA binding);GO:0005634(nucleus);GO:0005694(chromosome);GO:0046982(protein heterodimerization activity)	NA	NA	NA		0.0866459	0.105062	0.101727	10.6022	8.63601	13.7843	0.0088859	-6.81427	1.43368e-53	6.20095e-52	down	yes
MSTRG.6052	HORVU2Hr1G116730	HORVU2Hr1G116730.1	NA	NA	NA	NA		476.371	429.845	410.755	32.7556	35.1838	35.7634	12.6995	3.6667	1.67487e-53	7.22936e-52	up	yes
MSTRG.5281	HORVU2Hr1G090210	HORVU2Hr1G090210.2;HORVU2Hr1G090210.1	GO:0000786(nucleosome);GO:0003677(DNA binding);GO:0005634(nucleus);GO:0005694(chromosome);GO:0046982(protein heterodimerization activity);GO:0046982(protein heterodimerization activity)	NA	NA	NA		0.281727	0.15394	0.222701	20.5485	18.544	23.5504	0.0105099	-6.57211	1.80864e-53	7.79081e-52	down	yes
MSTRG.7811	HORVU3Hr1G068840	MSTRG.7811.12;HORVU3Hr1G068840.18;HORVU3Hr1G068840.15;HORVU3Hr1G068840.5;HORVU3Hr1G068840.24;HORVU3Hr1G068840.1;HORVU3Hr1G068840.4;HORVU3Hr1G068840.2;HORVU3Hr1G068840.3;HORVU3Hr1G068840.19;HORVU3Hr1G068840.11;HORVU3Hr1G068840.17;HORVU3Hr1G068840.6;HORVU3Hr1G068840.8;HORVU3Hr1G068840.16;HORVU3Hr1G068840.12;HORVU3Hr1G068840.9;HORVU3Hr1G068840.20;HORVU3Hr1G068840.23;HORVU3Hr1G068840.7;HORVU3Hr1G0688…	GO:0004672(protein kinase activity);GO:0005515(protein binding);GO:0005524(ATP binding);GO:0006468(protein phosphorylation);GO:0016020(membrane);GO:0016021(integral component of membrane);GO:0016021(integral component of membrane)	04120(Ubiquitin mediated proteolysis);04712(Circadian rhythm - plant);04712(Circadian rhythm - plant)	K10143	EC:2.3.2.27		27.6787	36.8853	32.3392	2.31419	2.62757	2.06024	13.8394	3.79071	1.94392e-53	8.35647e-52	up	yes
MSTRG.6171	HORVU2Hr1G122110	MSTRG.6171.46;MSTRG.6171.45;HORVU2Hr1G122110.50;HORVU2Hr1G122110.27;HORVU2Hr1G122110.8;HORVU2Hr1G122110.51;HORVU2Hr1G122110.32;HORVU2Hr1G122110.17;HORVU2Hr1G122110.14;HORVU2Hr1G122110.55;HORVU2Hr1G122110.43;HORVU2Hr1G122110.44;HORVU2Hr1G122110.46;HORVU2Hr1G122110.6;HORVU2Hr1G122110.2;HORVU2Hr1G122110.47;HORVU2Hr1G122110.58;HORVU2Hr1G122110.59;HORVU2Hr1G122110.54;HORVU2Hr1G122110.28;HORVU2Hr1G1221…	GO:0008610(lipid biosynthetic process);GO:0016491(oxidoreductase activity);GO:0055114(oxidation-reduction process);GO:0055114(oxidation-reduction process)	NA	NA	NA		2.01464	2.71527	2.9747	53.2903	41.043	58.7714	0.0503224	-4.31265	2.11982e-53	9.0941e-52	down	yes
MSTRG.4918	HORVU2Hr1G077510	HORVU2Hr1G077510.1;HORVU2Hr1G077510.2	GO:0016020(membrane);GO:0016021(integral component of membrane);GO:0046622(positive regulation of organ growth);GO:0046622(positive regulation of organ growth)	NA	NA	NA		23.8378	28.465	18.1961	0.138839	0.364901	0.403438	77.7123	6.28007	2.24531e-53	9.61294e-52	up	yes
MSTRG.1284	HORVU1Hr1G022400	HORVU1Hr1G022400.4;HORVU1Hr1G022400.1	GO:0000786(nucleosome);GO:0003677(DNA binding);GO:0005634(nucleus);GO:0005694(chromosome);GO:0046982(protein heterodimerization activity);GO:0046982(protein heterodimerization activity)	NA	NA	NA		1.23735	1.30613	1.41142	38.2747	28.4193	46.122	0.0350562	-4.83419	2.25321e-53	9.62721e-52	down	yes
MSTRG.15038		MSTRG.15038.1	NA	NA	NA	NA		0.017235	0.041442	0.030298	5.17427	4.41287	5.64012	0.00584314	-7.41904	2.43244e-53	1.0372e-51	down	yes
MSTRG.16406	HORVU7Hr1G000260;HORVU7Hr1G000250	HORVU7Hr1G000260.2;HORVU7Hr1G000250.4;HORVU7Hr1G000260.1;HORVU7Hr1G000260.9;HORVU7Hr1G000260.3;MSTRG.16406.7;HORVU7Hr1G000260.4;MSTRG.16406.16;HORVU7Hr1G000250.1;HORVU7Hr1G000250.2;HORVU7Hr1G000250.8;HORVU7Hr1G000260.8	GO:0004553(hydrolase activity, hydrolyzing O-glycosyl compounds);GO:0004564(beta-fructofuranosidase activity);GO:0004575(sucrose alpha-glucosidase activity);GO:0005975(carbohydrate metabolic process);GO:0008152(metabolic process);GO:0016020(membrane);GO:0016021(integral component of membrane);GO:0016740(transferase activity);GO:0016757(transferase activity, transferring glycosyl groups);GO:001678…	NA	NA	NA		23.8414	26.9293	20.0306	1.13748	1.06274	1.57353	18.7615	4.2297	2.57326e-53	1.09504e-51	up	yes
MSTRG.18182	HORVU7Hr1G088140	HORVU7Hr1G088140.2;HORVU7Hr1G088140.1	GO:0005634(nucleus);GO:0005829(cytosol);GO:0009409(response to cold);GO:0009414(response to water deprivation);GO:0009738(abscisic acid-activated signaling pathway);GO:0009845(seed germination);GO:0010427(abscisic acid binding);GO:0042803(protein homodimerization activity);GO:1905183(negative regulation of protein serine/threonine phosphatase activity);GO:1905183(negative regulation of protein se…	04016(MAPK signaling pathway - plant);04075(Plant hormone signal transduction);04075(Plant hormone signal transduction)	K14496	NA		28.8853	21.4786	31.1959	0.459329	0.438812	0.778217	48.653	5.60446	2.9669e-53	1.26001e-51	up	yes
MSTRG.5499	HORVU2Hr1G097990	HORVU2Hr1G097990.1	GO:0000786(nucleosome);GO:0003677(DNA binding);GO:0005634(nucleus);GO:0005694(chromosome);GO:0005730(nucleolus);GO:0005774(vacuolar membrane);GO:0005829(cytosol);GO:0005886(plasma membrane);GO:0006334(nucleosome assembly);GO:0009414(response to water deprivation);GO:0009506(plasmodesma);GO:0009507(chloroplast);GO:0009579(thylakoid);GO:0046982(protein heterodimerization activity)	NA	NA	NA	Histone H4 [Source:UniProtKB/TrEMBL;Acc:A0A287J3C4]	0.484048	0.699959	0.422054	34.1146	27.4208	36.9637	0.0163053	-5.93851	4.00435e-53	1.69719e-51	down	yes
MSTRG.16073	HORVU6Hr1G083960	HORVU6Hr1G083960.1;HORVU6Hr1G083960.2;HORVU6Hr1G083960.6;HORVU6Hr1G083960.7;HORVU6Hr1G083960.5	GO:0009415(response to water);GO:0009415(response to water)	NA	NA	NA		42.8553	48.0681	37.3596	0.407392	0.119178	0.469343	128.809	7.00909	4.26557e-53	1.80427e-51	up	yes
MSTRG.12714	HORVU5Hr1G061770	HORVU5Hr1G061770.1;HORVU5Hr1G061770.4;HORVU5Hr1G061770.3;HORVU5Hr1G061770.2;MSTRG.12714.1	GO:0005773(vacuole);GO:0006508(proteolysis);GO:0008233(peptidase activity);GO:0008234(cysteine-type peptidase activity);GO:0016787(hydrolase activity);GO:0016787(hydrolase activity)	NA	NA	NA	Thiol protease aleurain [Source:UniProtKB/TrEMBL;Acc:M0VNM8]	57.7965	64.5011	65.7135	4.83283	4.45604	5.43758	12.7669	3.67434	7.04392e-53	2.97352e-51	up	yes
MSTRG.18243	HORVU7Hr1G090240	HORVU7Hr1G090240.1	GO:0005515(protein binding)	04016(MAPK signaling pathway - plant);04075(Plant hormone signal transduction)	K14515	NA		111.434	141.002	78.1315	5.29575	5.90038	5.51984	19.7756	4.30565	7.33405e-53	3.08981e-51	up	yes
MSTRG.2148	HORVU1Hr1G058450	HORVU1Hr1G058450.1	NA	NA	NA	NA		1.36044	0.720989	1.33401	44.3343	37.0056	46.7917	0.0266557	-5.22941	8.07425e-53	3.39488e-51	down	yes
MSTRG.5691		MSTRG.5691.1	NA	NA	NA	NA		5.26385	4.52786	7.78954	0	0	0	inf	inf	8.82914e-53	3.7049e-51	up	yes
MSTRG.9114		MSTRG.9114.1;MSTRG.9114.2	NA	NA	NA	NA		311.97	394.023	219.096	15.2813	16.5509	12.9148	20.6738	4.36973	9.08344e-53	3.80405e-51	up	yes
MSTRG.127	HORVU0Hr1G003810	HORVU0Hr1G003810.1	GO:0004842(ubiquitin-protein transferase activity);GO:0016567(protein ubiquitination)	04120(Ubiquitin mediated proteolysis)	K10260	NA	RING-type E3 ubiquitin transferase [Source:UniProtKB/TrEMBL;Acc:A0A287DVF4]	0.256105	0.271707	0.122514	15.2096	11.5515	17.1969	0.0147943	-6.07882	1.04139e-52	4.35262e-51	down	yes
MSTRG.11411	HORVU5Hr1G006330	HORVU5Hr1G006330.2;HORVU5Hr1G006330.5;HORVU5Hr1G006330.8;HORVU5Hr1G006330.3;HORVU5Hr1G006330.4;HORVU5Hr1G006330.1	GO:0005515(protein binding);GO:0005515(protein binding)	00480(Glutathione metabolism);00480(Glutathione metabolism)	K00799	EC:2.5.1.18		9.39188	12.1986	6.80404	0.0474359	0.0540925	0.0249068	224.578	7.81107	1.1093e-52	4.62729e-51	up	yes
MSTRG.10147		MSTRG.10147.1	NA	NA	NA	NA		33.3755	22.0014	23.3691	0.091776	0	0	858.023	9.74487	1.1138e-52	4.63689e-51	up	yes
MSTRG.565	HORVU0Hr1G021850	HORVU0Hr1G021850.2;HORVU0Hr1G021850.1	NA	NA	NA	NA		108.978	92.5316	78.2842	4.63874	4.60512	6.30911	17.9897	4.1691	1.18567e-52	4.92635e-51	up	yes
MSTRG.13969		MSTRG.13969.1;MSTRG.13969.3;MSTRG.13969.2	NA	NA	NA	NA		0.059153	0.035992	0	11.9496	10.9705	9.51674	0.00293324	-8.41329	1.24342e-52	5.15618e-51	down	yes
MSTRG.4437		MSTRG.4437.1	NA	NA	NA	NA		0.188835	0.134616	0.313015	8.89291	7.96365	9.89609	0.0237908	-5.39345	1.44079e-52	5.96289e-51	down	yes
MSTRG.17397	HORVU7Hr1G052750	HORVU7Hr1G052750.1;HORVU7Hr1G052750.2;HORVU7Hr1G052750.3	GO:0016020(membrane);GO:0016021(integral component of membrane);GO:0055114(oxidation-reduction process);GO:0055114(oxidation-reduction process)	NA	NA	NA	Cytochrome b561 and DOMON domain-containing protein [Source:UniProtKB/TrEMBL;Acc:F2DUR5]	3.33838	3.5259	4.20721	57.1754	50.884	70.198	0.0621096	-4.00904	1.62774e-52	6.72343e-51	down	yes
MSTRG.2565		MSTRG.2565.1	NA	NA	NA	NA		40.515	42.644	38.9944	1.68359	1.6152	2.67676	20.4422	4.35348	2.01675e-52	8.31399e-51	up	yes
MSTRG.15414	HORVU6Hr1G058450	MSTRG.15414.1	NA	NA	NA	NA		0	0	0	45.7527	41.6379	38.2409	-inf	-inf	2.15901e-52	8.88307e-51	down	yes
MSTRG.10457	HORVU4Hr1G060040	MSTRG.10457.1;HORVU4Hr1G060040.2;HORVU4Hr1G060040.4;HORVU4Hr1G060040.3;HORVU4Hr1G060040.10;HORVU4Hr1G060040.9;HORVU4Hr1G060040.7;HORVU4Hr1G060040.5	GO:0004842(ubiquitin-protein transferase activity);GO:0005789(endoplasmic reticulum membrane);GO:0006511(ubiquitin-dependent protein catabolic process);GO:0009414(response to water deprivation);GO:0009651(response to salt stress);GO:0009737(response to abscisic acid);GO:0009789(positive regulation of abscisic acid-activated signaling pathway);GO:0016020(membrane);GO:0016021(integral component of …	NA	NA	NA		2.18786	2.48825	2.4745	30.0553	30.091	37.2801	0.0733951	-3.76817	2.44239e-52	1.00295e-50	down	yes
MSTRG.12769	HORVU5Hr1G064020	HORVU5Hr1G064020.3;HORVU5Hr1G064020.1	GO:0016020(membrane);GO:0016021(integral component of membrane);GO:0016021(integral component of membrane)	NA	NA	NA	Predicted protein [Source:UniProtKB/TrEMBL;Acc:F2DY24]	24.2129	24.3568	21.9657	1.00532	1.46232	1.55749	17.5237	4.13124	3.27679e-52	1.34297e-50	up	yes
MSTRG.16555	HORVU7Hr1G011890	HORVU7Hr1G011890.1;HORVU7Hr1G011890.7;HORVU7Hr1G011890.15;HORVU7Hr1G011890.6;HORVU7Hr1G011890.13;HORVU7Hr1G011890.14;HORVU7Hr1G011890.11;HORVU7Hr1G011890.8;HORVU7Hr1G011890.9	GO:0016020(membrane);GO:0016021(integral component of membrane);GO:0055085(transmembrane transport);GO:0055085(transmembrane transport)	NA	NA	NA	Predicted protein [Source:UniProtKB/TrEMBL;Acc:F2E110]	230.095	217.914	267.794	17.7424	20.8892	17.4575	12.7619	3.67377	3.32265e-52	1.35913e-50	up	yes
MSTRG.12963	HORVU5Hr1G072700	HORVU5Hr1G072700.2	GO:0005509(calcium ion binding)	NA	NA	NA		37.447	38.1328	39.0915	1.70016	1.56029	2.01268	21.7463	4.4427	3.55784e-52	1.45252e-50	up	yes
HORVU6Hr1G088880	HORVU6Hr1G088880	HORVU6Hr1G088880.8;HORVU6Hr1G088880.6;HORVU6Hr1G088880.9;HORVU6Hr1G088880.1;HORVU6Hr1G088880.7;HORVU6Hr1G088880.3	GO:0000166(nucleotide binding);GO:0004672(protein kinase activity);GO:0004674(protein serine/threonine kinase activity);GO:0005509(calcium ion binding);GO:0005524(ATP binding);GO:0006468(protein phosphorylation);GO:0016020(membrane);GO:0016021(integral component of membrane);GO:0030247(polysaccharide binding);GO:0030247(polysaccharide binding)	NA	NA	NA		4.07963	4.04073	3.21244	0	0	0.0155277	729.843	9.51144	6.17223e-52	2.515e-50	up	yes
MSTRG.15516	HORVU6Hr1G062830	MSTRG.15516.1;HORVU6Hr1G062830.17;HORVU6Hr1G062830.21;HORVU6Hr1G062830.7;HORVU6Hr1G062830.1	GO:0001729(ceramide kinase activity);GO:0003951(NAD+ kinase activity);GO:0005509(calcium ion binding);GO:0006672(ceramide metabolic process);GO:0008219(cell death);GO:0016301(kinase activity);GO:0016310(phosphorylation);GO:0043067(regulation of programmed cell death);GO:0046834(lipid phosphorylation);GO:0046834(lipid phosphorylation)	00600(Sphingolipid metabolism);00600(Sphingolipid metabolism)	K04715	EC:2.7.1.138		0.412292	0.390195	0.52396	8.52199	8.32141	9.76599	0.0498488	-4.3263	6.7002e-52	2.72488e-50	down	yes
MSTRG.3563	HORVU2Hr1G019730	HORVU2Hr1G019730.1;HORVU2Hr1G019730.18;HORVU2Hr1G019730.12;HORVU2Hr1G019730.13;HORVU2Hr1G019730.17;HORVU2Hr1G019730.9;HORVU2Hr1G019730.15;HORVU2Hr1G019730.4;HORVU2Hr1G019730.6;HORVU2Hr1G019730.14;HORVU2Hr1G019730.5;HORVU2Hr1G019730.16;MSTRG.3563.1;HORVU2Hr1G019730.10;HORVU2Hr1G019730.2;HORVU2Hr1G019730.3	GO:0000166(nucleotide binding);GO:0005515(protein binding);GO:0005524(ATP binding);GO:0005524(ATP binding)	03013(RNA transport);03013(RNA transport)	K03231	NA		278.191	250.494	234.895	21.5542	21.8518	19.3504	12.1674	3.60494	7.48106e-52	3.03659e-50	up	yes
MSTRG.12370	HORVU5Hr1G049180	HORVU5Hr1G049180.11;HORVU5Hr1G049180.10;HORVU5Hr1G049180.2;HORVU5Hr1G049180.13;HORVU5Hr1G049180.6;HORVU5Hr1G049180.5;HORVU5Hr1G049180.1;HORVU5Hr1G049180.8;HORVU5Hr1G049180.15;HORVU5Hr1G049180.3;HORVU5Hr1G049180.4;HORVU5Hr1G049180.7;HORVU5Hr1G049180.12;HORVU5Hr1G049180.9;HORVU5Hr1G049180.14	GO:0000166(nucleotide binding);GO:0003774(motor activity);GO:0003777(microtubule motor activity);GO:0005524(ATP binding);GO:0005874(microtubule);GO:0007018(microtubule-based movement);GO:0008017(microtubule binding);GO:0008017(microtubule binding)	NA	NA	NA		0.179998	0.221834	0.289553	9.51215	7.01187	8.15174	0.0280188	-5.15746	8.4207e-52	3.41143e-50	down	yes
MSTRG.17225		MSTRG.17225.1	NA	NA	NA	NA		100.169	114.853	93.3244	0.277024	0.796227	1.30638	129.577	7.01767	9.17881e-52	3.71144e-50	up	yes
MSTRG.15605	HORVU6Hr1G066420	HORVU6Hr1G066420.1	GO:0016747(transferase activity, transferring acyl groups other than amino-acyl groups)	00940(Phenylpropanoid biosynthesis);00945(Stilbenoid, diarylheptanoid and gingerol biosynthesis);00941(Flavonoid biosynthesis)	K13065	EC:2.3.1.133		103.814	110.729	84.0553	3.82818	3.28406	5.78604	23.1502	4.53295	1.23273e-51	4.97501e-50	up	yes
MSTRG.11938	HORVU5Hr1G028030	HORVU5Hr1G028030.2;HORVU5Hr1G028030.1	GO:0005215(transporter activity);GO:0016020(membrane);GO:0016021(integral component of membrane);GO:0022857(transmembrane transporter activity);GO:0055085(transmembrane transport);GO:0055085(transmembrane transport)	NA	NA	NA		10.1455	12.476	9.42559	0.212185	0.258011	0.209431	47.1539	5.55931	1.32497e-51	5.33707e-50	up	yes
MSTRG.4885		MSTRG.4885.1	NA	NA	NA	NA		0	0.233021	0.113215	39.4415	34.3234	32.7921	0.00324931	-8.26565	1.38395e-51	5.56402e-50	down	yes
MSTRG.8469	HORVU3Hr1G088850	HORVU3Hr1G088850.8;HORVU3Hr1G088850.6;HORVU3Hr1G088850.9;HORVU3Hr1G088850.3;HORVU3Hr1G088850.2;HORVU3Hr1G088850.1;HORVU3Hr1G088850.13	GO:0005215(transporter activity);GO:0006857(oligopeptide transport);GO:0016020(membrane);GO:0016021(integral component of membrane);GO:0022857(transmembrane transporter activity);GO:0055085(transmembrane transport);GO:0055085(transmembrane transport)	NA	NA	NA		6.79841	9.4496	7.153	0.0906541	0.171121	0.0934515	65.8764	6.04169	2.04849e-51	8.22006e-50	up	yes
MSTRG.3076	HORVU1Hr1G093770	HORVU1Hr1G093770.7;HORVU1Hr1G093770.9;HORVU1Hr1G093770.10;HORVU1Hr1G093770.5;HORVU1Hr1G093770.23;HORVU1Hr1G093770.3;HORVU1Hr1G093770.19;HORVU1Hr1G093770.12;HORVU1Hr1G093770.2;HORVU1Hr1G093770.16;HORVU1Hr1G093770.20;HORVU1Hr1G093770.11;HORVU1Hr1G093770.14;MSTRG.3076.12;HORVU1Hr1G093770.4;HORVU1Hr1G093770.18;HORVU1Hr1G093770.8;HORVU1Hr1G093770.13;HORVU1Hr1G093770.21;HORVU1Hr1G093770.1;HORVU1Hr1G093…	GO:0005634(nucleus);GO:0008198(ferrous iron binding);GO:0032453(histone demethylase activity (H3-K4 specific));GO:0034720(histone H3-K4 demethylation);GO:0040010(positive regulation of growth rate);GO:0045814(negative regulation of gene expression, epigenetic);GO:0045814(negative regulation of gene expression, epigenetic)	NA	NA	NA		76.8744	75.5618	57.153	5.37568	5.60744	4.87723	13.2147	3.72407	2.4661e-51	9.87704e-50	up	yes
MSTRG.5527	HORVU2Hr1G098660	HORVU2Hr1G098660.4;HORVU2Hr1G098660.3;HORVU2Hr1G098660.6;HORVU2Hr1G098660.1;HORVU2Hr1G098660.5;MSTRG.5527.1;HORVU2Hr1G098660.7;HORVU2Hr1G098660.2	GO:0005509(calcium ion binding);GO:0005509(calcium ion binding)	NA	NA	NA		20.579	23.7309	28.5915	379.091	323.008	403.021	0.0659669	-3.92211	2.76644e-51	1.10589e-49	down	yes
MSTRG.13244	HORVU5Hr1G082890	HORVU5Hr1G082890.1;HORVU5Hr1G082890.2;HORVU5Hr1G082890.12;HORVU5Hr1G082890.10;HORVU5Hr1G082890.5;HORVU5Hr1G082890.3;HORVU5Hr1G082890.7;HORVU5Hr1G082890.11	GO:0006855(drug transmembrane transport);GO:0015238(drug transmembrane transporter activity);GO:0015297(antiporter activity);GO:0016020(membrane);GO:0016021(integral component of membrane);GO:0055085(transmembrane transport);GO:0055085(transmembrane transport)	NA	NA	NA	Protein DETOXIFICATION [Source:UniProtKB/TrEMBL;Acc:A0A287S1J7]	99.3517	100.152	97.3256	9.471	9.03668	8.79304	10.8726	3.44262	3.13983e-51	1.25279e-49	up	yes
MSTRG.18478	HORVU7Hr1G100410	HORVU7Hr1G100410.1	GO:0000786(nucleosome);GO:0003677(DNA binding);GO:0005634(nucleus);GO:0005694(chromosome);GO:0006334(nucleosome assembly);GO:0046982(protein heterodimerization activity)	NA	NA	NA	Histone H4 [Source:UniProtKB/TrEMBL;Acc:A0A287XKV0]	0.628453	0.409055	0.710966	42.2868	32.005	46.6631	0.0144556	-6.11223	3.22724e-51	1.28523e-49	down	yes
MSTRG.1688		MSTRG.1688.1	NA	NA	NA	NA		8.83038	10.5695	12.2211	141.162	152.028	176.704	0.0672939	-3.89338	3.63328e-51	1.44421e-49	down	yes
MSTRG.4711		MSTRG.4711.1	NA	NA	NA	NA		0.450287	0.457228	0.282953	22.7849	25.1931	25.6094	0.0161776	-5.94986	5.47144e-51	2.17078e-49	down	yes
MSTRG.289	HORVU0Hr1G008950	HORVU0Hr1G008950.1;MSTRG.289.11;HORVU0Hr1G008950.26;HORVU0Hr1G008950.16;HORVU0Hr1G008950.27;HORVU0Hr1G008950.3;HORVU0Hr1G008950.10;HORVU0Hr1G008950.30;HORVU0Hr1G008950.29;HORVU0Hr1G008950.22;HORVU0Hr1G008950.9;HORVU0Hr1G008950.12;HORVU0Hr1G008950.5;HORVU0Hr1G008950.25;HORVU0Hr1G008950.4;HORVU0Hr1G008950.14;HORVU0Hr1G008950.6;HORVU0Hr1G008950.11;HORVU0Hr1G008950.2;HORVU0Hr1G008950.7;HORVU0Hr1G0089…	GO:0003824(catalytic activity);GO:0004084(branched-chain-amino-acid transaminase activity);GO:0008483(transaminase activity);GO:0008652(cellular amino acid biosynthetic process);GO:0009081(branched-chain amino acid metabolic process);GO:0009082(branched-chain amino acid biosynthetic process);GO:0016020(membrane);GO:0016021(integral component of membrane);GO:0016740(transferase activity);GO:005265…	00270(Cysteine and methionine metabolism);00280(Valine, leucine and isoleucine degradation);00290(Valine, leucine and isoleucine biosynthesis);00770(Pantothenate and CoA biosynthesis);00770(Pantothenate and CoA biosynthesis)	K00826	EC:2.6.1.42	Branched-chain-amino-acid aminotransferase [Source:UniProtKB/TrEMBL;Acc:A0A287DY83]	2.24296	1.83297	1.91839	28.3751	29.7307	28.9403	0.0688637	-3.86011	6.17421e-51	2.44501e-49	down	yes
MSTRG.3014	HORVU1Hr1G091370	HORVU1Hr1G091370.1	GO:0000786(nucleosome);GO:0003677(DNA binding);GO:0005634(nucleus);GO:0005694(chromosome);GO:0046982(protein heterodimerization activity)	NA	NA	NA	Histone H2B [Source:UniProtKB/TrEMBL;Acc:A0A287GQ60]	1.02209	0.804904	0.685179	25.5244	20.799	30.7874	0.0325787	-4.93993	7.54151e-51	2.98087e-49	down	yes
MSTRG.9455	HORVU4Hr1G012680	HORVU4Hr1G012680.5;HORVU4Hr1G012680.8;HORVU4Hr1G012680.3;HORVU4Hr1G012680.9;HORVU4Hr1G012680.7;HORVU4Hr1G012680.10;HORVU4Hr1G012680.2;HORVU4Hr1G012680.1;HORVU4Hr1G012680.11	GO:0003824(catalytic activity);GO:0003824(catalytic activity)	00592(alpha-Linolenic acid metabolism);00360(Phenylalanine metabolism);00130(Ubiquinone and other terpenoid-quinone biosynthesis);00940(Phenylpropanoid biosynthesis);00940(Phenylpropanoid biosynthesis)	K10526	EC:6.2.1.-		0.0510408	0.0455132	0.0852166	8.12377	7.56099	12.8552	0.00636898	-7.29472	1.09737e-50	4.3294e-49	down	yes
MSTRG.18587	HORVU7Hr1G106480	HORVU7Hr1G106480.4;HORVU7Hr1G106480.3;HORVU7Hr1G106480.2;HORVU7Hr1G106480.1	GO:0003677(DNA binding);GO:0005634(nucleus);GO:0006355(regulation of transcription, DNA-templated);GO:0006355(regulation of transcription, DNA-templated)	NA	NA	NA	Predicted protein [Source:UniProtKB/TrEMBL;Acc:F2CX70]	12.8336	13.4761	7.85503	0.16388	0.112192	0.237058	66.5811	6.05704	1.15721e-50	4.55694e-49	up	yes
MSTRG.8504		MSTRG.8504.1	NA	NA	NA	NA		198.079	188.366	171.489	15.3621	13.3093	16.5847	12.3284	3.62391	1.22937e-50	4.8321e-49	up	yes
MSTRG.13457	HORVU5Hr1G093400	HORVU5Hr1G093400.1;HORVU5Hr1G093400.4;HORVU5Hr1G093400.3;HORVU5Hr1G093400.5	GO:0003779(actin binding);GO:0003779(actin binding)	NA	NA	NA		1.25569	1.1359	1.3033	15.877	16.4053	13.6652	0.0804155	-3.63638	1.2741e-50	4.99859e-49	down	yes
MSTRG.1704		MSTRG.1704.1;MSTRG.1704.2	NA	NA	NA	NA		0.864585	0.727693	0.964519	14.6106	14.3558	15.8774	0.0570158	-4.13249	1.43141e-50	5.60534e-49	down	yes
MSTRG.3554	HORVU2Hr1G019430	HORVU2Hr1G019430.2;HORVU2Hr1G019430.1	NA	NA	NA	NA		13.0845	9.1836	12.1157	0.0114	0.044666	0.04517	339.641	8.40787	1.45621e-50	5.6919e-49	up	yes
MSTRG.15715	HORVU6Hr1G070450	HORVU6Hr1G070450.1;HORVU6Hr1G070450.2;HORVU6Hr1G070450.3	GO:0016020(membrane);GO:0016021(integral component of membrane);GO:0022857(transmembrane transporter activity);GO:0055085(transmembrane transport);GO:0055085(transmembrane transport)	NA	NA	NA		629.227	508.816	448.207	0.549631	1.25184	2.70677	351.855	8.45884	1.60625e-50	6.26675e-49	up	yes
MSTRG.13993		MSTRG.13993.1	NA	NA	NA	NA		49.8681	38.4642	53.1844	3.5784	3.57619	2.74161	14.3001	3.83795	1.90126e-50	7.40404e-49	up	yes
MSTRG.4890	HORVU2Hr1G075930	MSTRG.4890.2;MSTRG.4890.1;MSTRG.4890.3	NA	NA	NA	NA		2.88102	2.07058	1.04858	96.7702	94.4853	110.981	0.0198526	-5.65453	2.09825e-50	8.15614e-49	down	yes
MSTRG.8661	HORVU3Hr1G095730	HORVU3Hr1G095730.1	GO:0005515(protein binding)	00480(Glutathione metabolism)	K00799	EC:2.5.1.18		11.3257	15.0523	6.83277	0	0.030597	0.030504	543.54	9.08624	2.41985e-50	9.38893e-49	up	yes
MSTRG.7257		MSTRG.7257.1	NA	NA	NA	NA		0.297115	0.340406	0.273828	7.07397	5.90781	6.55036	0.0466589	-4.4217	3.30421e-50	1.27967e-48	down	yes
MSTRG.8392	HORVU3Hr1G086540	HORVU3Hr1G086540.5;MSTRG.8392.2;HORVU3Hr1G086540.6;HORVU3Hr1G086540.3;HORVU3Hr1G086540.1;HORVU3Hr1G086540.8;HORVU3Hr1G086540.2;HORVU3Hr1G086540.7	GO:0000166(nucleotide binding);GO:0005524(ATP binding);GO:0016020(membrane);GO:0016021(integral component of membrane);GO:0016740(transferase activity);GO:0016740(transferase activity)	04141(Protein processing in endoplasmic reticulum);04120(Ubiquitin mediated proteolysis);04120(Ubiquitin mediated proteolysis)	K10575	EC:2.3.2.23		328.331	310.786	270.534	26.5617	26.9543	26.328	11.3929	3.51006	3.80104e-50	1.46939e-48	up	yes
MSTRG.9462	HORVU4Hr1G013170	HORVU4Hr1G013170.1	GO:0004252(serine-type endopeptidase activity);GO:0006508(proteolysis);GO:0016787(hydrolase activity)	NA	NA	NA	Predicted protein [Source:UniProtKB/TrEMBL;Acc:F2CTD9]	10.4248	12.17	13.4406	0.551215	0.715665	0.672838	18.5776	4.21549	3.87553e-50	1.49545e-48	up	yes
MSTRG.11792	HORVU5Hr1G021390	HORVU5Hr1G021390.1	NA	NA	NA	NA	Predicted protein [Source:UniProtKB/TrEMBL;Acc:F2EGD3]	15.8831	15.0193	30.255	0	0	0.07904	773.753	9.59573	5.39185e-50	2.07675e-48	up	yes
MSTRG.17997	HORVU7Hr1G080740	HORVU7Hr1G080740.2;HORVU7Hr1G080740.1	NA	NA	NA	NA		0.47805	0.199012	0.496528	35.6555	37.517	32.3178	0.0111251	-6.49004	5.42962e-50	2.08749e-48	down	yes
MSTRG.18659	HORVU7Hr1G110200	HORVU7Hr1G110200.20;HORVU7Hr1G110200.24;HORVU7Hr1G110200.19;HORVU7Hr1G110200.11;HORVU7Hr1G110200.13;HORVU7Hr1G110200.28;HORVU7Hr1G110200.12;HORVU7Hr1G110200.8;HORVU7Hr1G110200.9;HORVU7Hr1G110200.10;HORVU7Hr1G110200.22;HORVU7Hr1G110200.1;HORVU7Hr1G110200.2;HORVU7Hr1G110200.14;HORVU7Hr1G110200.16;HORVU7Hr1G110200.26;HORVU7Hr1G110200.6;HORVU7Hr1G110200.15;HORVU7Hr1G110200.21;HORVU7Hr1G110200.18;HORV…	GO:0004672(protein kinase activity);GO:0005515(protein binding);GO:0005524(ATP binding);GO:0006468(protein phosphorylation);GO:0016020(membrane);GO:0016021(integral component of membrane);GO:0016021(integral component of membrane)	NA	NA	NA		110.248	96.2504	147.353	8.01774	6.20265	7.42056	16.351	4.03131	5.97799e-50	2.29413e-48	up	yes
MSTRG.6698	HORVU3Hr1G021080	HORVU3Hr1G021080.3;HORVU3Hr1G021080.2;HORVU3Hr1G021080.1;HORVU3Hr1G021080.5	GO:0016020(membrane);GO:0016021(integral component of membrane);GO:0016021(integral component of membrane)	00564(Glycerophospholipid metabolism);00564(Glycerophospholipid metabolism)	K14156	EC:2.7.1.32;EC:2.7.1.82		0.440092	0.381808	0.513577	7.23128	5.98107	7.39859	0.0647945	-3.94798	6.37507e-50	2.44208e-48	down	yes
MSTRG.5258		MSTRG.5258.1	NA	NA	NA	NA		0.135291	0.274391	0.108377	12.016	15.2551	11.5422	0.0133475	-6.22729	8.33478e-50	3.187e-48	down	yes
MSTRG.1881	HORVU1Hr1G049230	HORVU1Hr1G049230.1	GO:0005515(protein binding)	00480(Glutathione metabolism)	K00799	EC:2.5.1.18		38.3316	42.6794	42.8497	1.26023	2.06343	2.06331	22.9926	4.5231	9.84262e-50	3.75675e-48	up	yes
MSTRG.17239	HORVU7Hr1G046660	HORVU7Hr1G046660.6;HORVU7Hr1G046660.8;HORVU7Hr1G046660.1	NA	04712(Circadian rhythm - plant);04712(Circadian rhythm - plant)	K16223	NA		0.125827	0.0188845	0.0652557	16.8315	12.0761	21.9972	0.00412471	-7.92149	1.0499e-49	4.00005e-48	down	yes
MSTRG.14101	HORVU5Hr1G118410	HORVU5Hr1G118410.1	NA	NA	NA	NA		63.2927	63.1911	47.0087	2.8971	3.81485	3.96824	16.2443	4.02186	1.28997e-49	4.90583e-48	up	yes
MSTRG.15212	HORVU6Hr1G048290	MSTRG.15212.3;MSTRG.15212.2;MSTRG.15212.1	NA	NA	NA	NA		43.6866	25.1065	19.809	0.928504	0.71312	0.648926	38.6815	5.27357	1.31655e-49	4.99791e-48	up	yes
MSTRG.8289	HORVU3Hr1G083540	HORVU3Hr1G083540.1;HORVU3Hr1G083540.8;HORVU3Hr1G083540.4;HORVU3Hr1G083540.2	GO:0005829(cytosol);GO:0016740(transferase activity);GO:0016758(transferase activity, transferring hexosyl groups);GO:0016758(transferase activity, transferring hexosyl groups)	NA	NA	NA	Predicted protein [Source:UniProtKB/TrEMBL;Acc:F2CPM9]	4.73582	6.95107	4.26454	0.0136391	0.0474296	0.0132703	214.577	7.74535	1.34209e-49	5.08574e-48	up	yes
MSTRG.2012	HORVU1Hr1G054080	HORVU1Hr1G054080.3;MSTRG.2012.31;HORVU1Hr1G054080.1;HORVU1Hr1G054080.14;HORVU1Hr1G054080.10;HORVU1Hr1G054080.6;HORVU1Hr1G054080.30;HORVU1Hr1G054080.5;HORVU1Hr1G054080.2;MSTRG.2012.30;HORVU1Hr1G054080.27;HORVU1Hr1G054080.11;HORVU1Hr1G054080.4;HORVU1Hr1G054080.26;HORVU1Hr1G054080.29;HORVU1Hr1G054080.25;HORVU1Hr1G054080.12;HORVU1Hr1G054080.13;HORVU1Hr1G054080.24;HORVU1Hr1G054080.32	GO:0005975(carbohydrate metabolic process);GO:0008184(glycogen phosphorylase activity);GO:0008184(glycogen phosphorylase activity)	00500(Starch and sucrose metabolism);00500(Starch and sucrose metabolism)	K00688	EC:2.4.1.1		1.36131	1.10903	1.51828	21.526	21.1324	19.9958	0.0636607	-3.97345	1.65516e-49	6.26082e-48	down	yes
MSTRG.1161	HORVU1Hr1G017050	HORVU1Hr1G017050.1;HORVU1Hr1G017050.3;HORVU1Hr1G017050.2	GO:0004364(glutathione transferase activity);GO:0005515(protein binding);GO:0016740(transferase activity);GO:0016740(transferase activity)	00480(Glutathione metabolism);00480(Glutathione metabolism)	K00799	EC:2.5.1.18		112.209	105.937	148.409	1787.41	1617.23	1783.75	0.0706489	-3.82319	2.01491e-49	7.60798e-48	down	yes
MSTRG.16975	HORVU7Hr1G034470	HORVU7Hr1G034470.1	GO:0000786(nucleosome);GO:0003677(DNA binding);GO:0005634(nucleus);GO:0005694(chromosome);GO:0046982(protein heterodimerization activity)	NA	NA	NA		0.864102	0.507153	0.924047	35.8761	29.5319	37.7238	0.022256	-5.48966	2.04595e-49	7.71141e-48	down	yes
MSTRG.1004		MSTRG.1004.1	NA	NA	NA	NA		4.18375	5.30305	3.52018	97.1231	78.0775	125.644	0.0432348	-4.53166	2.28371e-49	8.5922e-48	down	yes
MSTRG.11410	HORVU5Hr1G006280	HORVU5Hr1G006280.1	GO:0005515(protein binding);GO:0016020(membrane);GO:0016021(integral component of membrane)	04626(Plant-pathogen interaction)	K13465	EC:3.2.1.8	Predicted protein [Source:UniProtKB/TrEMBL;Acc:F2D1Z1]	3.03257	6.167	3.6352	0	0	0.013543	947.705	9.88829	2.32272e-49	8.72343e-48	up	yes
MSTRG.17833	HORVU7Hr1G074270	MSTRG.17833.4;MSTRG.17833.2;HORVU7Hr1G074270.1;MSTRG.17833.5	GO:0001671(ATPase activator activity);GO:0005829(cytosol);GO:0032781(positive regulation of ATPase activity);GO:0051087(chaperone binding);GO:0051879(Hsp90 protein binding)	NA	NA	NA		2.73668	3.07943	3.12933	33.0237	31.6453	34.4558	0.0902442	-3.47002	2.36078e-49	8.85063e-48	down	yes
MSTRG.1819	HORVU1Hr1G047030	HORVU1Hr1G047030.7;HORVU1Hr1G047030.10;HORVU1Hr1G047030.5;HORVU1Hr1G047030.3	GO:0004497(monooxygenase activity);GO:0005506(iron ion binding);GO:0016020(membrane);GO:0016021(integral component of membrane);GO:0016491(oxidoreductase activity);GO:0016705(oxidoreductase activity, acting on paired donors, with incorporation or reduction of molecular oxygen);GO:0020037(heme binding);GO:0046872(metal ion binding);GO:0055114(oxidation-reduction process);GO:0055114(oxidation-reduc…	00591(Linoleic acid metabolism);00380(Tryptophan metabolism);00232(Caffeine metabolism);00232(Caffeine metabolism)	NA	NA		10.9017	8.21642	14.426	209.289	200.03	205.897	0.0545243	-4.19696	2.68679e-49	1.0055e-47	down	yes
MSTRG.9816		MSTRG.9816.1;MSTRG.9816.3;MSTRG.9816.2	NA	NA	NA	NA		1.68489	1.55593	2.16511	29.9586	32.9603	30.6787	0.0577572	-4.11386	2.70131e-49	1.00914e-47	down	yes
MSTRG.7132	HORVU3Hr1G039290	MSTRG.7132.1;HORVU3Hr1G039290.1	NA	NA	NA	NA		0.678622	0.427057	0.376112	13.5612	14.8139	13.7837	0.0351478	-4.83042	2.80737e-49	1.04691e-47	down	yes
MSTRG.5958		MSTRG.5958.1	NA	NA	NA	NA		42.032	52.0758	38.8584	2.34405	2.76095	2.36102	17.8095	4.15458	2.87035e-49	1.06851e-47	up	yes
MSTRG.18186	HORVU7Hr1G088260	HORVU7Hr1G088260.3;HORVU7Hr1G088260.1;HORVU7Hr1G088260.2;HORVU7Hr1G088260.13;HORVU7Hr1G088260.10;HORVU7Hr1G088260.4;HORVU7Hr1G088260.7;HORVU7Hr1G088260.14;HORVU7Hr1G088260.12;HORVU7Hr1G088260.5;HORVU7Hr1G088260.8;HORVU7Hr1G088260.6;HORVU7Hr1G088260.9	GO:0005506(iron ion binding);GO:0005737(cytoplasm);GO:0016020(membrane);GO:0016021(integral component of membrane);GO:0019310(inositol catabolic process);GO:0050113(inositol oxygenase activity);GO:0055114(oxidation-reduction process);GO:0055114(oxidation-reduction process)	00053(Ascorbate and aldarate metabolism);00562(Inositol phosphate metabolism);00562(Inositol phosphate metabolism)	K00469	EC:1.13.99.1		24.9021	49.4662	29.1351	0.944008	1.07228	1.34165	30.8235	4.94596	4.21194e-49	1.56517e-47	up	yes
MSTRG.6152	HORVU2Hr1G121150	HORVU2Hr1G121150.2	GO:0006508(proteolysis);GO:0008233(peptidase activity);GO:0008234(cysteine-type peptidase activity);GO:0016787(hydrolase activity)	00230(Purine metabolism);00730(Thiamine metabolism)	K00939	EC:2.7.4.3		6.49458	8.11271	10.2653	0	0	0.034144	728.462	9.50871	4.47424e-49	1.65971e-47	up	yes
MSTRG.1002	HORVU1Hr1G005870	HORVU1Hr1G005870.1;HORVU1Hr1G005870.2	GO:0000786(nucleosome);GO:0003677(DNA binding);GO:0005634(nucleus);GO:0005694(chromosome);GO:0046982(protein heterodimerization activity);GO:0046982(protein heterodimerization activity)	NA	NA	NA	Histone H2A [Source:UniProtKB/TrEMBL;Acc:A0A287EJ97]	3.68237	4.91563	3.31132	87.7862	70.6627	111.13	0.0441775	-4.50055	4.7649e-49	1.76443e-47	down	yes
MSTRG.7262	HORVU3Hr1G047180	HORVU3Hr1G047180.1	GO:0003700(DNA-binding transcription factor activity);GO:0006355(regulation of transcription, DNA-templated)	NA	NA	NA		9.80262	11.4102	27.9471	0.021159	0.058073	0.062801	346.116	8.43511	4.80537e-49	1.7763e-47	up	yes
MSTRG.4143	HORVU2Hr1G042520	HORVU2Hr1G042520.4;HORVU2Hr1G042520.9;HORVU2Hr1G042520.8;HORVU2Hr1G042520.5;HORVU2Hr1G042520.10;HORVU2Hr1G042520.6;HORVU2Hr1G042520.1;HORVU2Hr1G042520.2	GO:0000166(nucleotide binding);GO:0004672(protein kinase activity);GO:0004674(protein serine/threonine kinase activity);GO:0005524(ATP binding);GO:0006468(protein phosphorylation);GO:0016020(membrane);GO:0016021(integral component of membrane);GO:0016301(kinase activity);GO:0016310(phosphorylation);GO:0016740(transferase activity);GO:0048544(recognition of pollen);GO:0048544(recognition of pollen)	NA	NA	NA	Serine/threonine-protein kinase [Source:UniProtKB/TrEMBL;Acc:M0XKB5]	0.141174	0.224259	0.201319	9.42587	6.96941	7.48111	0.0237369	-5.39673	4.98809e-49	1.84062e-47	down	yes
MSTRG.1885	HORVU1Hr1G049420	HORVU1Hr1G049420.1;HORVU1Hr1G049420.4;HORVU1Hr1G049420.5;HORVU1Hr1G049420.3;HORVU1Hr1G049420.7;HORVU1Hr1G049420.2	GO:0030001(metal ion transport);GO:0046872(metal ion binding);GO:0046872(metal ion binding)	NA	NA	NA		7.83134	10.3607	11.2727	0.0417856	0	0	705.143	9.46177	5.22408e-49	1.92434e-47	up	yes
MSTRG.11980	HORVU5Hr1G030460	HORVU5Hr1G030460.1	NA	NA	NA	NA		31.1192	24.9026	24.0665	1.95263	2.02131	2.02835	13.343	3.73801	5.57281e-49	2.04922e-47	up	yes
MSTRG.299	HORVU0Hr1G010000	HORVU0Hr1G010000.2;HORVU0Hr1G010000.1;HORVU0Hr1G010000.3	GO:0008375(acetylglucosaminyltransferase activity);GO:0016020(membrane);GO:0016021(integral component of membrane);GO:0016021(integral component of membrane)	NA	NA	NA		0.613557	1.15445	1.36237	27.3351	31.69	29.974	0.0351731	-4.82938	5.96457e-49	2.18946e-47	down	yes
MSTRG.10250	HORVU4Hr1G053250	HORVU4Hr1G053250.4;HORVU4Hr1G053250.1	NA	NA	NA	NA		15.9636	25.6609	9.33481	0.0653356	0.0405577	0	481.233	8.91059	6.23218e-49	2.28372e-47	up	yes
MSTRG.10392	HORVU4Hr1G057740	HORVU4Hr1G057740.1;MSTRG.10392.7;HORVU4Hr1G057740.6;HORVU4Hr1G057740.7;HORVU4Hr1G057740.8;HORVU4Hr1G057740.5;HORVU4Hr1G057740.2;HORVU4Hr1G057740.4;HORVU4Hr1G057740.3	GO:0005515(protein binding);GO:0016020(membrane);GO:0016021(integral component of membrane);GO:0016021(integral component of membrane)	00480(Glutathione metabolism);00480(Glutathione metabolism)	K00799	EC:2.5.1.18		131.786	113.937	85.9484	2.41332	2.21805	4.49311	36.3496	5.18387	6.50716e-49	2.38036e-47	up	yes
MSTRG.10193		MSTRG.10193.1	NA	NA	NA	NA		0	0	0	5.17037	4.4618	6.7181	-inf	-inf	7.87574e-49	2.87601e-47	down	yes
MSTRG.18047	HORVU7Hr1G082560	HORVU7Hr1G082560.5;HORVU7Hr1G082560.3;HORVU7Hr1G082560.2;HORVU7Hr1G082560.4;HORVU7Hr1G082560.6;HORVU7Hr1G082560.1;HORVU7Hr1G082560.7	NA	NA	NA	NA		17.2534	17.6153	15.1223	0.929265	0.949402	1.12296	16.6547	4.05785	8.68063e-49	3.16446e-47	up	yes
MSTRG.1808		MSTRG.1808.2;MSTRG.1808.1	NA	NA	NA	NA		23.9064	28.6247	31.9819	342.907	329.328	328.895	0.0844175	-3.56631	9.02434e-49	3.28408e-47	down	yes
MSTRG.3920	HORVU2Hr1G033540	MSTRG.3920.4;HORVU2Hr1G033540.1;HORVU2Hr1G033540.5	GO:0003824(catalytic activity);GO:0050662(coenzyme binding);GO:0050662(coenzyme binding)	00941(Flavonoid biosynthesis);00940(Phenylpropanoid biosynthesis);00940(Phenylpropanoid biosynthesis)	K09753;K08695	EC:1.2.1.44;EC:1.3.1.77		0.220143	0.184028	0.126447	7.68799	7.72487	11.0854	0.0200246	-5.64208	9.08617e-49	3.30089e-47	down	yes
MSTRG.3646	HORVU2Hr1G022720	HORVU2Hr1G022720.4;HORVU2Hr1G022720.9;HORVU2Hr1G022720.5;HORVU2Hr1G022720.1;HORVU2Hr1G022720.2;HORVU2Hr1G022720.10;HORVU2Hr1G022720.7;HORVU2Hr1G022720.8;HORVU2Hr1G022720.6;HORVU2Hr1G022720.3	GO:0000278(mitotic cell cycle);GO:0005634(nucleus);GO:0007049(cell cycle);GO:0007076(mitotic chromosome condensation);GO:0030261(chromosome condensation);GO:0051301(cell division);GO:0051301(cell division)	NA	NA	NA	Condensin complex subunit 1 [Source:UniProtKB/TrEMBL;Acc:A0A287HCR6]	0.322771	0.346073	0.403542	7.64122	6.61471	6.75222	0.0510462	-4.29205	1.22748e-48	4.45162e-47	down	yes
MSTRG.3343	HORVU2Hr1G010440	HORVU2Hr1G010440.12;HORVU2Hr1G010440.3;HORVU2Hr1G010440.11;MSTRG.3343.14;HORVU2Hr1G010440.8;HORVU2Hr1G010440.28;HORVU2Hr1G010440.4;HORVU2Hr1G010440.1;HORVU2Hr1G010440.43;HORVU2Hr1G010440.38;HORVU2Hr1G010440.40;HORVU2Hr1G010440.22;HORVU2Hr1G010440.39;HORVU2Hr1G010440.7;HORVU2Hr1G010440.14;HORVU2Hr1G010440.18;HORVU2Hr1G010440.10;HORVU2Hr1G010440.13;HORVU2Hr1G010440.24;HORVU2Hr1G010440.9;HORVU2Hr1G0…	GO:0000166(nucleotide binding);GO:0003989(acetyl-CoA carboxylase activity);GO:0005524(ATP binding);GO:0006633(fatty acid biosynthetic process);GO:0009507(chloroplast);GO:0009536(plastid);GO:0016874(ligase activity);GO:0046872(metal ion binding);GO:0046872(metal ion binding)	00620(Pyruvate metabolism);00640(Propanoate metabolism);00061(Fatty acid biosynthesis);00254(Aflatoxin biosynthesis);00254(Aflatoxin biosynthesis)	K11262	EC:6.4.1.2;EC:6.3.4.14		3.75199	4.86393	4.96818	65.8037	55.351	53.0964	0.0779571	-3.68118	1.33769e-48	4.84298e-47	down	yes
MSTRG.11042	HORVU4Hr1G081640	HORVU4Hr1G081640.1	GO:0004867(serine-type endopeptidase inhibitor activity);GO:0005576(extracellular region);GO:0010466(negative regulation of peptidase activity);GO:0010951(negative regulation of endopeptidase activity);GO:0015066(alpha-amylase inhibitor activity);GO:0030414(peptidase inhibitor activity);GO:0043086(negative regulation of catalytic activity)	NA	NA	NA	Alpha-amylase/trypsin inhibitor CMd [Source:UniProtKB/TrEMBL;Acc:M0Y227]	0.06074	0.19449	0.126743	64.8336	31.883	126.394	0.00171203	-9.19008	1.35437e-48	4.89497e-47	down	yes
MSTRG.2089	HORVU1Hr1G056530	HORVU1Hr1G056530.2;MSTRG.2089.4	GO:0000786(nucleosome);GO:0003677(DNA binding);GO:0005634(nucleus);GO:0005694(chromosome);GO:0046982(protein heterodimerization activity)	NA	NA	NA	Histone H2B [Source:UniProtKB/TrEMBL;Acc:A0A287FQR5]	1.57112	1.9056	1.14758	41.3281	33.4152	43.8224	0.039002	-4.68031	1.38859e-48	5.01008e-47	down	yes
MSTRG.6684	HORVU3Hr1G020520	MSTRG.6684.1	NA	NA	NA	NA		0	0	0	21.3247	25.853	35.3462	-inf	-inf	1.48077e-48	5.33357e-47	down	yes
MSTRG.18601	HORVU7Hr1G107310	MSTRG.18601.7;MSTRG.18601.6;HORVU7Hr1G107310.12;HORVU7Hr1G107310.1;HORVU7Hr1G107310.5;MSTRG.18601.1;HORVU7Hr1G107310.2;HORVU7Hr1G107310.10;HORVU7Hr1G107310.11;HORVU7Hr1G107310.9	NA	NA	NA	NA		49.7122	41.0765	53.5855	2.14283	2.1093	1.0177	27.3964	4.77591	1.50534e-48	5.41282e-47	up	yes
MSTRG.10091	HORVU4Hr1G046810	HORVU4Hr1G046810.1	GO:0016020(membrane);GO:0016021(integral component of membrane)	NA	NA	NA		0.204784	0.350093	0.289128	15.8339	14.7082	14.6592	0.0186721	-5.74297	1.68435e-48	6.04618e-47	down	yes
MSTRG.11256	HORVU4Hr1G089030	HORVU4Hr1G089030.1	NA	NA	NA	NA		7.77437	14.5454	10.3482	0.080784	0.080722	0.093718	127.997	6.99997	1.6905e-48	6.05797e-47	up	yes
MSTRG.8641	HORVU3Hr1G094870	HORVU3Hr1G094870.6;MSTRG.8641.10;HORVU3Hr1G094870.9;HORVU3Hr1G094870.10;HORVU3Hr1G094870.1;HORVU3Hr1G094870.4;HORVU3Hr1G094870.13;HORVU3Hr1G094870.8;HORVU3Hr1G094870.5;HORVU3Hr1G094870.12;HORVU3Hr1G094870.7;HORVU3Hr1G094870.2	GO:0000155(phosphorelay sensor kinase activity);GO:0000160(phosphorelay signal transduction system);GO:0004673(protein histidine kinase activity);GO:0005622(intracellular);GO:0005886(plasma membrane);GO:0006970(response to osmotic stress);GO:0007165(signal transduction);GO:0009409(response to cold);GO:0009414(response to water deprivation);GO:0009651(response to salt stress);GO:0009909(regulation…	04075(Plant hormone signal transduction);04075(Plant hormone signal transduction)	K14489	EC:2.7.13.3		39.6888	34.7337	42.9785	2.68761	3.18745	1.96061	14.9829	3.90524	1.88294e-48	6.73612e-47	up	yes
MSTRG.13486	HORVU5Hr1G094380	MSTRG.13486.14;HORVU5Hr1G094380.14;HORVU5Hr1G094380.6;HORVU5Hr1G094380.3;HORVU5Hr1G094380.2;HORVU5Hr1G094380.5;HORVU5Hr1G094380.11;HORVU5Hr1G094380.12;HORVU5Hr1G094380.13;HORVU5Hr1G094380.7;HORVU5Hr1G094380.4;HORVU5Hr1G094380.10	GO:0003677(DNA binding);GO:0003700(DNA-binding transcription factor activity);GO:0005634(nucleus);GO:0006355(regulation of transcription, DNA-templated);GO:0043565(sequence-specific DNA binding);GO:0043565(sequence-specific DNA binding)	NA	NA	NA		2.17785	3.64021	3.46139	63.3213	58.9261	91.2299	0.0434681	-4.5239	2.25365e-48	8.0487e-47	down	yes
MSTRG.14415	HORVU6Hr1G006130	MSTRG.14415.8;HORVU6Hr1G006130.2;HORVU6Hr1G006130.5;HORVU6Hr1G006130.6;MSTRG.14415.11;HORVU6Hr1G006130.3;MSTRG.14415.3;MSTRG.14415.1	GO:0000786(nucleosome);GO:0003677(DNA binding);GO:0005634(nucleus);GO:0005694(chromosome);GO:0016020(membrane);GO:0016021(integral component of membrane);GO:0046982(protein heterodimerization activity);GO:0046982(protein heterodimerization activity)	NA	NA	NA		1.02181	1.10481	1.24303	23.1273	30.9256	46.4492	0.0335282	-4.89848	2.28853e-48	8.15945e-47	down	yes
MSTRG.13010	HORVU5Hr1G074360	HORVU5Hr1G074360.9;MSTRG.13010.6;HORVU5Hr1G074360.3;HORVU5Hr1G074360.5;HORVU5Hr1G074360.6;HORVU5Hr1G074360.1;HORVU5Hr1G074360.2	NA	NA	NA	NA		8.93178	5.58582	8.24031	138.747	210.287	237.524	0.0387991	-4.68783	2.29767e-48	8.17824e-47	down	yes
MSTRG.17834	HORVU7Hr1G074290	HORVU7Hr1G074290.1	NA	NA	NA	NA		0	0	0	18.5767	16.0535	12.8648	-inf	-inf	2.3389e-48	8.31098e-47	down	yes
MSTRG.6759	HORVU3Hr1G023460	HORVU3Hr1G023460.1	GO:0000786(nucleosome);GO:0003677(DNA binding);GO:0005634(nucleus);GO:0005694(chromosome);GO:0005730(nucleolus);GO:0005774(vacuolar membrane);GO:0005829(cytosol);GO:0005886(plasma membrane);GO:0006334(nucleosome assembly);GO:0009414(response to water deprivation);GO:0009506(plasmodesma);GO:0009507(chloroplast);GO:0009579(thylakoid);GO:0046982(protein heterodimerization activity)	NA	NA	NA	Histone H4 [Source:UniProtKB/TrEMBL;Acc:A0A287KFH8]	1.46172	1.79693	1.72409	33.3169	27.2754	32.2475	0.0536703	-4.21973	2.67438e-48	9.48707e-47	down	yes
MSTRG.12799	HORVU5Hr1G065620	HORVU5Hr1G065620.8;HORVU5Hr1G065620.2;HORVU5Hr1G065620.4;HORVU5Hr1G065620.1;HORVU5Hr1G065620.3;HORVU5Hr1G065620.6;HORVU5Hr1G065620.7;HORVU5Hr1G065620.9	GO:0016491(oxidoreductase activity);GO:0046872(metal ion binding);GO:0055114(oxidation-reduction process);GO:0055114(oxidation-reduction process)	00270(Cysteine and methionine metabolism);00941(Flavonoid biosynthesis);00941(Flavonoid biosynthesis)	K05278;K05933	EC:1.14.20.6;EC:1.14.17.4		26.2349	27.3482	17.9259	1.16442	1.14642	1.33268	19.6264	4.29472	3.16149e-48	1.11962e-46	up	yes
MSTRG.9227	HORVU4Hr1G005800	HORVU4Hr1G005800.1	GO:0005811(lipid droplet);GO:0012511(monolayer-surrounded lipid storage body);GO:0016020(membrane);GO:0016021(integral component of membrane)	NA	NA	NA	Oleosin [Source:UniProtKB/TrEMBL;Acc:A0A287N1F2]	137.018	188.858	224.842	2866.01	2693	2867.35	0.0653566	-3.93552	3.26953e-48	1.15595e-46	down	yes
MSTRG.992	HORVU1Hr1G005460	HORVU1Hr1G005460.1	GO:0045735(nutrient reservoir activity)	NA	NA	NA		0	0.031711	0.036371	44.1539	15.9533	79.5649	0.000487441	-11.0025	3.44523e-48	1.21603e-46	down	yes
MSTRG.18526	HORVU7Hr1G101920	HORVU7Hr1G101920.3;HORVU7Hr1G101920.4;HORVU7Hr1G101920.5;HORVU7Hr1G101920.1;HORVU7Hr1G101920.2	GO:0003824(catalytic activity);GO:0009408(response to heat);GO:0010286(heat acclimation);GO:0010608(posttranscriptional regulation of gene expression);GO:0010608(posttranscriptional regulation of gene expression)	NA	NA	NA		44.9928	42.136	45.7937	472.602	478.502	546.483	0.0887577	-3.49398	3.63165e-48	1.27969e-46	down	yes
MSTRG.12808	HORVU5Hr1G065960	HORVU5Hr1G065960.4;HORVU5Hr1G065960.7;HORVU5Hr1G065960.1;HORVU5Hr1G065960.5;HORVU5Hr1G065960.3	GO:0003735(structural constituent of ribosome);GO:0005622(intracellular);GO:0005840(ribosome);GO:0006412(translation);GO:0016020(membrane);GO:0016021(integral component of membrane);GO:0016021(integral component of membrane)	NA	NA	NA	Predicted protein [Source:UniProtKB/TrEMBL;Acc:F2E0Q3]	39.0209	50.7528	46.7129	3.7158	2.82051	3.73826	13.2839	3.73161	3.67265e-48	1.29198e-46	up	yes
MSTRG.16989	HORVU7Hr1G035320	HORVU7Hr1G035320.4;HORVU7Hr1G035320.2;HORVU7Hr1G035320.1;HORVU7Hr1G035320.5;MSTRG.16989.2;HORVU7Hr1G035320.3	GO:0004725(protein tyrosine phosphatase activity);GO:0016311(dephosphorylation);GO:0016791(phosphatase activity);GO:0035335(peptidyl-tyrosine dephosphorylation);GO:0035335(peptidyl-tyrosine dephosphorylation)	NA	NA	NA		26.0632	17.5966	27.2879	0.876198	1.16369	0.732821	25.5879	4.67739	3.7958e-48	1.33308e-46	up	yes
MSTRG.11982	HORVU5Hr1G030500	MSTRG.11982.4;HORVU5Hr1G030500.4;HORVU5Hr1G030500.2;HORVU5Hr1G030500.1;HORVU5Hr1G030500.9;HORVU5Hr1G030500.8	GO:0008047(enzyme activator activity);GO:0008987(quinolinate synthetase A activity);GO:0009060(aerobic respiration);GO:0009435(NAD biosynthetic process);GO:0009507(chloroplast);GO:0019805(quinolinate biosynthetic process);GO:0042803(protein homodimerization activity);GO:0043085(positive regulation of catalytic activity);GO:0051176(positive regulation of sulfur metabolic process);GO:0051539(4 iron…	00760(Nicotinate and nicotinamide metabolism);00760(Nicotinate and nicotinamide metabolism)	K03517	EC:2.5.1.72		45.9663	62.5567	47.1264	4.31035	4.6544	4.06993	11.9412	3.57787	3.84927e-48	1.34961e-46	up	yes
MSTRG.8856		MSTRG.8856.1	NA	NA	NA	NA		0.293605	0.140289	0.400641	13.3853	14.963	11.7208	0.0208274	-5.58537	3.89695e-48	1.36406e-46	down	yes
MSTRG.3194	HORVU2Hr1G002600	HORVU2Hr1G002600.1	NA	NA	NA	NA		3.68877	4.98817	3.97927	61.3189	58.0132	78.3049	0.0640376	-3.96494	3.96095e-48	1.38417e-46	down	yes
MSTRG.891	HORVU1Hr1G000690	HORVU1Hr1G000690.1	NA	NA	NA	NA		0	0	0	25.62	9.96354	38.4489	-inf	-inf	4.04467e-48	1.40933e-46	down	yes
HORVU2Hr1G017220	HORVU2Hr1G017220	HORVU2Hr1G017220.5;HORVU2Hr1G017220.2;HORVU2Hr1G017220.7;HORVU2Hr1G017220.1	NA	00040(Pentose and glucuronate interconversions);00040(Pentose and glucuronate interconversions)	K01051	EC:3.1.1.11		0.01144	0.000446154	0.0101449	4.03458	3.69228	4.37271	0.00182081	-9.1012	4.0463e-48	1.40933e-46	down	yes
MSTRG.13988		MSTRG.13988.1	NA	NA	NA	NA		0.810632	0.818405	1.23333	33.6754	33.4322	34.8885	0.0280635	-5.15516	5.62089e-48	1.95453e-46	down	yes
MSTRG.16579		MSTRG.16579.1	NA	NA	NA	NA		7.20992	9.39846	10.7786	129.934	126.67	170.045	0.0641909	-3.96149	6.16625e-48	2.14064e-46	down	yes
MSTRG.8444	HORVU3Hr1G088190	HORVU3Hr1G088190.1;HORVU3Hr1G088190.3;HORVU3Hr1G088190.2	GO:0030001(metal ion transport);GO:0046872(metal ion binding);GO:0046872(metal ion binding)	NA	NA	NA		25.8093	23.7729	34.1956	0.775111	0.752275	0.661712	38.2705	5.25816	6.35512e-48	2.20259e-46	up	yes
MSTRG.18679	HORVU7Hr1G111130	HORVU7Hr1G111130.3;HORVU7Hr1G111130.2;MSTRG.18679.7;HORVU7Hr1G111130.7;HORVU7Hr1G111130.5;HORVU7Hr1G111130.1;MSTRG.18679.8;HORVU7Hr1G111130.6	GO:0003824(catalytic activity);GO:0003824(catalytic activity)	00360(Phenylalanine metabolism);00130(Ubiquinone and other terpenoid-quinone biosynthesis);00940(Phenylpropanoid biosynthesis);00940(Phenylpropanoid biosynthesis)	K01904	EC:6.2.1.12		23.7445	27.2878	29.3686	2.39412	2.62109	2.4784	10.7293	3.42348	7.22568e-48	2.5002e-46	up	yes
MSTRG.1740	HORVU1Hr1G043830	HORVU1Hr1G043830.1;MSTRG.1740.2;HORVU1Hr1G043830.4;HORVU1Hr1G043830.8;HORVU1Hr1G043830.2;HORVU1Hr1G043830.9;HORVU1Hr1G043830.6;HORVU1Hr1G043830.10	GO:0003824(catalytic activity);GO:0004553(hydrolase activity, hydrolyzing O-glycosyl compounds);GO:0004557(alpha-galactosidase activity);GO:0005975(carbohydrate metabolic process);GO:0008152(metabolic process);GO:0009505(plant-type cell wall);GO:0016787(hydrolase activity);GO:0016798(hydrolase activity, acting on glycosyl bonds);GO:0048046(apoplast);GO:0052692(raffinose alpha-galactosidase activi…	00052(Galactose metabolism);00561(Glycerolipid metabolism);00600(Sphingolipid metabolism);00603(Glycosphingolipid biosynthesis - globo and isoglobo series);00603(Glycosphingolipid biosynthesis - globo and isoglobo series)	K07407	EC:3.2.1.22	Alpha-galactosidase [Source:UniProtKB/TrEMBL;Acc:A0A287FC76]	1.91722	2.82413	1.76758	35.8458	34.8636	37.51	0.0601457	-4.05539	7.27749e-48	2.51401e-46	down	yes
MSTRG.2461	HORVU1Hr1G069990	HORVU1Hr1G069990.1	GO:0004842(ubiquitin-protein transferase activity);GO:0005515(protein binding);GO:0016567(protein ubiquitination)	NA	NA	NA	RING-type E3 ubiquitin transferase [Source:UniProtKB/TrEMBL;Acc:F2DFA0]	29.5087	33.4614	37.2087	2.83318	2.20383	2.76574	12.8389	3.68245	7.8494e-48	2.70714e-46	up	yes
MSTRG.12866	HORVU5Hr1G068450	HORVU5Hr1G068450.1	GO:0003677(DNA binding);GO:0003700(DNA-binding transcription factor activity);GO:0005634(nucleus);GO:0006351(transcription, DNA-templated);GO:0006355(regulation of transcription, DNA-templated)	NA	NA	NA		0.131172	0.120861	0.426277	29.9584	23.0818	37.3538	0.00750392	-7.05814	8.14658e-48	2.80505e-46	down	yes
MSTRG.13280	HORVU5Hr1G084490	HORVU5Hr1G084490.4;HORVU5Hr1G084490.10;HORVU5Hr1G084490.2;HORVU5Hr1G084490.11;HORVU5Hr1G084490.1;HORVU5Hr1G084490.7;HORVU5Hr1G084490.5;HORVU5Hr1G084490.8;HORVU5Hr1G084490.6;HORVU5Hr1G084490.3;HORVU5Hr1G084490.9	GO:0004190(aspartic-type endopeptidase activity);GO:0006508(proteolysis);GO:0008233(peptidase activity);GO:0016787(hydrolase activity);GO:0016787(hydrolase activity)	NA	NA	NA		15.9101	18.3783	15.3536	0.86832	0.981691	1.05819	17.0696	4.09336	8.89382e-48	3.05736e-46	up	yes
MSTRG.2618	HORVU1Hr1G075550	HORVU1Hr1G075550.2;HORVU1Hr1G075550.3;HORVU1Hr1G075550.7;HORVU1Hr1G075550.1;HORVU1Hr1G075550.6;HORVU1Hr1G075550.9	GO:0000166(nucleotide binding);GO:0003824(catalytic activity);GO:0003872(6-phosphofructokinase activity);GO:0005524(ATP binding);GO:0005737(cytoplasm);GO:0006002(fructose 6-phosphate metabolic process);GO:0006096(glycolytic process);GO:0008152(metabolic process);GO:0016301(kinase activity);GO:0016310(phosphorylation);GO:0016740(transferase activity);GO:0046872(metal ion binding);GO:0061615(glycol…	00010(Glycolysis / Gluconeogenesis);00030(Pentose phosphate pathway);00051(Fructose and mannose metabolism);00052(Galactose metabolism);03018(RNA degradation);03018(RNA degradation)	K00850	EC:2.7.1.11	ATP-dependent 6-phosphofructokinase [Source:UniProtKB/TrEMBL;Acc:A0A287G9W2]	773.328	612.356	701.78	59.7632	65.6383	59.0922	11.3146	3.50011	9.40819e-48	3.22892e-46	up	yes
MSTRG.4234	HORVU2Hr1G046360	HORVU2Hr1G046360.27;HORVU2Hr1G046360.43;HORVU2Hr1G046360.10;HORVU2Hr1G046360.8;HORVU2Hr1G046360.6;HORVU2Hr1G046360.18;HORVU2Hr1G046360.26;HORVU2Hr1G046360.29;HORVU2Hr1G046360.41;HORVU2Hr1G046360.23;HORVU2Hr1G046360.28;HORVU2Hr1G046360.16;HORVU2Hr1G046360.7;HORVU2Hr1G046360.22;HORVU2Hr1G046360.2;HORVU2Hr1G046360.32;HORVU2Hr1G046360.19;HORVU2Hr1G046360.4;HORVU2Hr1G046360.34;HORVU2Hr1G046360.14;HORV…	NA	NA	NA	NA		0.0409786	0.0186031	0.0507475	3.65008	3.97648	3.11672	0.0102696	-6.60548	1.01118e-47	3.46477e-46	down	yes
MSTRG.18198		MSTRG.18198.1	NA	NA	NA	NA		32.2748	37.6948	43.7242	3.28139	3.65098	3.33144	11.0771	3.46951	1.02874e-47	3.51921e-46	up	yes
MSTRG.13826	HORVU5Hr1G107410	HORVU5Hr1G107410.2	GO:0000166(nucleotide binding);GO:0005524(ATP binding);GO:0016020(membrane);GO:0016021(integral component of membrane)	NA	NA	NA		42.6893	44.5146	66.4089	2.35183	1.58362	2.72832	23.0519	4.52682	1.0575e-47	3.61176e-46	up	yes
MSTRG.10679	HORVU4Hr1G067970	HORVU4Hr1G067970.1	GO:0000786(nucleosome);GO:0003677(DNA binding);GO:0005634(nucleus);GO:0005694(chromosome);GO:0046982(protein heterodimerization activity)	NA	NA	NA		0.475611	0.465241	0.77295	27.2572	23.1284	29.2305	0.0215258	-5.53779	1.10107e-47	3.74845e-46	down	yes
MSTRG.18137		MSTRG.18137.1	NA	NA	NA	NA		0.040549	0.018438	0.035705	7.46498	7.52817	8.67282	0.00400119	-7.96536	1.10107e-47	3.74845e-46	down	yes
MSTRG.17811	HORVU7Hr1G073370	HORVU7Hr1G073370.2;HORVU7Hr1G073370.4;HORVU7Hr1G073370.1;HORVU7Hr1G073370.3	GO:0016020(membrane);GO:0016021(integral component of membrane);GO:0016757(transferase activity, transferring glycosyl groups);GO:0016757(transferase activity, transferring glycosyl groups)	00514(Other types of O-glycan biosynthesis);00514(Other types of O-glycan biosynthesis)	K13675	EC:2.4.1.-		7.30692	4.55955	6.37448	0.0886422	0.0735671	0.10268	68.8625	6.10565	1.35316e-47	4.59921e-46	up	yes
MSTRG.15791	HORVU6Hr1G073040	MSTRG.15791.2;MSTRG.15791.1;MSTRG.15791.6;MSTRG.15791.7;MSTRG.15791.3;MSTRG.15791.8;MSTRG.15791.10;MSTRG.15791.9;MSTRG.15791.11;MSTRG.15791.4;MSTRG.15791.5	NA	NA	NA	NA		17.1258	23.4696	24.7947	307.144	309.615	251.398	0.0753205	-3.73081	1.54322e-47	5.23679e-46	down	yes
MSTRG.8558	HORVU3Hr1G091920	HORVU3Hr1G091920.4;HORVU3Hr1G091920.1;HORVU3Hr1G091920.2;HORVU3Hr1G091920.3	GO:0006508(proteolysis);GO:0008233(peptidase activity);GO:0008234(cysteine-type peptidase activity);GO:0016787(hydrolase activity);GO:0016787(hydrolase activity)	NA	NA	NA		35.8148	84.5463	24.2073	0.234159	0.0958397	0.0734169	358.361	8.48527	1.71808e-47	5.82078e-46	up	yes
MSTRG.16650	HORVU7Hr1G020860	HORVU7Hr1G020860.1;HORVU7Hr1G020860.2	GO:0016020(membrane);GO:0016021(integral component of membrane);GO:0016021(integral component of membrane)	NA	NA	NA		311.839	305.239	310.681	26.3376	32.1199	22.9908	11.3908	3.50979	1.7549e-47	5.93602e-46	up	yes
MSTRG.3880	HORVU2Hr1G032130	HORVU2Hr1G032130.27;HORVU2Hr1G032130.4;HORVU2Hr1G032130.2;HORVU2Hr1G032130.24;HORVU2Hr1G032130.19;HORVU2Hr1G032130.14;HORVU2Hr1G032130.6;HORVU2Hr1G032130.13;HORVU2Hr1G032130.5;HORVU2Hr1G032130.20;HORVU2Hr1G032130.25;HORVU2Hr1G032130.11;HORVU2Hr1G032130.3;HORVU2Hr1G032130.18;HORVU2Hr1G032130.8;HORVU2Hr1G032130.10;HORVU2Hr1G032130.28	GO:0003677(DNA binding);GO:0003700(DNA-binding transcription factor activity);GO:0006355(regulation of transcription, DNA-templated);GO:0016602(CCAAT-binding factor complex);GO:0016602(CCAAT-binding factor complex)	NA	NA	NA		0.131782	0.113902	0.0378469	8.02404	6.35148	7.91098	0.0127221	-6.29652	1.82246e-47	6.15467e-46	down	yes
MSTRG.5504	HORVU2Hr1G098160	HORVU2Hr1G098160.1;HORVU2Hr1G098160.3;HORVU2Hr1G098160.2	GO:0016020(membrane);GO:0016021(integral component of membrane);GO:0016021(integral component of membrane)	NA	NA	NA		58.6965	72.2812	63.3719	684.179	700.864	710.36	0.0927504	-3.4305	1.97562e-47	6.66123e-46	down	yes
MSTRG.1091		MSTRG.1091.1	NA	NA	NA	NA		0.076017	0.272204	0.175734	26.8219	15.5587	21.8274	0.00816028	-6.93717	2.05405e-47	6.91464e-46	down	yes
MSTRG.16563	HORVU7Hr1G012380	HORVU7Hr1G012380.5;HORVU7Hr1G012380.9;HORVU7Hr1G012380.2;HORVU7Hr1G012380.6;HORVU7Hr1G012380.10;HORVU7Hr1G012380.7;HORVU7Hr1G012380.3;HORVU7Hr1G012380.8;HORVU7Hr1G012380.1	GO:0004373(glycogen (starch) synthase activity);GO:0009501(amyloplast);GO:0009507(chloroplast);GO:0009536(plastid);GO:0016740(transferase activity);GO:0016757(transferase activity, transferring glycosyl groups);GO:0019252(starch biosynthetic process);GO:0019863(IgE binding);GO:0033840(NDP-glucose-starch glucosyltransferase activity);GO:0043531(ADP binding);GO:0102502(ADP-glucose-starch glucosyltr…	00500(Starch and sucrose metabolism);00500(Starch and sucrose metabolism)	K13679	EC:2.4.1.242	Starch synthase, chloroplastic/amyloplastic [Source:UniProtKB/TrEMBL;Acc:C3W8L9]	0.250766	0.263172	0.0761119	20.7986	13.4962	23.2563	0.0102526	-6.60786	2.68964e-47	9.03984e-46	down	yes
MSTRG.17608		MSTRG.17608.2;MSTRG.17608.1	NA	NA	NA	NA		2.08498	2.08284	2.17809	23.4022	22.1114	20.3094	0.0964087	-3.37469	2.84607e-47	9.55039e-46	down	yes
MSTRG.6070	HORVU2Hr1G117890	HORVU2Hr1G117890.1;HORVU2Hr1G117890.2	NA	00904(Diterpenoid biosynthesis);00904(Diterpenoid biosynthesis)	K04124	EC:1.14.11.15		8.95879	12.0169	6.51599	0	0	0	inf	inf	2.91893e-47	9.77933e-46	up	yes
MSTRG.1860	HORVU1Hr1G048530	HORVU1Hr1G048530.2;HORVU1Hr1G048530.1	NA	NA	NA	NA		0.058205	0.02609	0.051252	7.45724	5.87695	7.72809	0.00643553	-7.27972	2.99682e-47	1.00244e-45	down	yes
MSTRG.14581	HORVU6Hr1G015760	HORVU6Hr1G015760.1	GO:0000786(nucleosome);GO:0003677(DNA binding);GO:0005634(nucleus);GO:0005694(chromosome);GO:0046982(protein heterodimerization activity)	NA	NA	NA	Histone H2B [Source:UniProtKB/TrEMBL;Acc:A0A287TEP4]	1.39129	2.44779	3.32193	82.7355	68.5803	90.065	0.0296669	-5.075	3.07853e-47	1.02814e-45	down	yes
MSTRG.4734	HORVU2Hr1G070700	HORVU2Hr1G070700.18;HORVU2Hr1G070700.1;HORVU2Hr1G070700.6;HORVU2Hr1G070700.8;HORVU2Hr1G070700.12;HORVU2Hr1G070700.17;HORVU2Hr1G070700.3;HORVU2Hr1G070700.4;HORVU2Hr1G070700.15;HORVU2Hr1G070700.7;HORVU2Hr1G070700.2;HORVU2Hr1G070700.10	GO:0006629(lipid metabolic process);GO:0008081(phosphoric diester hydrolase activity);GO:0008081(phosphoric diester hydrolase activity)	00564(Glycerophospholipid metabolism);00564(Glycerophospholipid metabolism)	K18696	EC:3.1.4.46		0.594987	0.935067	0.874366	19.0146	15.1479	22.6116	0.0423507	-4.56147	3.16247e-47	1.05451e-45	down	yes
MSTRG.2379	HORVU1Hr1G066510;HORVU1Hr1G066520	MSTRG.2379.1;HORVU1Hr1G066510.3;HORVU1Hr1G066510.2;HORVU1Hr1G066520.2;HORVU1Hr1G066520.1	GO:0009507(chloroplast);GO:0009536(plastid);GO:0009941(chloroplast envelope);GO:0009941(chloroplast envelope)	NA	NA	NA		0.710168	0.524039	0.366204	14.0367	12.1139	12.6981	0.041196	-4.60135	3.49294e-47	1.16286e-45	down	yes
MSTRG.11699		MSTRG.11699.1	NA	NA	NA	NA		23.1218	26.9379	25.33	1.70331	1.33844	1.25897	17.5295	4.13172	3.54484e-47	1.17828e-45	up	yes
MSTRG.4463	HORVU2Hr1G058850	HORVU2Hr1G058850.2;HORVU2Hr1G058850.1	GO:0005515(protein binding);GO:0046872(metal ion binding);GO:0046872(metal ion binding)	NA	NA	NA	Predicted protein [Source:UniProtKB/TrEMBL;Acc:F2CZY7]	49.2801	47.1976	54.8224	4.47346	5.119	5.04503	10.3365	3.36967	3.98568e-47	1.32273e-45	up	yes
MSTRG.7561		MSTRG.7561.1	NA	NA	NA	NA		0	0.08235	0.0343	10.2242	8.60349	10.6693	0.00395464	-7.98224	4.05291e-47	1.34293e-45	down	yes
MSTRG.2843	HORVU1Hr1G082970	HORVU1Hr1G082970.1;MSTRG.2843.4;HORVU1Hr1G082970.3;HORVU1Hr1G082970.2;HORVU1Hr1G082970.4	NA	NA	NA	NA		25.7333	17.5361	23.5498	0.92273	1.14821	0.654391	24.5179	4.61576	4.45032e-47	1.4723e-45	up	yes
MSTRG.3048	HORVU1Hr1G092440	HORVU1Hr1G092440.16;HORVU1Hr1G092440.6;HORVU1Hr1G092440.12;HORVU1Hr1G092440.13;HORVU1Hr1G092440.17;HORVU1Hr1G092440.3;HORVU1Hr1G092440.4;HORVU1Hr1G092440.8;HORVU1Hr1G092440.5;HORVU1Hr1G092440.15;HORVU1Hr1G092440.20;HORVU1Hr1G092440.2;HORVU1Hr1G092440.7;HORVU1Hr1G092440.14;HORVU1Hr1G092440.1;HORVU1Hr1G092440.19	GO:0000166(nucleotide binding);GO:0005524(ATP binding);GO:0005524(ATP binding)	03013(RNA transport);03013(RNA transport)	K03231	NA		23.7035	32.7055	8.84146	0.098848	0.0989617	0.176597	174.277	7.44524	4.72602e-47	1.56106e-45	up	yes
MSTRG.16573	HORVU7Hr1G012920	HORVU7Hr1G012920.10;HORVU7Hr1G012920.23;HORVU7Hr1G012920.31;HORVU7Hr1G012920.30;HORVU7Hr1G012920.32;HORVU7Hr1G012920.15;HORVU7Hr1G012920.16;HORVU7Hr1G012920.5;HORVU7Hr1G012920.21;HORVU7Hr1G012920.12;HORVU7Hr1G012920.13;HORVU7Hr1G012920.18;HORVU7Hr1G012920.33;HORVU7Hr1G012920.35;HORVU7Hr1G012920.3;HORVU7Hr1G012920.41;HORVU7Hr1G012920.38;HORVU7Hr1G012920.1;HORVU7Hr1G012920.22;HORVU7Hr1G012920.19;HO…	GO:0000166(nucleotide binding);GO:0004672(protein kinase activity);GO:0004674(protein serine/threonine kinase activity);GO:0005515(protein binding);GO:0005524(ATP binding);GO:0006468(protein phosphorylation);GO:0016020(membrane);GO:0016021(integral component of membrane);GO:0016301(kinase activity);GO:0016310(phosphorylation);GO:0016740(transferase activity);GO:0016740(transferase activity)	04016(MAPK signaling pathway - plant);04016(MAPK signaling pathway - plant)	K20718	EC:2.7.11.1		0.817395	1.22276	0.991611	16.3124	13.4788	18.2721	0.0630786	-3.98671	4.9225e-47	1.62342e-45	down	yes
MSTRG.4646		MSTRG.4646.1	NA	NA	NA	NA		64.9371	51.4146	91.306	2.40804	2.53471	2.96342	26.2652	4.71508	5.29738e-47	1.74433e-45	up	yes
MSTRG.1197	HORVU1Hr1G018540	HORVU1Hr1G018540.12;HORVU1Hr1G018540.13;HORVU1Hr1G018540.7;HORVU1Hr1G018540.11;HORVU1Hr1G018540.15;MSTRG.1197.17;HORVU1Hr1G018540.2;MSTRG.1197.14;MSTRG.1197.15;HORVU1Hr1G018540.18;HORVU1Hr1G018540.9;MSTRG.1197.1;HORVU1Hr1G018540.16;HORVU1Hr1G018540.17;HORVU1Hr1G018540.5;HORVU1Hr1G018540.3;HORVU1Hr1G018540.1;HORVU1Hr1G018540.8;MSTRG.1197.16;HORVU1Hr1G018540.10;HORVU1Hr1G018540.6	GO:0003824(catalytic activity);GO:0004021(L-alanine:2-oxoglutarate aminotransferase activity);GO:0008483(transaminase activity);GO:0009058(biosynthetic process);GO:0016740(transferase activity);GO:0030170(pyridoxal phosphate binding);GO:0042853(L-alanine catabolic process);GO:0042853(L-alanine catabolic process)	00710(Carbon fixation in photosynthetic organisms);00250(Alanine, aspartate and glutamate metabolism);00220(Arginine biosynthesis);00220(Arginine biosynthesis)	K00814	EC:2.6.1.2		692.889	611.483	721.629	60.271	60.7667	66.8014	10.7858	3.43107	5.61769e-47	1.84692e-45	up	yes
MSTRG.17660		MSTRG.17660.1	NA	NA	NA	NA		0.981279	0.854855	1.61027	22.507	22.6778	21.1429	0.0519602	-4.26645	5.64619e-47	1.85341e-45	down	yes
MSTRG.12854	HORVU5Hr1G067890	HORVU5Hr1G067890.3;HORVU5Hr1G067890.2;HORVU5Hr1G067890.1;HORVU5Hr1G067890.4;HORVU5Hr1G067890.7	GO:0016020(membrane);GO:0016021(integral component of membrane);GO:0016021(integral component of membrane)	NA	NA	NA		39.0344	31.463	31.8657	2.1303	2.13779	2.84954	14.3816	3.84616	6.08551e-47	1.99452e-45	up	yes
MSTRG.18584	HORVU7Hr1G106420	HORVU7Hr1G106420.1	NA	NA	NA	NA		9.36299	9.38553	10.3122	0.186765	0.185563	0.243507	47.1892	5.56038	6.54302e-47	2.14114e-45	up	yes
MSTRG.2727	HORVU1Hr1G079140	HORVU1Hr1G079140.1;HORVU1Hr1G079140.13;HORVU1Hr1G079140.14;HORVU1Hr1G079140.6;HORVU1Hr1G079140.5;HORVU1Hr1G079140.2;HORVU1Hr1G079140.3;HORVU1Hr1G079140.10;HORVU1Hr1G079140.17;HORVU1Hr1G079140.8;HORVU1Hr1G079140.12;HORVU1Hr1G079140.7;HORVU1Hr1G079140.16	GO:0004650(polygalacturonase activity);GO:0005975(carbohydrate metabolic process);GO:0008152(metabolic process);GO:0016787(hydrolase activity);GO:0016798(hydrolase activity, acting on glycosyl bonds);GO:0016798(hydrolase activity, acting on glycosyl bonds)	00040(Pentose and glucuronate interconversions);00040(Pentose and glucuronate interconversions)	K01213	EC:3.2.1.67		0.0362733	0	0.0410011	8.50847	5.65115	9.89643	0.00321226	-8.28219	7.33351e-47	2.39611e-45	down	yes
MSTRG.6053	HORVU2Hr1G116740	HORVU2Hr1G116740.1	NA	NA	NA	NA		478.559	458.552	400.302	34.5741	43.6374	41.4673	11.175	3.48221	8.55701e-47	2.79154e-45	up	yes
MSTRG.6164	HORVU2Hr1G122260	HORVU2Hr1G122260.1	GO:0004867(serine-type endopeptidase inhibitor activity);GO:0005576(extracellular region);GO:0005615(extracellular space);GO:0010951(negative regulation of endopeptidase activity);GO:0015066(alpha-amylase inhibitor activity);GO:0043086(negative regulation of catalytic activity)	NA	NA	NA	Alpha-amylase inhibitor BMAI-1 [Source:UniProtKB/TrEMBL;Acc:M0UYA9]	0	0	0	40.0796	14.1852	74.7598	-inf	-inf	9.20846e-47	2.99943e-45	down	yes
MSTRG.8207	HORVU3Hr1G081180	HORVU3Hr1G081180.4;HORVU3Hr1G081180.2;HORVU3Hr1G081180.1;HORVU3Hr1G081180.3	GO:0005576(extracellular region);GO:0005618(cell wall);GO:0009664(plant-type cell wall organization);GO:0016020(membrane);GO:0071555(cell wall organization);GO:0071555(cell wall organization)	NA	NA	NA		10.0944	14.1055	6.17773	0.008543	0.0720557	0.033607	265.991	8.05523	1.0226e-46	3.32574e-45	up	yes
MSTRG.16588	HORVU7Hr1G015710	HORVU7Hr1G015710.2;MSTRG.16588.2;HORVU7Hr1G015710.1	NA	NA	NA	NA		1.33101	0.479564	1.22087	50.4912	50.665	47.4608	0.0203977	-5.61545	1.04664e-46	3.39868e-45	down	yes
MSTRG.2294	HORVU1Hr1G063330	HORVU1Hr1G063330.7;HORVU1Hr1G063330.8;HORVU1Hr1G063330.1;HORVU1Hr1G063330.5;HORVU1Hr1G063330.14;HORVU1Hr1G063330.10;HORVU1Hr1G063330.15;HORVU1Hr1G063330.22;HORVU1Hr1G063330.9;HORVU1Hr1G063330.18;HORVU1Hr1G063330.4;HORVU1Hr1G063330.3;HORVU1Hr1G063330.6;HORVU1Hr1G063330.12;HORVU1Hr1G063330.21;HORVU1Hr1G063330.17;HORVU1Hr1G063330.19;HORVU1Hr1G063330.16;HORVU1Hr1G063330.11	GO:0000226(microtubule cytoskeleton organization);GO:0008017(microtubule binding);GO:0008017(microtubule binding)	NA	NA	NA		0.195942	0.373878	0.179028	13.9874	10.8245	13.4279	0.019583	-5.67426	1.11755e-46	3.62337e-45	down	yes
MSTRG.18084	HORVU7Hr1G084290	HORVU7Hr1G084290.1;HORVU7Hr1G084290.3;HORVU7Hr1G084290.2	NA	NA	NA	NA		24.2029	14.4901	26.8525	0.632548	0.834081	0.533376	32.7727	5.03442	1.18074e-46	3.82237e-45	up	yes
MSTRG.5355		MSTRG.5355.1	NA	NA	NA	NA		36.2643	32.4454	21.3732	0.277086	0.187074	0.279095	121.201	6.92125	1.25212e-46	4.04724e-45	up	yes
MSTRG.15689	HORVU6Hr1G069400	HORVU6Hr1G069400.4;HORVU6Hr1G069400.7;HORVU6Hr1G069400.5;HORVU6Hr1G069400.3;HORVU6Hr1G069400.2;HORVU6Hr1G069400.1;HORVU6Hr1G069400.10;HORVU6Hr1G069400.8	GO:0016616(oxidoreductase activity, acting on the CH-OH group of donors, NAD or NADP as acceptor);GO:0051287(NAD binding);GO:0055114(oxidation-reduction process);GO:0055114(oxidation-reduction process)	00630(Glyoxylate and dicarboxylate metabolism);00340(Histidine metabolism);00350(Tyrosine metabolism);00360(Phenylalanine metabolism);00400(Phenylalanine, tyrosine and tryptophan biosynthesis);00960(Tropane, piperidine and pyridine alkaloid biosynthesis);00960(Tropane, piperidine and pyridine alkaloid biosynthesis)	K00122;K00817	EC:1.17.1.9;EC:2.6.1.9		8.95797	13.112	9.51883	0.483093	0.457773	0.275472	25.9704	4.69879	1.29129e-46	4.16474e-45	up	yes
MSTRG.17174	HORVU7Hr1G043530	HORVU7Hr1G043530.1	GO:0005615(extracellular space)	03013(RNA transport)	K14297	NA		9.68782	12.3461	14.6008	0.096573	0.031984	0	284.969	8.15466	1.29242e-46	4.16474e-45	up	yes
MSTRG.8390	HORVU3Hr1G086510	HORVU3Hr1G086510.1	NA	NA	NA	NA	Predicted protein [Source:UniProtKB/TrEMBL;Acc:F2DZW3]	0.87545	1.0842	1.65294	31.9584	30.1792	39.8145	0.0354342	-4.81871	1.33269e-46	4.28798e-45	down	yes
MSTRG.12758	HORVU5Hr1G063340	HORVU5Hr1G063340.1	GO:0005524(ATP binding);GO:0016020(membrane);GO:0016021(integral component of membrane)	NA	NA	NA		16.8071	14.419	10.5839	0.343738	0.15287	0.245568	56.3344	5.81594	1.46033e-46	4.69151e-45	up	yes
MSTRG.13326	HORVU5Hr1G087340	HORVU5Hr1G087340.3;HORVU5Hr1G087340.1;MSTRG.13326.2;HORVU5Hr1G087340.7;HORVU5Hr1G087340.2;HORVU5Hr1G087340.4;HORVU5Hr1G087340.5	GO:0003677(DNA binding);GO:0005634(nucleus);GO:0005634(nucleus)	NA	NA	NA		0.469901	0.404723	0.439942	18.3247	15.24	21.0282	0.0240795	-5.37605	1.65688e-46	5.31487e-45	down	yes
MSTRG.16450		MSTRG.16450.1	NA	NA	NA	NA		10.2604	10.6596	8.01853	161.924	146.569	136.108	0.0650885	-3.94145	1.77195e-46	5.67536e-45	down	yes
MSTRG.2738	HORVU1Hr1G079440	HORVU1Hr1G079440.1	GO:0000786(nucleosome);GO:0003677(DNA binding);GO:0005634(nucleus);GO:0005694(chromosome);GO:0005730(nucleolus);GO:0005774(vacuolar membrane);GO:0005829(cytosol);GO:0005886(plasma membrane);GO:0006334(nucleosome assembly);GO:0009414(response to water deprivation);GO:0009506(plasmodesma);GO:0009507(chloroplast);GO:0009579(thylakoid);GO:0046982(protein heterodimerization activity)	NA	NA	NA	Histone H4 [Source:UniProtKB/TrEMBL;Acc:A0A287GEQ6]	1.13606	1.37242	1.53367	32.6226	27.5023	40.094	0.0403331	-4.63189	2.02228e-46	6.46731e-45	down	yes
MSTRG.6006	HORVU2Hr1G115600	HORVU2Hr1G115600.9;HORVU2Hr1G115600.1;HORVU2Hr1G115600.10;HORVU2Hr1G115600.2;HORVU2Hr1G115600.8;HORVU2Hr1G115600.3;HORVU2Hr1G115600.12	GO:0003677(DNA binding);GO:0003899(DNA-directed 5'-3' RNA polymerase activity);GO:0006351(transcription, DNA-templated);GO:0016020(membrane);GO:0016021(integral component of membrane);GO:0016740(transferase activity);GO:0016779(nucleotidyltransferase activity);GO:0032549(ribonucleoside binding);GO:0032549(ribonucleoside binding)	NA	NA	NA	DNA-directed RNA polymerase subunit beta [Source:UniProtKB/TrEMBL;Acc:A0A287JJ84]	2.22304	2.40688	2.92695	32.9109	28.5155	26.388	0.0860551	-3.5386	2.03833e-46	6.50877e-45	down	yes
MSTRG.4999	HORVU2Hr1G080490	MSTRG.4999.1	NA	NA	NA	NA		7.1561	7.17281	10.1426	0.523796	0.487474	0.389507	17.47	4.1268	2.28811e-46	7.29532e-45	up	yes
MSTRG.13597	HORVU5Hr1G097150	HORVU5Hr1G097150.1	GO:0004252(serine-type endopeptidase activity);GO:0006508(proteolysis);GO:0016787(hydrolase activity)	NA	NA	NA		60.7376	86.0839	59.6588	2.59865	2.65862	4.37444	21.4376	4.42207	2.30501e-46	7.33814e-45	up	yes
MSTRG.13337	HORVU5Hr1G087880	HORVU5Hr1G087880.11;HORVU5Hr1G087880.15;HORVU5Hr1G087880.8;HORVU5Hr1G087880.7;HORVU5Hr1G087880.5;HORVU5Hr1G087880.13;HORVU5Hr1G087880.4;HORVU5Hr1G087880.9;HORVU5Hr1G087880.1;HORVU5Hr1G087880.14;HORVU5Hr1G087880.17;HORVU5Hr1G087880.18;HORVU5Hr1G087880.16;HORVU5Hr1G087880.3;HORVU5Hr1G087880.6;HORVU5Hr1G087880.10	GO:0016020(membrane);GO:0016021(integral component of membrane);GO:0055085(transmembrane transport);GO:0055085(transmembrane transport)	NA	NA	NA		17.3361	13.1646	19.5217	0.255104	0.53123	0.512978	38.4991	5.26675	2.50167e-46	7.95222e-45	up	yes
MSTRG.2034	HORVU1Hr1G055140	HORVU1Hr1G055140.1;HORVU1Hr1G055140.3	GO:0000024(maltose biosynthetic process);GO:0000272(polysaccharide catabolic process);GO:0005975(carbohydrate metabolic process);GO:0005983(starch catabolic process);GO:0008152(metabolic process);GO:0009409(response to cold);GO:0009570(chloroplast stroma);GO:0016161(beta-amylase activity);GO:0016787(hydrolase activity);GO:0016798(hydrolase activity, acting on glycosyl bonds);GO:0102229(amylopecti…	00500(Starch and sucrose metabolism);00500(Starch and sucrose metabolism)	K01177	EC:3.2.1.2	Beta-amylase [Source:UniProtKB/TrEMBL;Acc:M0XAZ7]	0.523597	0.753008	1.1746	26.2406	21.7999	30.8554	0.0310689	-5.00838	2.67344e-46	8.48546e-45	down	yes
MSTRG.13158		MSTRG.13158.1	NA	NA	NA	NA		3.81154	8.83408	4.07017	0	0	0	inf	inf	3.18003e-46	1.00782e-44	up	yes
MSTRG.1883	HORVU1Hr1G049270	HORVU1Hr1G049270.2;HORVU1Hr1G049270.3;HORVU1Hr1G049270.1	GO:0005515(protein binding);GO:0005515(protein binding)	00480(Glutathione metabolism);00480(Glutathione metabolism)	K00799	EC:2.5.1.18	Predicted protein [Source:UniProtKB/TrEMBL;Acc:F2DGU9]	254.973	203.38	216.856	8.5522	6.83594	13.5773	23.3109	4.54293	3.52571e-46	1.1157e-44	up	yes
MSTRG.14075	HORVU5Hr1G117040	MSTRG.14075.2;MSTRG.14075.1;HORVU5Hr1G117040.2	GO:0043531(ADP binding)	NA	NA	NA		1.1635	1.06581	1.30407	14.2918	15.1453	12.4745	0.0843053	-3.56823	3.89691e-46	1.23132e-44	down	yes
MSTRG.10992		MSTRG.10992.1	NA	NA	NA	NA		0.05377	0	0.048714	9.29512	7.72487	11.2107	0.00363023	-8.10572	4.17474e-46	1.31713e-44	down	yes
MSTRG.9260	HORVU4Hr1G006790	HORVU4Hr1G006790.1	NA	NA	NA	NA		8.00234	14.1396	4.66856	0	0	0	inf	inf	4.32786e-46	1.36341e-44	up	yes
MSTRG.3224	HORVU2Hr1G004230	HORVU2Hr1G004230.6;HORVU2Hr1G004230.2;HORVU2Hr1G004230.4;HORVU2Hr1G004230.5	GO:0003824(catalytic activity);GO:0010181(FMN binding);GO:0016491(oxidoreductase activity);GO:0055114(oxidation-reduction process);GO:0055114(oxidation-reduction process)	00592(alpha-Linolenic acid metabolism);00592(alpha-Linolenic acid metabolism)	K05894	EC:1.3.1.42		10.2433	21.0392	10.7167	0.377465	0.409955	0.262567	39.9997	5.32192	4.35379e-46	1.36953e-44	up	yes
MSTRG.12857	HORVU5Hr1G068070	HORVU5Hr1G068070.1	GO:0000166(nucleotide binding);GO:0004672(protein kinase activity);GO:0004674(protein serine/threonine kinase activity);GO:0005524(ATP binding);GO:0006468(protein phosphorylation);GO:0016020(membrane);GO:0016021(integral component of membrane);GO:0016301(kinase activity);GO:0016310(phosphorylation);GO:0016740(transferase activity)	NA	NA	NA	Predicted protein [Source:UniProtKB/TrEMBL;Acc:F2D5V8]	15.1982	15.9485	20.4733	1.21319	1.23383	0.916199	15.3484	3.94001	4.39768e-46	1.38128e-44	up	yes
MSTRG.15734	HORVU6Hr1G070900	HORVU6Hr1G070900.12;HORVU6Hr1G070900.1;HORVU6Hr1G070900.14;HORVU6Hr1G070900.4;HORVU6Hr1G070900.8;HORVU6Hr1G070900.10;HORVU6Hr1G070900.7;HORVU6Hr1G070900.3;HORVU6Hr1G070900.2;HORVU6Hr1G070900.9;HORVU6Hr1G070900.13;HORVU6Hr1G070900.5;HORVU6Hr1G070900.15	GO:0000226(microtubule cytoskeleton organization);GO:0008017(microtubule binding);GO:0008017(microtubule binding)	NA	NA	NA		0.711656	0.761813	0.859262	14.4036	13.7735	12.1159	0.0578943	-4.11044	4.73026e-46	1.48353e-44	down	yes
HORVU6Hr1G018510	HORVU6Hr1G018510	HORVU6Hr1G018510.4;HORVU6Hr1G018510.3;HORVU6Hr1G018510.1;HORVU6Hr1G018510.2;HORVU6Hr1G018510.8	GO:0003677(DNA binding);GO:0005515(protein binding);GO:0005634(nucleus);GO:0006351(transcription, DNA-templated);GO:0006355(regulation of transcription, DNA-templated);GO:0006355(regulation of transcription, DNA-templated)	NA	NA	NA		1.33592	3.04913	2.90308	0	0	0.00337636	2158.57	11.0759	5.16284e-46	1.6168e-44	up	yes
MSTRG.2623	HORVU1Hr1G075670	HORVU1Hr1G075670.4;HORVU1Hr1G075670.1;HORVU1Hr1G075670.3	GO:0000166(nucleotide binding);GO:0004672(protein kinase activity);GO:0004674(protein serine/threonine kinase activity);GO:0005515(protein binding);GO:0005524(ATP binding);GO:0006468(protein phosphorylation);GO:0016020(membrane);GO:0016021(integral component of membrane);GO:0016301(kinase activity);GO:0016310(phosphorylation);GO:0016740(transferase activity);GO:0016740(transferase activity)	00010(Glycolysis / Gluconeogenesis);00051(Fructose and mannose metabolism);00052(Galactose metabolism);00500(Starch and sucrose metabolism);00520(Amino sugar and nucleotide sugar metabolism);00524(Neomycin, kanamycin and gentamicin biosynthesis);00524(Neomycin, kanamycin and gentamicin biosynthesis)	K00844	EC:2.7.1.1		16.4974	16.6313	18.6066	1.70269	1.96208	1.60866	9.81056	3.29433	5.17124e-46	1.61703e-44	up	yes
MSTRG.11055	HORVU4Hr1G082110	HORVU4Hr1G082110.3;HORVU4Hr1G082110.2;HORVU4Hr1G082110.1	GO:0003677(DNA binding);GO:0005515(protein binding);GO:0005634(nucleus);GO:0006351(transcription, DNA-templated);GO:0006355(regulation of transcription, DNA-templated);GO:0006355(regulation of transcription, DNA-templated)	NA	NA	NA		25.1741	31.2322	36.9697	2.38737	2.73708	1.89671	13.2992	3.73327	5.59094e-46	1.74568e-44	up	yes
MSTRG.9620	HORVU4Hr1G019780	HORVU4Hr1G019780.3;HORVU4Hr1G019780.2;HORVU4Hr1G019780.6;HORVU4Hr1G019780.4;HORVU4Hr1G019780.12;HORVU4Hr1G019780.10;HORVU4Hr1G019780.1;HORVU4Hr1G019780.13;HORVU4Hr1G019780.9;HORVU4Hr1G019780.11	GO:0003824(catalytic activity);GO:0003824(catalytic activity)	00061(Fatty acid biosynthesis);00071(Fatty acid degradation);04146(Peroxisome);04146(Peroxisome)	K01897	EC:6.2.1.3		1.17502	1.24408	1.07055	20.1867	15.3782	17.6178	0.0656164	-3.9298	5.67505e-46	1.76932e-44	down	yes
MSTRG.6650		MSTRG.6650.1	NA	NA	NA	NA		8.57353	8.108	9.90593	0	0	0	inf	inf	5.85992e-46	1.82427e-44	up	yes
MSTRG.13309		MSTRG.13309.1	NA	NA	NA	NA		2.17221	2.01874	3.00086	47.9028	39.206	51.9069	0.0517338	-4.27275	6.60958e-46	2.05462e-44	down	yes
MSTRG.15115	HORVU6Hr1G042080	HORVU6Hr1G042080.10;HORVU6Hr1G042080.5;HORVU6Hr1G042080.11;HORVU6Hr1G042080.13;HORVU6Hr1G042080.12;HORVU6Hr1G042080.14;HORVU6Hr1G042080.4;HORVU6Hr1G042080.3;MSTRG.15115.13;HORVU6Hr1G042080.15;MSTRG.15115.12;HORVU6Hr1G042080.2;HORVU6Hr1G042080.7;HORVU6Hr1G042080.9;HORVU6Hr1G042080.6	GO:0005739(mitochondrion);GO:0005743(mitochondrial inner membrane);GO:0015228(coenzyme A transmembrane transporter activity);GO:0016020(membrane);GO:0016021(integral component of membrane);GO:0022857(transmembrane transporter activity);GO:0055085(transmembrane transport);GO:1990559(mitochondrial coenzyme A transmembrane transport);GO:1990559(mitochondrial coenzyme A transmembrane transport)	NA	NA	NA		25.9482	25.2266	22.9266	1.80504	1.80048	2.04832	13.1064	3.7122	6.6814e-46	2.07389e-44	up	yes
MSTRG.11545	HORVU5Hr1G012950	HORVU5Hr1G012950.7;HORVU5Hr1G012950.6;HORVU5Hr1G012950.2;HORVU5Hr1G012950.5;HORVU5Hr1G012950.1;HORVU5Hr1G012950.9;HORVU5Hr1G012950.10;HORVU5Hr1G012950.4	NA	NA	NA	NA		1.4403	2.38356	2.55394	39.2865	32.7566	34.007	0.0601395	-4.05554	6.78482e-46	2.1029e-44	down	yes
MSTRG.8606	HORVU3Hr1G093310	MSTRG.8606.2;HORVU3Hr1G093310.4;MSTRG.8606.1;HORVU3Hr1G093310.2;HORVU3Hr1G093310.1;HORVU3Hr1G093310.6;HORVU3Hr1G093310.5	GO:0006355(regulation of transcription, DNA-templated);GO:0046983(protein dimerization activity);GO:0046983(protein dimerization activity)	04141(Protein processing in endoplasmic reticulum);04141(Protein processing in endoplasmic reticulum)	K07953	EC:3.6.5.-		47.3231	57.8918	79.3218	4.00668	4.34846	4.5936	14.2513	3.83302	9.67634e-46	2.9947e-44	up	yes
MSTRG.10604	HORVU4Hr1G064790	HORVU4Hr1G064790.5;HORVU4Hr1G064790.9;HORVU4Hr1G064790.8;HORVU4Hr1G064790.2;HORVU4Hr1G064790.7;HORVU4Hr1G064790.13;HORVU4Hr1G064790.10;HORVU4Hr1G064790.6;HORVU4Hr1G064790.3;HORVU4Hr1G064790.12;HORVU4Hr1G064790.1	GO:0003824(catalytic activity);GO:0004351(glutamate decarboxylase activity);GO:0006536(glutamate metabolic process);GO:0016829(lyase activity);GO:0016831(carboxy-lyase activity);GO:0019752(carboxylic acid metabolic process);GO:0030170(pyridoxal phosphate binding);GO:0030170(pyridoxal phosphate binding)	00650(Butanoate metabolism);00250(Alanine, aspartate and glutamate metabolism);00410(beta-Alanine metabolism);00430(Taurine and hypotaurine metabolism);00430(Taurine and hypotaurine metabolism)	K01580	EC:4.1.1.15	Glutamate decarboxylase [Source:UniProtKB/TrEMBL;Acc:A0A287PDD9]	94.3516	72.6003	58.9972	5.6414	5.49309	4.69055	14.2779	3.83572	9.78497e-46	3.02388e-44	up	yes
MSTRG.2292	HORVU1Hr1G063310	MSTRG.2292.1;MSTRG.2292.10;HORVU1Hr1G063310.1;HORVU1Hr1G063310.10;HORVU1Hr1G063310.7;HORVU1Hr1G063310.6;HORVU1Hr1G063310.8;MSTRG.2292.9;HORVU1Hr1G063310.3;HORVU1Hr1G063310.9;HORVU1Hr1G063310.5	GO:0005515(protein binding);GO:0005515(protein binding)	NA	NA	NA	Predicted protein [Source:UniProtKB/TrEMBL;Acc:F2D8P3]	258.523	205.264	222.026	19.701	19.1585	22.3348	11.2071	3.48635	1.02949e-45	3.17682e-44	up	yes
MSTRG.15841	HORVU6Hr1G075590	HORVU6Hr1G075590.1;HORVU6Hr1G075590.3;MSTRG.15841.2	GO:0005515(protein binding);GO:0005515(protein binding)	NA	NA	NA		51.1056	55.2011	64.615	5.31562	5.78234	5.88914	10.0619	3.33082	1.12992e-45	3.48164e-44	up	yes
MSTRG.10895	HORVU4Hr1G075810	HORVU4Hr1G075810.15;HORVU4Hr1G075810.6;MSTRG.10895.15;HORVU4Hr1G075810.12;HORVU4Hr1G075810.19;HORVU4Hr1G075810.9;HORVU4Hr1G075810.20;HORVU4Hr1G075810.18;HORVU4Hr1G075810.5;HORVU4Hr1G075810.17;HORVU4Hr1G075810.11;HORVU4Hr1G075810.4;HORVU4Hr1G075810.7;HORVU4Hr1G075810.14;HORVU4Hr1G075810.10;HORVU4Hr1G075810.1;HORVU4Hr1G075810.3;HORVU4Hr1G075810.8	GO:0003677(DNA binding);GO:0003700(DNA-binding transcription factor activity);GO:0005634(nucleus);GO:0005794(Golgi apparatus);GO:0006351(transcription, DNA-templated);GO:0006355(regulation of transcription, DNA-templated);GO:0006486(protein glycosylation);GO:0010409(extensin metabolic process);GO:0016020(membrane);GO:0016021(integral component of membrane);GO:0016757(transferase activity, transfe…	NA	NA	NA		69.8108	81.2219	45.5573	4.53602	3.96113	3.8869	15.8744	3.98863	1.26397e-45	3.88903e-44	up	yes
MSTRG.6358		MSTRG.6358.1	NA	NA	NA	NA		0.539264	0.912644	0.526372	38.4361	37.7022	39.6876	0.0170798	-5.87157	1.34911e-45	4.14492e-44	down	yes
MSTRG.5661	HORVU2Hr1G103180	HORVU2Hr1G103180.4;HORVU2Hr1G103180.19;HORVU2Hr1G103180.6;HORVU2Hr1G103180.11;HORVU2Hr1G103180.5;HORVU2Hr1G103180.3;HORVU2Hr1G103180.29;HORVU2Hr1G103180.21;HORVU2Hr1G103180.27;HORVU2Hr1G103180.9;HORVU2Hr1G103180.28;HORVU2Hr1G103180.2;HORVU2Hr1G103180.30;HORVU2Hr1G103180.17;HORVU2Hr1G103180.25;HORVU2Hr1G103180.24;HORVU2Hr1G103180.7;HORVU2Hr1G103180.20;HORVU2Hr1G103180.1;HORVU2Hr1G103180.22;HORVU2H…	NA	00630(Glyoxylate and dicarboxylate metabolism);04146(Peroxisome);04146(Peroxisome)	K11517	EC:1.1.3.15		66.998	80.9665	67.7219	5.9643	7.29214	7.26163	10.512	3.39397	1.37882e-45	4.23004e-44	up	yes
MSTRG.4611		MSTRG.4611.1	NA	NA	NA	NA		0	0.024011	0	5.10262	4.01558	6.11099	0.00157664	-9.30893	1.59718e-45	4.89285e-44	down	yes
MSTRG.16616	HORVU7Hr1G018600	HORVU7Hr1G018600.1;MSTRG.16616.2;HORVU7Hr1G018600.2;HORVU7Hr1G018600.3	GO:0003993(acid phosphatase activity);GO:0016311(dephosphorylation);GO:0016311(dephosphorylation)	04016(MAPK signaling pathway - plant);04016(MAPK signaling pathway - plant)	K20728	NA		12.1471	12.0307	7.83783	0.105286	0.13923	0.103938	91.879	6.52166	1.828e-45	5.59184e-44	up	yes
MSTRG.3375	HORVU2Hr1G011610	HORVU2Hr1G011610.11;HORVU2Hr1G011610.13;HORVU2Hr1G011610.16;HORVU2Hr1G011610.1;HORVU2Hr1G011610.15;HORVU2Hr1G011610.4;HORVU2Hr1G011610.17;HORVU2Hr1G011610.6;HORVU2Hr1G011610.10;HORVU2Hr1G011610.3;HORVU2Hr1G011610.19;HORVU2Hr1G011610.18;HORVU2Hr1G011610.21;HORVU2Hr1G011610.14;HORVU2Hr1G011610.9	GO:0006904(vesicle docking involved in exocytosis);GO:0016020(membrane);GO:0016021(integral component of membrane);GO:0016192(vesicle-mediated transport);GO:0016192(vesicle-mediated transport)	NA	NA	NA		3.92401	3.23019	4.1318	42.5229	40.3085	41.6089	0.0906941	-3.46285	1.97848e-45	6.04339e-44	down	yes
MSTRG.15274		MSTRG.15274.1;MSTRG.15274.2	NA	NA	NA	NA		0.155808	0.234444	0.410082	14.8929	12.9374	16.3214	0.0181269	-5.78572	2.14892e-45	6.55451e-44	down	yes
MSTRG.13474		MSTRG.13474.1	NA	NA	NA	NA		6.91546	7.2508	8.97953	0.13515	0.144535	0.174368	50.976	5.67174	2.93615e-45	8.94276e-44	up	yes
MSTRG.7137		MSTRG.7137.1	NA	NA	NA	NA		19.0658	15.7532	15.3871	0	0.145992	0.062283	241.057	7.91323	3.16369e-45	9.62189e-44	up	yes
MSTRG.17525	HORVU7Hr1G058090	HORVU7Hr1G058090.3;HORVU7Hr1G058090.23;HORVU7Hr1G058090.25;HORVU7Hr1G058090.1;HORVU7Hr1G058090.4;HORVU7Hr1G058090.2;HORVU7Hr1G058090.18;HORVU7Hr1G058090.16;HORVU7Hr1G058090.15;HORVU7Hr1G058090.9;HORVU7Hr1G058090.6;HORVU7Hr1G058090.5;HORVU7Hr1G058090.13;HORVU7Hr1G058090.21;HORVU7Hr1G058090.29;HORVU7Hr1G058090.11;HORVU7Hr1G058090.22;HORVU7Hr1G058090.7;HORVU7Hr1G058090.8;HORVU7Hr1G058090.12;HORVU7Hr…	GO:0003824(catalytic activity);GO:0005975(carbohydrate metabolic process);GO:0030246(carbohydrate binding);GO:0030246(carbohydrate binding)	NA	NA	NA		0.0853767	0.20451	0.229379	10.2508	7.93967	9.17573	0.0189747	-5.71978	3.25462e-45	9.88421e-44	down	yes
MSTRG.10765	HORVU4Hr1G070970	MSTRG.10765.1;HORVU4Hr1G070970.6;HORVU4Hr1G070970.7;HORVU4Hr1G070970.5;MSTRG.10765.2;HORVU4Hr1G070970.1	GO:0045735(nutrient reservoir activity);GO:0045735(nutrient reservoir activity)	NA	NA	NA		169.509	221.411	220.519	2282.36	2251.41	2105.83	0.0920897	-3.44082	3.81247e-45	1.15618e-43	down	yes
MSTRG.9904		MSTRG.9904.2;MSTRG.9904.1	NA	NA	NA	NA		0.255949	0.275525	0.644247	16.9107	18.7703	18.4825	0.0217069	-5.5257	4.11478e-45	1.24606e-43	down	yes
MSTRG.12765	HORVU5Hr1G063810	HORVU5Hr1G063810.1	NA	NA	NA	NA		26.1949	47.6204	16.91	0.4056	0.423305	0.359975	76.3116	6.25383	4.158e-45	1.25735e-43	up	yes
MSTRG.5422	HORVU2Hr1G094630	MSTRG.5422.3;HORVU2Hr1G094630.1	GO:0005506(iron ion binding);GO:0016705(oxidoreductase activity, acting on paired donors, with incorporation or reduction of molecular oxygen);GO:0020037(heme binding);GO:0055114(oxidation-reduction process)	00071(Fatty acid degradation);00073(Cutin, suberine and wax biosynthesis)	K20495	EC:1.14.14.80		0.02596	0.07248	0.03568	6.8385	5.54268	7.4737	0.00675502	-7.20983	4.17045e-45	1.25931e-43	down	yes
MSTRG.3525	HORVU2Hr1G018600	MSTRG.3525.1;HORVU2Hr1G018600.2;HORVU2Hr1G018600.5;HORVU2Hr1G018600.4;HORVU2Hr1G018600.1;MSTRG.3525.2	GO:0046983(protein dimerization activity);GO:0046983(protein dimerization activity)	NA	NA	NA		0.0309777	0.0948019	0.212483	14.2784	14.297	20.999	0.00682332	-7.19531	4.42324e-45	1.33373e-43	down	yes
MSTRG.12658		MSTRG.12658.1	NA	NA	NA	NA		1.21019	1.26032	1.10679	16.2097	14.2293	15.2818	0.0782422	-3.67591	4.49621e-45	1.3538e-43	down	yes
MSTRG.4867	HORVU2Hr1G075370	HORVU2Hr1G075370.1	NA	NA	NA	NA		3.74443	6.09197	3.76188	87.36	88.2894	78.4253	0.0535208	-4.22376	4.99589e-45	1.50211e-43	down	yes
MSTRG.11161	HORVU4Hr1G085480	HORVU4Hr1G085480.1;MSTRG.11161.3;HORVU4Hr1G085480.3;HORVU4Hr1G085480.2;HORVU4Hr1G085480.4	GO:0016020(membrane);GO:0016021(integral component of membrane);GO:0016021(integral component of membrane)	NA	NA	NA		52.0595	60.6986	75.9119	1.32122	2.26301	2.98808	28.7068	4.84332	5.45448e-45	1.63766e-43	up	yes
MSTRG.17275	HORVU7Hr1G048310	HORVU7Hr1G048310.27;HORVU7Hr1G048310.15;HORVU7Hr1G048310.1;HORVU7Hr1G048310.41;HORVU7Hr1G048310.16;HORVU7Hr1G048310.8;HORVU7Hr1G048310.25;HORVU7Hr1G048310.38;HORVU7Hr1G048310.22;HORVU7Hr1G048310.40;HORVU7Hr1G048310.35;HORVU7Hr1G048310.20;HORVU7Hr1G048310.39;HORVU7Hr1G048310.17;HORVU7Hr1G048310.12;HORVU7Hr1G048310.23;HORVU7Hr1G048310.18;HORVU7Hr1G048310.7;HORVU7Hr1G048310.30;HORVU7Hr1G048310.13;HO…	NA	NA	NA	NA		0.0843541	0.0973558	0.131186	4.50206	3.40395	4.21022	0.0258246	-5.27511	5.92815e-45	1.77735e-43	down	yes
MSTRG.4787	HORVU2Hr1G072880	HORVU2Hr1G072880.1;HORVU2Hr1G072880.2	GO:0009055(electron transfer activity);GO:0009507(chloroplast);GO:0009536(plastid);GO:0022900(electron transport chain);GO:0046872(metal ion binding);GO:0051536(iron-sulfur cluster binding);GO:0051537(2 iron, 2 sulfur cluster binding);GO:0055114(oxidation-reduction process);GO:0055114(oxidation-reduction process)	00195(Photosynthesis);00195(Photosynthesis)	K02639	NA	Ferredoxin [Source:UniProtKB/TrEMBL;Acc:M0YDX2]	0.0498828	0.0304033	0.0439238	9.96496	7.57585	10.0665	0.00449917	-7.79612	7.28068e-45	2.17976e-43	down	yes
MSTRG.17224		MSTRG.17224.1	NA	NA	NA	NA		44.5821	29.2493	25.1691	0.067351	0.200753	0.366217	156.073	7.28608	9.11444e-45	2.72491e-43	up	yes
MSTRG.2839	HORVU1Hr1G082670	HORVU1Hr1G082670.6;HORVU1Hr1G082670.1;HORVU1Hr1G082670.2;HORVU1Hr1G082670.5;HORVU1Hr1G082670.3	GO:0003677(DNA binding);GO:0003700(DNA-binding transcription factor activity);GO:0005634(nucleus);GO:0006351(transcription, DNA-templated);GO:0006355(regulation of transcription, DNA-templated);GO:0006355(regulation of transcription, DNA-templated)	NA	NA	NA		5.6338	5.75591	9.03354	0.160669	0.133029	0.0795744	54.7141	5.77384	1.01161e-44	3.0201e-43	up	yes
MSTRG.559	HORVU0Hr1G021640	HORVU0Hr1G021640.3;HORVU0Hr1G021640.2;HORVU0Hr1G021640.1	GO:0001666(response to hypoxia);GO:0005344(oxygen carrier activity);GO:0019825(oxygen binding);GO:0020037(heme binding);GO:0020037(heme binding)	NA	NA	NA	Predicted protein [Source:UniProtKB/TrEMBL;Acc:F2CUR6]	109.971	99.848	109.284	11.028	11.7302	11.2734	9.37667	3.22908	1.20773e-44	3.60051e-43	up	yes
MSTRG.6592	HORVU3Hr1G016430	HORVU3Hr1G016430.2;HORVU3Hr1G016430.1;HORVU3Hr1G016430.3	NA	00052(Galactose metabolism);00052(Galactose metabolism)	K06617	EC:2.4.1.82		20.8294	21.2677	18.5813	187.495	207.574	205.721	0.100998	-3.30761	1.244e-44	3.70339e-43	down	yes
MSTRG.2017		MSTRG.2017.1	NA	NA	NA	NA		1.49378	1.33867	1.63216	26.7809	25.7516	22.8271	0.059244	-4.07719	1.49306e-44	4.43859e-43	down	yes
MSTRG.11127	HORVU4Hr1G084330	HORVU4Hr1G084330.1	NA	NA	NA	NA		8.72146	6.57761	8.44687	0	0.030796	0.074184	226.195	7.82142	1.68317e-44	4.99673e-43	up	yes
MSTRG.7594	HORVU3Hr1G060500	HORVU3Hr1G060500.5;HORVU3Hr1G060500.1;HORVU3Hr1G060500.2;HORVU3Hr1G060500.3	GO:0003677(DNA binding);GO:0003700(DNA-binding transcription factor activity);GO:0005634(nucleus);GO:0006355(regulation of transcription, DNA-templated);GO:0016020(membrane);GO:0016021(integral component of membrane);GO:0043565(sequence-specific DNA binding);GO:0043565(sequence-specific DNA binding)	04016(MAPK signaling pathway - plant);04626(Plant-pathogen interaction);04626(Plant-pathogen interaction)	K13424	NA	Predicted protein [Source:UniProtKB/TrEMBL;Acc:F2D2E5]	5.76245	4.97886	3.26525	0.054612	0.109154	0.0920886	54.7442	5.77463	1.7081e-44	5.06361e-43	up	yes
MSTRG.10947	HORVU4Hr1G078120	HORVU4Hr1G078120.3;HORVU4Hr1G078120.4;HORVU4Hr1G078120.1;HORVU4Hr1G078120.8	GO:0005515(protein binding);GO:0005515(protein binding)	04075(Plant hormone signal transduction);04075(Plant hormone signal transduction)	K14485	NA		35.1355	24.9316	29.6603	2.621	2.51918	2.48495	11.7673	3.55672	1.81663e-44	5.37779e-43	up	yes
MSTRG.17184	HORVU7Hr1G043920;HORVU7Hr1G043930	HORVU7Hr1G043920.8;MSTRG.17184.8;HORVU7Hr1G043920.10;HORVU7Hr1G043920.1;HORVU7Hr1G043920.7;HORVU7Hr1G043920.9;HORVU7Hr1G043920.3;HORVU7Hr1G043920.2;HORVU7Hr1G043920.5;HORVU7Hr1G043920.6	GO:0003676(nucleic acid binding);GO:0003676(nucleic acid binding)	NA	NA	NA		0.697967	1.22685	0.949474	19.7874	20.896	15.2873	0.0513536	-4.28339	1.93064e-44	5.70729e-43	down	yes
HORVU1Hr1G019770	HORVU1Hr1G019770	HORVU1Hr1G019770.1;HORVU1Hr1G019770.5	GO:0004672(protein kinase activity);GO:0005524(ATP binding);GO:0006468(protein phosphorylation);GO:0006468(protein phosphorylation)	NA	NA	NA		0	0	0	3.79214	2.97204	4.04671	-inf	-inf	1.98107e-44	5.84818e-43	down	yes
MSTRG.2865	HORVU1Hr1G083800	HORVU1Hr1G083800.3;HORVU1Hr1G083800.5;HORVU1Hr1G083800.6;HORVU1Hr1G083800.2;HORVU1Hr1G083800.1	GO:0003824(catalytic activity);GO:0004109(coproporphyrinogen oxidase activity);GO:0005737(cytoplasm);GO:0006779(porphyrin-containing compound biosynthetic process);GO:0051536(iron-sulfur cluster binding);GO:0055114(oxidation-reduction process);GO:0055114(oxidation-reduction process)	NA	NA	NA		11.5296	10.7852	13.1814	0.56827	0.332336	0.42564	26.7645	4.74225	2.04662e-44	6.03325e-43	up	yes
HORVU7Hr1G002200	HORVU7Hr1G002200	HORVU7Hr1G002200.2;HORVU7Hr1G002200.1	GO:0016020(membrane);GO:0016021(integral component of membrane);GO:0022857(transmembrane transporter activity);GO:0055085(transmembrane transport);GO:0055085(transmembrane transport)	00195(Photosynthesis);00195(Photosynthesis)	K02641	EC:1.18.1.2	WAT1-related protein [Source:UniProtKB/TrEMBL;Acc:M0YLC3]	3.43887	3.78496	1.34352	0	0	0	inf	inf	2.78214e-44	8.19005e-43	up	yes
MSTRG.10753		MSTRG.10753.1	NA	NA	NA	NA		11.7788	8.32684	5.45272	0	0	0	inf	inf	2.85297e-44	8.38687e-43	up	yes
MSTRG.11126	HORVU4Hr1G084320	HORVU4Hr1G084320.2	NA	NA	NA	NA		5.26831	5.54931	4.11096	0.0963569	0.0584802	0.0365715	77.9932	6.28528	3.2246e-44	9.46614e-43	up	yes
MSTRG.9501	HORVU4Hr1G014590	HORVU4Hr1G014590.21;HORVU4Hr1G014590.11;HORVU4Hr1G014590.31;HORVU4Hr1G014590.3;HORVU4Hr1G014590.33;HORVU4Hr1G014590.20;HORVU4Hr1G014590.5;HORVU4Hr1G014590.19;HORVU4Hr1G014590.32;HORVU4Hr1G014590.35;HORVU4Hr1G014590.38;HORVU4Hr1G014590.36;HORVU4Hr1G014590.2;HORVU4Hr1G014590.4;HORVU4Hr1G014590.22;HORVU4Hr1G014590.10;HORVU4Hr1G014590.7;HORVU4Hr1G014590.13;HORVU4Hr1G014590.8;HORVU4Hr1G014590.40;HORVU…	GO:0016020(membrane);GO:0016021(integral component of membrane);GO:0016021(integral component of membrane)	NA	NA	NA		4.82854	3.68538	2.7366	0.0192682	0.0432089	0.0108751	153.377	7.26094	3.23945e-44	9.49655e-43	up	yes
MSTRG.1117		MSTRG.1117.1	NA	NA	NA	NA		8.31974	7.99574	7.04072	0.807745	0.692171	0.659203	10.8175	3.43529	3.97596e-44	1.16395e-42	up	yes
MSTRG.12310	HORVU5Hr1G046900	HORVU5Hr1G046900.3;HORVU5Hr1G046900.1;HORVU5Hr1G046900.5;HORVU5Hr1G046900.2	GO:0004601(peroxidase activity);GO:0005576(extracellular region);GO:0006979(response to oxidative stress);GO:0016491(oxidoreductase activity);GO:0020037(heme binding);GO:0042744(hydrogen peroxide catabolic process);GO:0046872(metal ion binding);GO:0055114(oxidation-reduction process);GO:0098869(cellular oxidant detoxification);GO:0098869(cellular oxidant detoxification)	00940(Phenylpropanoid biosynthesis);00940(Phenylpropanoid biosynthesis)	K00430	EC:1.11.1.7		10.4983	9.39045	11.7102	0.0317901	0	0.095954	247.361	7.95048	4.05986e-44	1.18686e-42	up	yes
MSTRG.3873	HORVU2Hr1G032100	HORVU2Hr1G032100.1	NA	NA	NA	NA		0.401215	0.407632	0.857777	30.0544	29.4984	36.1386	0.0174167	-5.84339	4.2707e-44	1.24677e-42	down	yes
MSTRG.11749	HORVU5Hr1G019580	MSTRG.11749.6;MSTRG.11749.2;MSTRG.11749.4;MSTRG.11749.5;MSTRG.11749.3;HORVU5Hr1G019580.1	NA	NA	NA	NA		115.276	103.315	110.839	12.296	8.9904	10.1861	10.4672	3.38781	4.43518e-44	1.293e-42	up	yes
MSTRG.7820	HORVU3Hr1G069140	HORVU3Hr1G069140.1	NA	NA	NA	NA		24.0979	30.025	37.6701	360.307	370.214	368.766	0.0835023	-3.58204	4.55393e-44	1.32579e-42	down	yes
MSTRG.4634		MSTRG.4634.2;MSTRG.4634.1	NA	NA	NA	NA		26.3936	15.4855	27.3169	1.3296	1.3957	1.12522	17.9706	4.16756	5.00976e-44	1.45649e-42	up	yes
MSTRG.14483	HORVU6Hr1G011710	HORVU6Hr1G011710.1	GO:0000786(nucleosome);GO:0003677(DNA binding);GO:0005634(nucleus);GO:0005694(chromosome);GO:0005730(nucleolus);GO:0005774(vacuolar membrane);GO:0005829(cytosol);GO:0005886(plasma membrane);GO:0006334(nucleosome assembly);GO:0009414(response to water deprivation);GO:0009506(plasmodesma);GO:0009507(chloroplast);GO:0009579(thylakoid);GO:0046982(protein heterodimerization activity)	NA	NA	NA	Histone H4 [Source:UniProtKB/TrEMBL;Acc:F2CUP3]	0.285927	0.513894	0.66863	32.9863	28.83	37.388	0.0148023	-6.07803	5.20655e-44	1.51162e-42	down	yes
MSTRG.16653	HORVU7Hr1G020880	HORVU7Hr1G020880.3;HORVU7Hr1G020880.2;HORVU7Hr1G020880.1	GO:0016020(membrane);GO:0016021(integral component of membrane);GO:0016021(integral component of membrane)	NA	NA	NA		172.218	171.161	171.842	17.6531	18.5307	12.8671	10.5038	3.39284	6.60336e-44	1.91452e-42	up	yes
MSTRG.11339		MSTRG.11339.1	NA	NA	NA	NA		75.2072	60.647	82.4348	1.45074	2.59469	1.97008	36.2878	5.18141	6.79717e-44	1.96801e-42	up	yes
MSTRG.5399		MSTRG.5399.1	NA	NA	NA	NA		0.566078	0.285775	0.536616	12.5397	10.9447	14.3592	0.0366896	-4.76848	7.78191e-44	2.25004e-42	down	yes
MSTRG.15230	HORVU6Hr1G050440	HORVU6Hr1G050440.6;HORVU6Hr1G050440.10;HORVU6Hr1G050440.2;HORVU6Hr1G050440.8;HORVU6Hr1G050440.1;HORVU6Hr1G050440.5;HORVU6Hr1G050440.16;HORVU6Hr1G050440.15;HORVU6Hr1G050440.13;HORVU6Hr1G050440.9;HORVU6Hr1G050440.7;HORVU6Hr1G050440.14;HORVU6Hr1G050440.12;HORVU6Hr1G050440.3	NA	NA	NA	NA		0	0.0547243	0.0423896	6.62672	5.70212	6.80518	0.00507546	-7.62225	9.08396e-44	2.62292e-42	down	yes
MSTRG.2296	HORVU1Hr1G063420	HORVU1Hr1G063420.2;HORVU1Hr1G063420.3;HORVU1Hr1G063420.7;HORVU1Hr1G063420.5;HORVU1Hr1G063420.6	GO:0016020(membrane);GO:0016021(integral component of membrane);GO:0022857(transmembrane transporter activity);GO:0055085(transmembrane transport);GO:0055085(transmembrane transport)	NA	NA	NA	Predicted protein [Source:UniProtKB/TrEMBL;Acc:F2CU96]	4.5649	5.47362	6.39575	0.115214	0.105417	0.0996168	51.3174	5.68138	9.20938e-44	2.6555e-42	up	yes
MSTRG.9122	HORVU4Hr1G002360	HORVU4Hr1G002360.1;HORVU4Hr1G002360.5;HORVU4Hr1G002360.2;HORVU4Hr1G002360.4;HORVU4Hr1G002360.3	GO:0004553(hydrolase activity, hydrolyzing O-glycosyl compounds);GO:0005975(carbohydrate metabolic process);GO:0008152(metabolic process);GO:0016020(membrane);GO:0016021(integral component of membrane);GO:0016787(hydrolase activity);GO:0016798(hydrolase activity, acting on glycosyl bonds);GO:0016798(hydrolase activity, acting on glycosyl bonds)	00500(Starch and sucrose metabolism);00500(Starch and sucrose metabolism)	K19893	EC:3.2.1.39		6.32455	6.82303	7.8165	0.0148215	0.0874172	0.0146812	179.303	7.48625	1.10107e-43	3.17056e-42	up	yes
MSTRG.10247		MSTRG.10247.1	NA	NA	NA	NA		0.038068	0	0	8.32078	5.54861	8.50477	0.00170143	-9.19904	1.15022e-43	3.3076e-42	down	yes
MSTRG.12907	HORVU5Hr1G069710	HORVU5Hr1G069710.2;MSTRG.12907.3;HORVU5Hr1G069710.1;HORVU5Hr1G069710.3	GO:0000166(nucleotide binding);GO:0004672(protein kinase activity);GO:0004674(protein serine/threonine kinase activity);GO:0005524(ATP binding);GO:0006468(protein phosphorylation);GO:0006468(protein phosphorylation)	NA	NA	NA		7.47072	6.73815	9.05254	78.3863	85.5052	84.2923	0.0937266	-3.4154	1.20776e-43	3.46834e-42	down	yes
MSTRG.8815	HORVU3Hr1G106850	HORVU3Hr1G106850.1	NA	NA	NA	NA		25.579	28.0169	25.8905	0.193594	0.582889	0.562213	59.376	5.89181	1.27879e-43	3.6673e-42	up	yes
MSTRG.533	HORVU0Hr1G020320	HORVU0Hr1G020320.1	NA	NA	NA	NA		74.0085	91.1956	55.0605	5.28955	5.56662	5.06159	13.8377	3.79053	1.3989e-43	4.00632e-42	up	yes
HORVU6Hr1G012290	HORVU6Hr1G012290	HORVU6Hr1G012290.28;HORVU6Hr1G012290.30;HORVU6Hr1G012290.18;HORVU6Hr1G012290.40;HORVU6Hr1G012290.41;HORVU6Hr1G012290.42;HORVU6Hr1G012290.67;HORVU6Hr1G012290.64;HORVU6Hr1G012290.16;HORVU6Hr1G012290.63;HORVU6Hr1G012290.65;HORVU6Hr1G012290.27;HORVU6Hr1G012290.49;HORVU6Hr1G012290.33;HORVU6Hr1G012290.51;HORVU6Hr1G012290.19;HORVU6Hr1G012290.17;HORVU6Hr1G012290.6;HORVU6Hr1G012290.36;HORVU6Hr1G012290.9;H…	GO:0003824(catalytic activity);GO:0004356(glutamate-ammonia ligase activity);GO:0006542(glutamine biosynthetic process);GO:0006807(nitrogen compound metabolic process);GO:0016020(membrane);GO:0016021(integral component of membrane);GO:0016787(hydrolase activity);GO:0016787(hydrolase activity)	00630(Glyoxylate and dicarboxylate metabolism);00910(Nitrogen metabolism);00250(Alanine, aspartate and glutamate metabolism);00220(Arginine biosynthesis);00220(Arginine biosynthesis)	K01915	EC:6.3.1.2		0.074398	0.113669	0.0341372	5.31957	4.2996	5.59739	0.0146028	-6.09761	1.50663e-43	4.30899e-42	down	yes
MSTRG.7496		MSTRG.7496.1	NA	NA	NA	NA		0.454439	0.617469	0.614172	10.5329	10.3946	12.1778	0.0509308	-4.29532	1.56433e-43	4.46797e-42	down	yes
MSTRG.10129		MSTRG.10129.1	NA	NA	NA	NA		0	0	0	7.06717	6.38827	6.885	-inf	-inf	2.04751e-43	5.8401e-42	down	yes
MSTRG.17166	HORVU7Hr1G043140	HORVU7Hr1G043140.1	NA	03008(Ribosome biogenesis in eukaryotes)	K14544	NA		115.37	110.73	129.001	12.9439	13.466	13.5765	8.88053	3.15065	2.54127e-43	7.23868e-42	up	yes
MSTRG.16839	HORVU7Hr1G028370	HORVU7Hr1G028370.9;HORVU7Hr1G028370.1;HORVU7Hr1G028370.8	GO:0010277(chlorophyllide a oxygenase [overall] activity);GO:0016491(oxidoreductase activity);GO:0051537(2 iron, 2 sulfur cluster binding);GO:0055114(oxidation-reduction process);GO:0055114(oxidation-reduction process)	00860(Porphyrin and chlorophyll metabolism);00860(Porphyrin and chlorophyll metabolism)	K13071	EC:1.14.15.17		0.063053	0.041194	0.018707	5.21089	4.77251	4.8153	0.00830843	-6.91121	2.8215e-43	8.02608e-42	down	yes
MSTRG.17664	HORVU7Hr1G065140	HORVU7Hr1G065140.1	NA	03008(Ribosome biogenesis in eukaryotes)	K14544	NA		115.116	110.329	128.125	12.8819	13.3397	13.6407	8.86979	3.1489	2.84597e-43	8.08477e-42	up	yes
MSTRG.5830	HORVU2Hr1G108420	HORVU2Hr1G108420.4;HORVU2Hr1G108420.3;HORVU2Hr1G108420.2;HORVU2Hr1G108420.5;HORVU2Hr1G108420.1	GO:0004553(hydrolase activity, hydrolyzing O-glycosyl compounds);GO:0005576(extracellular region);GO:0005618(cell wall);GO:0005975(carbohydrate metabolic process);GO:0006073(cellular glucan metabolic process);GO:0008152(metabolic process);GO:0010411(xyloglucan metabolic process);GO:0016740(transferase activity);GO:0016762(xyloglucan:xyloglucosyl transferase activity);GO:0016787(hydrolase activity…	NA	NA	NA		0.13646	0.0729496	0.0744175	7.27435	6.99727	9.48631	0.0119466	-6.38726	3.15444e-43	8.94904e-42	down	yes
MSTRG.2941	HORVU1Hr1G087820	HORVU1Hr1G087820.1	GO:0005576(extracellular region);GO:0006952(defense response);GO:0009405(pathogenesis);GO:0090729(toxin activity)	NA	NA	NA		0	0.132563	0.097912	76.7336	37.8004	176.22	0.00079268	-10.301	3.4453e-43	9.76106e-42	down	yes
MSTRG.10558	HORVU4Hr1G063190	HORVU4Hr1G063190.1;HORVU4Hr1G063190.2	GO:0016020(membrane);GO:0016021(integral component of membrane);GO:0016021(integral component of membrane)	NA	NA	NA		2.86202	2.823	5.49691	81.5251	79.4006	102.083	0.0425154	-4.55587	3.80801e-43	1.07742e-41	down	yes
MSTRG.1778	HORVU1Hr1G045110	HORVU1Hr1G045110.2;HORVU1Hr1G045110.5;HORVU1Hr1G045110.8;HORVU1Hr1G045110.4;HORVU1Hr1G045110.3;MSTRG.1778.2;HORVU1Hr1G045110.9;HORVU1Hr1G045110.1	GO:0046872(metal ion binding);GO:0046872(metal ion binding)	NA	NA	NA	Predicted protein [Source:UniProtKB/TrEMBL;Acc:F2E6F2]	3.48555	3.49666	5.30886	48.6432	55.1118	58.5593	0.0757239	-3.72311	4.02372e-43	1.13693e-41	down	yes
MSTRG.8696	HORVU3Hr1G096830	HORVU3Hr1G096830.10;HORVU3Hr1G096830.5;HORVU3Hr1G096830.11;HORVU3Hr1G096830.2;HORVU3Hr1G096830.3;HORVU3Hr1G096830.8;HORVU3Hr1G096830.12;HORVU3Hr1G096830.7;HORVU3Hr1G096830.4;HORVU3Hr1G096830.15;MSTRG.8696.14;HORVU3Hr1G096830.6;HORVU3Hr1G096830.14;HORVU3Hr1G096830.1	GO:0004180(carboxypeptidase activity);GO:0004185(serine-type carboxypeptidase activity);GO:0005576(extracellular region);GO:0005777(peroxisome);GO:0006508(proteolysis);GO:0008233(peptidase activity);GO:0016020(membrane);GO:0016021(integral component of membrane);GO:0016787(hydrolase activity);GO:0016787(hydrolase activity)	NA	NA	NA	Carboxypeptidase [Source:UniProtKB/TrEMBL;Acc:A0A287MFF3]	84.0881	116.729	34.1025	0.457354	1.01075	0.78605	104.216	6.70344	4.76178e-43	1.34367e-41	up	yes
MSTRG.2479	HORVU1Hr1G070700	HORVU1Hr1G070700.1	GO:0000786(nucleosome);GO:0003677(DNA binding);GO:0005634(nucleus);GO:0005694(chromosome);GO:0006334(nucleosome assembly);GO:0046982(protein heterodimerization activity)	NA	NA	NA	Histone H4 [Source:UniProtKB/TrEMBL;Acc:A0A287G4N4]	0.46181	0.527867	0.229983	25.7475	19.092	32.0566	0.0158611	-5.97836	5.20764e-43	1.46753e-41	down	yes
MSTRG.5941	HORVU2Hr1G113270	HORVU2Hr1G113270.7;HORVU2Hr1G113270.5;HORVU2Hr1G113270.6;HORVU2Hr1G113270.3;HORVU2Hr1G113270.2;HORVU2Hr1G113270.1	GO:0004067(asparaginase activity);GO:0016787(hydrolase activity);GO:0016787(hydrolase activity)	NA	NA	NA		13.7509	10.8412	8.28806	0.665707	0.682425	0.476809	18.0171	4.1713	6.45797e-43	1.81744e-41	up	yes
MSTRG.6599	HORVU3Hr1G016990	HORVU3Hr1G016990.7;HORVU3Hr1G016990.5;HORVU3Hr1G016990.4;HORVU3Hr1G016990.6;HORVU3Hr1G016990.12;HORVU3Hr1G016990.1;HORVU3Hr1G016990.2	GO:0016020(membrane);GO:0016021(integral component of membrane);GO:0016740(transferase activity);GO:0016757(transferase activity, transferring glycosyl groups);GO:0016760(cellulose synthase (UDP-forming) activity);GO:0030244(cellulose biosynthetic process);GO:0071555(cell wall organization);GO:0071555(cell wall organization)	NA	NA	NA		23.6689	19.7382	21.5646	1.26531	1.12365	0.573017	21.9352	4.45518	6.95787e-43	1.95552e-41	up	yes
MSTRG.4199		MSTRG.4199.1	NA	NA	NA	NA		0.054387	0.094184	0.090006	11.0291	9.14049	12.3717	0.00733151	-7.09167	7.55627e-43	2.12088e-41	down	yes
MSTRG.18535	HORVU7Hr1G102840	MSTRG.18535.2;MSTRG.18535.3;MSTRG.18535.1;MSTRG.18535.4	NA	NA	NA	NA		147.622	150.403	125.347	11.6034	14.5372	15.4632	10.1763	3.34714	7.9053e-43	2.2159e-41	up	yes
MSTRG.17952	HORVU7Hr1G078760	HORVU7Hr1G078760.2;HORVU7Hr1G078760.8;HORVU7Hr1G078760.10;HORVU7Hr1G078760.6;HORVU7Hr1G078760.4;HORVU7Hr1G078760.7;HORVU7Hr1G078760.9;HORVU7Hr1G078760.3;HORVU7Hr1G078760.1	GO:0003677(DNA binding);GO:0005634(nucleus);GO:0005634(nucleus)	NA	NA	NA		0.669805	0.669843	0.908663	22.2244	16.8677	24.1327	0.0355606	-4.81358	8.61238e-43	2.4109e-41	down	yes
MSTRG.6285	HORVU3Hr1G000140	HORVU3Hr1G000140.11;HORVU3Hr1G000140.3;HORVU3Hr1G000140.4;HORVU3Hr1G000140.1;HORVU3Hr1G000140.2;HORVU3Hr1G000140.12	NA	NA	NA	NA		14.9826	12.2745	15.1838	0.740431	0.636252	0.954567	18.2052	4.18628	9.93558e-43	2.77762e-41	up	yes
MSTRG.912	HORVU1Hr1G001120;HORVU1Hr1G001140	MSTRG.912.1;HORVU1Hr1G001140.1;HORVU1Hr1G001120.3;HORVU1Hr1G001120.1;MSTRG.912.6;MSTRG.912.2	GO:0045735(nutrient reservoir activity);GO:0045735(nutrient reservoir activity)	NA	NA	NA		0.0489455	0.145448	0.228401	136.075	45.4924	235.551	0.00101361	-9.94628	1.01934e-42	2.84592e-41	down	yes
MSTRG.8489	HORVU3Hr1G089380	MSTRG.8489.1;MSTRG.8489.8;HORVU3Hr1G089380.4;HORVU3Hr1G089380.5;HORVU3Hr1G089380.1	NA	NA	NA	NA		27.1707	20.093	36.9117	1.29267	1.56737	1.7856	18.1192	4.17945	1.02612e-42	2.86106e-41	up	yes
MSTRG.7899	HORVU3Hr1G071370	HORVU3Hr1G071370.1	GO:0009055(electron transfer activity);GO:0022900(electron transport chain);GO:0032578(aleurone grain membrane)	00230(Purine metabolism);00240(Pyrimidine metabolism);03020(RNA polymerase)	K03006	EC:2.7.7.6		80.9356	120.206	89.674	0	0.457699	0.114431	508.303	8.98954	1.05173e-42	2.9286e-41	up	yes
MSTRG.3733	HORVU2Hr1G026850	HORVU2Hr1G026850.3;HORVU2Hr1G026850.26;HORVU2Hr1G026850.43;HORVU2Hr1G026850.17;HORVU2Hr1G026850.30;HORVU2Hr1G026850.15;HORVU2Hr1G026850.2;HORVU2Hr1G026850.9;HORVU2Hr1G026850.25;HORVU2Hr1G026850.29;HORVU2Hr1G026850.19;HORVU2Hr1G026850.42;HORVU2Hr1G026850.14;HORVU2Hr1G026850.40;HORVU2Hr1G026850.11;HORVU2Hr1G026850.23;HORVU2Hr1G026850.21;HORVU2Hr1G026850.5;HORVU2Hr1G026850.28;HORVU2Hr1G026850.39;HOR…	GO:0000166(nucleotide binding);GO:0003774(motor activity);GO:0003777(microtubule motor activity);GO:0005524(ATP binding);GO:0005874(microtubule);GO:0007018(microtubule-based movement);GO:0008017(microtubule binding);GO:0008017(microtubule binding)	NA	NA	NA		0.0315977	0.0356062	0.0357582	2.09553	1.6184	1.68631	0.0190663	-5.71283	1.127e-42	3.13408e-41	down	yes
MSTRG.16631	HORVU7Hr1G019780	HORVU7Hr1G019780.1	GO:0004867(serine-type endopeptidase inhibitor activity);GO:0005576(extracellular region);GO:0010466(negative regulation of peptidase activity);GO:0010951(negative regulation of endopeptidase activity);GO:0030414(peptidase inhibitor activity)	NA	NA	NA		0.07143	0.129917	0.056206	55.195	24.8857	127.694	0.00123958	-9.65594	1.13763e-42	3.15946e-41	down	yes
MSTRG.13136	HORVU5Hr1G079130	HORVU5Hr1G079130.1	GO:0000786(nucleosome);GO:0003677(DNA binding);GO:0005634(nucleus);GO:0005694(chromosome);GO:0005730(nucleolus);GO:0005774(vacuolar membrane);GO:0005829(cytosol);GO:0005886(plasma membrane);GO:0006334(nucleosome assembly);GO:0009414(response to water deprivation);GO:0009506(plasmodesma);GO:0009507(chloroplast);GO:0009579(thylakoid);GO:0046982(protein heterodimerization activity)	NA	NA	NA	Histone H4 [Source:UniProtKB/TrEMBL;Acc:A0A287RY47]	0.422726	0.629791	0.528598	22.6681	17.8937	25.8128	0.0238211	-5.39162	1.15079e-42	3.19183e-41	down	yes
MSTRG.6057		MSTRG.6057.1	NA	NA	NA	NA		290.865	286.285	392.207	6.00316	15.0673	12.2556	29.0871	4.86231	1.38338e-42	3.83189e-41	up	yes
MSTRG.2328	HORVU1Hr1G064520	MSTRG.2328.1	NA	NA	NA	NA		11.5212	13.0623	3.53023	0	0	0	inf	inf	1.44418e-42	3.99505e-41	up	yes
MSTRG.2417	HORVU1Hr1G067870	HORVU1Hr1G067870.2;HORVU1Hr1G067870.1	GO:0004869(cysteine-type endopeptidase inhibitor activity);GO:0010466(negative regulation of peptidase activity);GO:0010951(negative regulation of endopeptidase activity);GO:0030414(peptidase inhibitor activity);GO:0030414(peptidase inhibitor activity)	NA	NA	NA	Cysteine proteinase inhibitor [Source:UniProtKB/TrEMBL;Acc:A0A287G298]	31.2808	26.5523	31.187	0.386295	0.808442	0.373473	56.7654	5.82694	1.56658e-42	4.32643e-41	up	yes
HORVU3Hr1G068640	HORVU3Hr1G068640	HORVU3Hr1G068640.1;HORVU3Hr1G068640.4;HORVU3Hr1G068640.3;HORVU3Hr1G068640.2	GO:0003677(DNA binding);GO:0005634(nucleus);GO:0006351(transcription, DNA-templated);GO:0006355(regulation of transcription, DNA-templated);GO:0006355(regulation of transcription, DNA-templated)	02010(ABC transporters);02010(ABC transporters)	K05658	EC:3.6.3.44		0.0137199	0.0387634	0.0778737	4.70402	3.94826	3.83271	0.0104411	-6.58158	1.56807e-42	4.32643e-41	down	yes
MSTRG.905	HORVU1Hr1G001030;HORVU1Hr1G001020	HORVU1Hr1G001030.1;HORVU1Hr1G001020.2;MSTRG.905.2;MSTRG.905.1;HORVU1Hr1G001020.1	GO:0045735(nutrient reservoir activity);GO:0045735(nutrient reservoir activity)	NA	NA	NA		0.0105485	0.088309	0.122924	91.0033	30.8986	165.338	0.000772113	-10.3389	1.59826e-42	4.40396e-41	down	yes
MSTRG.16857		MSTRG.16857.1	NA	NA	NA	NA		0	0	0	6.59111	4.19623	5.96612	-inf	-inf	2.03e-42	5.58635e-41	down	yes
MSTRG.6054	HORVU2Hr1G116750	HORVU2Hr1G116750.1	NA	NA	NA	NA		473.791	176.565	188.059	3.77058	3.42634	4.84713	69.6124	6.12127	2.39257e-42	6.57551e-41	up	yes
MSTRG.5387		MSTRG.5387.1;MSTRG.5387.2	NA	NA	NA	NA		37.9024	22.1575	35.1302	2.00962	2.19681	2.30602	14.6166	3.86954	2.39995e-42	6.58724e-41	up	yes
MSTRG.14721	HORVU6Hr1G021250	HORVU6Hr1G021250.1	GO:0000786(nucleosome);GO:0003677(DNA binding);GO:0005634(nucleus);GO:0005694(chromosome);GO:0046982(protein heterodimerization activity)	NA	NA	NA	Histone H2A [Source:UniProtKB/TrEMBL;Acc:A0A287TJG0]	0	0.133586	0.064673	18.4892	13.5514	22.6831	0.00362291	-8.10863	2.6191e-42	7.17939e-41	down	yes
MSTRG.8618	HORVU3Hr1G093660	HORVU3Hr1G093660.1	NA	NA	NA	NA		0	0	0	10.496	9.14639	12.5402	-inf	-inf	3.00918e-42	8.23798e-41	down	yes
MSTRG.5743	HORVU2Hr1G105390	HORVU2Hr1G105390.13;HORVU2Hr1G105390.1;HORVU2Hr1G105390.4;HORVU2Hr1G105390.3;HORVU2Hr1G105390.15;HORVU2Hr1G105390.9;HORVU2Hr1G105390.10;HORVU2Hr1G105390.7;HORVU2Hr1G105390.2;HORVU2Hr1G105390.6;HORVU2Hr1G105390.5	NA	NA	NA	NA		1.17189	1.73171	1.72985	27.0635	21.7982	30.5142	0.0583735	-4.09854	3.2612e-42	8.91633e-41	down	yes
MSTRG.16663	HORVU7Hr1G020660;HORVU7Hr1G020780;HORVU7Hr1G020770	MSTRG.16663.2;HORVU7Hr1G020780.2;MSTRG.16663.1;HORVU7Hr1G020780.1;MSTRG.16663.9;HORVU7Hr1G020770.2;HORVU7Hr1G020770.5;HORVU7Hr1G020770.3;HORVU7Hr1G020770.1;HORVU7Hr1G020770.6	GO:0016020(membrane);GO:0016021(integral component of membrane);GO:0016021(integral component of membrane)	NA	NA	NA		78.8072	89.433	95.7265	9.55452	9.67889	10.3343	8.92753	3.15826	3.96054e-42	1.08144e-40	up	yes
MSTRG.2039	HORVU1Hr1G055000	HORVU1Hr1G055000.14;HORVU1Hr1G055000.29;MSTRG.2039.11;HORVU1Hr1G055000.33;HORVU1Hr1G055000.30;HORVU1Hr1G055000.1;HORVU1Hr1G055000.32;HORVU1Hr1G055000.31;HORVU1Hr1G055000.35;HORVU1Hr1G055000.15;HORVU1Hr1G055000.28;HORVU1Hr1G055000.24;HORVU1Hr1G055000.19;HORVU1Hr1G055000.17;HORVU1Hr1G055000.16;HORVU1Hr1G055000.2;HORVU1Hr1G055000.5;HORVU1Hr1G055000.20;HORVU1Hr1G055000.7;HORVU1Hr1G055000.18;HORVU1Hr1…	GO:0016020(membrane);GO:0016021(integral component of membrane);GO:0016021(integral component of membrane)	NA	NA	NA		4.93428	3.746	4.5118	54.4511	56.9543	40.6168	0.0867773	-3.52654	4.16454e-42	1.13567e-40	down	yes
MSTRG.1385	HORVU1Hr1G026570	HORVU1Hr1G026570.2;HORVU1Hr1G026570.1	NA	NA	NA	NA		0.0229779	0	0	5.77225	5.89424	7.93712	0.00117212	-9.73666	4.31657e-42	1.17561e-40	down	yes
MSTRG.15623	HORVU6Hr1G067060	MSTRG.15623.2;HORVU6Hr1G067060.1;HORVU6Hr1G067060.5;HORVU6Hr1G067060.4;HORVU6Hr1G067060.2;HORVU6Hr1G067060.3;HORVU6Hr1G067060.6	NA	NA	NA	NA		0.713399	1.10787	0.694314	14.6881	16.8918	18.9037	0.0498297	-4.32685	4.39126e-42	1.19441e-40	down	yes
MSTRG.12348	HORVU5Hr1G048240	HORVU5Hr1G048240.7;HORVU5Hr1G048240.8;HORVU5Hr1G048240.5;HORVU5Hr1G048240.3;HORVU5Hr1G048240.2;HORVU5Hr1G048240.4;HORVU5Hr1G048240.1;HORVU5Hr1G048240.6	GO:0006629(lipid metabolic process);GO:0016020(membrane);GO:0016021(integral component of membrane);GO:0016717(oxidoreductase activity, acting on paired donors, with oxidation of a pair of donors resulting in the reduction of molecular oxygen to two molecules of water);GO:0055114(oxidation-reduction process);GO:0055114(oxidation-reduction process)	NA	NA	NA		87.1582	96.0286	87.1495	11.0882	10.7755	10.1636	8.44079	3.07738	4.70193e-42	1.27727e-40	up	yes
MSTRG.15677	HORVU6Hr1G069260	HORVU6Hr1G069260.2;HORVU6Hr1G069260.1	NA	NA	NA	NA		14.5546	16.7209	16.7003	140.912	139.317	148.501	0.111902	-3.15969	5.98659e-42	1.62415e-40	down	yes
MSTRG.8572	HORVU3Hr1G092430	MSTRG.8572.9;HORVU3Hr1G092430.7;MSTRG.8572.8;HORVU3Hr1G092430.4;HORVU3Hr1G092430.1;HORVU3Hr1G092430.6;HORVU3Hr1G092430.8;HORVU3Hr1G092430.5;HORVU3Hr1G092430.3;HORVU3Hr1G092430.9;HORVU3Hr1G092430.14;HORVU3Hr1G092430.11;HORVU3Hr1G092430.21;HORVU3Hr1G092430.12;HORVU3Hr1G092430.18;HORVU3Hr1G092430.20;HORVU3Hr1G092430.17;HORVU3Hr1G092430.13;HORVU3Hr1G092430.10;HORVU3Hr1G092430.15	GO:0003676(nucleic acid binding);GO:0003723(RNA binding);GO:0004525(ribonuclease III activity);GO:0005515(protein binding);GO:0005524(ATP binding);GO:0006396(RNA processing);GO:0016891(endoribonuclease activity, producing 5'-phosphomonoesters);GO:0031047(gene silencing by RNA);GO:0090501(RNA phosphodiester bond hydrolysis);GO:0090502(RNA phosphodiester bond hydrolysis, endonucleolytic);GO:0090502…	NA	NA	NA		3.01566	4.20848	3.94618	39.8866	34.3321	37.2949	0.10017	-3.31948	6.09679e-42	1.65193e-40	down	yes
MSTRG.8151	HORVU3Hr1G079540	HORVU3Hr1G079540.1;HORVU3Hr1G079540.2	GO:0016020(membrane);GO:0016021(integral component of membrane);GO:0016021(integral component of membrane)	NA	NA	NA		12.4619	8.70818	14.307	0.245276	0.255662	0.348937	41.7439	5.38349	6.40429e-42	1.73302e-40	up	yes
MSTRG.931	HORVU1Hr1G002300	HORVU1Hr1G002300.1;HORVU1Hr1G002300.2;HORVU1Hr1G002300.7;HORVU1Hr1G002300.4;HORVU1Hr1G002300.5	GO:0016020(membrane);GO:0016021(integral component of membrane);GO:0016021(integral component of membrane)	04933(AGE-RAGE signaling pathway in diabetic complications);04933(AGE-RAGE signaling pathway in diabetic complications)	K05740	NA	Formin-like protein [Source:UniProtKB/TrEMBL;Acc:A0A287EGB8]	1.20927	1.46776	1.70976	19.8305	19.9775	16.3491	0.0781166	-3.67823	6.67062e-42	1.80131e-40	down	yes
MSTRG.10994	HORVU4Hr1G079710	HORVU4Hr1G079710.2;HORVU4Hr1G079710.3;HORVU4Hr1G079710.4;HORVU4Hr1G079710.5;HORVU4Hr1G079710.1	GO:0015105(arsenite transmembrane transporter activity);GO:0015700(arsenite transport);GO:0016020(membrane);GO:0016021(integral component of membrane);GO:0055085(transmembrane transport);GO:0055085(transmembrane transport)	NA	NA	NA		33.7855	31.7165	28.5792	0.764167	1.70392	1.66269	22.7756	4.50942	6.67373e-42	1.80131e-40	up	yes
HORVU4Hr1G087630	HORVU4Hr1G087630	HORVU4Hr1G087630.1;HORVU4Hr1G087630.4;HORVU4Hr1G087630.7;HORVU4Hr1G087630.2	GO:0004497(monooxygenase activity);GO:0005506(iron ion binding);GO:0016491(oxidoreductase activity);GO:0016705(oxidoreductase activity, acting on paired donors, with incorporation or reduction of molecular oxygen);GO:0020037(heme binding);GO:0046872(metal ion binding);GO:0055114(oxidation-reduction process);GO:0055114(oxidation-reduction process)	00360(Phenylalanine metabolism);00130(Ubiquinone and other terpenoid-quinone biosynthesis);00940(Phenylpropanoid biosynthesis);00945(Stilbenoid, diarylheptanoid and gingerol biosynthesis);00941(Flavonoid biosynthesis);00941(Flavonoid biosynthesis)	K00487	EC:1.14.13.11		2.90595	3.20339	2.48371	0	0	0	inf	inf	6.781e-42	1.82793e-40	up	yes
MSTRG.12660	HORVU5Hr1G059430	HORVU5Hr1G059430.14;HORVU5Hr1G059430.57;HORVU5Hr1G059430.47;HORVU5Hr1G059430.24;HORVU5Hr1G059430.7;HORVU5Hr1G059430.16;HORVU5Hr1G059430.22;HORVU5Hr1G059430.49;HORVU5Hr1G059430.3;HORVU5Hr1G059430.8;HORVU5Hr1G059430.19;HORVU5Hr1G059430.4;HORVU5Hr1G059430.55;HORVU5Hr1G059430.28;HORVU5Hr1G059430.31;HORVU5Hr1G059430.18;HORVU5Hr1G059430.42;HORVU5Hr1G059430.6;HORVU5Hr1G059430.40;HORVU5Hr1G059430.2;HORVU…	NA	03040(Spliceosome);04075(Plant hormone signal transduction);04075(Plant hormone signal transduction)	K12822;K13415	EC:2.7.10.1;EC:2.7.11.1		12.3001	12.3484	15.9929	1.52036	1.2912	1.34835	9.7698	3.28833	8.34866e-42	2.24764e-40	up	yes
MSTRG.15610	HORVU6Hr1G066450	HORVU6Hr1G066450.2;HORVU6Hr1G066450.1;HORVU6Hr1G066450.17;HORVU6Hr1G066450.10;HORVU6Hr1G066450.5;HORVU6Hr1G066450.7;HORVU6Hr1G066450.20;HORVU6Hr1G066450.13;HORVU6Hr1G066450.6;HORVU6Hr1G066450.24;HORVU6Hr1G066450.11;HORVU6Hr1G066450.23;HORVU6Hr1G066450.21;HORVU6Hr1G066450.4;HORVU6Hr1G066450.19;HORVU6Hr1G066450.3;HORVU6Hr1G066450.18;HORVU6Hr1G066450.12	GO:0003677(DNA binding);GO:0005634(nucleus);GO:0005634(nucleus)	04712(Circadian rhythm - plant);04712(Circadian rhythm - plant)	K12133	NA		14.0538	10.5032	9.61506	0.727834	0.825852	0.82329	14.3763	3.84562	8.56881e-42	2.30397e-40	up	yes
MSTRG.16267	HORVU6Hr1G091840	HORVU6Hr1G091840.1;MSTRG.16267.2	GO:0006855(drug transmembrane transport);GO:0015238(drug transmembrane transporter activity);GO:0015297(antiporter activity);GO:0016020(membrane);GO:0016021(integral component of membrane);GO:0055085(transmembrane transport)	NA	NA	NA	Protein DETOXIFICATION [Source:UniProtKB/TrEMBL;Acc:M0V4D4]	377.309	405.733	340.809	38.8586	41.6554	44.7683	8.97055	3.1652	9.36003e-42	2.51351e-40	up	yes
MSTRG.12547	HORVU5Hr1G055140	HORVU5Hr1G055140.1	GO:0016020(membrane);GO:0016021(integral component of membrane)	NA	NA	NA		0.726168	1.13338	0.59829	35.4996	26.9443	33.9264	0.0255041	-5.29313	9.6405e-42	2.58554e-40	down	yes
MSTRG.10288	HORVU4Hr1G054470	HORVU4Hr1G054470.1;HORVU4Hr1G054470.2	NA	NA	NA	NA		56.7176	50.8636	70.3389	4.93719	5.20546	4.46002	12.1841	3.60693	1.08879e-41	2.91637e-40	up	yes
MSTRG.6996	HORVU3Hr1G034040	HORVU3Hr1G034040.1	NA	NA	NA	NA	Predicted protein [Source:UniProtKB/TrEMBL;Acc:F2DTX4]	3.84209	6.52355	4.99358	0.045987	0.065912	0.072883	83.1207	6.37714	1.09398e-41	2.92657e-40	up	yes
MSTRG.18139	HORVU7Hr1G086250	MSTRG.18139.1	NA	NA	NA	NA		74.0759	115.156	125.029	2.58047	5.12735	4.30642	26.1573	4.70914	1.43234e-41	3.82688e-40	up	yes
MSTRG.12553	HORVU5Hr1G055350	HORVU5Hr1G055350.1;HORVU5Hr1G055350.2;HORVU5Hr1G055350.8;HORVU5Hr1G055350.3;HORVU5Hr1G055350.9	GO:0003824(catalytic activity);GO:0006099(tricarboxylic acid cycle);GO:0008964(phosphoenolpyruvate carboxylase activity);GO:0015977(carbon fixation);GO:0015977(carbon fixation)	00620(Pyruvate metabolism);00710(Carbon fixation in photosynthetic organisms);00710(Carbon fixation in photosynthetic organisms)	K01595	EC:4.1.1.31	Predicted protein [Source:UniProtKB/TrEMBL;Acc:F2CR56]	504.375	475.626	435.23	54.6476	57.2231	50.8461	8.69751	3.1206	1.57248e-41	4.196e-40	up	yes
MSTRG.14741	HORVU6Hr1G022330	HORVU6Hr1G022330.4;HORVU6Hr1G022330.2;HORVU6Hr1G022330.1;HORVU6Hr1G022330.3	GO:0005515(protein binding);GO:0042752(regulation of circadian rhythm);GO:0042752(regulation of circadian rhythm)	04712(Circadian rhythm - plant);04712(Circadian rhythm - plant)	K12115	NA	Predicted protein [Source:UniProtKB/TrEMBL;Acc:F2DIQ4]	85.8724	84.5645	73.9197	9.87385	8.23438	9.32217	8.90824	3.15514	1.6161e-41	4.30695e-40	up	yes
MSTRG.12142	HORVU5Hr1G039950	HORVU5Hr1G039950.1	NA	NA	NA	NA		4.14565	5.02372	6.63006	120.802	106.24	83.3461	0.0509022	-4.29613	1.64926e-41	4.38978e-40	down	yes
MSTRG.2238	HORVU1Hr1G061380	HORVU1Hr1G061380.1	GO:0004190(aspartic-type endopeptidase activity);GO:0006508(proteolysis)	NA	NA	NA	Predicted protein [Source:UniProtKB/TrEMBL;Acc:F2DA15]	10.8788	18.7432	12.3671	0.314968	0.481636	0.35499	36.4617	5.18831	1.82362e-41	4.84776e-40	up	yes
MSTRG.1111	HORVU1Hr1G013870	HORVU1Hr1G013870.1	NA	00860(Porphyrin and chlorophyll metabolism)	K01599	EC:4.1.1.37	Predicted protein [Source:UniProtKB/TrEMBL;Acc:F2D479]	6.20916	6.00736	10.0485	0.104803	0.092421	0.126991	68.6735	6.10168	1.84476e-41	4.89777e-40	up	yes
MSTRG.4574	HORVU2Hr1G063910	HORVU2Hr1G063910.1;HORVU2Hr1G063910.2;HORVU2Hr1G063910.3	GO:0000166(nucleotide binding);GO:0004672(protein kinase activity);GO:0004674(protein serine/threonine kinase activity);GO:0005515(protein binding);GO:0005524(ATP binding);GO:0006468(protein phosphorylation);GO:0016020(membrane);GO:0016021(integral component of membrane);GO:0016301(kinase activity);GO:0016310(phosphorylation);GO:0016740(transferase activity);GO:0016740(transferase activity)	NA	NA	NA	Predicted protein [Source:UniProtKB/TrEMBL;Acc:F2DW61]	0.0455357	0.0977345	0.0568202	5.67967	4.42939	5.51544	0.0128062	-6.28701	2.12838e-41	5.64369e-40	down	yes
MSTRG.15718	HORVU6Hr1G070510	HORVU6Hr1G070510.1;HORVU6Hr1G070510.3;HORVU6Hr1G070510.2	NA	NA	NA	NA		42.0664	36.9565	37.8127	2.21255	2.93009	1.40925	17.8324	4.15643	2.30089e-41	6.09346e-40	up	yes
MSTRG.11246	HORVU4Hr1G088780	HORVU4Hr1G088780.1	GO:0009055(electron transfer activity);GO:0022900(electron transport chain)	NA	NA	NA		34.1417	40.315	37.4525	3.45538	3.83956	3.56984	10.3002	3.3646	2.32217e-41	6.14211e-40	up	yes
MSTRG.531	HORVU0Hr1G020270	HORVU0Hr1G020270.1	GO:0016020(membrane);GO:0016021(integral component of membrane)	NA	NA	NA		0.173983	0.157338	0.424906	14.1359	12.4198	14.9922	0.0182013	-5.77981	2.37551e-41	6.27534e-40	down	yes
MSTRG.13351	HORVU5Hr1G088420	HORVU5Hr1G088420.6;HORVU5Hr1G088420.29;HORVU5Hr1G088420.1;HORVU5Hr1G088420.3;HORVU5Hr1G088420.23;HORVU5Hr1G088420.11;HORVU5Hr1G088420.22;HORVU5Hr1G088420.4;HORVU5Hr1G088420.8;HORVU5Hr1G088420.2;HORVU5Hr1G088420.10;HORVU5Hr1G088420.13;HORVU5Hr1G088420.19;HORVU5Hr1G088420.24;HORVU5Hr1G088420.14;HORVU5Hr1G088420.28;HORVU5Hr1G088420.7;HORVU5Hr1G088420.33;HORVU5Hr1G088420.31;HORVU5Hr1G088420.15;HORVU5…	GO:0005515(protein binding);GO:0005634(nucleus);GO:0008168(methyltransferase activity);GO:0016740(transferase activity);GO:0018024(histone-lysine N-methyltransferase activity);GO:0032259(methylation);GO:0034968(histone lysine methylation);GO:0046872(metal ion binding);GO:0046872(metal ion binding)	00310(Lysine degradation);00310(Lysine degradation)	K11422	EC:2.1.1.43		0.66022	0.662646	0.912193	10.1449	8.91688	8.35255	0.081529	-3.61654	2.72417e-41	7.18738e-40	down	yes
MSTRG.8043	HORVU3Hr1G076190	HORVU3Hr1G076190.2;HORVU3Hr1G076190.5;HORVU3Hr1G076190.1;HORVU3Hr1G076190.3;HORVU3Hr1G076190.4;HORVU3Hr1G076190.8;MSTRG.8043.1	GO:0004190(aspartic-type endopeptidase activity);GO:0006508(proteolysis);GO:0008233(peptidase activity);GO:0016020(membrane);GO:0016021(integral component of membrane);GO:0016787(hydrolase activity);GO:0016787(hydrolase activity)	NA	NA	NA		27.4954	21.4932	25.7276	2.26375	2.27781	2.62454	10.4263	3.38216	2.85616e-41	7.5262e-40	up	yes
MSTRG.7880	HORVU3Hr1G070700	HORVU3Hr1G070700.1;HORVU3Hr1G070700.7;HORVU3Hr1G070700.10	GO:0000166(nucleotide binding);GO:0004672(protein kinase activity);GO:0004674(protein serine/threonine kinase activity);GO:0005515(protein binding);GO:0005524(ATP binding);GO:0006468(protein phosphorylation);GO:0016020(membrane);GO:0016021(integral component of membrane);GO:0016301(kinase activity);GO:0016310(phosphorylation);GO:0016740(transferase activity);GO:0016740(transferase activity)	NA	NA	NA		4.33709	12.5669	8.05791	0.118006	0.137549	0.108859	68.4986	6.098	3.17836e-41	8.36479e-40	up	yes
MSTRG.14338	HORVU6Hr1G001980	HORVU6Hr1G001980.1	GO:0005515(protein binding)	NA	NA	NA	Predicted protein [Source:UniProtKB/TrEMBL;Acc:F2DWP4]	100.92	108.235	92.4447	11.2055	11.0295	12.7467	8.62163	3.10796	3.26707e-41	8.58755e-40	up	yes
MSTRG.10204	HORVU4Hr1G051780	HORVU4Hr1G051780.1	NA	NA	NA	NA		71.2057	66.3258	71.5745	590.566	607.099	636.565	0.114002	-3.13287	3.39507e-41	8.91289e-40	down	yes
MSTRG.7418	HORVU3Hr1G053380	HORVU3Hr1G053380.6;HORVU3Hr1G053380.3;HORVU3Hr1G053380.5;HORVU3Hr1G053380.15;HORVU3Hr1G053380.7;HORVU3Hr1G053380.1;HORVU3Hr1G053380.2;HORVU3Hr1G053380.16;HORVU3Hr1G053380.13;HORVU3Hr1G053380.4;HORVU3Hr1G053380.14;HORVU3Hr1G053380.12;HORVU3Hr1G053380.10;HORVU3Hr1G053380.11	GO:0000166(nucleotide binding);GO:0005524(ATP binding);GO:0016020(membrane);GO:0016021(integral component of membrane);GO:0016887(ATPase activity);GO:0016887(ATPase activity)	02010(ABC transporters);02010(ABC transporters)	K05681	NA		131.207	113.386	105.042	13.6382	10.5425	11.2206	9.87632	3.30397	3.47751e-41	9.11799e-40	up	yes
MSTRG.17902		MSTRG.17902.1	NA	NA	NA	NA		0.518826	0.555304	0.821791	15.7255	14.2303	19.1932	0.038575	-4.69619	3.6408e-41	9.53429e-40	down	yes
MSTRG.15778	HORVU6Hr1G072810	HORVU6Hr1G072810.1;HORVU6Hr1G072810.3;MSTRG.15778.4;HORVU6Hr1G072810.7;HORVU6Hr1G072810.2	GO:0003677(DNA binding);GO:0003700(DNA-binding transcription factor activity);GO:0005634(nucleus);GO:0006355(regulation of transcription, DNA-templated);GO:0043565(sequence-specific DNA binding);GO:0043565(sequence-specific DNA binding)	NA	NA	NA		111.843	112.023	113.829	8.75586	8.96776	4.58583	15.1368	3.91999	4.87004e-41	1.27375e-39	up	yes
MSTRG.14902	HORVU6Hr1G031580	HORVU6Hr1G031580.1;HORVU6Hr1G031580.2	GO:0000786(nucleosome);GO:0003677(DNA binding);GO:0005634(nucleus);GO:0005694(chromosome);GO:0046982(protein heterodimerization activity);GO:0046982(protein heterodimerization activity)	NA	NA	NA		0.78303	1.41808	1.53841	29.1912	24.8704	30.5051	0.0442198	-4.49916	5.65019e-41	1.47597e-39	down	yes
MSTRG.9854		MSTRG.9854.1	NA	NA	NA	NA		0.107954	0.098173	0.370455	23.0198	18.846	19.8151	0.00934783	-6.74115	5.81933e-41	1.51828e-39	down	yes
MSTRG.5850	HORVU2Hr1G109640	HORVU2Hr1G109640.1	GO:0004497(monooxygenase activity);GO:0005506(iron ion binding);GO:0016020(membrane);GO:0016021(integral component of membrane);GO:0016491(oxidoreductase activity);GO:0016705(oxidoreductase activity, acting on paired donors, with incorporation or reduction of molecular oxygen);GO:0020037(heme binding);GO:0046872(metal ion binding);GO:0055114(oxidation-reduction process)	NA	NA	NA	Predicted protein [Source:UniProtKB/TrEMBL;Acc:F2DRI4]	85.4899	84.1219	51.639	4.83248	6.02676	5.88847	13.2108	3.72365	5.93671e-41	1.54699e-39	up	yes
MSTRG.5575	HORVU2Hr1G099870	HORVU2Hr1G099870.1;HORVU2Hr1G099870.2;MSTRG.5575.2;MSTRG.5575.3	NA	NA	NA	NA		98.0176	113.164	108.397	930.88	935.953	885.278	0.116121	-3.1063	6.46683e-41	1.68305e-39	down	yes
MSTRG.6462	HORVU3Hr1G010600	MSTRG.6462.3;HORVU3Hr1G010600.3;HORVU3Hr1G010600.2;HORVU3Hr1G010600.1	GO:0003677(DNA binding);GO:0005634(nucleus);GO:0005634(nucleus)	NA	NA	NA	Predicted protein [Source:UniProtKB/TrEMBL;Acc:F2DE67]	47.2342	55.3094	45.8178	4.50583	5.65458	5.86059	9.26043	3.21108	6.99832e-41	1.81913e-39	up	yes
MSTRG.18522	HORVU7Hr1G101710	HORVU7Hr1G101710.1	GO:0016740(transferase activity);GO:0016757(transferase activity, transferring glycosyl groups);GO:0016758(transferase activity, transferring hexosyl groups)	NA	NA	NA	Glycosyltransferase [Source:UniProtKB/TrEMBL;Acc:A0A287XLY2]	81.4443	79.3722	64.6811	8.05083	6.08876	7.85657	10.2517	3.35779	7.22226e-41	1.87503e-39	up	yes
MSTRG.18786	HORVU7Hr1G116190	HORVU7Hr1G116190.2;HORVU7Hr1G116190.3;HORVU7Hr1G116190.1	GO:0004672(protein kinase activity);GO:0005524(ATP binding);GO:0006468(protein phosphorylation);GO:0009507(chloroplast);GO:0009536(plastid);GO:0009704(de-etiolation);GO:0009941(chloroplast envelope);GO:0010006(Toc complex);GO:0016020(membrane);GO:0016021(integral component of membrane);GO:0031359(integral component of chloroplast outer membrane);GO:1904216(positive regulation of protein import in…	NA	NA	NA	Predicted protein [Source:UniProtKB/TrEMBL;Acc:F2E5Y8]	1.37647	1.0459	1.06587	17.0223	17.8648	26.2433	0.0570622	-4.13132	7.4813e-41	1.9399e-39	down	yes
MSTRG.9661		MSTRG.9661.1	NA	NA	NA	NA		3.46904	3.97219	5.03116	47.3457	42.115	46.2754	0.091887	-3.444	8.25743e-41	2.1367e-39	down	yes
MSTRG.1592		MSTRG.1592.2;MSTRG.1592.3;MSTRG.1592.1	NA	NA	NA	NA		11.7651	6.50833	10.9486	0.507234	0.659502	0.618636	16.3675	4.03276	8.2605e-41	2.1367e-39	up	yes
MSTRG.6304	HORVU3Hr1G001000	HORVU3Hr1G001000.2;HORVU3Hr1G001000.1	NA	04712(Circadian rhythm - plant);04712(Circadian rhythm - plant)	K16223	NA		58.4121	56.5315	51.5462	519.358	514.437	677.435	0.0972925	-3.36153	8.67907e-41	2.24222e-39	down	yes
MSTRG.15784	HORVU6Hr1G072870	HORVU6Hr1G072870.4;MSTRG.15784.2;HORVU6Hr1G072870.3;HORVU6Hr1G072870.2;HORVU6Hr1G072870.1;HORVU6Hr1G072870.5;HORVU6Hr1G072870.6;HORVU6Hr1G072870.8;HORVU6Hr1G072870.10	NA	00030(Pentose phosphate pathway);00480(Glutathione metabolism);03040(Spliceosome);03040(Spliceosome)	K12741;K00033	EC:1.1.1.44;EC:1.1.1.343		109.42	94.2439	84.1762	10.7528	11.2123	9.58047	9.12456	3.18975	9.55795e-41	2.46625e-39	up	yes
MSTRG.8911	HORVU3Hr1G111130	HORVU3Hr1G111130.2;HORVU3Hr1G111130.1;HORVU3Hr1G111130.4;HORVU3Hr1G111130.3	GO:0005744(TIM23 mitochondrial import inner membrane translocase complex);GO:0030150(protein import into mitochondrial matrix);GO:0030150(protein import into mitochondrial matrix)	NA	NA	NA		33.7824	35.9064	33.0828	2.36058	3.03842	3.33374	11.7685	3.55686	9.95143e-41	2.56465e-39	up	yes
MSTRG.17191		MSTRG.17191.1	NA	NA	NA	NA		96.08	100.602	110.917	13.1618	12.6469	12.6006	8.00846	3.00152	1.11829e-40	2.8785e-39	up	yes
MSTRG.4737	HORVU2Hr1G071070	HORVU2Hr1G071070.4;HORVU2Hr1G071070.24;HORVU2Hr1G071070.1;HORVU2Hr1G071070.21;HORVU2Hr1G071070.27;HORVU2Hr1G071070.18;HORVU2Hr1G071070.12;HORVU2Hr1G071070.9;HORVU2Hr1G071070.25;HORVU2Hr1G071070.19;HORVU2Hr1G071070.13;HORVU2Hr1G071070.2;HORVU2Hr1G071070.14;HORVU2Hr1G071070.6;HORVU2Hr1G071070.10;HORVU2Hr1G071070.11;HORVU2Hr1G071070.16;HORVU2Hr1G071070.5;HORVU2Hr1G071070.15;HORVU2Hr1G071070.20;HORVU…	GO:0004180(carboxypeptidase activity);GO:0004185(serine-type carboxypeptidase activity);GO:0006508(proteolysis);GO:0008233(peptidase activity);GO:0016020(membrane);GO:0016021(integral component of membrane);GO:0016787(hydrolase activity);GO:0016787(hydrolase activity)	NA	NA	NA	Carboxypeptidase [Source:UniProtKB/TrEMBL;Acc:A0A287IDE0]	0.34502	0.347399	0.358914	11.303	8.51746	13.2033	0.0318356	-4.97321	1.16282e-40	2.98948e-39	down	yes
MSTRG.599	HORVU0Hr1G023150	HORVU0Hr1G023150.6;HORVU0Hr1G023150.3;HORVU0Hr1G023150.5;HORVU0Hr1G023150.1;HORVU0Hr1G023150.2	GO:0016020(membrane);GO:0016021(integral component of membrane);GO:0016021(integral component of membrane)	NA	NA	NA		11.1515	8.90864	9.0023	0.0369355	0.122327	0.1681	88.7776	6.47212	1.30892e-40	3.36099e-39	up	yes
MSTRG.13197	HORVU5Hr1G081060	HORVU5Hr1G081060.2;HORVU5Hr1G081060.1	GO:0004497(monooxygenase activity);GO:0005506(iron ion binding);GO:0016491(oxidoreductase activity);GO:0016705(oxidoreductase activity, acting on paired donors, with incorporation or reduction of molecular oxygen);GO:0020037(heme binding);GO:0046872(metal ion binding);GO:0055114(oxidation-reduction process);GO:0055114(oxidation-reduction process)	NA	NA	NA		24.561	31.8224	16.8144	0.382334	0.893127	0.383906	44.1118	5.46309	1.39389e-40	3.57483e-39	up	yes
MSTRG.13574	HORVU5Hr1G096440	HORVU5Hr1G096440.3;HORVU5Hr1G096440.1;HORVU5Hr1G096440.2;HORVU5Hr1G096440.5	GO:0005216(ion channel activity);GO:0005221(intracellular cyclic nucleotide activated cation channel activity);GO:0005222(intracellular cAMP-activated cation channel activity);GO:0005242(inward rectifier potassium channel activity);GO:0005262(calcium channel activity);GO:0006811(ion transport);GO:0007263(nitric oxide mediated signal transduction);GO:0009626(plant-type hypersensitive response);GO:…	04626(Plant-pathogen interaction);04626(Plant-pathogen interaction)	K05391	NA	Predicted protein [Source:UniProtKB/TrEMBL;Acc:F2DVK9]	1.50429	1.88039	1.68934	15.9836	15.4831	17.8617	0.102862	-3.28122	1.55518e-40	3.98365e-39	down	yes
MSTRG.13344	HORVU5Hr1G088290	HORVU5Hr1G088290.1;HORVU5Hr1G088290.2	GO:0005515(protein binding);GO:0005515(protein binding)	NA	NA	NA	Predicted protein [Source:UniProtKB/TrEMBL;Acc:F2DFW6]	16.3146	16.2805	18.3928	1.79543	1.97286	1.44443	9.78145	3.29005	1.80636e-40	4.62143e-39	up	yes
MSTRG.12311	HORVU5Hr1G047000	MSTRG.12311.1;HORVU5Hr1G047000.1	NA	NA	NA	NA		206.013	149.609	158.309	16.4276	14.1799	17.7987	10.617	3.40831	1.81057e-40	4.62661e-39	up	yes
MSTRG.9243	HORVU4Hr1G006200	HORVU4Hr1G006200.12;HORVU4Hr1G006200.3;HORVU4Hr1G006200.10;HORVU4Hr1G006200.17;HORVU4Hr1G006200.6;HORVU4Hr1G006200.4;HORVU4Hr1G006200.14;HORVU4Hr1G006200.16;HORVU4Hr1G006200.15;HORVU4Hr1G006200.1;HORVU4Hr1G006200.9;HORVU4Hr1G006200.7;HORVU4Hr1G006200.2	GO:0000166(nucleotide binding);GO:0005524(ATP binding);GO:0016020(membrane);GO:0016021(integral component of membrane);GO:0016301(kinase activity);GO:0016307(phosphatidylinositol phosphate kinase activity);GO:0016308(1-phosphatidylinositol-4-phosphate 5-kinase activity);GO:0016310(phosphorylation);GO:0016740(transferase activity);GO:0046488(phosphatidylinositol metabolic process);GO:0046854(phosp…	00562(Inositol phosphate metabolism);04070(Phosphatidylinositol signaling system);04144(Endocytosis);04144(Endocytosis)	K00889	EC:2.7.1.68	Phosphatidylinositol 4-phosphate 5-kinase [Source:UniProtKB/TrEMBL;Acc:A0A287N252]	42.4175	47.5532	45.2271	4.22569	5.61678	3.49163	10.1393	3.34188	1.88991e-40	4.82349e-39	up	yes
MSTRG.16856	HORVU7Hr1G029260	HORVU7Hr1G029260.2;HORVU7Hr1G029260.1	NA	NA	NA	NA		0	0	0.0151887	3.00716	1.97439	2.88533	0.00193071	-9.01665	2.17643e-40	5.54806e-39	down	yes
MSTRG.741	HORVU0Hr1G031700	HORVU0Hr1G031700.1;HORVU0Hr1G031700.2;HORVU0Hr1G031700.5;HORVU0Hr1G031700.4	GO:0016491(oxidoreductase activity);GO:0016620(oxidoreductase activity, acting on the aldehyde or oxo group of donors, NAD or NADP as acceptor);GO:0055114(oxidation-reduction process);GO:0055114(oxidation-reduction process)	00940(Phenylpropanoid biosynthesis);00940(Phenylpropanoid biosynthesis)	K12355	EC:1.2.1.68		10.719	7.98042	5.72338	0	0	0.0555036	440.021	8.78143	2.24385e-40	5.71303e-39	up	yes
MSTRG.2027	HORVU1Hr1G054470	MSTRG.2027.4;HORVU1Hr1G054470.1;HORVU1Hr1G054470.4;HORVU1Hr1G054470.2	GO:0005768(endosome);GO:0005774(vacuolar membrane);GO:0005794(Golgi apparatus);GO:0005802(trans-Golgi network);GO:0008168(methyltransferase activity);GO:0009505(plant-type cell wall);GO:0016020(membrane);GO:0016021(integral component of membrane);GO:0032259(methylation);GO:0032259(methylation)	NA	NA	NA		34.0186	30.5407	29.1426	3.21374	3.98038	3.5177	8.74752	3.12887	2.27823e-40	5.79357e-39	up	yes
MSTRG.7769	HORVU3Hr1G067590	MSTRG.7769.9;HORVU3Hr1G067590.9;HORVU3Hr1G067590.14;HORVU3Hr1G067590.7;HORVU3Hr1G067590.6;HORVU3Hr1G067590.15;HORVU3Hr1G067590.17;HORVU3Hr1G067590.8;MSTRG.7769.10;HORVU3Hr1G067590.11;HORVU3Hr1G067590.13;HORVU3Hr1G067590.4;HORVU3Hr1G067590.1	NA	NA	NA	NA		19.6867	15.5008	23.1239	0.508605	0.925956	1.14408	22.6132	4.49909	2.37197e-40	6.02469e-39	up	yes
MSTRG.16753	HORVU7Hr1G024980	HORVU7Hr1G024980.8;HORVU7Hr1G024980.2;HORVU7Hr1G024980.10;HORVU7Hr1G024980.11;HORVU7Hr1G024980.7;HORVU7Hr1G024980.9;HORVU7Hr1G024980.6;HORVU7Hr1G024980.13;HORVU7Hr1G024980.12;HORVU7Hr1G024980.3;MSTRG.16753.10;HORVU7Hr1G024980.1;HORVU7Hr1G024980.15	GO:0000166(nucleotide binding);GO:0005524(ATP binding);GO:0016020(membrane);GO:0016021(integral component of membrane);GO:0016887(ATPase activity);GO:0042626(ATPase activity, coupled to transmembrane movement of substances);GO:0055085(transmembrane transport);GO:0055085(transmembrane transport)	02010(ABC transporters);02010(ABC transporters)	K05666	NA		31.3953	31.2804	27.009	3.68789	3.6258	3.40989	8.36332	3.06408	2.6861e-40	6.81436e-39	up	yes
MSTRG.11173	HORVU4Hr1G085970	HORVU4Hr1G085970.1	GO:0005515(protein binding)	NA	NA	NA		8.60422	10.9437	10.7677	0.481504	0.371578	0.537003	21.8084	4.44681	2.7551e-40	6.98102e-39	up	yes
MSTRG.11748	HORVU5Hr1G019590	MSTRG.11748.9;MSTRG.11748.5;MSTRG.11748.10;HORVU5Hr1G019590.5;MSTRG.11748.1;HORVU5Hr1G019590.6;MSTRG.11748.8;HORVU5Hr1G019590.3;HORVU5Hr1G019590.14	GO:0005515(protein binding);GO:0005515(protein binding)	NA	NA	NA		284.827	332.514	296.469	31.6015	40.4367	30.4377	8.91731	3.15661	2.88181e-40	7.29332e-39	up	yes
MSTRG.8727	HORVU3Hr1G098360	HORVU3Hr1G098360.2;HORVU3Hr1G098360.3;MSTRG.8727.3;HORVU3Hr1G098360.1	NA	00460(Cyanoamino acid metabolism);00460(Cyanoamino acid metabolism)	K20802	EC:4.1.2.10		15.4726	18.0996	15.5075	0.992639	1.28478	0.633536	16.8603	4.07556	3.01566e-40	7.62293e-39	up	yes
MSTRG.9388	HORVU4Hr1G010540	HORVU4Hr1G010540.1	NA	NA	NA	NA		0.48891	0.354041	0.67707	16.7638	16.6489	21.8598	0.0275005	-5.1844	3.12195e-40	7.88218e-39	down	yes
MSTRG.18766	HORVU7Hr1G115370	HORVU7Hr1G115370.18;MSTRG.18766.18;HORVU7Hr1G115370.7;HORVU7Hr1G115370.12;HORVU7Hr1G115370.5;HORVU7Hr1G115370.16;HORVU7Hr1G115370.1;HORVU7Hr1G115370.2;HORVU7Hr1G115370.4;HORVU7Hr1G115370.20;HORVU7Hr1G115370.21;HORVU7Hr1G115370.10;HORVU7Hr1G115370.24;HORVU7Hr1G115370.8;HORVU7Hr1G115370.17;HORVU7Hr1G115370.25;HORVU7Hr1G115370.9;HORVU7Hr1G115370.19;HORVU7Hr1G115370.3	GO:0005215(transporter activity);GO:0016020(membrane);GO:0016021(integral component of membrane);GO:0022857(transmembrane transporter activity);GO:0055085(transmembrane transport);GO:0055085(transmembrane transport)	NA	NA	NA		5.72004	6.28624	6.7826	55.6589	53.0803	50.7487	0.117808	-3.0855	3.21906e-40	8.11763e-39	down	yes
MSTRG.8555	HORVU3Hr1G091800	HORVU3Hr1G091800.1	GO:0006508(proteolysis);GO:0008233(peptidase activity);GO:0008234(cysteine-type peptidase activity);GO:0016787(hydrolase activity)	NA	NA	NA		59.9443	112.856	22.7948	0.114746	0.113907	0.298057	371.353	8.53665	3.30369e-40	8.32113e-39	up	yes
MSTRG.18273	HORVU7Hr1G091250	HORVU7Hr1G091250.1;HORVU7Hr1G091250.2;HORVU7Hr1G091250.7;HORVU7Hr1G091250.6;HORVU7Hr1G091250.8;HORVU7Hr1G091250.5	GO:0003824(catalytic activity);GO:0004556(alpha-amylase activity);GO:0005509(calcium ion binding);GO:0005576(extracellular region);GO:0005615(extracellular space);GO:0005975(carbohydrate metabolic process);GO:0008152(metabolic process);GO:0016787(hydrolase activity);GO:0016798(hydrolase activity, acting on glycosyl bonds);GO:0043169(cation binding);GO:0046872(metal ion binding);GO:0103025(alpha-a…	00500(Starch and sucrose metabolism);00500(Starch and sucrose metabolism)	K01176	EC:3.2.1.1	Alpha-amylase [Source:UniProtKB/TrEMBL;Acc:A0A287XB07]	19.4199	18.6095	6.5395	0	0.0655304	0.03737	433.126	8.75864	3.45818e-40	8.69986e-39	up	yes
MSTRG.11486	HORVU5Hr1G010370	HORVU5Hr1G010370.5;HORVU5Hr1G010370.9;HORVU5Hr1G010370.6;HORVU5Hr1G010370.3;HORVU5Hr1G010370.4;HORVU5Hr1G010370.1;HORVU5Hr1G010370.7;HORVU5Hr1G010370.2	GO:0005515(protein binding);GO:0005515(protein binding)	03050(Proteasome);03050(Proteasome)	K03063	NA		0.237378	0.251189	0.236076	7.50651	5.28838	7.09733	0.0364285	-4.77879	3.9022e-40	9.79897e-39	down	yes
MSTRG.896	HORVU1Hr1G000930	HORVU1Hr1G000930.1	GO:0045735(nutrient reservoir activity)	NA	NA	NA		0.038314	0	0.007444	29.0742	11.3819	60.2439	0.000454399	-11.1038	3.90436e-40	9.79897e-39	down	yes
MSTRG.2879	HORVU1Hr1G084390	HORVU1Hr1G084390.2;HORVU1Hr1G084390.1;HORVU1Hr1G084390.3;HORVU1Hr1G084390.5;HORVU1Hr1G084390.10	GO:0016788(hydrolase activity, acting on ester bonds);GO:0016788(hydrolase activity, acting on ester bonds)	00901(Indole alkaloid biosynthesis);00901(Indole alkaloid biosynthesis)	K21026	EC:3.1.1.80		13.3911	20.2355	13.6355	0.353349	0.498477	0.149323	47.2079	5.56096	4.17537e-40	1.04667e-38	up	yes
HORVU3Hr1G093980	HORVU3Hr1G093980	HORVU3Hr1G093980.4;HORVU3Hr1G093980.7;HORVU3Hr1G093980.5;HORVU3Hr1G093980.2	GO:0016020(membrane);GO:0016021(integral component of membrane);GO:0016021(integral component of membrane)	03013(RNA transport);03013(RNA transport)	K03252	NA		4.09388	3.59704	4.34176	0.0198526	0.0591734	0.0377597	103.032	6.68695	4.39859e-40	1.10132e-38	up	yes
MSTRG.4848	HORVU2Hr1G074850	HORVU2Hr1G074850.3;MSTRG.4848.7;HORVU2Hr1G074850.8;HORVU2Hr1G074850.2;HORVU2Hr1G074850.10;HORVU2Hr1G074850.4;HORVU2Hr1G074850.5;HORVU2Hr1G074850.6;HORVU2Hr1G074850.1;HORVU2Hr1G074850.7;MSTRG.4848.6;HORVU2Hr1G074850.9	GO:0003676(nucleic acid binding);GO:0003676(nucleic acid binding)	03013(RNA transport);03008(Ribosome biogenesis in eukaryotes);03008(Ribosome biogenesis in eukaryotes)	K14525	EC:3.1.26.5		271.041	200.587	268.17	24.1855	27.932	25.9829	9.47241	3.24373	5.00992e-40	1.2529e-38	up	yes
MSTRG.18714	HORVU7Hr1G113350	MSTRG.18714.1;MSTRG.18714.2;HORVU7Hr1G113350.4;HORVU7Hr1G113350.1;HORVU7Hr1G113350.6;HORVU7Hr1G113350.3;HORVU7Hr1G113350.7;HORVU7Hr1G113350.5;HORVU7Hr1G113350.2	GO:0003824(catalytic activity);GO:0050662(coenzyme binding);GO:0050662(coenzyme binding)	00941(Flavonoid biosynthesis);00941(Flavonoid biosynthesis)	K08695;K13082	EC:1.3.1.77;EC:1.1.1.219;EC:1.1.1.234		36.6051	33.4454	39.2255	3.30191	3.33285	4.40395	9.89935	3.30733	5.17928e-40	1.29372e-38	up	yes
MSTRG.3988	HORVU2Hr1G036050	HORVU2Hr1G036050.1;HORVU2Hr1G036050.3;HORVU2Hr1G036050.8;HORVU2Hr1G036050.6;HORVU2Hr1G036050.7	NA	00010(Glycolysis / Gluconeogenesis);00030(Pentose phosphate pathway);00051(Fructose and mannose metabolism);00051(Fructose and mannose metabolism)	K00895	EC:2.7.1.90		37.2866	38.873	42.5584	3.67445	4.87623	4.74133	8.93154	3.15891	5.40329e-40	1.34808e-38	up	yes
MSTRG.8534	HORVU3Hr1G090980	HORVU3Hr1G090980.3;HORVU3Hr1G090980.4;HORVU3Hr1G090980.6;HORVU3Hr1G090980.5;HORVU3Hr1G090980.1	GO:0016020(membrane);GO:0016021(integral component of membrane);GO:0016491(oxidoreductase activity);GO:0046872(metal ion binding);GO:0055114(oxidation-reduction process);GO:0055114(oxidation-reduction process)	00904(Diterpenoid biosynthesis);00904(Diterpenoid biosynthesis)	K05282	EC:1.14.11.12		2.10865	2.69608	1.72134	0.0132884	0.0132026	0.0131625	164.577	7.36262	6.11608e-40	1.52411e-38	up	yes
MSTRG.4236	HORVU2Hr1G046590	HORVU2Hr1G046590.12;HORVU2Hr1G046590.14;HORVU2Hr1G046590.20;HORVU2Hr1G046590.19;HORVU2Hr1G046590.15;HORVU2Hr1G046590.16;HORVU2Hr1G046590.22;HORVU2Hr1G046590.21;HORVU2Hr1G046590.18;HORVU2Hr1G046590.13;HORVU2Hr1G046590.4;HORVU2Hr1G046590.2;HORVU2Hr1G046590.3;HORVU2Hr1G046590.8;HORVU2Hr1G046590.7;HORVU2Hr1G046590.5;HORVU2Hr1G046590.1;HORVU2Hr1G046590.6;HORVU2Hr1G046590.17;HORVU2Hr1G046590.25;HORVU2H…	GO:0016020(membrane);GO:0016021(integral component of membrane);GO:0016021(integral component of membrane)	NA	NA	NA		2.04057	1.74473	1.9973	19.8434	21.0842	21.7361	0.0922801	-3.43784	6.22342e-40	1.54903e-38	down	yes
MSTRG.5997	HORVU2Hr1G115210	HORVU2Hr1G115210.3;HORVU2Hr1G115210.9;HORVU2Hr1G115210.2;HORVU2Hr1G115210.5;HORVU2Hr1G115210.8;HORVU2Hr1G115210.4;HORVU2Hr1G115210.7;HORVU2Hr1G115210.6;HORVU2Hr1G115210.1	GO:0003676(nucleic acid binding);GO:0003723(RNA binding);GO:0003723(RNA binding)	NA	NA	NA		13.2688	15.5175	16.5101	1.57055	1.39151	1.59384	9.94235	3.31359	6.25021e-40	1.55386e-38	up	yes
MSTRG.15312	HORVU6Hr1G054430	HORVU6Hr1G054430.13;HORVU6Hr1G054430.7;HORVU6Hr1G054430.5;HORVU6Hr1G054430.4;HORVU6Hr1G054430.11;HORVU6Hr1G054430.3;HORVU6Hr1G054430.8;HORVU6Hr1G054430.12;HORVU6Hr1G054430.6;HORVU6Hr1G054430.10;HORVU6Hr1G054430.9;HORVU6Hr1G054430.1	GO:0004177(aminopeptidase activity);GO:0006508(proteolysis);GO:0008233(peptidase activity);GO:0008235(metalloexopeptidase activity);GO:0016020(membrane);GO:0016021(integral component of membrane);GO:0016787(hydrolase activity);GO:0046872(metal ion binding);GO:0070006(metalloaminopeptidase activity);GO:0070084(protein initiator methionine removal);GO:0070084(protein initiator methionine removal)	00860(Porphyrin and chlorophyll metabolism);00860(Porphyrin and chlorophyll metabolism)	NA	NA	Methionine aminopeptidase [Source:UniProtKB/TrEMBL;Acc:A0A287U7W8]	1.05139	0.720628	1.76776	27.6787	25.9026	32.9672	0.0408993	-4.61178	7.01568e-40	1.74212e-38	down	yes
MSTRG.888	HORVU1Hr1G000640	HORVU1Hr1G000640.1	GO:0005737(cytoplasm);GO:0005773(vacuole);GO:0016020(membrane);GO:0016021(integral component of membrane);GO:0045735(nutrient reservoir activity)	NA	NA	NA		0.050542	0	0.067474	42.0155	16.1116	87.7429	0.000809048	-10.2715	8.12137e-40	2.01431e-38	down	yes
MSTRG.7535		MSTRG.7535.1	NA	NA	NA	NA		0	0	0	4.69849	3.57018	5.85832	-inf	-inf	8.23719e-40	2.04064e-38	down	yes
MSTRG.17332		MSTRG.17332.1	NA	NA	NA	NA		41.4061	33.5284	29.3305	2.74872	3.16226	2.65497	12.172	3.6055	8.28462e-40	2.04998e-38	up	yes
MSTRG.17334	HORVU7Hr1G050540	HORVU7Hr1G050540.2	NA	NA	NA	NA		249.786	189.819	203.936	22.2512	23.7866	25.2515	9.02717	3.17427	9.10571e-40	2.25052e-38	up	yes
MSTRG.5654	HORVU2Hr1G102930	MSTRG.5654.5;HORVU2Hr1G102930.2;HORVU2Hr1G102930.4;HORVU2Hr1G102930.1	GO:0003677(DNA binding);GO:0005634(nucleus);GO:0005634(nucleus)	NA	NA	NA		0.165895	0.0599808	0.0776066	8.4138	6.58594	7.33446	0.0135882	-6.2015	9.29658e-40	2.295e-38	down	yes
MSTRG.7862		MSTRG.7862.1	NA	NA	NA	NA		0.021096	0	0	5.6931	4.77824	6.68448	0.00122967	-9.66751	9.52945e-40	2.34974e-38	down	yes
MSTRG.16617	HORVU7Hr1G018620	HORVU7Hr1G018620.1;MSTRG.16617.1	NA	04016(MAPK signaling pathway - plant)	K20728	NA		16.7038	14.2537	21.049	0.209624	0.282486	0.152289	80.7054	6.33459	1.15459e-39	2.84362e-38	up	yes
MSTRG.18005	HORVU7Hr1G080950	HORVU7Hr1G080950.2;HORVU7Hr1G080950.3;HORVU7Hr1G080950.5;HORVU7Hr1G080950.4;HORVU7Hr1G080950.1	GO:0003677(DNA binding);GO:0003700(DNA-binding transcription factor activity);GO:0005634(nucleus);GO:0006355(regulation of transcription, DNA-templated);GO:0043565(sequence-specific DNA binding);GO:0043565(sequence-specific DNA binding)	04016(MAPK signaling pathway - plant);04626(Plant-pathogen interaction);04626(Plant-pathogen interaction)	K13425	NA		0.965008	0.813219	0.932784	13.2884	15.5713	15.4831	0.0611375	-4.0318	1.2112e-39	2.97958e-38	down	yes
MSTRG.923	HORVU1Hr1G001950	HORVU1Hr1G001950.2;HORVU1Hr1G001950.1;HORVU1Hr1G001950.3	GO:0003824(catalytic activity);GO:0010181(FMN binding);GO:0016491(oxidoreductase activity);GO:0055114(oxidation-reduction process);GO:0055114(oxidation-reduction process)	00592(alpha-Linolenic acid metabolism);00592(alpha-Linolenic acid metabolism)	K05894	EC:1.3.1.42		5.49841	15.9009	4.44103	0	0	0	inf	inf	1.23551e-39	3.03584e-38	up	yes
MSTRG.5797	HORVU2Hr1G107480	MSTRG.5797.1	NA	NA	NA	NA		0	0.530088	0.103239	48.6325	52.5112	48.4748	0.00423295	-7.88412	1.3046e-39	3.20188e-38	down	yes
HORVU3Hr1G003110	HORVU3Hr1G003110	HORVU3Hr1G003110.2;HORVU3Hr1G003110.5;HORVU3Hr1G003110.16;HORVU3Hr1G003110.1;HORVU3Hr1G003110.14;HORVU3Hr1G003110.15;HORVU3Hr1G003110.7;HORVU3Hr1G003110.17;HORVU3Hr1G003110.8;HORVU3Hr1G003110.11	NA	00514(Other types of O-glycan biosynthesis);00514(Other types of O-glycan biosynthesis)	K18134	EC:2.4.1.255		2.14638	2.11312	1.3377	0	0	0	inf	inf	1.59698e-39	3.91491e-38	up	yes
MSTRG.2347		MSTRG.2347.1	NA	NA	NA	NA		2.18826	2.57487	3.16332	39.611	42.8314	43.5106	0.0629318	-3.99007	1.61743e-39	3.96044e-38	down	yes
MSTRG.16277	HORVU6Hr1G092280	HORVU6Hr1G092280.1;HORVU6Hr1G092280.2	GO:0000786(nucleosome);GO:0003677(DNA binding);GO:0005634(nucleus);GO:0005694(chromosome);GO:0046982(protein heterodimerization activity);GO:0046982(protein heterodimerization activity)	NA	NA	NA	Histone H2A [Source:UniProtKB/TrEMBL;Acc:A0A287V788]	0.245306	0.345558	0.0723854	40.6979	20.1399	29.9336	0.00730682	-7.09654	1.65781e-39	4.05462e-38	down	yes
MSTRG.10830	HORVU4Hr1G073380	HORVU4Hr1G073380.7;HORVU4Hr1G073380.1;HORVU4Hr1G073380.6;HORVU4Hr1G073380.5;HORVU4Hr1G073380.2	GO:0003779(actin binding);GO:0003779(actin binding)	NA	NA	NA		1.2279	1.31646	1.74468	16.2002	15.4365	12.4179	0.0973575	-3.36056	1.67946e-39	4.10282e-38	down	yes
MSTRG.12751	HORVU5Hr1G062990	MSTRG.12751.1;HORVU5Hr1G062990.1;HORVU5Hr1G062990.4;HORVU5Hr1G062990.2	GO:0003824(catalytic activity);GO:0009058(biosynthetic process);GO:0030170(pyridoxal phosphate binding);GO:0030170(pyridoxal phosphate binding)	00710(Carbon fixation in photosynthetic organisms);00250(Alanine, aspartate and glutamate metabolism);00220(Arginine biosynthesis);00220(Arginine biosynthesis)	K00814	EC:2.6.1.2		55.6844	57.904	73.1605	582.593	587.882	533.95	0.109567	-3.19011	1.97483e-39	4.81882e-38	down	yes
MSTRG.7903	HORVU3Hr1G071490	HORVU3Hr1G071490.2;HORVU3Hr1G071490.1;HORVU3Hr1G071490.3	NA	NA	NA	NA	Predicted protein [Source:UniProtKB/TrEMBL;Acc:F2EBF9]	42.4116	57.6079	64.6545	549.576	538.264	585.248	0.0984252	-3.34483	2.0402e-39	4.97257e-38	down	yes
MSTRG.10570	HORVU4Hr1G063790	HORVU4Hr1G063790.15;HORVU4Hr1G063790.3;HORVU4Hr1G063790.30;HORVU4Hr1G063790.1;HORVU4Hr1G063790.2;HORVU4Hr1G063790.16;HORVU4Hr1G063790.27;HORVU4Hr1G063790.14;HORVU4Hr1G063790.6;HORVU4Hr1G063790.10;HORVU4Hr1G063790.12;HORVU4Hr1G063790.13;HORVU4Hr1G063790.21;HORVU4Hr1G063790.9;HORVU4Hr1G063790.19;HORVU4Hr1G063790.4;HORVU4Hr1G063790.11	GO:0004553(hydrolase activity, hydrolyzing O-glycosyl compounds);GO:0005975(carbohydrate metabolic process);GO:0005975(carbohydrate metabolic process)	NA	NA	NA		0.16777	0.204144	0.154778	7.99754	4.5241	6.67881	0.0274313	-5.18804	2.08484e-39	5.07552e-38	down	yes
MSTRG.14468	HORVU6Hr1G011090	HORVU6Hr1G011090.1	NA	00908(Zeatin biosynthesis)	K13493	EC:2.4.1.-		7.7962	8.56311	5.71257	0.179004	0.197254	0.229154	36.4576	5.18815	2.15764e-39	5.24669e-38	up	yes
MSTRG.46	HORVU0Hr1G000730	HORVU0Hr1G000730.1	GO:0004867(serine-type endopeptidase inhibitor activity);GO:0005576(extracellular region);GO:0010951(negative regulation of endopeptidase activity)	NA	NA	NA	Predicted protein [Source:UniProtKB/TrEMBL;Acc:F2DT14]	48.1815	36.877	33.4639	0.054718	0.065373	0.419638	219.596	7.77871	2.26934e-39	5.51195e-38	up	yes
MSTRG.8722	HORVU3Hr1G098170	HORVU3Hr1G098170.1;HORVU3Hr1G098170.11;HORVU3Hr1G098170.4;HORVU3Hr1G098170.7;HORVU3Hr1G098170.8;HORVU3Hr1G098170.2;HORVU3Hr1G098170.13;HORVU3Hr1G098170.12;HORVU3Hr1G098170.9;HORVU3Hr1G098170.3;HORVU3Hr1G098170.10;HORVU3Hr1G098170.6;HORVU3Hr1G098170.5;HORVU3Hr1G098170.14	GO:0016020(membrane);GO:0016021(integral component of membrane);GO:0022857(transmembrane transporter activity);GO:0055085(transmembrane transport);GO:0055085(transmembrane transport)	NA	NA	NA		36.3885	30.7016	30.1309	4.11223	3.6771	3.55482	8.57013	3.09932	2.38225e-39	5.77955e-38	up	yes
MSTRG.14606	HORVU6Hr1G017080	HORVU6Hr1G017080.11;HORVU6Hr1G017080.4;HORVU6Hr1G017080.14;HORVU6Hr1G017080.12;HORVU6Hr1G017080.13;HORVU6Hr1G017080.5;HORVU6Hr1G017080.1;HORVU6Hr1G017080.2;HORVU6Hr1G017080.19;HORVU6Hr1G017080.6;HORVU6Hr1G017080.9;HORVU6Hr1G017080.16;HORVU6Hr1G017080.8;HORVU6Hr1G017080.7	GO:0005515(protein binding);GO:0005515(protein binding)	NA	NA	NA		27.931	18.7595	14.9275	1.02981	1.55061	1.0531	16.9582	4.08391	2.51605e-39	6.09715e-38	up	yes
MSTRG.11583	HORVU5Hr1G014920	HORVU5Hr1G014920.2;HORVU5Hr1G014920.3;HORVU5Hr1G014920.4;HORVU5Hr1G014920.7;HORVU5Hr1G014920.1;HORVU5Hr1G014920.8;HORVU5Hr1G014920.5	GO:0003824(catalytic activity);GO:0005739(mitochondrion);GO:0006777(Mo-molybdopterin cofactor biosynthetic process);GO:0019008(molybdopterin synthase complex);GO:0046872(metal ion binding);GO:0051536(iron-sulfur cluster binding);GO:0051539(4 iron, 4 sulfur cluster binding);GO:0051539(4 iron, 4 sulfur cluster binding)	00790(Folate biosynthesis);04122(Sulfur relay system);04122(Sulfur relay system)	K03639	EC:4.1.99.22		28.1415	28.2331	23.854	2.33026	3.16977	2.86131	9.59519	3.26231	2.52383e-39	6.109e-38	up	yes
HORVU4Hr1G012630	HORVU4Hr1G012630	HORVU4Hr1G012630.3;HORVU4Hr1G012630.4;HORVU4Hr1G012630.9;HORVU4Hr1G012630.6;HORVU4Hr1G012630.8;HORVU4Hr1G012630.7;HORVU4Hr1G012630.1;HORVU4Hr1G012630.2	GO:0003824(catalytic activity);GO:0003824(catalytic activity)	00592(alpha-Linolenic acid metabolism);00592(alpha-Linolenic acid metabolism)	K10526	EC:6.2.1.-		0.0101952	0.0370864	0.0179546	3.87466	2.72448	3.35413	0.00655425	-7.25335	2.60785e-39	6.30515e-38	down	yes
MSTRG.7123	HORVU3Hr1G039050	HORVU3Hr1G039050.3;HORVU3Hr1G039050.2;HORVU3Hr1G039050.1	NA	NA	NA	NA		101.782	124.38	138.149	1147.54	1119.56	1035.15	0.110322	-3.18021	2.80998e-39	6.78606e-38	down	yes
MSTRG.3056	HORVU1Hr1G092890	HORVU1Hr1G092890.1;HORVU1Hr1G092890.5;HORVU1Hr1G092890.3;HORVU1Hr1G092890.4;HORVU1Hr1G092890.8;HORVU1Hr1G092890.9;HORVU1Hr1G092890.2	GO:0003824(catalytic activity);GO:0005737(cytoplasm);GO:0005773(vacuole);GO:0009585(red, far-red light phototransduction);GO:0009611(response to wounding);GO:0009627(systemic acquired resistance);GO:0009640(photomorphogenesis);GO:0009694(jasmonic acid metabolic process);GO:0009753(response to jasmonic acid);GO:0009864(induced systemic resistance, jasmonic acid mediated signaling pathway);GO:00101…	04075(Plant hormone signal transduction);04075(Plant hormone signal transduction)	K14506	EC:6.3.2.52		1.30739	1.32051	1.39042	14.5604	12.4009	18.2165	0.0889445	-3.49095	2.85747e-39	6.89287e-38	down	yes
MSTRG.4910	HORVU2Hr1G076880	HORVU2Hr1G076880.1;HORVU2Hr1G076880.4;HORVU2Hr1G076880.19;HORVU2Hr1G076880.8;HORVU2Hr1G076880.32;HORVU2Hr1G076880.5;HORVU2Hr1G076880.23;HORVU2Hr1G076880.12;HORVU2Hr1G076880.11;HORVU2Hr1G076880.15;HORVU2Hr1G076880.22	GO:0016020(membrane);GO:0016021(integral component of membrane);GO:0022857(transmembrane transporter activity);GO:0055085(transmembrane transport);GO:0055085(transmembrane transport)	NA	NA	NA		8.30841	6.8759	3.2679	0.0167046	0	0.0336898	366.156	8.51632	2.92572e-39	7.04478e-38	up	yes
MSTRG.9800	HORVU4Hr1G027180	HORVU4Hr1G027180.1;HORVU4Hr1G027180.4;HORVU4Hr1G027180.5;HORVU4Hr1G027180.3	GO:0016020(membrane);GO:0016021(integral component of membrane);GO:0016021(integral component of membrane)	NA	NA	NA		23.204	19.3607	14.4685	0.87592	0.716394	1.19509	20.461	4.35481	2.92712e-39	7.04478e-38	up	yes
MSTRG.14747	HORVU6Hr1G022890	HORVU6Hr1G022890.6;HORVU6Hr1G022890.10;HORVU6Hr1G022890.7;HORVU6Hr1G022890.5;HORVU6Hr1G022890.4;HORVU6Hr1G022890.13;HORVU6Hr1G022890.12;HORVU6Hr1G022890.15;HORVU6Hr1G022890.14;HORVU6Hr1G022890.8;HORVU6Hr1G022890.11;HORVU6Hr1G022890.1;HORVU6Hr1G022890.2	GO:0003677(DNA binding);GO:0003899(DNA-directed 5'-3' RNA polymerase activity);GO:0006351(transcription, DNA-templated);GO:0016740(transferase activity);GO:0016779(nucleotidyltransferase activity);GO:0016779(nucleotidyltransferase activity)	NA	NA	NA	DNA-directed RNA polymerase subunit [Source:UniProtKB/TrEMBL;Acc:A0A287TKZ3]	2.26428	2.28112	2.46416	22.7982	19.7346	17.7812	0.116218	-3.10509	3.67232e-39	8.82821e-38	down	yes
MSTRG.16932	HORVU7Hr1G032330	HORVU7Hr1G032330.2;HORVU7Hr1G032330.9;HORVU7Hr1G032330.1;HORVU7Hr1G032330.10	GO:0004857(enzyme inhibitor activity);GO:0005618(cell wall);GO:0016020(membrane);GO:0016021(integral component of membrane);GO:0016787(hydrolase activity);GO:0030599(pectinesterase activity);GO:0042545(cell wall modification);GO:0043086(negative regulation of catalytic activity);GO:0045330(aspartyl esterase activity);GO:0045330(aspartyl esterase activity)	00040(Pentose and glucuronate interconversions);00040(Pentose and glucuronate interconversions)	K01051	EC:3.1.1.11		0.0830087	0.0504099	0.0229153	5.38315	3.20841	5.52767	0.0110724	-6.49689	3.72639e-39	8.948e-38	down	yes
MSTRG.6144	HORVU2Hr1G121020	HORVU2Hr1G121020.3;HORVU2Hr1G121020.1	GO:0046872(metal ion binding);GO:0046872(metal ion binding)	NA	NA	NA		72.8666	66.9853	79.1347	9.2322	9.94746	9.02401	7.76447	2.95689	3.86982e-39	9.28184e-38	up	yes
MSTRG.4860		MSTRG.4860.1	NA	NA	NA	NA		0.027654	0.025148	0.047319	3.90358	4.16652	5.5522	0.00734979	-7.08808	3.99286e-39	9.5661e-38	down	yes
MSTRG.2151	HORVU1Hr1G058490	HORVU1Hr1G058490.1;HORVU1Hr1G058490.4	GO:0000786(nucleosome);GO:0003677(DNA binding);GO:0005634(nucleus);GO:0005694(chromosome);GO:0046982(protein heterodimerization activity);GO:0046982(protein heterodimerization activity)	NA	NA	NA		0.848563	1.00909	1.62535	29.3328	22.5119	30.0449	0.0425329	-4.55528	4.05975e-39	9.71533e-38	down	yes
MSTRG.14580		MSTRG.14580.1	NA	NA	NA	NA		8.4915	11.0278	7.82005	0.095225	0.215996	0.072417	71.2635	6.15509	4.07609e-39	9.74338e-38	up	yes
MSTRG.6217	HORVU2Hr1G124270	HORVU2Hr1G124270.1;HORVU2Hr1G124270.5;HORVU2Hr1G124270.2;HORVU2Hr1G124270.3;HORVU2Hr1G124270.19;HORVU2Hr1G124270.12;HORVU2Hr1G124270.9;HORVU2Hr1G124270.25;HORVU2Hr1G124270.4;HORVU2Hr1G124270.10;HORVU2Hr1G124270.23;HORVU2Hr1G124270.21;HORVU2Hr1G124270.24	GO:0046872(metal ion binding);GO:0046872(metal ion binding)	04120(Ubiquitin mediated proteolysis);04120(Ubiquitin mediated proteolysis)	K10615	EC:2.3.2.26		0.209278	0.246513	0.282039	6.22182	4.5159	5.98265	0.0441276	-4.50217	5.08483e-39	1.21409e-37	down	yes
MSTRG.15941	HORVU6Hr1G078510	HORVU6Hr1G078510.1	GO:0003677(DNA binding);GO:0003700(DNA-binding transcription factor activity);GO:0005634(nucleus);GO:0006351(transcription, DNA-templated);GO:0006355(regulation of transcription, DNA-templated);GO:0016020(membrane);GO:0016021(integral component of membrane)	NA	NA	NA		14.0636	8.12894	17.5994	0.12437	0.0711999	0.258462	87.6412	6.45354	5.48022e-39	1.30702e-37	up	yes
MSTRG.5697	HORVU2Hr1G104110	HORVU2Hr1G104110.3;HORVU2Hr1G104110.2;HORVU2Hr1G104110.5;HORVU2Hr1G104110.4;HORVU2Hr1G104110.6;HORVU2Hr1G104110.1;HORVU2Hr1G104110.7	GO:0003824(catalytic activity);GO:0003978(UDP-glucose 4-epimerase activity);GO:0006012(galactose metabolic process);GO:0016020(membrane);GO:0016021(integral component of membrane);GO:0016853(isomerase activity);GO:0050662(coenzyme binding);GO:0050662(coenzyme binding)	00520(Amino sugar and nucleotide sugar metabolism);00520(Amino sugar and nucleotide sugar metabolism)	K12448	EC:5.1.3.5		76.2506	70.9581	74.6379	8.63249	9.47916	6.3624	9.06456	3.18024	6.11768e-39	1.4574e-37	up	yes
MSTRG.15803	HORVU6Hr1G073570	HORVU6Hr1G073570.3;HORVU6Hr1G073570.5;HORVU6Hr1G073570.1;HORVU6Hr1G073570.2	GO:0000272(polysaccharide catabolic process);GO:0003824(catalytic activity);GO:0004553(hydrolase activity, hydrolyzing O-glycosyl compounds);GO:0005975(carbohydrate metabolic process);GO:0008152(metabolic process);GO:0008810(cellulase activity);GO:0016787(hydrolase activity);GO:0016798(hydrolase activity, acting on glycosyl bonds);GO:0030245(cellulose catabolic process);GO:0030245(cellulose catab…	00500(Starch and sucrose metabolism);00500(Starch and sucrose metabolism)	K01179	EC:3.2.1.4	Endoglucanase [Source:UniProtKB/TrEMBL;Acc:A0A287UNT0]	0	0	0	2.21916	2.07744	3.73719	-inf	-inf	7.67257e-39	1.82576e-37	down	yes
MSTRG.18482		MSTRG.18482.1	NA	NA	NA	NA		26.2863	21.0812	23.2003	0.610249	0.422206	0.560817	44.2911	5.46894	7.72301e-39	1.83569e-37	up	yes
MSTRG.6158	HORVU2Hr1G121440	HORVU2Hr1G121440.2;HORVU2Hr1G121440.8;HORVU2Hr1G121440.1;HORVU2Hr1G121440.6;HORVU2Hr1G121440.4	GO:0006508(proteolysis);GO:0008233(peptidase activity);GO:0008234(cysteine-type peptidase activity);GO:0016020(membrane);GO:0016021(integral component of membrane);GO:0016787(hydrolase activity);GO:0016787(hydrolase activity)	00230(Purine metabolism);00730(Thiamine metabolism);00730(Thiamine metabolism)	K00939	EC:2.7.4.3		238.464	200.442	305.778	23.1927	23.7123	26.7182	10.1148	3.3384	8.53196e-39	2.02569e-37	up	yes
MSTRG.8262	HORVU3Hr1G082850	MSTRG.8262.13;MSTRG.8262.5;HORVU3Hr1G082850.27;MSTRG.8262.12;HORVU3Hr1G082850.2;HORVU3Hr1G082850.28;HORVU3Hr1G082850.12;HORVU3Hr1G082850.23;HORVU3Hr1G082850.16;HORVU3Hr1G082850.1;HORVU3Hr1G082850.8;HORVU3Hr1G082850.17;HORVU3Hr1G082850.3;HORVU3Hr1G082850.18;HORVU3Hr1G082850.21;HORVU3Hr1G082850.25;HORVU3Hr1G082850.11;HORVU3Hr1G082850.15;HORVU3Hr1G082850.22;HORVU3Hr1G082850.4;MSTRG.8262.14;HORVU3Hr1…	GO:0007064(mitotic sister chromatid cohesion);GO:0016020(membrane);GO:0016021(integral component of membrane);GO:0016021(integral component of membrane)	NA	NA	NA		0.754881	0.779645	0.699998	8.32208	7.65301	7.14548	0.0966465	-3.37114	8.74103e-39	2.073e-37	down	yes
MSTRG.17958	HORVU7Hr1G078960	HORVU7Hr1G078960.2;HORVU7Hr1G078960.4;HORVU7Hr1G078960.1;HORVU7Hr1G078960.12;HORVU7Hr1G078960.8;HORVU7Hr1G078960.7;HORVU7Hr1G078960.5;HORVU7Hr1G078960.3;HORVU7Hr1G078960.11;HORVU7Hr1G078960.10;HORVU7Hr1G078960.13	GO:0004650(polygalacturonase activity);GO:0005576(extracellular region);GO:0005618(cell wall);GO:0005975(carbohydrate metabolic process);GO:0008152(metabolic process);GO:0009831(plant-type cell wall modification involved in multidimensional cell growth);GO:0016787(hydrolase activity);GO:0016798(hydrolase activity, acting on glycosyl bonds);GO:0071555(cell wall organization);GO:0071555(cell wall o…	00040(Pentose and glucuronate interconversions);00040(Pentose and glucuronate interconversions)	K01213	EC:3.2.1.67		0.0332444	0.0240925	0.021883	2.69951	1.90392	2.89087	0.0105707	-6.56379	9.08883e-39	2.15306e-37	down	yes
MSTRG.7726	HORVU3Hr1G065940	HORVU3Hr1G065940.1;HORVU3Hr1G065940.2	GO:0004601(peroxidase activity);GO:0006979(response to oxidative stress);GO:0020037(heme binding);GO:0055114(oxidation-reduction process);GO:0098869(cellular oxidant detoxification);GO:0098869(cellular oxidant detoxification)	00940(Phenylpropanoid biosynthesis);00940(Phenylpropanoid biosynthesis)	K00430	EC:1.11.1.7		0	0.0686094	0.167266	17.3419	13.3401	18.5074	0.00479524	-7.70418	1.1057e-38	2.61637e-37	down	yes
MSTRG.15479	HORVU6Hr1G061020	HORVU6Hr1G061020.1;HORVU6Hr1G061020.2;HORVU6Hr1G061020.5	GO:0000045(autophagosome assembly);GO:0006914(autophagy);GO:1990316(Atg1/ULK1 kinase complex);GO:1990316(Atg1/ULK1 kinase complex)	04136(Autophagy - other eukaryotes);04136(Autophagy - other eukaryotes)	K08331	NA		10.0838	12.093	11.2662	1.0286	1.17047	1.19798	9.84472	3.29935	1.13767e-38	2.68901e-37	up	yes
MSTRG.10739	HORVU4Hr1G070320	HORVU4Hr1G070320.1;HORVU4Hr1G070320.4;HORVU4Hr1G070320.2;HORVU4Hr1G070320.3;HORVU4Hr1G070320.5;HORVU4Hr1G070320.6	GO:0016020(membrane);GO:0016021(integral component of membrane);GO:0016021(integral component of membrane)	NA	NA	NA		37.5334	31.4858	35.533	2.46405	3.61171	2.13164	12.7388	3.67115	1.16041e-38	2.73968e-37	up	yes
MSTRG.13046	HORVU5Hr1G075430	HORVU5Hr1G075430.3;HORVU5Hr1G075430.7;HORVU5Hr1G075430.5;HORVU5Hr1G075430.1;HORVU5Hr1G075430.6;HORVU5Hr1G075430.11;HORVU5Hr1G075430.2;HORVU5Hr1G075430.10;HORVU5Hr1G075430.9;HORVU5Hr1G075430.4;HORVU5Hr1G075430.8	GO:0006355(regulation of transcription, DNA-templated);GO:0046983(protein dimerization activity);GO:0046983(protein dimerization activity)	NA	NA	NA		24.3997	41.3569	29.5515	2.96152	2.64168	2.67228	11.5169	3.52569	1.16434e-38	2.74589e-37	up	yes
MSTRG.18661	HORVU7Hr1G110330;HORVU7Hr1G110310;HORVU7Hr1G110290	HORVU7Hr1G110330.1;MSTRG.18661.3;HORVU7Hr1G110310.1;MSTRG.18661.5;MSTRG.18661.1;HORVU7Hr1G110290.1;HORVU7Hr1G110330.2	GO:0000786(nucleosome);GO:0003677(DNA binding);GO:0005634(nucleus);GO:0005694(chromosome);GO:0046982(protein heterodimerization activity);GO:0046982(protein heterodimerization activity)	NA	NA	NA	Histone H2B [Source:UniProtKB/TrEMBL;Acc:A0A287XT20];Histone H2B [Source:UniProtKB/TrEMBL;Acc:A0A287XTA0]	2.37152	1.8641	3.73965	54.9963	42.178	65.4666	0.0490361	-4.35001	1.1672e-38	2.74956e-37	down	yes
MSTRG.8488	HORVU3Hr1G089370	HORVU3Hr1G089370.2;HORVU3Hr1G089370.1;HORVU3Hr1G089370.3	NA	NA	NA	NA		11.1764	8.90549	12.9507	0.481414	0.476957	0.635203	20.7286	4.37355	1.27908e-38	3.00976e-37	up	yes
MSTRG.9058	HORVU4Hr1G000050	HORVU4Hr1G000050.4;HORVU4Hr1G000050.3;HORVU4Hr1G000050.7;HORVU4Hr1G000050.13;HORVU4Hr1G000050.2;HORVU4Hr1G000050.11;HORVU4Hr1G000050.9;HORVU4Hr1G000050.1;HORVU4Hr1G000050.6;HORVU4Hr1G000050.12;HORVU4Hr1G000050.10	GO:0016491(oxidoreductase activity);GO:0046872(metal ion binding);GO:0055114(oxidation-reduction process);GO:0055114(oxidation-reduction process)	00940(Phenylpropanoid biosynthesis);00941(Flavonoid biosynthesis);00941(Flavonoid biosynthesis)	K06892;K05278	EC:1.14.11.-;EC:1.14.20.6		4.17025	5.81297	3.68542	0.14671	0.134242	0.12163	33.9525	5.08544	1.28087e-38	3.01063e-37	up	yes
MSTRG.15785	HORVU6Hr1G072910	HORVU6Hr1G072910.3;HORVU6Hr1G072910.2;HORVU6Hr1G072910.4;HORVU6Hr1G072910.1;HORVU6Hr1G072910.7	GO:0004190(aspartic-type endopeptidase activity);GO:0006508(proteolysis);GO:0008233(peptidase activity);GO:0016020(membrane);GO:0016021(integral component of membrane);GO:0016787(hydrolase activity);GO:0016787(hydrolase activity)	NA	NA	NA		143.091	140.46	142.628	16.9663	20.1655	18.0959	7.71677	2.948	1.45017e-38	3.39896e-37	up	yes
MSTRG.13572	HORVU5Hr1G096390	HORVU5Hr1G096390.7;HORVU5Hr1G096390.8;HORVU5Hr1G096390.1;HORVU5Hr1G096390.4;HORVU5Hr1G096390.2	GO:0004645(phosphorylase activity);GO:0005975(carbohydrate metabolic process);GO:0008184(glycogen phosphorylase activity);GO:0009266(response to temperature stimulus);GO:0009414(response to water deprivation);GO:0009507(chloroplast);GO:0009570(chloroplast stroma);GO:0016020(membrane);GO:0016021(integral component of membrane);GO:0016740(transferase activity);GO:0016757(transferase activity, trans…	00500(Starch and sucrose metabolism);00500(Starch and sucrose metabolism)	K00688	EC:2.4.1.1	Alpha-1,4 glucan phosphorylase [Source:UniProtKB/TrEMBL;Acc:A0A287SE21]	0.720468	0.558377	0.891984	11.7428	9.69291	10.3853	0.0682201	-3.87366	1.45021e-38	3.39896e-37	down	yes
MSTRG.13592	HORVU5Hr1G097020	HORVU5Hr1G097020.1;MSTRG.13592.4;HORVU5Hr1G097020.3;HORVU5Hr1G097020.5;HORVU5Hr1G097020.4	GO:0004073(aspartate-semialdehyde dehydrogenase activity);GO:0005737(cytoplasm);GO:0005739(mitochondrion);GO:0008652(cellular amino acid biosynthetic process);GO:0009086(methionine biosynthetic process);GO:0009088(threonine biosynthetic process);GO:0009089(lysine biosynthetic process via diaminopimelate);GO:0009097(isoleucine biosynthetic process);GO:0009507(chloroplast);GO:0009536(plastid);GO:00…	00260(Glycine, serine and threonine metabolism);00270(Cysteine and methionine metabolism);00300(Lysine biosynthesis);00261(Monobactam biosynthesis);00261(Monobactam biosynthesis)	K00133	EC:1.2.1.11		66.6643	78.2168	75.8086	9.51394	9.39375	9.8649	7.67014	2.93925	1.45322e-38	3.39896e-37	up	yes
MSTRG.17185		MSTRG.17185.1	NA	NA	NA	NA		0.386148	0.361532	0.392352	14.5501	18.0133	13.12	0.0249551	-5.32452	1.45351e-38	3.39896e-37	down	yes
MSTRG.10261	HORVU4Hr1G053650	HORVU4Hr1G053650.4;HORVU4Hr1G053650.2;HORVU4Hr1G053650.7;MSTRG.10261.4;HORVU4Hr1G053650.6;HORVU4Hr1G053650.1;MSTRG.10261.5;HORVU4Hr1G053650.3	GO:0072659(protein localization to plasma membrane);GO:0072659(protein localization to plasma membrane)	NA	NA	NA		3.12758	2.93806	3.59646	30.3373	26.504	26.4834	0.115957	-3.10834	1.45414e-38	3.39896e-37	down	yes
MSTRG.14478	HORVU6Hr1G011490	HORVU6Hr1G011490.2;HORVU6Hr1G011490.1	GO:0000786(nucleosome);GO:0003677(DNA binding);GO:0005634(nucleus);GO:0005694(chromosome);GO:0046982(protein heterodimerization activity);GO:0046982(protein heterodimerization activity)	NA	NA	NA	Histone H2A [Source:UniProtKB/TrEMBL;Acc:A0A287TBA6]	0.233357	0.239165	0.149091	15.9951	10.629	14.5835	0.0150849	-6.05075	1.69884e-38	3.96652e-37	down	yes
MSTRG.7458	HORVU3Hr1G054980	HORVU3Hr1G054980.4;HORVU3Hr1G054980.3;HORVU3Hr1G054980.2	NA	00052(Galactose metabolism);00052(Galactose metabolism)	K06617	EC:2.4.1.82		5.05573	5.19242	4.59637	0	0.0522477	0.025904	189.945	7.56944	1.83433e-38	4.27815e-37	up	yes
MSTRG.12687	HORVU5Hr1G060480	HORVU5Hr1G060480.1;HORVU5Hr1G060480.10;HORVU5Hr1G060480.3;HORVU5Hr1G060480.4;HORVU5Hr1G060480.5;HORVU5Hr1G060480.9;HORVU5Hr1G060480.8	GO:0005515(protein binding);GO:0005634(nucleus);GO:0061087(positive regulation of histone H3-K27 methylation);GO:0061087(positive regulation of histone H3-K27 methylation)	NA	NA	NA		0.0692864	0.0907406	0.163298	6.85599	4.57964	5.76082	0.0188019	-5.73298	1.98081e-38	4.61467e-37	down	yes
MSTRG.15087	HORVU6Hr1G040310	MSTRG.15087.1	NA	NA	NA	NA		7.66458	5.06685	4.5824	0.052894	0.111379	0.092018	67.5554	6.078	2.02251e-38	4.70663e-37	up	yes
MSTRG.670	HORVU0Hr1G027290	HORVU0Hr1G027290.1;MSTRG.670.1	GO:0016746(transferase activity, transferring acyl groups)	00561(Glycerolipid metabolism);00564(Glycerophospholipid metabolism)	K13513	EC:2.3.1.-;EC:2.3.1.51		56.0473	67.5202	64.5771	8.23847	7.82842	7.27146	8.06161	3.01107	2.11366e-38	4.91333e-37	up	yes
MSTRG.8180	HORVU3Hr1G080740	HORVU3Hr1G080740.1;HORVU3Hr1G080740.3;HORVU3Hr1G080740.2;HORVU3Hr1G080740.6;HORVU3Hr1G080740.5;HORVU3Hr1G080740.7	GO:0000166(nucleotide binding);GO:0004672(protein kinase activity);GO:0005515(protein binding);GO:0005524(ATP binding);GO:0006468(protein phosphorylation);GO:0016020(membrane);GO:0016021(integral component of membrane);GO:0016021(integral component of membrane)	NA	NA	NA		0.0735178	0.101579	0.113058	4.68984	4.12091	4.23106	0.0220947	-5.50016	2.18698e-38	5.07818e-37	down	yes
MSTRG.15326		MSTRG.15326.1	NA	NA	NA	NA		5.05325	5.8428	6.281	46.0894	45.51	47.4622	0.123521	-3.01717	2.22619e-38	5.16354e-37	down	yes
HORVU4Hr1G060560	HORVU4Hr1G060560	HORVU4Hr1G060560.34;HORVU4Hr1G060560.31;HORVU4Hr1G060560.5;HORVU4Hr1G060560.4;HORVU4Hr1G060560.35;HORVU4Hr1G060560.15;HORVU4Hr1G060560.29;HORVU4Hr1G060560.14;HORVU4Hr1G060560.36;HORVU4Hr1G060560.41;HORVU4Hr1G060560.10;HORVU4Hr1G060560.19;HORVU4Hr1G060560.9;HORVU4Hr1G060560.28;HORVU4Hr1G060560.33;HORVU4Hr1G060560.6;HORVU4Hr1G060560.20;HORVU4Hr1G060560.23;HORVU4Hr1G060560.11;HORVU4Hr1G060560.12;HOR…	GO:0046872(metal ion binding);GO:0046872(metal ion binding)	NA	NA	NA		3.036	2.92011	3.61072	0.0314745	0.0768553	0.0382349	65.2738	6.02843	2.27067e-38	5.26092e-37	up	yes
MSTRG.9481		MSTRG.9481.1	NA	NA	NA	NA		0.035253	0	0.062083	6.50399	5.62758	6.98286	0.00509228	-7.61747	2.4284e-38	5.6202e-37	down	yes
MSTRG.16984	HORVU7Hr1G035020	HORVU7Hr1G035020.1	GO:0004867(serine-type endopeptidase inhibitor activity);GO:0005576(extracellular region);GO:0010466(negative regulation of peptidase activity);GO:0010951(negative regulation of endopeptidase activity);GO:0015066(alpha-amylase inhibitor activity);GO:0030414(peptidase inhibitor activity)	NA	NA	NA		0.057735	0	0.152514	63.4494	28.9444	136.299	0.000919352	-10.0871	2.89266e-38	6.68733e-37	down	yes
MSTRG.4113	HORVU2Hr1G041000	HORVU2Hr1G041000.1	GO:0005515(protein binding)	NA	NA	NA		0	0	0	6.43975	5.68024	7.47952	-inf	-inf	2.99388e-38	6.91376e-37	down	yes
HORVU4Hr1G034950	HORVU4Hr1G034950	HORVU4Hr1G034950.42;HORVU4Hr1G034950.47;HORVU4Hr1G034950.41;HORVU4Hr1G034950.21;HORVU4Hr1G034950.53;HORVU4Hr1G034950.6;HORVU4Hr1G034950.37;HORVU4Hr1G034950.55;HORVU4Hr1G034950.16;HORVU4Hr1G034950.106;HORVU4Hr1G034950.109;HORVU4Hr1G034950.95;HORVU4Hr1G034950.75;HORVU4Hr1G034950.91;HORVU4Hr1G034950.57;HORVU4Hr1G034950.67;HORVU4Hr1G034950.93;HORVU4Hr1G034950.110;HORVU4Hr1G034950.54;HORVU4Hr1G034950.…	GO:0000943(retrotransposon nucleocapsid);GO:0003676(nucleic acid binding);GO:0005515(protein binding);GO:0006511(ubiquitin-dependent protein catabolic process);GO:0015074(DNA integration);GO:0016020(membrane);GO:0016021(integral component of membrane);GO:0016579(protein deubiquitination);GO:0036459(thiol-dependent ubiquitinyl hydrolase activity);GO:0036459(thiol-dependent ubiquitinyl hydrolase ac…	00040(Pentose and glucuronate interconversions);00052(Galactose metabolism);00053(Ascorbate and aldarate metabolism);00520(Amino sugar and nucleotide sugar metabolism);00970(Aminoacyl-tRNA biosynthesis);00510(N-Glycan biosynthesis);04141(Protein processing in endoplasmic reticulum);04141(Protein processing in endoplasmic reticulum)	K12447;K01873;K07151	EC:2.7.7.64;EC:6.1.1.9;EC:2.4.99.18		0.153989	0.143902	0.151806	2.50048	2.21923	1.90634	0.0678681	-3.88112	3.10784e-38	7.1691e-37	down	yes
HORVU7Hr1G048730	HORVU7Hr1G048730	HORVU7Hr1G048730.3;HORVU7Hr1G048730.2;HORVU7Hr1G048730.1	NA	NA	NA	NA		0.020304	0.045898	0.0357568	3.6363	2.9296	3.40902	0.0102215	-6.61225	3.52954e-38	8.13296e-37	down	yes
MSTRG.11512	HORVU5Hr1G011460	HORVU5Hr1G011460.2;HORVU5Hr1G011460.1;HORVU5Hr1G011460.5	GO:0003676(nucleic acid binding);GO:0003723(RNA binding);GO:0004386(helicase activity);GO:0005524(ATP binding);GO:0005634(nucleus);GO:0008270(zinc ion binding);GO:0008270(zinc ion binding)	NA	NA	NA		219.224	235.705	180.377	25.1909	27.0141	20.453	8.74378	3.12826	3.6837e-38	8.47893e-37	up	yes
MSTRG.10046	HORVU4Hr1G043770	MSTRG.10046.1;HORVU4Hr1G043770.1	NA	NA	NA	NA		6.03499	8.88065	9.81803	0.132129	0.0578291	0.0290844	112.917	6.81912	3.99037e-38	9.17481e-37	up	yes
MSTRG.4946	HORVU2Hr1G078800	HORVU2Hr1G078800.2;HORVU2Hr1G078800.14;HORVU2Hr1G078800.7;HORVU2Hr1G078800.1;HORVU2Hr1G078800.13;HORVU2Hr1G078800.4;HORVU2Hr1G078800.8;HORVU2Hr1G078800.10;HORVU2Hr1G078800.12	GO:0016020(membrane);GO:0016021(integral component of membrane);GO:0022857(transmembrane transporter activity);GO:0055085(transmembrane transport);GO:0055085(transmembrane transport)	NA	NA	NA		8.75216	7.39072	6.22781	0.401891	0.497962	0.398869	17.2252	4.10644	4.24916e-38	9.75919e-37	up	yes
MSTRG.2201	HORVU1Hr1G059950	MSTRG.2201.1;MSTRG.2201.4;MSTRG.2201.3;MSTRG.2201.6;MSTRG.2201.2;HORVU1Hr1G059950.5;MSTRG.2201.5;HORVU1Hr1G059950.1	NA	NA	NA	NA		4.549	5.86528	8.12693	82.4418	105.942	68.2652	0.0722434	-3.79099	4.30304e-38	9.8722e-37	down	yes
MSTRG.9870	HORVU4Hr1G031700	MSTRG.9870.1	NA	NA	NA	NA		1.85182	2.21387	1.97267	16.4737	16.0687	19.0785	0.116975	-3.09573	4.32609e-38	9.91431e-37	down	yes
MSTRG.7532	HORVU3Hr1G058100	HORVU3Hr1G058100.1	NA	04075(Plant hormone signal transduction)	K14494	NA		2.0213	1.83201	3.60318	44.3441	39.1576	37.6936	0.0615246	-4.02269	4.92974e-38	1.12855e-36	down	yes
MSTRG.11815		MSTRG.11815.1	NA	NA	NA	NA		0	0	0	6.18442	5.81098	8.37136	-inf	-inf	4.94687e-38	1.13124e-36	down	yes
MSTRG.7534		MSTRG.7534.1	NA	NA	NA	NA		81.4816	84.3792	88.6861	10.3432	12.0253	8.30582	8.29839	3.05283	5.04013e-38	1.15132e-36	up	yes
MSTRG.890	HORVU1Hr1G000680	HORVU1Hr1G000680.1	GO:0045735(nutrient reservoir activity)	NA	NA	NA		0	0.119985	0.25722	133.976	54.3965	247.134	0.000866129	-10.1731	5.13595e-38	1.17194e-36	down	yes
MSTRG.2573	HORVU1Hr1G073680	HORVU1Hr1G073680.1	GO:0000786(nucleosome);GO:0003677(DNA binding);GO:0005634(nucleus);GO:0005694(chromosome);GO:0005730(nucleolus);GO:0005774(vacuolar membrane);GO:0005829(cytosol);GO:0005886(plasma membrane);GO:0006334(nucleosome assembly);GO:0009414(response to water deprivation);GO:0009506(plasmodesma);GO:0009507(chloroplast);GO:0009579(thylakoid);GO:0046982(protein heterodimerization activity)	NA	NA	NA	Histone H4 [Source:UniProtKB/TrEMBL;Acc:F2CUP3]	0.16796	0.120541	0	17.6386	15.4406	25.5055	0.00492452	-7.6658	5.21719e-38	1.18919e-36	down	yes
MSTRG.18396	HORVU7Hr1G096460	HORVU7Hr1G096460.23;HORVU7Hr1G096460.2;HORVU7Hr1G096460.27;HORVU7Hr1G096460.11;HORVU7Hr1G096460.18;HORVU7Hr1G096460.22;HORVU7Hr1G096460.28;HORVU7Hr1G096460.24;HORVU7Hr1G096460.26;MSTRG.18396.6;HORVU7Hr1G096460.4;HORVU7Hr1G096460.8;HORVU7Hr1G096460.6;HORVU7Hr1G096460.1;HORVU7Hr1G096460.9	GO:0003677(DNA binding);GO:0005515(protein binding);GO:0005634(nucleus);GO:0006351(transcription, DNA-templated);GO:0006355(regulation of transcription, DNA-templated);GO:0009725(response to hormone);GO:0009734(auxin-activated signaling pathway);GO:0009734(auxin-activated signaling pathway)	04075(Plant hormone signal transduction);04075(Plant hormone signal transduction)	K14486	NA	Auxin response factor [Source:UniProtKB/TrEMBL;Acc:A0A287XGK0]	18.0469	15.069	17.3851	2.24648	2.05388	2.11819	7.86799	2.97599	5.29824e-38	1.20636e-36	up	yes
MSTRG.14495	HORVU6Hr1G012210	HORVU6Hr1G012210.1	GO:0016020(membrane);GO:0016021(integral component of membrane)	NA	NA	NA		0.124926	0.771712	0.074749	132.014	102.816	227.537	0.0021009	-8.89478	7.18743e-38	1.63475e-36	down	yes
MSTRG.12496	HORVU5Hr1G053010	HORVU5Hr1G053010.2;HORVU5Hr1G053010.1;HORVU5Hr1G053010.4;HORVU5Hr1G053010.3;HORVU5Hr1G053010.5;HORVU5Hr1G053010.7	GO:0004318(enoyl-[acyl-carrier-protein] reductase (NADH) activity);GO:0006633(fatty acid biosynthetic process);GO:0055114(oxidation-reduction process);GO:0055114(oxidation-reduction process)	00061(Fatty acid biosynthesis);00780(Biotin metabolism);00333(Prodigiosin biosyntheses);00333(Prodigiosin biosyntheses)	K00208	EC:1.3.1.9;EC:1.3.1.10		0.61883	0.983443	1.23244	21.9037	17.4631	20.733	0.0471668	-4.40608	8.12607e-38	1.84625e-36	down	yes
MSTRG.11753	HORVU5Hr1G019730	HORVU5Hr1G019730.2;HORVU5Hr1G019730.5;HORVU5Hr1G019730.3;HORVU5Hr1G019730.8;HORVU5Hr1G019730.6;HORVU5Hr1G019730.1;HORVU5Hr1G019730.11;HORVU5Hr1G019730.4;HORVU5Hr1G019730.7	GO:0000166(nucleotide binding);GO:0003676(nucleic acid binding);GO:0004386(helicase activity);GO:0004842(ubiquitin-protein transferase activity);GO:0005524(ATP binding);GO:0016567(protein ubiquitination);GO:0016740(transferase activity);GO:0016787(hydrolase activity);GO:0046872(metal ion binding);GO:0046872(metal ion binding)	03040(Spliceosome);03040(Spliceosome)	K12818	EC:3.6.4.13		0.373995	0.422184	0.507236	6.27568	5.8567	5.12686	0.0755198	-3.727	8.23376e-38	1.86871e-36	down	yes
MSTRG.10469		MSTRG.10469.1	NA	NA	NA	NA		0.098218	0	0.042859	10.2316	8.41352	14.1832	0.00429741	-7.86232	8.45657e-38	1.91722e-36	down	yes
MSTRG.9051		MSTRG.9051.1	NA	NA	NA	NA		2.52055	2.57112	2.74145	26.9119	20.004	29.484	0.102528	-3.28591	8.51427e-38	1.92823e-36	down	yes
MSTRG.6967	HORVU3Hr1G032490	HORVU3Hr1G032490.1;MSTRG.6967.2;HORVU3Hr1G032490.2;HORVU3Hr1G032490.3;HORVU3Hr1G032490.9;HORVU3Hr1G032490.10;HORVU3Hr1G032490.11	GO:0016020(membrane);GO:0016021(integral component of membrane);GO:0022857(transmembrane transporter activity);GO:0055085(transmembrane transport);GO:0055085(transmembrane transport)	NA	NA	NA		1.31924	1.87075	2.45983	29.0674	25.2804	30.5172	0.0665741	-3.9089	9.77774e-38	2.21199e-36	down	yes
MSTRG.2358	HORVU1Hr1G065660	HORVU1Hr1G065660.1	GO:0004867(serine-type endopeptidase inhibitor activity);GO:0005576(extracellular region);GO:0010951(negative regulation of endopeptidase activity)	NA	NA	NA		40.1614	68.9212	48.8888	1.97665	2.77847	2.62426	21.4071	4.42002	9.84641e-38	2.22514e-36	up	yes
MSTRG.14475	HORVU6Hr1G011260	HORVU6Hr1G011260.7;HORVU6Hr1G011260.6;HORVU6Hr1G011260.2;HORVU6Hr1G011260.44;HORVU6Hr1G011260.9;HORVU6Hr1G011260.3;HORVU6Hr1G011260.8;HORVU6Hr1G011260.1;MSTRG.14475.12;HORVU6Hr1G011260.40;HORVU6Hr1G011260.39;HORVU6Hr1G011260.49;HORVU6Hr1G011260.20;HORVU6Hr1G011260.55;HORVU6Hr1G011260.23;HORVU6Hr1G011260.36;HORVU6Hr1G011260.37;HORVU6Hr1G011260.25;HORVU6Hr1G011260.53;HORVU6Hr1G011260.5;HORVU6Hr1G01…	GO:0004553(hydrolase activity, hydrolyzing O-glycosyl compounds);GO:0005975(carbohydrate metabolic process);GO:0008152(metabolic process);GO:0016787(hydrolase activity);GO:0016798(hydrolase activity, acting on glycosyl bonds);GO:0033948(fructan beta-(2,1)-fructosidase activity);GO:0033948(fructan beta-(2,1)-fructosidase activity)	NA	NA	NA		16.4723	18.9331	15.5529	2.13327	2.34243	2.28428	7.53824	2.91423	1.03791e-37	2.34302e-36	up	yes
MSTRG.8168	HORVU3Hr1G080120	HORVU3Hr1G080120.8;HORVU3Hr1G080120.1;HORVU3Hr1G080120.7;HORVU3Hr1G080120.12;HORVU3Hr1G080120.2;HORVU3Hr1G080120.11	GO:0005515(protein binding);GO:0005515(protein binding)	NA	NA	NA		7.90273	6.28786	5.13133	0.286611	0.357161	0.336415	19.7125	4.30104	1.16026e-37	2.6164e-36	up	yes
MSTRG.17937	HORVU7Hr1G078000	MSTRG.17937.1	NA	NA	NA	NA		138.578	98.5325	128.02	9.75063	11.3186	12.1705	10.9848	3.45743	1.1903e-37	2.6813e-36	up	yes
MSTRG.16810	HORVU7Hr1G027270	HORVU7Hr1G027270.5;HORVU7Hr1G027270.2;HORVU7Hr1G027270.6;HORVU7Hr1G027270.13;HORVU7Hr1G027270.1;HORVU7Hr1G027270.3;HORVU7Hr1G027270.10;HORVU7Hr1G027270.9;HORVU7Hr1G027270.4;HORVU7Hr1G027270.11;HORVU7Hr1G027270.12	GO:0006855(drug transmembrane transport);GO:0015238(drug transmembrane transporter activity);GO:0015297(antiporter activity);GO:0016020(membrane);GO:0016021(integral component of membrane);GO:0055085(transmembrane transport);GO:0055085(transmembrane transport)	NA	NA	NA	Protein DETOXIFICATION [Source:UniProtKB/TrEMBL;Acc:A0A287VTB4]	4.92783	5.10447	4.87891	0.0625864	0.0834807	0.125408	54.9266	5.77943	1.2144e-37	2.73267e-36	up	yes
HORVU6Hr1G025730	HORVU6Hr1G025730	HORVU6Hr1G025730.2;HORVU6Hr1G025730.1	GO:0008270(zinc ion binding);GO:0016491(oxidoreductase activity);GO:0042558(pteridine-containing compound metabolic process);GO:0055114(oxidation-reduction process);GO:0055114(oxidation-reduction process)	NA	NA	NA		0	0	0	4.38275	2.82136	6.8539	-inf	-inf	1.23914e-37	2.78536e-36	down	yes
MSTRG.8953	HORVU3Hr1G113210	HORVU3Hr1G113210.3;HORVU3Hr1G113210.4;HORVU3Hr1G113210.5;HORVU3Hr1G113210.1	GO:0005623(cell);GO:0006662(glycerol ether metabolic process);GO:0015035(protein disulfide oxidoreductase activity);GO:0045454(cell redox homeostasis);GO:0055114(oxidation-reduction process);GO:0055114(oxidation-reduction process)	04144(Endocytosis);04144(Endocytosis)	K01528	EC:3.6.5.5		10.7451	10.4686	13.6738	0.542514	0.966251	0.522262	17.1773	4.10243	1.27568e-37	2.86445e-36	up	yes
MSTRG.7533	HORVU3Hr1G058170	HORVU3Hr1G058170.1;HORVU3Hr1G058170.2	GO:0000166(nucleotide binding);GO:0005471(ATP:ADP antiporter activity);GO:0005524(ATP binding);GO:0006862(nucleotide transport);GO:0009507(chloroplast);GO:0009536(plastid);GO:0015866(ADP transport);GO:0015867(ATP transport);GO:0016020(membrane);GO:0016021(integral component of membrane);GO:0031969(chloroplast membrane);GO:0031969(chloroplast membrane)	NA	NA	NA	ADP,ATP carrier protein [Source:UniProtKB/TrEMBL;Acc:A0A287L6S2]	78.1867	81.4465	89.7931	9.96354	11.2219	11.3296	7.67111	2.93943	1.35018e-37	3.02851e-36	up	yes
MSTRG.10974	HORVU4Hr1G078820	HORVU4Hr1G078820.1;HORVU4Hr1G078820.2;HORVU4Hr1G078820.7;HORVU4Hr1G078820.14;HORVU4Hr1G078820.10;HORVU4Hr1G078820.8;HORVU4Hr1G078820.3;HORVU4Hr1G078820.15;HORVU4Hr1G078820.11;HORVU4Hr1G078820.5;HORVU4Hr1G078820.9;HORVU4Hr1G078820.16;HORVU4Hr1G078820.13;HORVU4Hr1G078820.12;HORVU4Hr1G078820.4;HORVU4Hr1G078820.17;HORVU4Hr1G078820.18;HORVU4Hr1G078820.6	GO:0005524(ATP binding);GO:0005737(cytoplasm);GO:0006457(protein folding);GO:0016020(membrane);GO:0016021(integral component of membrane);GO:0042026(protein refolding);GO:0042026(protein refolding)	03018(RNA degradation);03018(RNA degradation)	K04077	NA		8.79816	10.3543	9.8068	75.4007	71.0951	71.344	0.132938	-2.91117	1.36466e-37	3.05773e-36	down	yes
MSTRG.16134	HORVU6Hr1G086800	HORVU6Hr1G086800.1	NA	NA	NA	NA		21.3747	30.5793	28.5979	1.58537	1.33865	2.05449	16.1799	4.01613	1.37453e-37	3.07659e-36	up	yes
MSTRG.12785		MSTRG.12785.1	NA	NA	NA	NA		11.9319	8.83534	8.45099	0.454393	0.608441	0.341479	20.8061	4.37893	1.55392e-37	3.47443e-36	up	yes
MSTRG.7946	HORVU3Hr1G072910	HORVU3Hr1G072910.1;HORVU3Hr1G072910.2;MSTRG.7946.2;HORVU3Hr1G072910.6;MSTRG.7946.6;HORVU3Hr1G072910.3;HORVU3Hr1G072910.5;HORVU3Hr1G072910.4	GO:0005524(ATP binding);GO:0005524(ATP binding)	NA	NA	NA		10.4222	11.9571	12.3616	90.2271	85.5171	93.0363	0.129253	-2.95173	1.58221e-37	3.53394e-36	down	yes
MSTRG.2354	HORVU1Hr1G065600	HORVU1Hr1G065600.1	GO:0004867(serine-type endopeptidase inhibitor activity);GO:0005576(extracellular region);GO:0010951(negative regulation of endopeptidase activity)	NA	NA	NA		25.9594	29.8532	26.901	0.057567	0.057197	0.377116	168.158	7.39367	1.58813e-37	3.54341e-36	up	yes
MSTRG.15027	HORVU6Hr1G036950	HORVU6Hr1G036950.10;HORVU6Hr1G036950.4;HORVU6Hr1G036950.1;HORVU6Hr1G036950.5;HORVU6Hr1G036950.9;HORVU6Hr1G036950.2;HORVU6Hr1G036950.3	GO:0003824(catalytic activity);GO:0006633(fatty acid biosynthetic process);GO:0016020(membrane);GO:0016021(integral component of membrane);GO:0016740(transferase activity);GO:0016746(transferase activity, transferring acyl groups);GO:0016747(transferase activity, transferring acyl groups other than amino-acyl groups);GO:0016747(transferase activity, transferring acyl groups other than amino-acyl …	00062(Fatty acid elongation);00062(Fatty acid elongation)	K15397	EC:2.3.1.199	3-ketoacyl-CoA synthase [Source:UniProtKB/TrEMBL;Acc:A0A287TXT3]	116.867	133.91	134.839	16.4261	16.5111	17.9965	7.57095	2.92047	1.87978e-37	4.18971e-36	up	yes
MSTRG.13187	HORVU5Hr1G080790	HORVU5Hr1G080790.4;HORVU5Hr1G080790.1	GO:0003677(DNA binding);GO:0003700(DNA-binding transcription factor activity);GO:0005634(nucleus);GO:0006351(transcription, DNA-templated);GO:0006355(regulation of transcription, DNA-templated);GO:0006355(regulation of transcription, DNA-templated)	NA	NA	NA		225.025	188.97	192.819	27.2832	19.914	23.4534	8.58894	3.10248	1.89409e-37	4.21715e-36	up	yes
MSTRG.2978	HORVU1Hr1G089820	HORVU1Hr1G089820.3;HORVU1Hr1G089820.2;HORVU1Hr1G089820.1;HORVU1Hr1G089820.4	GO:0004252(serine-type endopeptidase activity);GO:0005515(protein binding);GO:0006508(proteolysis);GO:0006508(proteolysis)	NA	NA	NA		0.50139	0.511036	0.641939	12.4524	11.6863	14.6258	0.0426773	-4.55039	1.99936e-37	4.44684e-36	down	yes
MSTRG.14977		MSTRG.14977.1;MSTRG.14977.2;MSTRG.14977.3	NA	NA	NA	NA		1.33028	0.561675	1.55294	35.5753	29.9917	40.289	0.0325432	-4.9415	2.10133e-37	4.66871e-36	down	yes
HORVU6Hr1G054770	HORVU6Hr1G054770	HORVU6Hr1G054770.3;HORVU6Hr1G054770.2	GO:0004672(protein kinase activity);GO:0005524(ATP binding);GO:0006468(protein phosphorylation);GO:0006468(protein phosphorylation)	04016(MAPK signaling pathway - plant);04016(MAPK signaling pathway - plant)	K20714	EC:2.7.11.1		0	0	0	3.98695	3.01769	4.77896	-inf	-inf	2.35693e-37	5.2311e-36	down	yes
MSTRG.13243	HORVU5Hr1G082830	HORVU5Hr1G082830.1	GO:0016020(membrane);GO:0016021(integral component of membrane)	NA	NA	NA		25.6732	35.4437	29.666	0.684652	1.44524	0.690007	32.1937	5.00871	2.56891e-37	5.69559e-36	up	yes
MSTRG.8434	HORVU3Hr1G087740	HORVU3Hr1G087740.1;HORVU3Hr1G087740.3;HORVU3Hr1G087740.5;HORVU3Hr1G087740.6	GO:0016020(membrane);GO:0016021(integral component of membrane);GO:0016021(integral component of membrane)	NA	NA	NA		4.32083	5.27557	2.5812	0.0456294	0.048868	0.0332255	95.3439	6.57507	2.61148e-37	5.7839e-36	up	yes
MSTRG.18826		MSTRG.18826.1	NA	NA	NA	NA		5.84125	7.70598	5.00525	0.0465	0.061602	0	171.62	7.42307	2.67212e-37	5.912e-36	up	yes
MSTRG.8999	HORVU3Hr1G115940	HORVU3Hr1G115940.1;HORVU3Hr1G115940.2;HORVU3Hr1G115940.4	NA	NA	NA	NA		55.4735	49.3807	47.8747	6.52359	6.75084	7.06708	7.50824	2.90847	3.09121e-37	6.83206e-36	up	yes
MSTRG.8707		MSTRG.8707.1;MSTRG.8707.2	NA	NA	NA	NA		9.74204	8.423	9.37524	1.04574	0.985906	0.800401	9.72453	3.28163	3.0995e-37	6.84323e-36	up	yes
MSTRG.3779	HORVU2Hr1G028580	HORVU2Hr1G028580.1	GO:0016740(transferase activity);GO:0016757(transferase activity, transferring glycosyl groups);GO:0016758(transferase activity, transferring hexosyl groups)	00942(Anthocyanin biosynthesis)	K12938	EC:2.4.1.-	Glycosyltransferase [Source:UniProtKB/TrEMBL;Acc:A0A287HI50]	5.11716	5.71944	4.11886	0.051506	0	0.036997	168.982	7.40073	3.27803e-37	7.22982e-36	up	yes
MSTRG.3991	HORVU2Hr1G036110	HORVU2Hr1G036110.15;HORVU2Hr1G036110.5;HORVU2Hr1G036110.14;HORVU2Hr1G036110.13;HORVU2Hr1G036110.7;HORVU2Hr1G036110.6;HORVU2Hr1G036110.3;HORVU2Hr1G036110.10;HORVU2Hr1G036110.4;HORVU2Hr1G036110.1;HORVU2Hr1G036110.8;HORVU2Hr1G036110.12;HORVU2Hr1G036110.2	GO:0016491(oxidoreductase activity);GO:0016620(oxidoreductase activity, acting on the aldehyde or oxo group of donors, NAD or NADP as acceptor);GO:0055114(oxidation-reduction process);GO:0055114(oxidation-reduction process)	00010(Glycolysis / Gluconeogenesis);00030(Pentose phosphate pathway);00030(Pentose phosphate pathway)	K00131	EC:1.2.1.9		15.4704	9.73949	14.063	0.725308	0.468097	0.569023	22.2834	4.47789	3.61571e-37	7.96626e-36	up	yes
MSTRG.15426	HORVU6Hr1G058930	HORVU6Hr1G058930.8;HORVU6Hr1G058930.4;HORVU6Hr1G058930.1;HORVU6Hr1G058930.20;HORVU6Hr1G058930.11;HORVU6Hr1G058930.10;HORVU6Hr1G058930.19	GO:0015267(channel activity);GO:0016020(membrane);GO:0016021(integral component of membrane);GO:0055085(transmembrane transport);GO:0055085(transmembrane transport)	NA	NA	NA		5.60544	5.95674	4.01171	46.0351	50.9184	58.9802	0.0998751	-3.32373	3.76051e-37	8.27666e-36	down	yes
MSTRG.3516		MSTRG.3516.1	NA	NA	NA	NA		4.22642	8.78826	6.02865	0.013676	0.054351	0.054185	155.822	7.28376	3.99641e-37	8.78669e-36	up	yes
MSTRG.11763	HORVU5Hr1G020350;HORVU5Hr1G020340	MSTRG.11763.1;MSTRG.11763.2;HORVU5Hr1G020340.1;HORVU5Hr1G020350.3;HORVU5Hr1G020350.1;HORVU5Hr1G020350.2	GO:0000139(Golgi membrane);GO:0005737(cytoplasm);GO:0005794(Golgi apparatus);GO:0006890(retrograde vesicle-mediated transport, Golgi to endoplasmic reticulum);GO:0015031(protein transport);GO:0016020(membrane);GO:0016192(vesicle-mediated transport);GO:0030126(COPI vesicle coat);GO:0030663(COPI-coated vesicle membrane);GO:0031410(cytoplasmic vesicle);GO:0031410(cytoplasmic vesicle)	NA	NA	NA	Predicted protein [Source:UniProtKB/TrEMBL;Acc:F2EE94];Coatomer subunit delta [Source:UniProtKB/TrEMBL;Acc:A0A287QK43]	62.7564	57.2891	62.3975	7.40265	8.07531	8.80051	7.5146	2.9097	4.0776e-37	8.95586e-36	up	yes
MSTRG.84	HORVU0Hr1G001690	HORVU0Hr1G001690.5;HORVU0Hr1G001690.2;HORVU0Hr1G001690.15;HORVU0Hr1G001690.7;HORVU0Hr1G001690.16;HORVU0Hr1G001690.17;HORVU0Hr1G001690.20;HORVU0Hr1G001690.9;HORVU0Hr1G001690.6;HORVU0Hr1G001690.10;HORVU0Hr1G001690.19;HORVU0Hr1G001690.13;HORVU0Hr1G001690.14;HORVU0Hr1G001690.11;HORVU0Hr1G001690.1	GO:0005634(nucleus);GO:0005634(nucleus)	NA	NA	NA		7.52979	4.56064	8.8047	0.151536	0.16242	0.144072	45.6199	5.51159	4.32503e-37	9.48944e-36	up	yes
MSTRG.13916	HORVU5Hr1G111920	HORVU5Hr1G111920.1;HORVU5Hr1G111920.2	GO:0005615(extracellular space);GO:0005615(extracellular space)	03013(RNA transport);03013(RNA transport)	K14297	NA		0	0	0	9.57884	4.27207	18.9074	-inf	-inf	4.46941e-37	9.79604e-36	down	yes
MSTRG.18022	HORVU7Hr1G081770	HORVU7Hr1G081770.4;HORVU7Hr1G081770.1;HORVU7Hr1G081770.2;HORVU7Hr1G081770.6	GO:0015267(channel activity);GO:0016020(membrane);GO:0016021(integral component of membrane);GO:0055085(transmembrane transport);GO:0055085(transmembrane transport)	NA	NA	NA		131.949	149.71	128.408	12.0284	18.7424	13.7889	9.20266	3.20205	4.78426e-37	1.04753e-35	up	yes
MSTRG.7407	HORVU3Hr1G052930	HORVU3Hr1G052930.4;HORVU3Hr1G052930.1;HORVU3Hr1G052930.2;HORVU3Hr1G052930.3	GO:0000166(nucleotide binding);GO:0003774(motor activity);GO:0003777(microtubule motor activity);GO:0005524(ATP binding);GO:0005874(microtubule);GO:0007018(microtubule-based movement);GO:0008017(microtubule binding);GO:0008017(microtubule binding)	NA	NA	NA	Kinesin-like protein [Source:UniProtKB/TrEMBL;Acc:M0XB97]	0	0.0321882	0	3.30179	2.91792	3.02788	0.00348072	-8.1664	4.8322e-37	1.05693e-35	down	yes
MSTRG.15293	HORVU6Hr1G053910	HORVU6Hr1G053910.7;HORVU6Hr1G053910.6;HORVU6Hr1G053910.3;HORVU6Hr1G053910.2;HORVU6Hr1G053910.1;HORVU6Hr1G053910.19;HORVU6Hr1G053910.12;HORVU6Hr1G053910.15;HORVU6Hr1G053910.18;HORVU6Hr1G053910.5;HORVU6Hr1G053910.4	GO:0005524(ATP binding);GO:0005885(Arp2/3 protein complex);GO:0007015(actin filament organization);GO:0016020(membrane);GO:0016021(integral component of membrane);GO:0034314(Arp2/3 complex-mediated actin nucleation);GO:0034314(Arp2/3 complex-mediated actin nucleation)	NA	NA	NA		2.18383	2.1294	2.39521	22.083	20.4375	21.7644	0.104355	-3.26043	4.93256e-37	1.07776e-35	down	yes
MSTRG.7776	HORVU3Hr1G067760	MSTRG.7776.1;HORVU3Hr1G067760.2;HORVU3Hr1G067760.1	GO:0008168(methyltransferase activity);GO:0032259(methylation);GO:0032259(methylation)	NA	NA	NA	Predicted protein [Source:UniProtKB/TrEMBL;Acc:F2E3C6]	8.51369	13.316	12.228	0.432707	0.549441	0.447419	23.8238	4.57433	5.19846e-37	1.13468e-35	up	yes
MSTRG.3503	HORVU2Hr1G017450	HORVU2Hr1G017450.3;HORVU2Hr1G017450.2;HORVU2Hr1G017450.1;HORVU2Hr1G017450.5;HORVU2Hr1G017450.4;HORVU2Hr1G017450.12;HORVU2Hr1G017450.6;HORVU2Hr1G017450.10;HORVU2Hr1G017450.7	NA	NA	NA	NA		5.71565	8.04817	7.73528	100.926	81.6994	155.461	0.0635906	-3.97504	5.21442e-37	1.13699e-35	down	yes
MSTRG.14976	HORVU6Hr1G034380	HORVU6Hr1G034380.1	NA	NA	NA	NA		3.31666	2.14276	5.60634	78.0366	77.9044	76.6245	0.0475813	-4.39346	5.64886e-37	1.23045e-35	down	yes
MSTRG.982	HORVU1Hr1G005110	HORVU1Hr1G005110.1;HORVU1Hr1G005110.2;HORVU1Hr1G005110.3	GO:0046872(metal ion binding);GO:0046872(metal ion binding)	NA	NA	NA		309.561	284.071	301.595	2452.46	2239.65	2807.65	0.119367	-3.06652	6.60239e-37	1.43667e-35	down	yes
MSTRG.11482		MSTRG.11482.1	NA	NA	NA	NA		45.9129	55.0756	62.8023	444.261	455.238	465.389	0.120003	-3.05886	7.11614e-37	1.54686e-35	down	yes
MSTRG.14115	HORVU5Hr1G118820	HORVU5Hr1G118820.2;HORVU5Hr1G118820.3;HORVU5Hr1G118820.4;HORVU5Hr1G118820.1	GO:0006855(drug transmembrane transport);GO:0015238(drug transmembrane transporter activity);GO:0015297(antiporter activity);GO:0016020(membrane);GO:0016021(integral component of membrane);GO:0055085(transmembrane transport);GO:0055085(transmembrane transport)	NA	NA	NA	Protein DETOXIFICATION [Source:UniProtKB/TrEMBL;Acc:A0A287SX37]	4.95086	4.8292	4.00784	0.141829	0.048782	0.0974847	47.8588	5.58071	7.13491e-37	1.54935e-35	up	yes
MSTRG.8310	HORVU3Hr1G083990	HORVU3Hr1G083990.26;HORVU3Hr1G083990.3;HORVU3Hr1G083990.47;HORVU3Hr1G083990.19;HORVU3Hr1G083990.1;HORVU3Hr1G083990.7;HORVU3Hr1G083990.20;HORVU3Hr1G083990.11;HORVU3Hr1G083990.31;HORVU3Hr1G083990.6;HORVU3Hr1G083990.38;HORVU3Hr1G083990.34;HORVU3Hr1G083990.30;HORVU3Hr1G083990.18;HORVU3Hr1G083990.2;HORVU3Hr1G083990.23;HORVU3Hr1G083990.37;HORVU3Hr1G083990.9;HORVU3Hr1G083990.46;HORVU3Hr1G083990.5;HORVU3…	GO:0005623(cell);GO:0005634(nucleus);GO:0016020(membrane);GO:0016021(integral component of membrane);GO:0051168(nuclear export);GO:0051168(nuclear export)	03013(RNA transport);03013(RNA transport)	K14289	NA		0.353992	0.431659	0.474176	5.91558	5.5156	4.63996	0.0783906	-3.67317	7.19702e-37	1.56123e-35	down	yes
MSTRG.18048		MSTRG.18048.1	NA	NA	NA	NA		0.094806	0	0.02087	8.91895	7.56365	10.4038	0.00430241	-7.86064	7.45438e-37	1.6154e-35	down	yes
MSTRG.12905	HORVU5Hr1G069690	HORVU5Hr1G069690.1	GO:0000786(nucleosome);GO:0003677(DNA binding);GO:0005634(nucleus);GO:0005694(chromosome);GO:0046982(protein heterodimerization activity)	NA	NA	NA	Histone H2A [Source:UniProtKB/TrEMBL;Acc:A0A287RNR5]	1.76947	2.15935	3.8799	61.4043	50.2105	71.9099	0.0425486	-4.55474	7.49893e-37	1.62338e-35	down	yes
MSTRG.11398	HORVU5Hr1G005930	MSTRG.11398.1;HORVU5Hr1G005930.1	NA	NA	NA	NA		2.20803	2.98822	3.04919	35.5843	43.0908	53.2669	0.0624928	-4.00017	7.97125e-37	1.72386e-35	down	yes
MSTRG.14416	HORVU6Hr1G006140	HORVU6Hr1G006140.1;HORVU6Hr1G006140.2	GO:0000786(nucleosome);GO:0003677(DNA binding);GO:0005634(nucleus);GO:0005694(chromosome);GO:0046982(protein heterodimerization activity);GO:0046982(protein heterodimerization activity)	NA	NA	NA	Histone H2A [Source:UniProtKB/TrEMBL;Acc:A0A287T817]	1.12308	1.28939	0.891923	36.6278	30.8739	51.2861	0.0278176	-5.16786	8.53605e-37	1.84412e-35	down	yes
MSTRG.16242	HORVU6Hr1G091170	HORVU6Hr1G091170.4;HORVU6Hr1G091170.6;HORVU6Hr1G091170.3;HORVU6Hr1G091170.2;HORVU6Hr1G091170.1	GO:0030001(metal ion transport);GO:0046872(metal ion binding);GO:0046872(metal ion binding)	NA	NA	NA		0	0	0.0919354	11.3295	9.35228	14.512	0.00261226	-8.58049	8.61089e-37	1.85839e-35	down	yes
MSTRG.15352	HORVU6Hr1G055840	HORVU6Hr1G055840.2;HORVU6Hr1G055840.1;HORVU6Hr1G055840.4;HORVU6Hr1G055840.5;HORVU6Hr1G055840.9;HORVU6Hr1G055840.14;HORVU6Hr1G055840.6;HORVU6Hr1G055840.17;HORVU6Hr1G055840.3;HORVU6Hr1G055840.15;HORVU6Hr1G055840.8;HORVU6Hr1G055840.10	GO:0003984(acetolactate synthase activity);GO:0009082(branched-chain amino acid biosynthetic process);GO:0009082(branched-chain amino acid biosynthetic process)	00650(Butanoate metabolism);00660(C5-Branched dibasic acid metabolism);00290(Valine, leucine and isoleucine biosynthesis);00770(Pantothenate and CoA biosynthesis);00770(Pantothenate and CoA biosynthesis)	K01653	EC:2.2.1.6		1.12434	1.62661	1.95919	20.6823	18.6625	20.3349	0.0789236	-3.6634	8.93938e-37	1.92731e-35	down	yes
MSTRG.3022	HORVU1Hr1G091820	HORVU1Hr1G091820.1;HORVU1Hr1G091820.2	GO:0003677(DNA binding);GO:0003677(DNA binding)	NA	NA	NA		140.195	122.851	124.84	16.5436	18.819	17.3589	7.35727	2.87917	9.35433e-37	2.01471e-35	up	yes
MSTRG.3770	HORVU2Hr1G028340	MSTRG.3770.4;HORVU2Hr1G028340.1;HORVU2Hr1G028340.4;HORVU2Hr1G028340.2	NA	NA	NA	NA		31.8704	33.6765	25.7409	2.7699	3.5129	3.23254	9.59374	3.26209	1.02839e-36	2.21267e-35	up	yes
MSTRG.11073	HORVU4Hr1G082790	HORVU4Hr1G082790.4;MSTRG.11073.2;HORVU4Hr1G082790.2;HORVU4Hr1G082790.1;HORVU4Hr1G082790.5;HORVU4Hr1G082790.6;HORVU4Hr1G082790.3;HORVU4Hr1G082790.12	GO:0000166(nucleotide binding);GO:0004672(protein kinase activity);GO:0004674(protein serine/threonine kinase activity);GO:0005509(calcium ion binding);GO:0005524(ATP binding);GO:0005829(cytosol);GO:0005886(plasma membrane);GO:0006468(protein phosphorylation);GO:0009409(response to cold);GO:0016301(kinase activity);GO:0016310(phosphorylation);GO:0016310(phosphorylation)	04626(Plant-pathogen interaction);04626(Plant-pathogen interaction)	K13412	EC:2.7.11.1		40.2897	32.9548	37.3553	4.55158	3.85047	4.89405	8.31821	3.05627	1.04593e-36	2.24811e-35	up	yes
HORVU5Hr1G097200	HORVU5Hr1G097200	HORVU5Hr1G097200.5;HORVU5Hr1G097200.7;HORVU5Hr1G097200.3;HORVU5Hr1G097200.2;HORVU5Hr1G097200.6;HORVU5Hr1G097200.1;HORVU5Hr1G097200.4;HORVU5Hr1G097200.9	GO:0016020(membrane);GO:0016021(integral component of membrane);GO:0016021(integral component of membrane)	NA	NA	NA		3.64542	4.85848	4.79564	0.122573	0.107671	0.100125	40.2566	5.33115	1.07563e-36	2.30959e-35	up	yes
MSTRG.7322	HORVU3Hr1G049780	HORVU3Hr1G049780.1;HORVU3Hr1G049780.2	GO:0030001(metal ion transport);GO:0046872(metal ion binding);GO:0046872(metal ion binding)	NA	NA	NA	Farnesylated protein 3 [Source:UniProtKB/TrEMBL;Acc:Q84L61]	39.5455	33.9025	37.7889	1.84316	3.40011	2.5513	14.2711	3.83502	1.08052e-36	2.31773e-35	up	yes
MSTRG.1637	HORVU1Hr1G038330	HORVU1Hr1G038330.5;HORVU1Hr1G038330.4;HORVU1Hr1G038330.13;HORVU1Hr1G038330.12;HORVU1Hr1G038330.11;HORVU1Hr1G038330.21;HORVU1Hr1G038330.10;HORVU1Hr1G038330.18;HORVU1Hr1G038330.20;HORVU1Hr1G038330.2;HORVU1Hr1G038330.16;HORVU1Hr1G038330.14;HORVU1Hr1G038330.15;HORVU1Hr1G038330.8;HORVU1Hr1G038330.9	GO:0003824(catalytic activity);GO:0005777(peroxisome);GO:0016740(transferase activity);GO:0016746(transferase activity, transferring acyl groups);GO:0016747(transferase activity, transferring acyl groups other than amino-acyl groups);GO:0016747(transferase activity, transferring acyl groups other than amino-acyl groups)	00071(Fatty acid degradation);00592(alpha-Linolenic acid metabolism);01040(Biosynthesis of unsaturated fatty acids);00280(Valine, leucine and isoleucine degradation);04146(Peroxisome);04146(Peroxisome)	K07513	EC:2.3.1.16		3.40991	4.22715	3.54152	34.1334	29.6938	39.3751	0.108317	-3.20667	1.15909e-36	2.48375e-35	down	yes
MSTRG.13386	HORVU5Hr1G090010	HORVU5Hr1G090010.21;HORVU5Hr1G090010.4;HORVU5Hr1G090010.3;HORVU5Hr1G090010.8;HORVU5Hr1G090010.15;HORVU5Hr1G090010.23;HORVU5Hr1G090010.5;HORVU5Hr1G090010.1;HORVU5Hr1G090010.19;HORVU5Hr1G090010.20;HORVU5Hr1G090010.11;HORVU5Hr1G090010.6;HORVU5Hr1G090010.2;HORVU5Hr1G090010.14	GO:0006811(ion transport);GO:0006813(potassium ion transport);GO:0015079(potassium ion transmembrane transporter activity);GO:0016020(membrane);GO:0016021(integral component of membrane);GO:0071805(potassium ion transmembrane transport);GO:0071805(potassium ion transmembrane transport)	NA	NA	NA		6.36825	6.7753	6.95305	0.461634	0.461917	0.483211	14.2857	3.8365	1.16658e-36	2.49725e-35	up	yes
MSTRG.7504	HORVU3Hr1G057180	HORVU3Hr1G057180.1	NA	NA	NA	NA		0.910527	1.37827	1.01214	24.0197	16.569	16.9874	0.0573318	-4.12452	1.21994e-36	2.60884e-35	down	yes
MSTRG.15337	HORVU6Hr1G055520	HORVU6Hr1G055520.2;HORVU6Hr1G055520.18;HORVU6Hr1G055520.20;HORVU6Hr1G055520.12;HORVU6Hr1G055520.9;HORVU6Hr1G055520.3;HORVU6Hr1G055520.10;HORVU6Hr1G055520.13;HORVU6Hr1G055520.1;HORVU6Hr1G055520.21;HORVU6Hr1G055520.14;HORVU6Hr1G055520.11;HORVU6Hr1G055520.15;HORVU6Hr1G055520.24;HORVU6Hr1G055520.16;HORVU6Hr1G055520.6;HORVU6Hr1G055520.22;HORVU6Hr1G055520.5;HORVU6Hr1G055520.4	NA	00052(Galactose metabolism);00561(Glycerolipid metabolism);00600(Sphingolipid metabolism);00603(Glycosphingolipid biosynthesis - globo and isoglobo series);00603(Glycosphingolipid biosynthesis - globo and isoglobo series)	K07407	EC:3.2.1.22		1.20229	1.42449	1.64924	14.4134	13.112	14.8767	0.100845	-3.30979	1.33964e-36	2.86193e-35	down	yes
MSTRG.6931	HORVU3Hr1G030950	HORVU3Hr1G030950.1	GO:0004497(monooxygenase activity);GO:0005506(iron ion binding);GO:0016020(membrane);GO:0016021(integral component of membrane);GO:0016491(oxidoreductase activity);GO:0016705(oxidoreductase activity, acting on paired donors, with incorporation or reduction of molecular oxygen);GO:0020037(heme binding);GO:0046872(metal ion binding);GO:0055114(oxidation-reduction process)	NA	NA	NA	Predicted protein [Source:UniProtKB/TrEMBL;Acc:F2DNE0]	7.77118	14.2981	12.1947	0.113882	0.109291	0.256837	71.3818	6.15748	1.41716e-36	3.02446e-35	up	yes
MSTRG.18399	HORVU7Hr1G096660	HORVU7Hr1G096660.2;HORVU7Hr1G096660.1	GO:0000786(nucleosome);GO:0003677(DNA binding);GO:0005634(nucleus);GO:0005694(chromosome);GO:0046982(protein heterodimerization activity);GO:0046982(protein heterodimerization activity)	NA	NA	NA	Histone H2A [Source:UniProtKB/TrEMBL;Acc:A0A287XGM0]	5.93913	7.9832	7.59503	66.8984	62.8468	65.9166	0.109972	-3.18479	1.45658e-36	3.10547e-35	down	yes
MSTRG.6351		MSTRG.6351.1	NA	NA	NA	NA		9.20517	10.0592	8.27654	0	0	0	inf	inf	1.46429e-36	3.11874e-35	up	yes
MSTRG.16366	HORVU7Hr1G000850	HORVU7Hr1G000850.1;HORVU7Hr1G000850.2	GO:0016567(protein ubiquitination);GO:0061630(ubiquitin protein ligase activity);GO:0061630(ubiquitin protein ligase activity)	NA	NA	NA		28.1607	29.6435	25.6524	2.64385	3.01717	3.20249	9.41576	3.23508	1.49243e-36	3.17547e-35	up	yes
MSTRG.1228	HORVU1Hr1G020050	HORVU1Hr1G020050.2;HORVU1Hr1G020050.1;HORVU1Hr1G020050.4	GO:0000786(nucleosome);GO:0003677(DNA binding);GO:0005634(nucleus);GO:0005694(chromosome);GO:0046982(protein heterodimerization activity);GO:0046982(protein heterodimerization activity)	NA	NA	NA	Histone H3 [Source:UniProtKB/TrEMBL;Acc:A0A287ETY6]	0.109857	0.204299	0.0884275	9.91311	8.8127	10.5	0.0137749	-6.18181	1.52297e-36	3.2372e-35	down	yes
MSTRG.10896	HORVU4Hr1G075830	HORVU4Hr1G075830.4;HORVU4Hr1G075830.11;HORVU4Hr1G075830.7;HORVU4Hr1G075830.2;HORVU4Hr1G075830.20;HORVU4Hr1G075830.10;HORVU4Hr1G075830.14;HORVU4Hr1G075830.3;HORVU4Hr1G075830.5;HORVU4Hr1G075830.16;HORVU4Hr1G075830.1;HORVU4Hr1G075830.13;HORVU4Hr1G075830.12;HORVU4Hr1G075830.9	GO:0003677(DNA binding);GO:0003700(DNA-binding transcription factor activity);GO:0006355(regulation of transcription, DNA-templated);GO:0016602(CCAAT-binding factor complex);GO:0016602(CCAAT-binding factor complex)	NA	NA	NA		0.917023	0.84349	0.877018	11.4971	9.7415	14.2657	0.0742876	-3.75074	1.57552e-36	3.34552e-35	down	yes
MSTRG.11484	HORVU5Hr1G010330	MSTRG.11484.1;HORVU5Hr1G010330.1	NA	NA	NA	NA		146.789	168.636	205.557	1416.99	1504.59	1474.86	0.118501	-3.07703	1.62052e-36	3.43763e-35	down	yes
MSTRG.13535	HORVU5Hr1G095220	HORVU5Hr1G095220.1;HORVU5Hr1G095220.5;HORVU5Hr1G095220.4;HORVU5Hr1G095220.2;HORVU5Hr1G095220.3	GO:0004553(hydrolase activity, hydrolyzing O-glycosyl compounds);GO:0005975(carbohydrate metabolic process);GO:0016787(hydrolase activity);GO:0016787(hydrolase activity)	00500(Starch and sucrose metabolism);00460(Cyanoamino acid metabolism);00940(Phenylpropanoid biosynthesis);00940(Phenylpropanoid biosynthesis)	K01188	EC:3.2.1.21		8.01697	10.9787	8.50109	0.0387029	0.105049	0	191.28	7.57954	1.67851e-36	3.55705e-35	up	yes
MSTRG.8275	HORVU3Hr1G083200	HORVU3Hr1G083200.24;HORVU3Hr1G083200.20;HORVU3Hr1G083200.19;HORVU3Hr1G083200.22;HORVU3Hr1G083200.21;HORVU3Hr1G083200.3;HORVU3Hr1G083200.8;HORVU3Hr1G083200.15;HORVU3Hr1G083200.7;HORVU3Hr1G083200.12;HORVU3Hr1G083200.4;HORVU3Hr1G083200.26;HORVU3Hr1G083200.13;HORVU3Hr1G083200.25;HORVU3Hr1G083200.18;HORVU3Hr1G083200.5;HORVU3Hr1G083200.9;HORVU3Hr1G083200.6;HORVU3Hr1G083200.27;HORVU3Hr1G083200.17;HORVU3…	GO:0005773(vacuole);GO:0005774(vacuolar membrane);GO:0005975(carbohydrate metabolic process);GO:0009813(flavonoid biosynthetic process);GO:0009845(seed germination);GO:0010214(seed coat development);GO:0016125(sterol metabolic process);GO:0016740(transferase activity);GO:0016758(transferase activity, transferring hexosyl groups);GO:0016906(sterol 3-beta-glucosyltransferase activity);GO:0030259(li…	NA	NA	NA		0.0750097	0.130977	0.171416	3.63584	3.70595	3.56322	0.0346081	-4.85274	1.69583e-36	3.59016e-35	down	yes
MSTRG.14264	HORVU5Hr1G124650	HORVU5Hr1G124650.10;HORVU5Hr1G124650.5;HORVU5Hr1G124650.15;HORVU5Hr1G124650.13;HORVU5Hr1G124650.9;HORVU5Hr1G124650.16;HORVU5Hr1G124650.14;HORVU5Hr1G124650.2;HORVU5Hr1G124650.12;HORVU5Hr1G124650.8;HORVU5Hr1G124650.4;HORVU5Hr1G124650.1;HORVU5Hr1G124650.11;HORVU5Hr1G124650.7	GO:0000166(nucleotide binding);GO:0005524(ATP binding);GO:0016020(membrane);GO:0016021(integral component of membrane);GO:0016887(ATPase activity);GO:0016887(ATPase activity)	02010(ABC transporters);02010(ABC transporters)	K05681	NA		6.3843	10.0866	6.00954	0.414691	0.402959	0.212748	21.8172	4.44739	1.76634e-36	3.73568e-35	up	yes
MSTRG.18828	HORVU7Hr1G118340	MSTRG.18828.2;MSTRG.18828.1	NA	NA	NA	NA		18.0423	22.7621	17.9702	0.350508	0.30423	0.357947	58.0384	5.85894	1.79086e-36	3.78375e-35	up	yes
MSTRG.5417	HORVU2Hr1G094390	HORVU2Hr1G094390.1;HORVU2Hr1G094390.2;HORVU2Hr1G094390.5;HORVU2Hr1G094390.6;HORVU2Hr1G094390.3	GO:0000786(nucleosome);GO:0003677(DNA binding);GO:0005634(nucleus);GO:0005694(chromosome);GO:0006334(nucleosome assembly);GO:0006334(nucleosome assembly)	NA	NA	NA		2.17788	1.91303	1.78819	23.3773	18.8093	27.0143	0.084957	-3.55712	1.8375e-36	3.87841e-35	down	yes
MSTRG.7314		MSTRG.7314.1	NA	NA	NA	NA		191.306	133.413	222.431	17.2496	18.5478	18.7864	10.024	3.32539	1.84632e-36	3.89314e-35	up	yes
MSTRG.17117	HORVU7Hr1G040970	HORVU7Hr1G040970.19;HORVU7Hr1G040970.30;HORVU7Hr1G040970.17;HORVU7Hr1G040970.8;HORVU7Hr1G040970.24;HORVU7Hr1G040970.18;HORVU7Hr1G040970.27;HORVU7Hr1G040970.12;HORVU7Hr1G040970.25;HORVU7Hr1G040970.5;HORVU7Hr1G040970.36;HORVU7Hr1G040970.16;HORVU7Hr1G040970.7;HORVU7Hr1G040970.6;HORVU7Hr1G040970.4;HORVU7Hr1G040970.35;HORVU7Hr1G040970.34;HORVU7Hr1G040970.14;HORVU7Hr1G040970.1;HORVU7Hr1G040970.28;HORVU…	GO:0005216(ion channel activity);GO:0005244(voltage-gated ion channel activity);GO:0005249(voltage-gated potassium channel activity);GO:0005267(potassium channel activity);GO:0005515(protein binding);GO:0006811(ion transport);GO:0006813(potassium ion transport);GO:0016020(membrane);GO:0016021(integral component of membrane);GO:0034220(ion transmembrane transport);GO:0034765(regulation of ion tran…	NA	NA	NA		5.60028	5.8132	6.36256	0.209906	0.465429	0.22618	19.718	4.30144	1.89492e-36	3.98772e-35	up	yes
MSTRG.8457	HORVU3Hr1G088540;HORVU3Hr1G088500	MSTRG.8457.4;MSTRG.8457.2;MSTRG.8457.1;MSTRG.8457.5;MSTRG.8457.6;MSTRG.8457.3	NA	NA	NA	NA		124.819	98.7536	133.384	13.4167	11.1786	14.6773	9.08919	3.18415	1.89496e-36	3.98772e-35	up	yes
HORVU6Hr1G078260	HORVU6Hr1G078260	HORVU6Hr1G078260.4	NA	NA	NA	NA		2.15854	3.18262	3.36561	0	0	0	inf	inf	1.95388e-36	4.10762e-35	up	yes
MSTRG.12952	HORVU5Hr1G072020	MSTRG.12952.12;HORVU5Hr1G072020.3;HORVU5Hr1G072020.12;HORVU5Hr1G072020.6;HORVU5Hr1G072020.13;HORVU5Hr1G072020.14;HORVU5Hr1G072020.17;HORVU5Hr1G072020.1	GO:0003677(DNA binding);GO:0003700(DNA-binding transcription factor activity);GO:0005634(nucleus);GO:0006355(regulation of transcription, DNA-templated);GO:0043565(sequence-specific DNA binding);GO:0043565(sequence-specific DNA binding)	04626(Plant-pathogen interaction);04626(Plant-pathogen interaction)	K18835	NA		19.6805	15.2693	16.9384	2.11882	2.1831	1.78741	8.52117	3.09105	1.97434e-36	4.1465e-35	up	yes
MSTRG.7957	HORVU3Hr1G073240	HORVU3Hr1G073240.3;HORVU3Hr1G073240.1;HORVU3Hr1G073240.4;HORVU3Hr1G073240.10;HORVU3Hr1G073240.5;HORVU3Hr1G073240.12;HORVU3Hr1G073240.9;HORVU3Hr1G073240.6;HORVU3Hr1G073240.2;HORVU3Hr1G073240.11	NA	NA	NA	NA		1.78985	1.47832	1.14134	22.9837	22.0102	26.5372	0.0616446	-4.01988	2.06632e-36	4.33537e-35	down	yes
MSTRG.10291	HORVU4Hr1G054480;HORVU4Hr1G054500	MSTRG.10291.1;HORVU4Hr1G054480.3;HORVU4Hr1G054480.12;MSTRG.10291.8;HORVU4Hr1G054480.5;HORVU4Hr1G054480.10;MSTRG.10291.10;HORVU4Hr1G054480.8;HORVU4Hr1G054480.1;HORVU4Hr1G054480.7;HORVU4Hr1G054500.1;HORVU4Hr1G054500.2;HORVU4Hr1G054480.6;HORVU4Hr1G054480.4	GO:0004842(ubiquitin-protein transferase activity);GO:0005680(anaphase-promoting complex);GO:0016567(protein ubiquitination);GO:0016567(protein ubiquitination)	04120(Ubiquitin mediated proteolysis);04120(Ubiquitin mediated proteolysis)	K03358	NA		17.8091	17.9491	19.3667	2.71322	2.48498	2.48296	7.17662	2.8433	2.27621e-36	4.771e-35	up	yes
MSTRG.1087	HORVU1Hr1G012140	HORVU1Hr1G012140.10;HORVU1Hr1G012140.1;HORVU1Hr1G012140.3;HORVU1Hr1G012140.5;HORVU1Hr1G012140.9;HORVU1Hr1G012140.6;HORVU1Hr1G012140.2	GO:0006629(lipid metabolic process);GO:0016042(lipid catabolic process);GO:0016787(hydrolase activity);GO:0016787(hydrolase activity)	NA	NA	NA	Patatin [Source:UniProtKB/TrEMBL;Acc:M0YXC5]	63.0154	135.082	68.8535	5.70651	4.64848	5.30899	17.0423	4.09105	2.28745e-36	4.78981e-35	up	yes
MSTRG.1247	HORVU1Hr1G020590	HORVU1Hr1G020590.4;HORVU1Hr1G020590.1;HORVU1Hr1G020590.7;HORVU1Hr1G020590.2;HORVU1Hr1G020590.9	GO:0016020(membrane);GO:0016021(integral component of membrane);GO:0016021(integral component of membrane)	NA	NA	NA		3.14998	2.55936	3.48656	27.7385	28.8255	23.585	0.114735	-3.12362	2.43208e-36	5.08761e-35	down	yes
MSTRG.7131		MSTRG.7131.1	NA	NA	NA	NA		0.960028	1.00297	0.80904	16.9366	20.4347	19.0628	0.0491198	-4.34755	2.58019e-36	5.39209e-35	down	yes
MSTRG.3967	HORVU2Hr1G035230	HORVU2Hr1G035230.1;HORVU2Hr1G035230.2;HORVU2Hr1G035230.5	NA	NA	NA	NA	Formin-like protein [Source:UniProtKB/TrEMBL;Acc:F2DNQ9]	53.8337	67.8416	43.8751	6.20644	6.71127	6.06193	8.72252	3.12475	2.58677e-36	5.40048e-35	up	yes
MSTRG.13898	HORVU5Hr1G111460	HORVU5Hr1G111460.3;HORVU5Hr1G111460.2;HORVU5Hr1G111460.1;HORVU5Hr1G111460.9;HORVU5Hr1G111460.8;HORVU5Hr1G111460.7;HORVU5Hr1G111460.10;HORVU5Hr1G111460.6;HORVU5Hr1G111460.4;HORVU5Hr1G111460.5	GO:0000166(nucleotide binding);GO:0005524(ATP binding);GO:0016020(membrane);GO:0016021(integral component of membrane);GO:0016887(ATPase activity);GO:0042626(ATPase activity, coupled to transmembrane movement of substances);GO:0055085(transmembrane transport);GO:0055085(transmembrane transport)	02010(ABC transporters);02010(ABC transporters)	K05665	NA		27.7339	25.4748	24.7408	3.33437	2.59585	3.51175	8.25565	3.04538	2.65858e-36	5.54493e-35	up	yes
MSTRG.5961	HORVU2Hr1G113880	MSTRG.5961.9;HORVU2Hr1G113880.20;HORVU2Hr1G113880.8;HORVU2Hr1G113880.19;HORVU2Hr1G113880.17;HORVU2Hr1G113880.21;HORVU2Hr1G113880.2;HORVU2Hr1G113880.12;HORVU2Hr1G113880.10;HORVU2Hr1G113880.11;HORVU2Hr1G113880.5;HORVU2Hr1G113880.1;HORVU2Hr1G113880.15;HORVU2Hr1G113880.23;HORVU2Hr1G113880.14;HORVU2Hr1G113880.3;HORVU2Hr1G113880.4;HORVU2Hr1G113880.6;HORVU2Hr1G113880.24;HORVU2Hr1G113880.16;HORVU2Hr1G113…	GO:0003677(DNA binding);GO:0003700(DNA-binding transcription factor activity);GO:0005634(nucleus);GO:0006351(transcription, DNA-templated);GO:0006355(regulation of transcription, DNA-templated);GO:0006355(regulation of transcription, DNA-templated)	NA	NA	NA		23.5197	25.8686	19.5532	1.19156	0.919049	1.9407	17.0171	4.08892	2.69025e-36	5.60544e-35	up	yes
MSTRG.219		MSTRG.219.1	NA	NA	NA	NA		0.041947	0	0	4.39499	3.80347	3.81455	0.0034918	-8.16181	2.70853e-36	5.63796e-35	down	yes
MSTRG.2368	HORVU1Hr1G066030	HORVU1Hr1G066030.1	GO:0016020(membrane);GO:0016021(integral component of membrane);GO:0016746(transferase activity, transferring acyl groups)	00561(Glycerolipid metabolism);00564(Glycerophospholipid metabolism)	K13513	EC:2.3.1.-;EC:2.3.1.51		50.4008	60.841	56.1832	6.66094	6.6758	7.16125	8.16788	3.02996	2.83046e-36	5.88596e-35	up	yes
MSTRG.7656	HORVU3Hr1G063270	HORVU3Hr1G063270.2;HORVU3Hr1G063270.1	GO:0000786(nucleosome);GO:0003677(DNA binding);GO:0005634(nucleus);GO:0005694(chromosome);GO:0046982(protein heterodimerization activity);GO:0046982(protein heterodimerization activity)	NA	NA	NA	Histone H3 [Source:UniProtKB/TrEMBL;Acc:F2CQJ8]	0.134455	0	0.112857	14.0014	11.4958	14.871	0.00612642	-7.35074	3.10288e-36	6.43992e-35	down	yes
MSTRG.778	HORVU0Hr1G035820	HORVU0Hr1G035820.1	GO:0005737(cytoplasm);GO:0006535(cysteine biosynthetic process from serine);GO:0009001(serine O-acetyltransferase activity);GO:0016740(transferase activity)	00920(Sulfur metabolism);00270(Cysteine and methionine metabolism)	K00640	EC:2.3.1.30		20.9557	16.5802	31.057	0.910519	0.408957	0.423408	39.356	5.29851	3.10295e-36	6.43992e-35	up	yes
MSTRG.414	HORVU0Hr1G015520	HORVU0Hr1G015520.2	NA	NA	NA	NA		4.12796	3.751	4.6163	0	0	0	inf	inf	3.17004e-36	6.57269e-35	up	yes
MSTRG.3845	HORVU2Hr1G031030	HORVU2Hr1G031030.1;HORVU2Hr1G031030.8;HORVU2Hr1G031030.6;HORVU2Hr1G031030.2;HORVU2Hr1G031030.7;HORVU2Hr1G031030.4;MSTRG.3845.1;HORVU2Hr1G031030.5	NA	NA	NA	NA		3.42442	3.50908	4.0644	30.1875	28.5284	25.3026	0.130898	-2.93348	3.35331e-36	6.94586e-35	down	yes
MSTRG.8278	HORVU3Hr1G083250	HORVU3Hr1G083250.1;HORVU3Hr1G083250.5;HORVU3Hr1G083250.3;HORVU3Hr1G083250.8;HORVU3Hr1G083250.7;HORVU3Hr1G083250.6;HORVU3Hr1G083250.2;HORVU3Hr1G083250.4	GO:0003700(DNA-binding transcription factor activity);GO:0005634(nucleus);GO:0006355(regulation of transcription, DNA-templated);GO:0009789(positive regulation of abscisic acid-activated signaling pathway);GO:0016020(membrane);GO:0016021(integral component of membrane);GO:0043565(sequence-specific DNA binding);GO:0045893(positive regulation of transcription, DNA-templated);GO:1901002(positive reg…	04075(Plant hormone signal transduction);04075(Plant hormone signal transduction)	K14432	NA		0.959163	0.965022	1.31243	12.5168	11.3106	12.6947	0.0886207	-3.49621	3.6411e-36	7.53237e-35	down	yes
MSTRG.11746	HORVU5Hr1G019600	MSTRG.11746.2;HORVU5Hr1G019600.1;HORVU5Hr1G019600.2;HORVU5Hr1G019600.4;HORVU5Hr1G019600.3;MSTRG.11746.3;HORVU5Hr1G019600.5	GO:0005515(protein binding);GO:0005515(protein binding)	NA	NA	NA		423.283	362.031	296.374	42.858	40.3915	45.0692	8.4297	3.07548	3.6436e-36	7.53237e-35	up	yes
MSTRG.3164		MSTRG.3164.1	NA	NA	NA	NA		229.463	241.114	260.319	29.4658	29.8684	35.9683	7.66923	2.93908	3.90538e-36	8.06564e-35	up	yes
MSTRG.18304	HORVU7Hr1G092550	HORVU7Hr1G092550.1;HORVU7Hr1G092550.2;HORVU7Hr1G092550.5;MSTRG.18304.1;HORVU7Hr1G092550.3	GO:0016020(membrane);GO:0016021(integral component of membrane);GO:0016021(integral component of membrane)	NA	NA	NA		66.8636	74.2308	65.1835	9.8761	9.67293	10.0435	6.97062	2.80129	3.96004e-36	8.17053e-35	up	yes
MSTRG.566	HORVU0Hr1G021860	HORVU0Hr1G021860.2;HORVU0Hr1G021860.4;HORVU0Hr1G021860.1;HORVU0Hr1G021860.5;HORVU0Hr1G021860.3	GO:0004190(aspartic-type endopeptidase activity);GO:0006508(proteolysis);GO:0006508(proteolysis)	NA	NA	NA		37.5478	27.2167	29.5366	3.21419	3.94616	2.95206	9.32528	3.22115	3.97098e-36	8.18511e-35	up	yes
[truncated: 31,944 more rows]
