# Supplementary material for: Identification of regulatory factors promoting embryogenic callus formation in barley through transcriptome analysis
Source: BMC Plant Biol. 2021 Mar 19;21:145. doi: 10.1186/s12870-021-02922-w (PMC7980361; doi:10.1186/s12870-021-02922-w)
Supplement: Supplementary file 2 — Additional file 2. Supplementary raw data of DEGs. [file 12870_2021_2922_MOESM2_ESM.zip › Additional file 2-4 IME_48hVSME_24h_Gene_differential_expression.xlsx]

## Sheet: Sheet1
gene_id	gene_name	transcript_id	GO	KEGG	KO_ENTRY	EC	Description	FPKM.IME_48h1	FPKM.IME_48h2	FPKM.IME_48h3	FPKM.ME_24h1	FPKM.ME_24h2	FPKM.ME_24h3	fc	log2(fc)	pval	qval	regulation	significant
MSTRG.8152	HORVU3Hr1G079620	HORVU3Hr1G079620.1	GO:0016020(membrane);GO:0016021(integral component of membrane)	NA	NA	NA		68.6686	69.7916	63.5209	0.953966	0.814711	0.836194	77.5398	6.27686	6.28027e-97	1.31157e-92	up	yes
MSTRG.14495	HORVU6Hr1G012210	HORVU6Hr1G012210.1	GO:0016020(membrane);GO:0016021(integral component of membrane)	NA	NA	NA		51.2924	132.543	86.4006	0.219973	0.141947	0.288882	415.236	8.69779	2.01724e-66	2.1064e-62	up	yes
MSTRG.6836	HORVU3Hr1G026920	HORVU3Hr1G026920.2;HORVU3Hr1G026920.1;MSTRG.6836.2;HORVU3Hr1G026920.3	GO:0005623(cell);GO:0006878(cellular copper ion homeostasis);GO:0046872(metal ion binding);GO:0046872(metal ion binding)	NA	NA	NA	Predicted protein [Source:UniProtKB/TrEMBL;Acc:F2EFN3]	283.341	227.688	266.535	3743.12	3488.04	2662.35	0.0785934	-3.66945	2.62687e-53	1.82865e-49	down	yes
MSTRG.2970	HORVU1Hr1G089380	HORVU1Hr1G089380.3;HORVU1Hr1G089380.2;HORVU1Hr1G089380.1;HORVU1Hr1G089380.10;HORVU1Hr1G089380.6;HORVU1Hr1G089380.9;HORVU1Hr1G089380.7;HORVU1Hr1G089380.8	GO:0004252(serine-type endopeptidase activity);GO:0006508(proteolysis);GO:0008233(peptidase activity);GO:0008236(serine-type peptidase activity);GO:0016787(hydrolase activity);GO:0016787(hydrolase activity)	NA	NA	NA	Predicted protein [Source:UniProtKB/TrEMBL;Acc:F2DI94]	0.341264	0.16515	0.295681	12.2673	8.87651	14.8269	0.0222986	-5.48691	1.17119e-50	6.11479e-47	down	yes
MSTRG.9039		MSTRG.9039.1	NA	NA	NA	NA		0.182666	0.062405	0.01656	50.8556	24.3021	27.0917	0.00255875	-8.61034	6.15058e-50	2.56897e-46	down	yes
MSTRG.11710	HORVU5Hr1G018020	HORVU5Hr1G018020.1	NA	NA	NA	NA		15.3489	12.1551	16.661	0.172906	0.071451	0.072383	139.436	7.12346	3.84822e-47	1.33944e-43	up	yes
MSTRG.1616		MSTRG.1616.1	NA	NA	NA	NA		4.05184	3.75484	5.03497	52.7727	81.5156	75.9901	0.0610697	-4.0334	7.42035e-47	2.21381e-43	down	yes
MSTRG.5692	HORVU2Hr1G104080	HORVU2Hr1G104080.1	GO:0016020(membrane);GO:0016021(integral component of membrane)	NA	NA	NA		1.61718	1.69615	4.1134	138.894	104.908	102.333	0.0214562	-5.54246	5.87039e-46	1.53246e-42	down	yes
MSTRG.9035	HORVU3Hr1G117580	MSTRG.9035.1;HORVU3Hr1G117580.1	GO:0016020(membrane);GO:0016021(integral component of membrane)	NA	NA	NA		11.3724	3.44427	5.19972	803.344	430.263	471.35	0.0117401	-6.41241	2.77656e-44	6.44285e-41	down	yes
MSTRG.10055	HORVU4Hr1G044040	HORVU4Hr1G044040.16;HORVU4Hr1G044040.3;HORVU4Hr1G044040.1;HORVU4Hr1G044040.8;HORVU4Hr1G044040.2;HORVU4Hr1G044040.15;HORVU4Hr1G044040.12;HORVU4Hr1G044040.10;HORVU4Hr1G044040.13;HORVU4Hr1G044040.11;HORVU4Hr1G044040.6	GO:0000166(nucleotide binding);GO:0004550(nucleoside diphosphate kinase activity);GO:0005524(ATP binding);GO:0006165(nucleoside diphosphate phosphorylation);GO:0006183(GTP biosynthetic process);GO:0006228(UTP biosynthetic process);GO:0006241(CTP biosynthetic process);GO:0016301(kinase activity);GO:0016310(phosphorylation);GO:0016740(transferase activity);GO:0071949(FAD binding);GO:0071949(FAD bin…	00230(Purine metabolism);00240(Pyrimidine metabolism);04016(MAPK signaling pathway - plant);00906(Carotenoid biosynthesis);00906(Carotenoid biosynthesis)	K00940;K09838	EC:2.7.4.6;EC:1.14.15.21		2.28266	1.6251	2.01342	22.7984	22.3673	21.1947	0.0892276	-3.48637	5.59107e-44	1.16764e-40	down	yes
MSTRG.6786	HORVU3Hr1G024920	HORVU3Hr1G024920.5;HORVU3Hr1G024920.4;HORVU3Hr1G024920.1;HORVU3Hr1G024920.2	NA	NA	NA	NA		2.48242	0.973482	2.41415	111.67	65.7629	69.3029	0.0237909	-5.39345	8.14099e-44	1.5456e-40	down	yes
MSTRG.7425		MSTRG.7425.1	NA	NA	NA	NA		3.04144	3.21799	3.89636	46.5412	38.7768	39.1002	0.0816263	-3.61482	4.12907e-43	7.18595e-40	down	yes
MSTRG.12680		MSTRG.12680.1	NA	NA	NA	NA		3.79341	5.24442	4.166	53.9786	36.7232	38.7925	0.101965	-3.29386	6.14094e-42	9.86518e-39	down	yes
MSTRG.9040	HORVU3Hr1G117630	HORVU3Hr1G117630.1;HORVU3Hr1G117630.2	NA	NA	NA	NA		16.5947	5.66095	5.89218	1255.84	607.494	660.126	0.0111544	-6.48624	4.38759e-41	6.54503e-38	down	yes
MSTRG.3264	HORVU2Hr1G005330	MSTRG.3264.1	NA	NA	NA	NA		0	0	0	60.3325	24.6745	25.7106	-inf	-inf	6.65903e-41	9.27115e-38	down	yes
MSTRG.9038	HORVU3Hr1G117600	HORVU3Hr1G117600.1;MSTRG.9038.2;HORVU3Hr1G117600.2	NA	NA	NA	NA		12.6165	4.46198	4.33619	914.253	447.733	479.479	0.0116292	-6.42611	1.0555e-40	1.37769e-37	down	yes
MSTRG.9716	HORVU4Hr1G024290	HORVU4Hr1G024290.1	NA	NA	NA	NA		11.3884	9.53431	9.19178	119.735	83.8191	89.778	0.102664	-3.284	7.39697e-39	9.08696e-36	down	yes
MSTRG.14513		MSTRG.14513.1	NA	NA	NA	NA		0.832139	0.76998	0.372597	34.8002	18.2301	29.7246	0.0238622	-5.38913	1.231e-38	1.42823e-35	down	yes
MSTRG.16933	HORVU7Hr1G032340	MSTRG.16933.3;HORVU7Hr1G032340.4;HORVU7Hr1G032340.2;HORVU7Hr1G032340.3;HORVU7Hr1G032340.1	NA	NA	NA	NA		30.2808	31.7625	31.2934	250.133	189.407	201.867	0.145518	-2.78073	4.21028e-38	4.62776e-35	down	yes
MSTRG.5831	HORVU2Hr1G108580	HORVU2Hr1G108580.1	NA	NA	NA	NA		6.67584	3.00939	3.13468	151.617	103.109	95.5763	0.0365966	-4.77214	6.1901e-38	6.46371e-35	down	yes
MSTRG.2968	HORVU1Hr1G089310	HORVU1Hr1G089310.1	GO:0016020(membrane);GO:0016021(integral component of membrane)	NA	NA	NA	Predicted protein [Source:UniProtKB/TrEMBL;Acc:F2CQB5]	39.559	38.6084	41.392	241.769	281.982	259.259	0.152692	-2.7113	1.89891e-37	1.88843e-34	down	yes
MSTRG.9033	HORVU3Hr1G117550	MSTRG.9033.2;HORVU3Hr1G117550.1;MSTRG.9033.3	GO:0016020(membrane);GO:0016021(integral component of membrane)	NA	NA	NA		9.44045	2.53407	3.01686	666.977	317.928	416.37	0.0106984	-6.54646	4.12103e-36	3.91198e-33	down	yes
MSTRG.17285	HORVU7Hr1G048710	HORVU7Hr1G048710.8;HORVU7Hr1G048710.9;HORVU7Hr1G048710.5;HORVU7Hr1G048710.4;HORVU7Hr1G048710.15;HORVU7Hr1G048710.7;HORVU7Hr1G048710.6;HORVU7Hr1G048710.22;HORVU7Hr1G048710.1;HORVU7Hr1G048710.20;HORVU7Hr1G048710.3;HORVU7Hr1G048710.2;HORVU7Hr1G048710.13;HORVU7Hr1G048710.17;HORVU7Hr1G048710.21;HORVU7Hr1G048710.24;HORVU7Hr1G048710.11;HORVU7Hr1G048710.16;HORVU7Hr1G048710.23;HORVU7Hr1G048710.19	GO:0003824(catalytic activity);GO:0016020(membrane);GO:0016021(integral component of membrane);GO:0016021(integral component of membrane)	00052(Galactose metabolism);00052(Galactose metabolism)	K06617	EC:2.4.1.82		26.4359	24.8744	29.1133	166.855	151.256	146.398	0.173137	-2.53001	7.21301e-35	6.54941e-32	down	yes
MSTRG.10652	HORVU4Hr1G066860	HORVU4Hr1G066860.8;HORVU4Hr1G066860.2;HORVU4Hr1G066860.5;HORVU4Hr1G066860.1;HORVU4Hr1G066860.3;HORVU4Hr1G066860.6;HORVU4Hr1G066860.4	GO:0000166(nucleotide binding);GO:0003824(catalytic activity);GO:0004356(glutamate-ammonia ligase activity);GO:0005524(ATP binding);GO:0006542(glutamine biosynthetic process);GO:0006807(nitrogen compound metabolic process);GO:0016874(ligase activity);GO:0016874(ligase activity)	00630(Glyoxylate and dicarboxylate metabolism);00910(Nitrogen metabolism);00250(Alanine, aspartate and glutamate metabolism);00220(Arginine biosynthesis);00220(Arginine biosynthesis)	K01915	EC:6.3.1.2	Glutamine synthetase [Source:UniProtKB/TrEMBL;Acc:A0A287PFH8]	23.643	9.22779	12.9168	262.856	213.489	219.115	0.0658378	-3.92494	4.76433e-33	4.14576e-30	down	yes
MSTRG.6789		MSTRG.6789.1	NA	NA	NA	NA		0.140817	0	0.181148	26.7681	16.7013	11.5236	0.00585466	-7.4162	2.47918e-32	2.07101e-29	down	yes
MSTRG.14031	HORVU5Hr1G115280	HORVU5Hr1G115280.1	GO:0005576(extracellular region);GO:0048046(apoplast)	00970(Aminoacyl-tRNA biosynthesis)	K01870	EC:6.1.1.5	Dirigent protein [Source:UniProtKB/TrEMBL;Acc:A0A287SUB3]	1.20578	0.538217	0.944651	19.2729	18.8852	24.087	0.0431945	-4.53301	8.01046e-32	6.43425e-29	down	yes
MSTRG.6262	HORVU2Hr1G126730	HORVU2Hr1G126730.1	GO:0016020(membrane);GO:0016021(integral component of membrane)	00270(Cysteine and methionine metabolism);00450(Selenocompound metabolism)	K00549	EC:2.1.1.14		0.985685	1.22842	1.52704	13.8748	12.6028	9.6959	0.103422	-3.27338	1.25302e-31	9.69184e-29	down	yes
MSTRG.8448	HORVU3Hr1G088300	HORVU3Hr1G088300.1	NA	NA	NA	NA		2.38396	3.59349	2.41657	25.4464	25.4929	22.7018	0.113986	-3.13308	1.98329e-31	1.47925e-28	down	yes
HORVU3Hr1G040230	HORVU3Hr1G040230	HORVU3Hr1G040230.1	GO:0016020(membrane);GO:0016021(integral component of membrane);GO:0022857(transmembrane transporter activity);GO:0055085(transmembrane transport)	NA	NA	NA	WAT1-related protein [Source:UniProtKB/TrEMBL;Acc:A0A287KUM3]	0	0	0	3.15122	3.1542	2.52033	-inf	-inf	7.10776e-31	5.11857e-28	down	yes
MSTRG.9227	HORVU4Hr1G005800	HORVU4Hr1G005800.1	GO:0005811(lipid droplet);GO:0012511(monolayer-surrounded lipid storage body);GO:0016020(membrane);GO:0016021(integral component of membrane)	NA	NA	NA	Oleosin [Source:UniProtKB/TrEMBL;Acc:A0A287N1F2]	22.9395	90.919	41.0553	1.0016	0.770215	0.721362	62.1351	5.95734	7.53699e-31	5.17675e-28	up	yes
MSTRG.2828	HORVU1Hr1G082220	MSTRG.2828.5;HORVU1Hr1G082220.5;HORVU1Hr1G082220.15;HORVU1Hr1G082220.17;HORVU1Hr1G082220.9;HORVU1Hr1G082220.13;HORVU1Hr1G082220.8;HORVU1Hr1G082220.4;HORVU1Hr1G082220.16;HORVU1Hr1G082220.14;HORVU1Hr1G082220.12;HORVU1Hr1G082220.6;HORVU1Hr1G082220.11;HORVU1Hr1G082220.3;HORVU1Hr1G082220.1	GO:0005524(ATP binding);GO:0016020(membrane);GO:0016021(integral component of membrane);GO:0016301(kinase activity);GO:0016310(phosphorylation);GO:0016310(phosphorylation)	NA	NA	NA		1.71266	2.21973	1.87134	0.0595049	0.0321826	0.0244897	49.9558	5.64258	7.68432e-31	5.17675e-28	up	yes
MSTRG.9522	HORVU4Hr1G015570	MSTRG.9522.7;HORVU4Hr1G015570.23;HORVU4Hr1G015570.11;HORVU4Hr1G015570.12;HORVU4Hr1G015570.7;HORVU4Hr1G015570.17;HORVU4Hr1G015570.4;HORVU4Hr1G015570.5;HORVU4Hr1G015570.25;HORVU4Hr1G015570.1;HORVU4Hr1G015570.10;HORVU4Hr1G015570.26;HORVU4Hr1G015570.3;HORVU4Hr1G015570.24;HORVU4Hr1G015570.8;HORVU4Hr1G015570.6;HORVU4Hr1G015570.2;HORVU4Hr1G015570.13	GO:0005985(sucrose metabolic process);GO:0046524(sucrose-phosphate synthase activity);GO:0046524(sucrose-phosphate synthase activity)	00500(Starch and sucrose metabolism);00500(Starch and sucrose metabolism)	K00696	EC:2.4.1.14	Predicted protein [Source:UniProtKB/TrEMBL;Acc:F2CYS4]	4.30248	1.91081	2.33098	43.7281	33.7581	30.8818	0.0788449	-3.66484	9.32175e-31	6.08361e-28	down	yes
MSTRG.9114		MSTRG.9114.1;MSTRG.9114.2	NA	NA	NA	NA		147.822	98.2718	133.169	834.681	733.017	689.879	0.167995	-2.57351	3.6939e-30	2.33768e-27	down	yes
MSTRG.7879	HORVU3Hr1G070690	HORVU3Hr1G070690.4;HORVU3Hr1G070690.1;HORVU3Hr1G070690.7;HORVU3Hr1G070690.11;HORVU3Hr1G070690.9;HORVU3Hr1G070690.2;HORVU3Hr1G070690.8;HORVU3Hr1G070690.5;HORVU3Hr1G070690.6	GO:0000166(nucleotide binding);GO:0001678(cellular glucose homeostasis);GO:0004340(glucokinase activity);GO:0004396(hexokinase activity);GO:0005524(ATP binding);GO:0005536(glucose binding);GO:0005623(cell);GO:0005739(mitochondrion);GO:0005975(carbohydrate metabolic process);GO:0006096(glycolytic process);GO:0009749(response to glucose);GO:0016020(membrane);GO:0016021(integral component of membran…	00010(Glycolysis / Gluconeogenesis);00051(Fructose and mannose metabolism);00052(Galactose metabolism);00500(Starch and sucrose metabolism);00520(Amino sugar and nucleotide sugar metabolism);00524(Neomycin, kanamycin and gentamicin biosynthesis);00524(Neomycin, kanamycin and gentamicin biosynthesis)	K00844	EC:2.7.1.1	Phosphotransferase [Source:UniProtKB/TrEMBL;Acc:F2EGP8]	41.347	25.5828	24.3643	282.693	221.075	208.977	0.128088	-2.96479	4.1489e-30	2.5484e-27	down	yes
MSTRG.13759	HORVU5Hr1G105060	HORVU5Hr1G105060.2;HORVU5Hr1G105060.1	GO:0005515(protein binding);GO:0005515(protein binding)	NA	NA	NA		1.00514	0.566866	0.988364	16.7875	12.804	12.2782	0.061151	-4.03148	1.28255e-29	7.65281e-27	down	yes
MSTRG.8993	HORVU3Hr1G115610	HORVU3Hr1G115610.10;HORVU3Hr1G115610.8;HORVU3Hr1G115610.16;HORVU3Hr1G115610.6;HORVU3Hr1G115610.4;HORVU3Hr1G115610.2;HORVU3Hr1G115610.13;HORVU3Hr1G115610.11;HORVU3Hr1G115610.5;HORVU3Hr1G115610.9;HORVU3Hr1G115610.3;HORVU3Hr1G115610.1;HORVU3Hr1G115610.14	NA	NA	NA	NA		0.0241034	0.0891826	0.0438066	13.2113	7.41051	3.46742	0.00652127	-7.26063	1.38993e-29	8.06315e-27	down	yes
MSTRG.8444	HORVU3Hr1G088190	HORVU3Hr1G088190.1;HORVU3Hr1G088190.3;HORVU3Hr1G088190.2	GO:0030001(metal ion transport);GO:0046872(metal ion binding);GO:0046872(metal ion binding)	NA	NA	NA		0.316841	0.585823	0.885594	20.5145	15.6121	14.6973	0.0351854	-4.82888	6.47674e-29	3.65568e-26	down	yes
MSTRG.4742	HORVU2Hr1G071220	MSTRG.4742.1	NA	NA	NA	NA		1.2563	1.40061	1.43816	14.4288	9.75512	10.1925	0.119124	-3.06946	1.44012e-28	7.9146e-26	down	yes
MSTRG.15811	HORVU6Hr1G073990	HORVU6Hr1G073990.1;HORVU6Hr1G073990.2	GO:0009055(electron transfer activity);GO:0022900(electron transport chain);GO:0022900(electron transport chain)	NA	NA	NA		5.0829	4.64668	6.2772	37.4892	68.0033	50.139	0.102851	-3.28138	1.66749e-28	8.92918e-26	down	yes
MSTRG.3316	HORVU2Hr1G008960	HORVU2Hr1G008960.2	GO:0008146(sulfotransferase activity);GO:0016740(transferase activity)	NA	NA	NA	Sulfotransferase [Source:UniProtKB/TrEMBL;Acc:M0X3B4]	1.00202	1.06268	0.770811	14.1039	11.7061	12.7427	0.0735489	-3.76515	2.59005e-28	1.35227e-25	down	yes
MSTRG.5143	HORVU2Hr1G085360	HORVU2Hr1G085360.4;HORVU2Hr1G085360.3;HORVU2Hr1G085360.6;HORVU2Hr1G085360.14;HORVU2Hr1G085360.24;HORVU2Hr1G085360.15;HORVU2Hr1G085360.16;HORVU2Hr1G085360.5;HORVU2Hr1G085360.27;HORVU2Hr1G085360.28;HORVU2Hr1G085360.12;HORVU2Hr1G085360.22;HORVU2Hr1G085360.7;HORVU2Hr1G085360.17;HORVU2Hr1G085360.18;HORVU2Hr1G085360.8;HORVU2Hr1G085360.30;HORVU2Hr1G085360.25;HORVU2Hr1G085360.23;HORVU2Hr1G085360.2;HORVU2…	GO:0005515(protein binding);GO:0005515(protein binding)	NA	NA	NA		3.1232	3.08227	2.84365	21.5556	16.0376	15.1858	0.171453	-2.54411	3.35842e-27	1.68808e-24	down	yes
MSTRG.10272	HORVU4Hr1G053980	HORVU4Hr1G053980.1	GO:0003700(DNA-binding transcription factor activity);GO:0006355(regulation of transcription, DNA-templated)	NA	NA	NA		0.800132	1.1879	0.581529	11.8835	17.304	16.4789	0.0562681	-4.15154	3.39491e-27	1.68808e-24	down	yes
MSTRG.4785	HORVU2Hr1G072750	HORVU2Hr1G072750.4;HORVU2Hr1G072750.1;HORVU2Hr1G072750.2;HORVU2Hr1G072750.5;HORVU2Hr1G072750.6;HORVU2Hr1G072750.3	NA	04712(Circadian rhythm - plant);04712(Circadian rhythm - plant)	K16223	NA	Centroradialis [Source:UniProtKB/TrEMBL;Acc:M0W660]	1.46227	1.35537	2.02978	16.4671	12.9582	15.9978	0.106717	-3.22814	5.48491e-27	2.66388e-24	down	yes
HORVU5Hr1G001660	HORVU5Hr1G001660	HORVU5Hr1G001660.1;HORVU5Hr1G001660.5;HORVU5Hr1G001660.3	GO:0016020(membrane);GO:0016021(integral component of membrane);GO:0016021(integral component of membrane)	NA	NA	NA		0	0	0	1.47244	1.44945	1.78355	-inf	-inf	6.92882e-27	3.28867e-24	down	yes
MSTRG.1879	HORVU1Hr1G049190	HORVU1Hr1G049190.1;HORVU1Hr1G049190.2	GO:0005515(protein binding);GO:0005515(protein binding)	00480(Glutathione metabolism);00480(Glutathione metabolism)	K00799	EC:2.5.1.18		45.9281	31.7543	51.7688	1.53597	3.30536	2.6978	17.1706	4.10186	7.12291e-27	3.30567e-24	up	yes
MSTRG.10990		MSTRG.10990.1	NA	NA	NA	NA		7.70073	9.91856	10.3647	0	0	0.072092	388.17	8.60054	8.36219e-27	3.79643e-24	up	yes
MSTRG.3838	HORVU2Hr1G030870	HORVU2Hr1G030870.8;HORVU2Hr1G030870.7;HORVU2Hr1G030870.5;HORVU2Hr1G030870.1;HORVU2Hr1G030870.12;HORVU2Hr1G030870.2;HORVU2Hr1G030870.9;HORVU2Hr1G030870.14;HORVU2Hr1G030870.13;HORVU2Hr1G030870.3	GO:0005985(sucrose metabolic process);GO:0016157(sucrose synthase activity);GO:0016740(transferase activity);GO:0016757(transferase activity, transferring glycosyl groups);GO:0016757(transferase activity, transferring glycosyl groups)	00500(Starch and sucrose metabolism);00500(Starch and sucrose metabolism)	K00695	EC:2.4.1.13	Sucrose synthase [Source:UniProtKB/TrEMBL;Acc:A0A287HK37]	40.8701	64.9779	48.6956	3.24023	4.85597	1.98754	15.326	3.93791	1.01551e-26	4.5123e-24	up	yes
MSTRG.8039	HORVU3Hr1G075960	HORVU3Hr1G075960.2;HORVU3Hr1G075960.12;HORVU3Hr1G075960.10;HORVU3Hr1G075960.3;HORVU3Hr1G075960.14;HORVU3Hr1G075960.7;HORVU3Hr1G075960.5;HORVU3Hr1G075960.9;HORVU3Hr1G075960.1;HORVU3Hr1G075960.8;HORVU3Hr1G075960.6	GO:0030246(carbohydrate binding);GO:0030246(carbohydrate binding)	04120(Ubiquitin mediated proteolysis);04120(Ubiquitin mediated proteolysis)	NA	NA		0.76478	1.14683	0.607268	10.4085	8.79524	9.03492	0.0891997	-3.48682	1.54126e-26	6.70577e-24	down	yes
MSTRG.9025	HORVU3Hr1G116790	MSTRG.9025.9;HORVU3Hr1G116790.2;HORVU3Hr1G116790.1;MSTRG.9025.3;HORVU3Hr1G116790.13	GO:0006833(water transport);GO:0015204(urea transmembrane transporter activity);GO:0015250(water channel activity);GO:0015267(channel activity);GO:0015840(urea transport);GO:0016020(membrane);GO:0016021(integral component of membrane);GO:0055085(transmembrane transport);GO:0071918(urea transmembrane transport);GO:0071918(urea transmembrane transport)	NA	NA	NA	Predicted protein [Source:UniProtKB/TrEMBL;Acc:D2KZ43]	17.2627	22.9751	16.1224	105.484	111.772	82.217	0.188198	-2.40968	4.15708e-26	1.77176e-23	down	yes
MSTRG.2153	HORVU1Hr1G058520	HORVU1Hr1G058520.2;HORVU1Hr1G058520.1;HORVU1Hr1G058520.11;HORVU1Hr1G058520.8;HORVU1Hr1G058520.6;MSTRG.2153.2;HORVU1Hr1G058520.10;HORVU1Hr1G058520.9;HORVU1Hr1G058520.3;HORVU1Hr1G058520.7	NA	00500(Starch and sucrose metabolism);00460(Cyanoamino acid metabolism);00940(Phenylpropanoid biosynthesis);00940(Phenylpropanoid biosynthesis)	K01188	EC:3.2.1.21		0.248785	0.451943	0.408978	4.7422	7.58923	5.97832	0.0606074	-4.04436	4.81296e-26	2.01028e-23	down	yes
MSTRG.11266	HORVU4Hr1G089560	HORVU4Hr1G089560.2;HORVU4Hr1G089560.5;HORVU4Hr1G089560.1;HORVU4Hr1G089560.3	NA	NA	NA	NA		2.88349	3.88339	2.89173	20.0784	24.3088	23.2634	0.142772	-2.80822	5.45783e-26	2.23493e-23	down	yes
MSTRG.8930	HORVU3Hr1G112010	HORVU3Hr1G112010.1	NA	NA	NA	NA		20.4607	12.0895	19.7951	122.474	112.136	94.4162	0.159091	-2.65207	3.3595e-25	1.34923e-22	down	yes
MSTRG.10991		MSTRG.10991.1	NA	NA	NA	NA		6.52668	5.83816	6.22896	0	0	0	inf	inf	6.17731e-25	2.43409e-22	up	yes
MSTRG.2710	HORVU1Hr1G078350	HORVU1Hr1G078350.17;HORVU1Hr1G078350.13;HORVU1Hr1G078350.6;HORVU1Hr1G078350.14;HORVU1Hr1G078350.2;HORVU1Hr1G078350.1;HORVU1Hr1G078350.18;HORVU1Hr1G078350.15;HORVU1Hr1G078350.19	GO:0000234(phosphoethanolamine N-methyltransferase activity);GO:0006656(phosphatidylcholine biosynthetic process);GO:0008168(methyltransferase activity);GO:0032259(methylation);GO:0032259(methylation)	00564(Glycerophospholipid metabolism);00564(Glycerophospholipid metabolism)	K05929	EC:2.1.1.103		49.8921	62.0103	54.5462	271.145	260.096	208.764	0.224929	-2.15246	7.18731e-25	2.77962e-22	down	yes
MSTRG.18345	HORVU7Hr1G094580	HORVU7Hr1G094580.4;HORVU7Hr1G094580.3;HORVU7Hr1G094580.1;HORVU7Hr1G094580.2	GO:0005789(endoplasmic reticulum membrane);GO:0016020(membrane);GO:0016021(integral component of membrane);GO:0048578(positive regulation of long-day photoperiodism, flowering);GO:0048578(positive regulation of long-day photoperiodism, flowering)	00270(Cysteine and methionine metabolism);00450(Selenocompound metabolism);00450(Selenocompound metabolism)	K00549	EC:2.1.1.14	Predicted protein [Source:UniProtKB/TrEMBL;Acc:F2DF59]	0.86656	0.701335	0.652935	7.09594	5.99396	5.5838	0.118928	-3.07184	9.01829e-25	3.42433e-22	down	yes
MSTRG.2613	HORVU1Hr1G075520	HORVU1Hr1G075520.2;HORVU1Hr1G075520.3;HORVU1Hr1G075520.1;HORVU1Hr1G075520.7;HORVU1Hr1G075520.4;HORVU1Hr1G075520.5	GO:0030246(carbohydrate binding);GO:0030246(carbohydrate binding)	04120(Ubiquitin mediated proteolysis);04120(Ubiquitin mediated proteolysis)	K04506	EC:2.3.2.27	Predicted protein [Source:UniProtKB/TrEMBL;Acc:F2CRY5]	0.41471	0.357149	0.240926	6.40659	4.43482	4.35733	0.0666361	-3.90755	1.16644e-24	4.34999e-22	down	yes
MSTRG.564	HORVU0Hr1G021830	HORVU0Hr1G021830.1;HORVU0Hr1G021830.2;HORVU0Hr1G021830.4	NA	NA	NA	NA		3.07389	6.08629	3.34931	0	0	0	inf	inf	1.83296e-24	6.71571e-22	up	yes
MSTRG.7707	HORVU3Hr1G065420	HORVU3Hr1G065420.1	GO:0016740(transferase activity);GO:0016757(transferase activity, transferring glycosyl groups);GO:0016758(transferase activity, transferring hexosyl groups)	00942(Anthocyanin biosynthesis)	K12938	EC:2.4.1.-	Glycosyltransferase [Source:UniProtKB/TrEMBL;Acc:M0X0G8]	81.8439	69.6744	30.7053	0.886792	2.69866	2.34821	30.7102	4.94064	6.48261e-24	2.25944e-21	up	yes
MSTRG.9042	HORVU3Hr1G117660	HORVU3Hr1G117660.1	NA	NA	NA	NA		1.02092	0.174503	0.098299	386.737	118.703	78.3186	0.00221618	-8.81771	6.54371e-24	2.25944e-21	down	yes
MSTRG.8573	HORVU3Hr1G092580	HORVU3Hr1G092580.2;HORVU3Hr1G092580.8;HORVU3Hr1G092580.3	NA	03013(RNA transport);03013(RNA transport)	K03252	NA		2.3606	2.5715	3.04716	15.216	12.0885	13.7593	0.194313	-2.36354	6.56242e-24	2.25944e-21	down	yes
MSTRG.1078	HORVU1Hr1G011930	HORVU1Hr1G011930.1;HORVU1Hr1G011930.2	GO:0008168(methyltransferase activity);GO:0008171(O-methyltransferase activity);GO:0016206(catechol O-methyltransferase activity);GO:0016740(transferase activity);GO:0032259(methylation);GO:0046983(protein dimerization activity);GO:0102084(L-dopa O-methyltransferase activity);GO:0102938(orcinol O-methyltransferase activity);GO:0102938(orcinol O-methyltransferase activity)	NA	NA	NA		1.01422	0.305113	0.547404	14.1257	15.7499	10.4503	0.0462912	-4.43312	6.59959e-24	2.25944e-21	down	yes
MSTRG.12299	HORVU5Hr1G046510	HORVU5Hr1G046510.1	NA	NA	NA	NA		8.14375	3.70123	7.74466	0	0	0	inf	inf	7.42328e-24	2.50045e-21	up	yes
MSTRG.5654	HORVU2Hr1G102930	MSTRG.5654.5;HORVU2Hr1G102930.2;HORVU2Hr1G102930.1;HORVU2Hr1G102930.4	GO:0003677(DNA binding);GO:0005634(nucleus);GO:0005634(nucleus)	NA	NA	NA		17.3295	19.704	25.7455	2.35587	1.95545	2.73856	8.90498	3.15461	7.91649e-24	2.62425e-21	up	yes
MSTRG.18475	HORVU7Hr1G100310	HORVU7Hr1G100310.2;HORVU7Hr1G100310.18;HORVU7Hr1G100310.6;HORVU7Hr1G100310.15;HORVU7Hr1G100310.16;HORVU7Hr1G100310.1;HORVU7Hr1G100310.5;HORVU7Hr1G100310.10;HORVU7Hr1G100310.4;HORVU7Hr1G100310.19;HORVU7Hr1G100310.8;HORVU7Hr1G100310.3;HORVU7Hr1G100310.7;HORVU7Hr1G100310.12;HORVU7Hr1G100310.20;HORVU7Hr1G100310.17	GO:0016491(oxidoreductase activity);GO:0046872(metal ion binding);GO:0055114(oxidation-reduction process);GO:0055114(oxidation-reduction process)	00904(Diterpenoid biosynthesis);00941(Flavonoid biosynthesis);00941(Flavonoid biosynthesis)	K04124;K00475	EC:1.14.11.15;EC:1.14.11.9	Predicted protein [Source:UniProtKB/TrEMBL;Acc:F2CXY0]	3.03929	3.3684	3.64608	16.8951	16.044	14.95	0.209938	-2.25196	1.1858e-23	3.8694e-21	down	yes
MSTRG.15380	HORVU6Hr1G056910	HORVU6Hr1G056910.4;HORVU6Hr1G056910.7;HORVU6Hr1G056910.1;HORVU6Hr1G056910.2;HORVU6Hr1G056910.3;HORVU6Hr1G056910.6;HORVU6Hr1G056910.5	GO:0003999(adenine phosphoribosyltransferase activity);GO:0005737(cytoplasm);GO:0005794(Golgi apparatus);GO:0005886(plasma membrane);GO:0006168(adenine salvage);GO:0009116(nucleoside metabolic process);GO:0016740(transferase activity);GO:0016757(transferase activity, transferring glycosyl groups);GO:0016757(transferase activity, transferring glycosyl groups)	00230(Purine metabolism);00230(Purine metabolism)	K00759	EC:2.4.2.7	Predicted protein [Source:UniProtKB/TrEMBL;Acc:F2EFF0]	17.8406	34.3734	23.8357	2.34728	1.23029	1.10266	16.2492	4.02229	1.27609e-23	4.09999e-21	up	yes
MSTRG.362	HORVU0Hr1G012990	HORVU0Hr1G012990.2;MSTRG.362.2;HORVU0Hr1G012990.1	NA	00380(Tryptophan metabolism);00380(Tryptophan metabolism)	K11816	EC:1.14.13.168		7.54446	10.4289	8.92823	0.471276	0.31974	0.40234	22.5428	4.49459	2.24293e-23	7.09718e-21	up	yes
MSTRG.12300	HORVU5Hr1G046520	HORVU5Hr1G046520.1	GO:0006869(lipid transport);GO:0008289(lipid binding)	NA	NA	NA	Non-specific lipid-transfer protein [Source:UniProtKB/TrEMBL;Acc:M0VYA0]	163.815	290.302	242.483	18.7411	5.66741	7.20947	22.0318	4.46151	4.09915e-23	1.27771e-20	up	yes
MSTRG.6118	HORVU2Hr1G119600	HORVU2Hr1G119600.2;HORVU2Hr1G119600.1	GO:0003677(DNA binding);GO:0005634(nucleus);GO:0005634(nucleus)	00650(Butanoate metabolism);00660(C5-Branched dibasic acid metabolism);00290(Valine, leucine and isoleucine biosynthesis);00770(Pantothenate and CoA biosynthesis);00770(Pantothenate and CoA biosynthesis)	K01653	EC:2.2.1.6		29.4429	30.9855	25.4864	2.57661	4.00572	3.08947	8.88302	3.15105	4.45375e-23	1.36783e-20	up	yes
MSTRG.12060		MSTRG.12060.1;MSTRG.12060.2	NA	NA	NA	NA		4.32297	3.6346	3.58879	19.3189	27.3642	35.1582	0.141082	-2.82539	4.78045e-23	1.44688e-20	down	yes
MSTRG.16775	HORVU7Hr1G025990	HORVU7Hr1G025990.1;HORVU7Hr1G025990.3;HORVU7Hr1G025990.6;HORVU7Hr1G025990.8;MSTRG.16775.7;HORVU7Hr1G025990.5;HORVU7Hr1G025990.2;HORVU7Hr1G025990.4;HORVU7Hr1G025990.9;HORVU7Hr1G025990.7	GO:0006508(proteolysis);GO:0008236(serine-type peptidase activity);GO:0008236(serine-type peptidase activity)	NA	NA	NA		50.7401	63.9625	61.3622	10.0003	8.94308	10.3985	6.00046	2.58507	6.98794e-23	2.0848e-20	up	yes
MSTRG.16250	HORVU6Hr1G091300	HORVU6Hr1G091300.4;HORVU6Hr1G091300.3;HORVU6Hr1G091300.5;HORVU6Hr1G091300.1;HORVU6Hr1G091300.2;HORVU6Hr1G091300.6	NA	NA	NA	NA		7.32661	8.14915	9.92089	40.7256	39.4106	33.7034	0.223091	-2.16429	7.29725e-23	2.14642e-20	down	yes
MSTRG.16563	HORVU7Hr1G012380	HORVU7Hr1G012380.5;HORVU7Hr1G012380.2;HORVU7Hr1G012380.6;HORVU7Hr1G012380.9;HORVU7Hr1G012380.8;HORVU7Hr1G012380.10;HORVU7Hr1G012380.3;HORVU7Hr1G012380.7;HORVU7Hr1G012380.1	GO:0004373(glycogen (starch) synthase activity);GO:0009501(amyloplast);GO:0009507(chloroplast);GO:0009536(plastid);GO:0016740(transferase activity);GO:0016757(transferase activity, transferring glycosyl groups);GO:0019252(starch biosynthetic process);GO:0019863(IgE binding);GO:0033840(NDP-glucose-starch glucosyltransferase activity);GO:0043531(ADP binding);GO:0102502(ADP-glucose-starch glucosyltr…	00500(Starch and sucrose metabolism);00500(Starch and sucrose metabolism)	K13679	EC:2.4.1.242	Starch synthase, chloroplastic/amyloplastic [Source:UniProtKB/TrEMBL;Acc:C3W8L9]	15.0171	60.5676	23.5695	1.31324	1.36949	1.18669	25.6251	4.67948	8.67356e-23	2.50121e-20	up	yes
MSTRG.18600		MSTRG.18600.2;MSTRG.18600.1	NA	NA	NA	NA		38.5558	37.9792	44.0303	6.39311	5.42329	5.62975	6.91072	2.78884	8.74299e-23	2.50121e-20	up	yes
MSTRG.8974	HORVU3Hr1G114250	HORVU3Hr1G114250.1	NA	NA	NA	NA		22.1719	18.0747	20.1607	108.969	91.2776	80.7531	0.214973	-2.21777	1.00233e-22	2.82872e-20	down	yes
MSTRG.9034	HORVU3Hr1G117570	HORVU3Hr1G117570.3;HORVU3Hr1G117570.4;MSTRG.9034.3;HORVU3Hr1G117570.9;HORVU3Hr1G117570.2;HORVU3Hr1G117570.1;HORVU3Hr1G117570.5	NA	NA	NA	NA		0.975016	0.32994	0.0429809	376.707	100.398	108.927	0.00230011	-8.76408	3.3206e-22	9.24633e-20	down	yes
MSTRG.12870	HORVU5Hr1G068520	HORVU5Hr1G068520.1	GO:0005509(calcium ion binding)	04016(MAPK signaling pathway - plant);04070(Phosphatidylinositol signaling system);04626(Plant-pathogen interaction)	K02183	NA	Predicted protein [Source:UniProtKB/TrEMBL;Acc:F2E2V5]	6.47891	2.77287	3.8281	79.6466	35.462	47.5653	0.0804056	-3.63656	7.49132e-22	2.05854e-19	down	yes
MSTRG.6870		MSTRG.6870.1	NA	NA	NA	NA		3.90446	10.7264	4.10637	0.013316	0	0.067239	232.601	7.86171	8.24264e-22	2.23557e-19	up	yes
HORVU3Hr1G023480	HORVU3Hr1G023480	HORVU3Hr1G023480.5;HORVU3Hr1G023480.1;HORVU3Hr1G023480.2;HORVU3Hr1G023480.4;HORVU3Hr1G023480.3	GO:0005452(inorganic anion exchanger activity);GO:0006820(anion transport);GO:0015698(inorganic anion transport);GO:0016020(membrane);GO:0016021(integral component of membrane);GO:0016021(integral component of membrane)	NA	NA	NA		1.26279	1.15117	0.807052	0	0	0	inf	inf	1.3646e-21	3.65363e-19	up	yes
MSTRG.9036	HORVU3Hr1G117590	HORVU3Hr1G117590.4;HORVU3Hr1G117590.1;HORVU3Hr1G117590.3;HORVU3Hr1G117590.6;HORVU3Hr1G117590.2	NA	NA	NA	NA	Predicted protein [Source:UniProtKB/TrEMBL;Acc:F2CPL1]	2.34044	0.642392	0.206365	548.332	153.578	153.592	0.00372787	-8.06743	1.83676e-21	4.85555e-19	down	yes
MSTRG.7963	HORVU3Hr1G073630	HORVU3Hr1G073630.8;HORVU3Hr1G073630.10;HORVU3Hr1G073630.11;HORVU3Hr1G073630.38;HORVU3Hr1G073630.35;HORVU3Hr1G073630.1;HORVU3Hr1G073630.21;HORVU3Hr1G073630.36;HORVU3Hr1G073630.18;HORVU3Hr1G073630.32;HORVU3Hr1G073630.24;HORVU3Hr1G073630.2;HORVU3Hr1G073630.5;HORVU3Hr1G073630.14;HORVU3Hr1G073630.6;HORVU3Hr1G073630.20;HORVU3Hr1G073630.42;HORVU3Hr1G073630.16;HORVU3Hr1G073630.7;HORVU3Hr1G073630.15;HORVU…	GO:0005515(protein binding);GO:0016020(membrane);GO:0016021(integral component of membrane);GO:0016021(integral component of membrane)	NA	NA	NA		1.95944	1.98154	2.0335	8.21787	7.89607	7.62032	0.251724	-1.99009	2.91027e-21	7.59727e-19	down	yes
MSTRG.13750	HORVU5Hr1G104630	MSTRG.13750.1;HORVU5Hr1G104630.1;MSTRG.13750.3;MSTRG.13750.4;MSTRG.13750.6;MSTRG.13750.5;MSTRG.13750.7;MSTRG.13750.2	GO:0019863(IgE binding);GO:0045735(nutrient reservoir activity)	NA	NA	NA		324.046	1724.15	978.835	7.41968	26.9743	14.0344	62.5052	5.9659	3.18605e-21	8.2145e-19	up	yes
MSTRG.964	HORVU1Hr1G004150	MSTRG.964.6;HORVU1Hr1G004150.6;HORVU1Hr1G004150.7;HORVU1Hr1G004150.3;HORVU1Hr1G004150.2;HORVU1Hr1G004150.1;HORVU1Hr1G004150.8;HORVU1Hr1G004150.4;HORVU1Hr1G004150.5	GO:0004867(serine-type endopeptidase inhibitor activity);GO:0009611(response to wounding);GO:0010951(negative regulation of endopeptidase activity);GO:0010951(negative regulation of endopeptidase activity)	NA	NA	NA		151.329	250.413	249.906	39.9131	31.714	31.4291	6.32323	2.66066	3.88272e-21	9.88863e-19	up	yes
MSTRG.9037	HORVU3Hr1G117610	HORVU3Hr1G117610.1	NA	NA	NA	NA		0	0	0	26.9907	12.594	10.5494	-inf	-inf	4.62361e-21	1.16337e-18	down	yes
MSTRG.5830	HORVU2Hr1G108420	HORVU2Hr1G108420.4;HORVU2Hr1G108420.3;HORVU2Hr1G108420.1;HORVU2Hr1G108420.2;HORVU2Hr1G108420.5	GO:0004553(hydrolase activity, hydrolyzing O-glycosyl compounds);GO:0005576(extracellular region);GO:0005618(cell wall);GO:0005975(carbohydrate metabolic process);GO:0006073(cellular glucan metabolic process);GO:0008152(metabolic process);GO:0010411(xyloglucan metabolic process);GO:0016740(transferase activity);GO:0016762(xyloglucan:xyloglucosyl transferase activity);GO:0016787(hydrolase activity…	NA	NA	NA		48.0272	56.4311	65.7988	10.6198	5.87454	7.17579	7.19292	2.84658	6.27135e-21	1.55918e-18	up	yes
MSTRG.2807	HORVU1Hr1G081770	HORVU1Hr1G081770.1;HORVU1Hr1G081770.2	GO:0009055(electron transfer activity);GO:0022900(electron transport chain);GO:0022900(electron transport chain)	00230(Purine metabolism);00240(Pyrimidine metabolism);03020(RNA polymerase);03020(RNA polymerase)	K03006	EC:2.7.7.6		24.1715	26.7298	38.1799	3.90764	2.66397	2.80071	9.50471	3.24864	1.57947e-20	3.88067e-18	up	yes
MSTRG.6859	HORVU3Hr1G028080	HORVU3Hr1G028080.1;HORVU3Hr1G028080.2	GO:0016020(membrane);GO:0016021(integral component of membrane);GO:0016788(hydrolase activity, acting on ester bonds);GO:0016788(hydrolase activity, acting on ester bonds)	00901(Indole alkaloid biosynthesis);00901(Indole alkaloid biosynthesis)	K21026	EC:3.1.1.80		2.56808	3.99604	4.50051	0.0385648	0	0.0380413	144.435	7.17428	1.66588e-20	4.04539e-18	up	yes
MSTRG.5215	HORVU2Hr1G087830	HORVU2Hr1G087830.9;HORVU2Hr1G087830.13;HORVU2Hr1G087830.1;HORVU2Hr1G087830.3;HORVU2Hr1G087830.11;HORVU2Hr1G087830.2;HORVU2Hr1G087830.6;HORVU2Hr1G087830.12	GO:0016788(hydrolase activity, acting on ester bonds);GO:0016788(hydrolase activity, acting on ester bonds)	00561(Glycerolipid metabolism);00561(Glycerolipid metabolism)	K00679	EC:2.3.1.158		14.3558	14.5344	12.7481	1.29086	0.817634	0.325824	17.1047	4.09632	2.32574e-20	5.58285e-18	up	yes
MSTRG.16705	HORVU7Hr1G022500	HORVU7Hr1G022500.9;HORVU7Hr1G022500.10;HORVU7Hr1G022500.3;HORVU7Hr1G022500.5;HORVU7Hr1G022500.2;HORVU7Hr1G022500.11;HORVU7Hr1G022500.8;HORVU7Hr1G022500.12;HORVU7Hr1G022500.1	GO:0000166(nucleotide binding);GO:0003824(catalytic activity);GO:0003872(6-phosphofructokinase activity);GO:0005524(ATP binding);GO:0005737(cytoplasm);GO:0006002(fructose 6-phosphate metabolic process);GO:0006096(glycolytic process);GO:0008152(metabolic process);GO:0016020(membrane);GO:0016021(integral component of membrane);GO:0016301(kinase activity);GO:0016310(phosphorylation);GO:0016740(trans…	00010(Glycolysis / Gluconeogenesis);00030(Pentose phosphate pathway);00051(Fructose and mannose metabolism);00052(Galactose metabolism);03018(RNA degradation);03018(RNA degradation)	K00850	EC:2.7.1.11	ATP-dependent 6-phosphofructokinase [Source:UniProtKB/TrEMBL;Acc:F2E276]	13.4718	12.2927	13.4765	2.18228	1.344	1.51089	7.79029	2.96168	2.61396e-20	6.2034e-18	up	yes
MSTRG.11491	HORVU5Hr1G010450	HORVU5Hr1G010450.1	GO:0030001(metal ion transport);GO:0046872(metal ion binding)	NA	NA	NA		0.197934	0.200363	0.15771	10.5055	5.50805	6.78167	0.0243914	-5.35749	3.71004e-20	8.70567e-18	down	yes
MSTRG.13707	HORVU5Hr1G103430	HORVU5Hr1G103430.1;HORVU5Hr1G103430.2	GO:0005515(protein binding);GO:0005515(protein binding)	00480(Glutathione metabolism);00480(Glutathione metabolism)	K00799	EC:2.5.1.18		1230.63	1182.45	889.326	140.163	188.166	225.063	5.96757	2.57714	4.41413e-20	1.02427e-17	up	yes
MSTRG.3526	HORVU2Hr1G018430	HORVU2Hr1G018430.1;HORVU2Hr1G018430.9;HORVU2Hr1G018430.2;HORVU2Hr1G018430.4;HORVU2Hr1G018430.12	NA	00940(Phenylpropanoid biosynthesis);00940(Phenylpropanoid biosynthesis)	K00430	EC:1.11.1.7		1.18089	0.619041	1.71056	11.0164	13.0924	8.35669	0.10813	-3.20916	5.61304e-20	1.28816e-17	down	yes
MSTRG.16480	HORVU7Hr1G007220	HORVU7Hr1G007220.10;HORVU7Hr1G007220.24;HORVU7Hr1G007220.11;HORVU7Hr1G007220.1;HORVU7Hr1G007220.12;HORVU7Hr1G007220.3;HORVU7Hr1G007220.19;HORVU7Hr1G007220.7;MSTRG.16480.16;HORVU7Hr1G007220.21;HORVU7Hr1G007220.23;HORVU7Hr1G007220.16;HORVU7Hr1G007220.8;HORVU7Hr1G007220.18;HORVU7Hr1G007220.28;HORVU7Hr1G007220.14;HORVU7Hr1G007220.4;HORVU7Hr1G007220.6;HORVU7Hr1G007220.25;HORVU7Hr1G007220.29;HORVU7Hr1G…	GO:0005985(sucrose metabolic process);GO:0016157(sucrose synthase activity);GO:0016740(transferase activity);GO:0016757(transferase activity, transferring glycosyl groups);GO:0016757(transferase activity, transferring glycosyl groups)	00500(Starch and sucrose metabolism);00500(Starch and sucrose metabolism)	K00695	EC:2.4.1.13	Sucrose synthase [Source:UniProtKB/TrEMBL;Acc:F2E6J2]	73.6305	83.5109	80.2596	12.3551	17.2501	16.5299	5.14578	2.36339	7.624e-20	1.71464e-17	up	yes
MSTRG.507	HORVU0Hr1G019020	HORVU0Hr1G019020.1	GO:0005985(sucrose metabolic process);GO:0016157(sucrose synthase activity)	00500(Starch and sucrose metabolism)	K00695	EC:2.4.1.13		144.181	169.389	170.151	24.6909	16.0827	29.1914	6.91376	2.78947	7.63558e-20	1.71464e-17	up	yes
MSTRG.13922	HORVU5Hr1G112130	HORVU5Hr1G112130.1	GO:0004497(monooxygenase activity);GO:0005506(iron ion binding);GO:0016020(membrane);GO:0016021(integral component of membrane);GO:0016491(oxidoreductase activity);GO:0016705(oxidoreductase activity, acting on paired donors, with incorporation or reduction of molecular oxygen);GO:0020037(heme binding);GO:0046872(metal ion binding);GO:0055114(oxidation-reduction process)	NA	NA	NA	Predicted protein [Source:UniProtKB/TrEMBL;Acc:F2CVC8]	0.027871	0	0.106405	3.33438	4.11294	4.87953	0.010893	-6.52046	9.15515e-20	2.02761e-17	down	yes
MSTRG.15420	HORVU6Hr1G058840	HORVU6Hr1G058840.1	GO:0003824(catalytic activity);GO:0005737(cytoplasm);GO:0006559(L-phenylalanine catabolic process);GO:0009698(phenylpropanoid metabolic process);GO:0009800(cinnamic acid biosynthetic process);GO:0016829(lyase activity);GO:0016841(ammonia-lyase activity);GO:0045548(phenylalanine ammonia-lyase activity)	00360(Phenylalanine metabolism);00940(Phenylpropanoid biosynthesis)	K10775	EC:4.3.1.24	Phenylalanine ammonia-lyase [Source:UniProtKB/TrEMBL;Acc:F2CX23]	0.524306	1.28569	1.74973	11.1633	14.441	12.6742	0.0929954	-3.4267	9.22346e-20	2.02761e-17	down	yes
MSTRG.7899	HORVU3Hr1G071370	HORVU3Hr1G071370.1	GO:0009055(electron transfer activity);GO:0022900(electron transport chain);GO:0032578(aleurone grain membrane)	00230(Purine metabolism);00240(Pyrimidine metabolism);03020(RNA polymerase)	K03006	EC:2.7.7.6		0	0	0	1.64613	2.6336	2.56401	-inf	-inf	9.86789e-20	2.14668e-17	down	yes
MSTRG.16254	HORVU6Hr1G091360	HORVU6Hr1G091360.6;HORVU6Hr1G091360.1;HORVU6Hr1G091360.5;HORVU6Hr1G091360.2;MSTRG.16254.6;HORVU6Hr1G091360.9;HORVU6Hr1G091360.4;HORVU6Hr1G091360.7;HORVU6Hr1G091360.3;HORVU6Hr1G091360.8	NA	NA	NA	NA		13.9452	16.1869	12.4477	52.4641	51.0342	54.4172	0.269637	-1.89091	1.18587e-19	2.55316e-17	down	yes
MSTRG.8935	HORVU3Hr1G112520	HORVU3Hr1G112520.2;HORVU3Hr1G112520.1;HORVU3Hr1G112520.4;HORVU3Hr1G112520.9;HORVU3Hr1G112520.3;HORVU3Hr1G112520.5	GO:0003824(catalytic activity);GO:0016829(lyase activity);GO:0016831(carboxy-lyase activity);GO:0019752(carboxylic acid metabolic process);GO:0030170(pyridoxal phosphate binding);GO:0030170(pyridoxal phosphate binding)	00340(Histidine metabolism);00340(Histidine metabolism)	K01590	EC:4.1.1.22		7.8378	7.25238	15.1057	64.9351	75.9485	50.7611	0.157562	-2.66601	1.59507e-19	3.39913e-17	down	yes
MSTRG.279	HORVU0Hr1G008780	HORVU0Hr1G008780.6;HORVU0Hr1G008780.9;HORVU0Hr1G008780.1;HORVU0Hr1G008780.11;MSTRG.279.4;HORVU0Hr1G008780.4;HORVU0Hr1G008780.8;HORVU0Hr1G008780.12;HORVU0Hr1G008780.2;HORVU0Hr1G008780.7;HORVU0Hr1G008780.3;HORVU0Hr1G008780.5	GO:0004553(hydrolase activity, hydrolyzing O-glycosyl compounds);GO:0004565(beta-galactosidase activity);GO:0005618(cell wall);GO:0005975(carbohydrate metabolic process);GO:0008152(metabolic process);GO:0016787(hydrolase activity);GO:0016798(hydrolase activity, acting on glycosyl bonds);GO:0030246(carbohydrate binding);GO:0030246(carbohydrate binding)	00052(Galactose metabolism);00600(Sphingolipid metabolism);00531(Glycosaminoglycan degradation);00604(Glycosphingolipid biosynthesis - ganglio series);00511(Other glycan degradation);00511(Other glycan degradation)	K12309	EC:3.2.1.23	Beta-galactosidase [Source:UniProtKB/TrEMBL;Acc:A0A287DY20]	2.57553	3.08123	4.19657	17.6443	15.1038	12.6146	0.217212	-2.20282	1.78709e-19	3.76986e-17	down	yes
MSTRG.5036	HORVU2Hr1G081950	HORVU2Hr1G081950.2;HORVU2Hr1G081950.3;HORVU2Hr1G081950.1;HORVU2Hr1G081950.6	GO:0000166(nucleotide binding);GO:0004672(protein kinase activity);GO:0005515(protein binding);GO:0005524(ATP binding);GO:0006468(protein phosphorylation);GO:0016020(membrane);GO:0016021(integral component of membrane);GO:0016021(integral component of membrane)	NA	NA	NA	Predicted protein [Source:UniProtKB/TrEMBL;Acc:F2E1Z2]	1.22353	1.74355	1.24689	17.0332	31.0172	7.72544	0.0755518	-3.72639	1.91297e-19	3.99504e-17	down	yes
MSTRG.5454	HORVU2Hr1G096070	HORVU2Hr1G096070.15;HORVU2Hr1G096070.4;HORVU2Hr1G096070.2;HORVU2Hr1G096070.6;HORVU2Hr1G096070.17;HORVU2Hr1G096070.11;HORVU2Hr1G096070.1;HORVU2Hr1G096070.10;HORVU2Hr1G096070.16	GO:0005634(nucleus);GO:0005634(nucleus)	NA	NA	NA		16.347	19.5422	18.6701	3.19368	2.67816	2.93386	6.19591	2.63132	3.46528e-19	7.16524e-17	up	yes
MSTRG.14136	HORVU5Hr1G119550	HORVU5Hr1G119550.1	GO:0005515(protein binding)	04016(MAPK signaling pathway - plant)	K13420	EC:2.7.11.1		5.15953	6.85705	8.07774	48.4171	32.2641	27.4917	0.185761	-2.42848	4.01862e-19	8.22793e-17	down	yes
MSTRG.15749	HORVU6Hr1G071860	HORVU6Hr1G071860.2;HORVU6Hr1G071860.1	GO:0000155(phosphorelay sensor kinase activity);GO:0000160(phosphorelay signal transduction system);GO:0000166(nucleotide binding);GO:0004672(protein kinase activity);GO:0005515(protein binding);GO:0005524(ATP binding);GO:0005783(endoplasmic reticulum);GO:0005789(endoplasmic reticulum membrane);GO:0006468(protein phosphorylation);GO:0009723(response to ethylene);GO:0009873(ethylene-activated sign…	04016(MAPK signaling pathway - plant);04075(Plant hormone signal transduction);04075(Plant hormone signal transduction)	K14509	EC:2.7.13.-	Ethylene receptor [Source:UniProtKB/TrEMBL;Acc:M0UYZ7]	1.41938	4.18039	3.1266	0.0547047	0.0176503	0.0050167	112.785	6.81743	5.01065e-19	1.01595e-16	up	yes
MSTRG.13191	HORVU5Hr1G080860	HORVU5Hr1G080860.8;HORVU5Hr1G080860.10;HORVU5Hr1G080860.2;HORVU5Hr1G080860.16;HORVU5Hr1G080860.4;HORVU5Hr1G080860.3;HORVU5Hr1G080860.14;HORVU5Hr1G080860.15;HORVU5Hr1G080860.13;HORVU5Hr1G080860.19;HORVU5Hr1G080860.18;HORVU5Hr1G080860.5;HORVU5Hr1G080860.17;HORVU5Hr1G080860.6;MSTRG.13191.16;HORVU5Hr1G080860.1;HORVU5Hr1G080860.9;HORVU5Hr1G080860.7	GO:0003824(catalytic activity);GO:0003978(UDP-glucose 4-epimerase activity);GO:0005975(carbohydrate metabolic process);GO:0006012(galactose metabolic process);GO:0016853(isomerase activity);GO:0016857(racemase and epimerase activity, acting on carbohydrates and derivatives);GO:0050662(coenzyme binding);GO:0050662(coenzyme binding)	00052(Galactose metabolism);00520(Amino sugar and nucleotide sugar metabolism);00520(Amino sugar and nucleotide sugar metabolism)	K01784	EC:5.1.3.2		64.4904	39.7592	47.4744	207.811	208.585	187.737	0.251143	-1.99342	5.33572e-19	1.07145e-16	down	yes
MSTRG.9461		MSTRG.9461.1	NA	NA	NA	NA		10.4706	11.1889	14.2309	2.09992	1.46412	1.43383	7.18114	2.84421	6.53636e-19	1.30005e-16	up	yes
MSTRG.8041	HORVU3Hr1G076060	HORVU3Hr1G076060.1;HORVU3Hr1G076060.4;HORVU3Hr1G076060.2	GO:0003993(acid phosphatase activity);GO:0016311(dephosphorylation);GO:0016787(hydrolase activity);GO:0046872(metal ion binding);GO:0046872(metal ion binding)	00130(Ubiquinone and other terpenoid-quinone biosynthesis);00130(Ubiquinone and other terpenoid-quinone biosynthesis)	K03809	EC:1.6.5.2	Purple acid phosphatase [Source:UniProtKB/TrEMBL;Acc:F2CQQ2]	22.0783	20.0077	19.6672	2.88987	4.00586	3.37277	6.01385	2.58829	1.03207e-18	2.03337e-16	up	yes
MSTRG.1897	HORVU1Hr1G049840	HORVU1Hr1G049840.6;HORVU1Hr1G049840.2;HORVU1Hr1G049840.4;HORVU1Hr1G049840.11;HORVU1Hr1G049840.1;HORVU1Hr1G049840.13	GO:0003677(DNA binding);GO:0005634(nucleus);GO:0006355(regulation of transcription, DNA-templated);GO:0006355(regulation of transcription, DNA-templated)	03013(RNA transport);03015(mRNA surveillance pathway);03018(RNA degradation);04141(Protein processing in endoplasmic reticulum);04120(Ubiquitin mediated proteolysis);04120(Ubiquitin mediated proteolysis)	K13126	NA		2.31772	2.66933	1.89756	10.1641	10.2905	12.1762	0.210985	-2.24479	1.26519e-18	2.46937e-16	down	yes
MSTRG.11796		MSTRG.11796.1	NA	NA	NA	NA		877.905	734.243	1001.36	193.15	190.19	147.36	4.92464	2.30002	1.47757e-18	2.85719e-16	up	yes
MSTRG.7810	HORVU3Hr1G068890	HORVU3Hr1G068890.1	GO:0005199(structural constituent of cell wall)	NA	NA	NA	Predicted protein [Source:UniProtKB/TrEMBL;Acc:F2E896]	17.5961	17.2663	38.4099	1.51752	2.22511	1.76281	13.3091	3.73434	1.50597e-18	2.88537e-16	up	yes
MSTRG.9041	HORVU3Hr1G117650	HORVU3Hr1G117650.1	NA	NA	NA	NA		0.924635	0.176465	0	166.746	53.6049	42.0792	0.00419579	-7.89684	1.94286e-18	3.67394e-16	down	yes
MSTRG.10782	HORVU4Hr1G071790	HORVU4Hr1G071790.1;HORVU4Hr1G071790.3;HORVU4Hr1G071790.2	GO:0006869(lipid transport);GO:0008289(lipid binding);GO:0016020(membrane);GO:0016021(integral component of membrane);GO:0016021(integral component of membrane)	NA	NA	NA	Predicted protein [Source:UniProtKB/TrEMBL;Acc:F2DR01]	8.98698	12.2481	8.25368	38.8051	53.3632	39.1002	0.224645	-2.15428	1.95272e-18	3.67394e-16	down	yes
MSTRG.7941		MSTRG.7941.1	NA	NA	NA	NA		46.5961	65.2356	55.3843	10.6361	8.8805	9.39871	5.78296	2.53181	1.99988e-18	3.72906e-16	up	yes
MSTRG.5407	HORVU2Hr1G094230	HORVU2Hr1G094230.1;HORVU2Hr1G094230.2;HORVU2Hr1G094230.3;HORVU2Hr1G094230.5;HORVU2Hr1G094230.4	GO:0003824(catalytic activity);GO:0009058(biosynthetic process);GO:0030170(pyridoxal phosphate binding);GO:0030170(pyridoxal phosphate binding)	00270(Cysteine and methionine metabolism);04016(MAPK signaling pathway - plant);04016(MAPK signaling pathway - plant)	K20772	EC:4.4.1.14		4.94053	5.21074	8.08538	0.279443	0.510781	0.50094	14.1242	3.8201	2.32249e-18	4.2923e-16	up	yes
MSTRG.18390	HORVU7Hr1G096270	HORVU7Hr1G096270.14;HORVU7Hr1G096270.8;HORVU7Hr1G096270.17;HORVU7Hr1G096270.5;HORVU7Hr1G096270.16;HORVU7Hr1G096270.3;HORVU7Hr1G096270.9;HORVU7Hr1G096270.10;HORVU7Hr1G096270.13;HORVU7Hr1G096270.15;HORVU7Hr1G096270.1;HORVU7Hr1G096270.18	GO:0003950(NAD+ ADP-ribosyltransferase activity);GO:0006471(protein ADP-ribosylation);GO:0016740(transferase activity);GO:0016757(transferase activity, transferring glycosyl groups);GO:0016757(transferase activity, transferring glycosyl groups)	03410(Base excision repair);03410(Base excision repair)	K10798	EC:2.4.2.30	Poly [ADP-ribose] polymerase [Source:UniProtKB/TrEMBL;Acc:A0A287XG64]	15.4943	15.9753	10.0084	1.87748	1.77868	2.34492	6.91176	2.78905	3.93448e-18	7.2077e-16	up	yes
MSTRG.8351	HORVU3Hr1G085420	HORVU3Hr1G085420.4;HORVU3Hr1G085420.7;HORVU3Hr1G085420.12;HORVU3Hr1G085420.1;HORVU3Hr1G085420.2;HORVU3Hr1G085420.6;HORVU3Hr1G085420.11;HORVU3Hr1G085420.13;HORVU3Hr1G085420.10	GO:0004645(phosphorylase activity);GO:0005975(carbohydrate metabolic process);GO:0008184(glycogen phosphorylase activity);GO:0016740(transferase activity);GO:0016757(transferase activity, transferring glycosyl groups);GO:0030170(pyridoxal phosphate binding);GO:0102250(linear malto-oligosaccharide phosphorylase activity);GO:0102499(SHG alpha-glucan phosphorylase activity);GO:0102499(SHG alpha-gluc…	00500(Starch and sucrose metabolism);00500(Starch and sucrose metabolism)	K00688	EC:2.4.1.1	Alpha-1,4 glucan phosphorylase [Source:UniProtKB/TrEMBL;Acc:A0A287M1P6]	236.611	224.96	185.127	681.778	758.687	682.625	0.304602	-1.71501	4.15121e-18	7.5386e-16	down	yes
HORVU3Hr1G023560	HORVU3Hr1G023560	HORVU3Hr1G023560.2;HORVU3Hr1G023560.4;HORVU3Hr1G023560.1;HORVU3Hr1G023560.3	GO:0005452(inorganic anion exchanger activity);GO:0006820(anion transport);GO:0015698(inorganic anion transport);GO:0016020(membrane);GO:0016021(integral component of membrane);GO:0016021(integral component of membrane)	NA	NA	NA		2.65748	1.22907	0.637909	0	0	0	inf	inf	5.0086e-18	9.0172e-16	up	yes
MSTRG.5939	HORVU2Hr1G113050	HORVU2Hr1G113050.5;HORVU2Hr1G113050.1;HORVU2Hr1G113050.4;MSTRG.5939.5;HORVU2Hr1G113050.2;HORVU2Hr1G113050.8;HORVU2Hr1G113050.3;HORVU2Hr1G113050.7	GO:0008271(secondary active sulfate transmembrane transporter activity);GO:0008272(sulfate transport);GO:0015116(sulfate transmembrane transporter activity);GO:0016020(membrane);GO:0016021(integral component of membrane);GO:0055085(transmembrane transport);GO:1902358(sulfate transmembrane transport);GO:1902358(sulfate transmembrane transport)	NA	NA	NA	Predicted protein [Source:UniProtKB/TrEMBL;Acc:F2CS75]	27.9987	23.1478	26.0366	86.7788	101.643	76.0631	0.291824	-1.77683	5.08459e-18	9.07578e-16	down	yes
MSTRG.7108	HORVU3Hr1G038430	HORVU3Hr1G038430.2;HORVU3Hr1G038430.3;HORVU3Hr1G038430.1;HORVU3Hr1G038430.4;MSTRG.7108.3	GO:0000166(nucleotide binding);GO:0005524(ATP binding);GO:0016740(transferase activity);GO:0016740(transferase activity)	04120(Ubiquitin mediated proteolysis);04120(Ubiquitin mediated proteolysis)	K06688	EC:2.3.2.23	Predicted protein; Uncharacterized protein [Source:UniProtKB/TrEMBL;Acc:M0X4C9]	23.8508	27.6176	40.3444	5.27302	3.8939	4.08043	6.93066	2.79299	5.3889e-18	9.53745e-16	up	yes
MSTRG.11308	HORVU4Hr1G090860	HORVU4Hr1G090860.9;HORVU4Hr1G090860.1;HORVU4Hr1G090860.13;HORVU4Hr1G090860.6;HORVU4Hr1G090860.3	NA	NA	NA	NA		3.74635	0.74016	0.955608	130.399	43.1416	45.9241	0.0247972	-5.33368	5.53915e-18	9.72098e-16	down	yes
MSTRG.12737	HORVU5Hr1G062510	HORVU5Hr1G062510.1;HORVU5Hr1G062510.3;HORVU5Hr1G062510.4;HORVU5Hr1G062510.5;HORVU5Hr1G062510.2	NA	NA	NA	NA		35.2544	17.4322	42.456	2.17678	3.76986	2.77707	10.9062	3.44708	6.1804e-18	1.0756e-15	up	yes
MSTRG.5025	HORVU2Hr1G081650	HORVU2Hr1G081650.5;HORVU2Hr1G081650.2;HORVU2Hr1G081650.7;HORVU2Hr1G081650.1;HORVU2Hr1G081650.8;HORVU2Hr1G081650.6;HORVU2Hr1G081650.9;HORVU2Hr1G081650.11;HORVU2Hr1G081650.3;HORVU2Hr1G081650.10;HORVU2Hr1G081650.14;HORVU2Hr1G081650.12	GO:0004497(monooxygenase activity);GO:0005506(iron ion binding);GO:0007275(multicellular organism development);GO:0009647(skotomorphogenesis);GO:0016020(membrane);GO:0016021(integral component of membrane);GO:0016132(brassinosteroid biosynthetic process);GO:0016491(oxidoreductase activity);GO:0016705(oxidoreductase activity, acting on paired donors, with incorporation or reduction of molecular ox…	00905(Brassinosteroid biosynthesis);00905(Brassinosteroid biosynthesis)	K12639	EC:1.14.13.-		16.0137	13.9288	21.4019	1.75467	2.68302	2.83159	7.06321	2.82032	6.24157e-18	1.07726e-15	up	yes
MSTRG.14302	HORVU6Hr1G000440	HORVU6Hr1G000440.3;HORVU6Hr1G000440.1;HORVU6Hr1G000440.5;HORVU6Hr1G000440.2	GO:0005886(plasma membrane);GO:0008643(carbohydrate transport);GO:0016020(membrane);GO:0016021(integral component of membrane);GO:0016021(integral component of membrane)	NA	NA	NA	Bidirectional sugar transporter SWEET [Source:UniProtKB/TrEMBL;Acc:M0URZ5]	0.663016	0.457536	1.68536	30.3115	12.1273	13.7461	0.0499406	-4.32364	6.48423e-18	1.10997e-15	down	yes
MSTRG.8348	HORVU3Hr1G085380	HORVU3Hr1G085380.1;HORVU3Hr1G085380.2;HORVU3Hr1G085380.4;HORVU3Hr1G085380.11;HORVU3Hr1G085380.3;HORVU3Hr1G085380.10;HORVU3Hr1G085380.9;HORVU3Hr1G085380.5;HORVU3Hr1G085380.7	GO:0004645(phosphorylase activity);GO:0005975(carbohydrate metabolic process);GO:0008184(glycogen phosphorylase activity);GO:0016740(transferase activity);GO:0016757(transferase activity, transferring glycosyl groups);GO:0030170(pyridoxal phosphate binding);GO:0102250(linear malto-oligosaccharide phosphorylase activity);GO:0102499(SHG alpha-glucan phosphorylase activity);GO:0102499(SHG alpha-gluc…	00500(Starch and sucrose metabolism);00500(Starch and sucrose metabolism)	K00688	EC:2.4.1.1	Alpha-1,4 glucan phosphorylase [Source:UniProtKB/TrEMBL;Acc:A0A287M1Q7]	145.277	128.967	113.347	476.275	429.729	376.747	0.302156	-1.72663	8.88084e-18	1.50787e-15	down	yes
MSTRG.8953	HORVU3Hr1G113210	HORVU3Hr1G113210.3;HORVU3Hr1G113210.5;HORVU3Hr1G113210.4;HORVU3Hr1G113210.1	GO:0005623(cell);GO:0006662(glycerol ether metabolic process);GO:0015035(protein disulfide oxidoreductase activity);GO:0045454(cell redox homeostasis);GO:0055114(oxidation-reduction process);GO:0055114(oxidation-reduction process)	04144(Endocytosis);04144(Endocytosis)	K01528	EC:3.6.5.5		3.26153	2.94122	2.83984	14.1613	10.3463	11.5853	0.250537	-1.99691	9.85875e-18	1.6604e-15	down	yes
MSTRG.8660	HORVU3Hr1G095700	HORVU3Hr1G095700.1;HORVU3Hr1G095700.6;HORVU3Hr1G095700.2;HORVU3Hr1G095700.8;HORVU3Hr1G095700.3;HORVU3Hr1G095700.5	NA	NA	NA	NA		37.8556	6.80976	7.0779	971.415	448.733	507.765	0.026839	-5.21953	1.16875e-17	1.95266e-15	down	yes
MSTRG.1937	HORVU1Hr1G051050	HORVU1Hr1G051050.5;HORVU1Hr1G051050.1;HORVU1Hr1G051050.2;HORVU1Hr1G051050.3;HORVU1Hr1G051050.4	NA	NA	NA	NA		21.0075	23.8364	31.7645	4.41369	2.88665	4.04082	6.7549	2.75594	1.31374e-17	2.17747e-15	up	yes
MSTRG.18214	HORVU7Hr1G089300	HORVU7Hr1G089300.4;HORVU7Hr1G089300.2;HORVU7Hr1G089300.3;HORVU7Hr1G089300.1	GO:0004601(peroxidase activity);GO:0005576(extracellular region);GO:0006979(response to oxidative stress);GO:0016491(oxidoreductase activity);GO:0020037(heme binding);GO:0042744(hydrogen peroxide catabolic process);GO:0046872(metal ion binding);GO:0055114(oxidation-reduction process);GO:0098869(cellular oxidant detoxification);GO:0098869(cellular oxidant detoxification)	00940(Phenylpropanoid biosynthesis);00940(Phenylpropanoid biosynthesis)	K00430	EC:1.11.1.7	Peroxidase [Source:UniProtKB/TrEMBL;Acc:A0A287X8Y5]	0.762021	0.822681	1.19154	8.20849	9.31357	7.00096	0.11321	-3.14293	1.4807e-17	2.43488e-15	down	yes
MSTRG.5487	HORVU2Hr1G097480	HORVU2Hr1G097480.1;HORVU2Hr1G097480.3;HORVU2Hr1G097480.2	GO:0005576(extracellular region);GO:0019953(sexual reproduction);GO:0019953(sexual reproduction)	NA	NA	NA		2.24642	9.57188	17.4073	0	0.0768819	0.0393596	251.421	7.97396	1.49818e-17	2.44438e-15	up	yes
MSTRG.6340	HORVU3Hr1G003040	HORVU3Hr1G003040.3;HORVU3Hr1G003040.5;HORVU3Hr1G003040.2;HORVU3Hr1G003040.9;HORVU3Hr1G003040.8;HORVU3Hr1G003040.6;HORVU3Hr1G003040.4;HORVU3Hr1G003040.1;HORVU3Hr1G003040.11;MSTRG.6340.11	GO:0016020(membrane);GO:0016021(integral component of membrane);GO:0016757(transferase activity, transferring glycosyl groups);GO:0016757(transferase activity, transferring glycosyl groups)	00514(Other types of O-glycan biosynthesis);00514(Other types of O-glycan biosynthesis)	K18134	EC:2.4.1.255		3.46822	2.78786	2.71543	12.2492	14.4907	13.2656	0.224257	-2.15677	1.56757e-17	2.53776e-15	down	yes
MSTRG.12370	HORVU5Hr1G049180	HORVU5Hr1G049180.10;HORVU5Hr1G049180.3;HORVU5Hr1G049180.1;HORVU5Hr1G049180.11;HORVU5Hr1G049180.5;HORVU5Hr1G049180.4;HORVU5Hr1G049180.2;HORVU5Hr1G049180.13;HORVU5Hr1G049180.9;HORVU5Hr1G049180.7;HORVU5Hr1G049180.6;HORVU5Hr1G049180.14;HORVU5Hr1G049180.12;HORVU5Hr1G049180.8;HORVU5Hr1G049180.15	GO:0000166(nucleotide binding);GO:0003774(motor activity);GO:0003777(microtubule motor activity);GO:0005524(ATP binding);GO:0005874(microtubule);GO:0007018(microtubule-based movement);GO:0008017(microtubule binding);GO:0008017(microtubule binding)	NA	NA	NA		22.8598	26.5295	34.1048	5.95491	3.4473	4.70073	5.92033	2.56568	1.67033e-17	2.68332e-15	up	yes
MSTRG.5993		MSTRG.5993.1	NA	NA	NA	NA		36.7463	22.4968	26.5786	120.482	109.655	104.722	0.256293	-1.96414	1.74169e-17	2.7766e-15	down	yes
MSTRG.15759	HORVU6Hr1G072110	HORVU6Hr1G072110.1	GO:0005634(nucleus);GO:0006355(regulation of transcription, DNA-templated);GO:0009738(abscisic acid-activated signaling pathway);GO:0033613(activating transcription factor binding);GO:0043565(sequence-specific DNA binding);GO:0045893(positive regulation of transcription, DNA-templated);GO:0046982(protein heterodimerization activity)	NA	NA	NA		3.46389	5.2657	3.77833	0.083089	0.120494	0.122938	38.3066	5.25952	1.80788e-17	2.86029e-15	up	yes
HORVU4Hr1G077610	HORVU4Hr1G077610	HORVU4Hr1G077610.1;HORVU4Hr1G077610.3;HORVU4Hr1G077610.2	NA	NA	NA	NA		0.229015	0.123608	0.258556	2.0108	1.85402	1.75571	0.10874	-3.20104	1.90147e-17	2.98574e-15	down	yes
MSTRG.8737		MSTRG.8737.2;MSTRG.8737.1	NA	NA	NA	NA		21.2719	19.2055	26.0379	1.94299	3.5975	1.54343	9.38963	3.23107	2.14808e-17	3.34779e-15	up	yes
MSTRG.2646	HORVU1Hr1G076350	HORVU1Hr1G076350.19;HORVU1Hr1G076350.6;HORVU1Hr1G076350.8;HORVU1Hr1G076350.18;HORVU1Hr1G076350.20;HORVU1Hr1G076350.22;HORVU1Hr1G076350.14;HORVU1Hr1G076350.3;HORVU1Hr1G076350.2;HORVU1Hr1G076350.10;HORVU1Hr1G076350.23;HORVU1Hr1G076350.13;HORVU1Hr1G076350.21;HORVU1Hr1G076350.9;HORVU1Hr1G076350.7;HORVU1Hr1G076350.16;HORVU1Hr1G076350.4;HORVU1Hr1G076350.1	GO:0003824(catalytic activity);GO:0003825(alpha,alpha-trehalose-phosphate synthase (UDP-forming) activity);GO:0005992(trehalose biosynthetic process);GO:0009793(embryo development ending in seed dormancy);GO:0009832(plant-type cell wall biogenesis);GO:0010182(sugar mediated signaling pathway);GO:0051301(cell division);GO:0051301(cell division)	00500(Starch and sucrose metabolism);00500(Starch and sucrose metabolism)	K16055	EC:2.4.1.15;EC:3.1.3.12		22.2942	26.0709	22.7817	90.6438	64.9688	77.3154	0.305446	-1.71101	2.38895e-17	3.69562e-15	down	yes
MSTRG.10393	HORVU4Hr1G057890	HORVU4Hr1G057890.9;HORVU4Hr1G057890.3;MSTRG.10393.11;HORVU4Hr1G057890.4;HORVU4Hr1G057890.5;HORVU4Hr1G057890.7;HORVU4Hr1G057890.1;HORVU4Hr1G057890.12;HORVU4Hr1G057890.11;HORVU4Hr1G057890.2;HORVU4Hr1G057890.6	GO:0005515(protein binding);GO:0016740(transferase activity);GO:0016740(transferase activity)	00480(Glutathione metabolism);00480(Glutathione metabolism)	K00799	EC:2.5.1.18		108.883	93.1681	69.8562	434.078	267.174	374.502	0.25276	-1.98416	2.96259e-17	4.54931e-15	down	yes
MSTRG.9482	HORVU4Hr1G013840	HORVU4Hr1G013840.4;HORVU4Hr1G013840.1	GO:0016491(oxidoreductase activity);GO:0046872(metal ion binding);GO:0055114(oxidation-reduction process);GO:0055114(oxidation-reduction process)	00940(Phenylpropanoid biosynthesis);00940(Phenylpropanoid biosynthesis)	K06892	EC:1.14.11.-		26.7643	26.1966	27.6101	114.46	82.7929	80.0499	0.290552	-1.78313	3.15953e-17	4.81632e-15	down	yes
MSTRG.4192	HORVU2Hr1G045150	HORVU2Hr1G045150.2	GO:0005524(ATP binding);GO:0016772(transferase activity, transferring phosphorus-containing groups)	NA	NA	NA		0	0	0	1.50356	2.07627	1.21448	-inf	-inf	3.53504e-17	5.3497e-15	down	yes
MSTRG.15458	HORVU6Hr1G060080	HORVU6Hr1G060080.1;HORVU6Hr1G060080.2;HORVU6Hr1G060080.4	NA	NA	NA	NA		5.1766	5.49142	6.50401	0.635359	0.305516	0.40455	12.7633	3.67393	4.00259e-17	6.01368e-15	up	yes
MSTRG.8718	HORVU3Hr1G097770	HORVU3Hr1G097770.1;HORVU3Hr1G097770.4;HORVU3Hr1G097770.6;HORVU3Hr1G097770.2;HORVU3Hr1G097770.7	GO:0030001(metal ion transport);GO:0046872(metal ion binding);GO:0046872(metal ion binding)	NA	NA	NA		0.17915	0.443257	0.580736	6.39696	5.26424	4.94421	0.0724548	-3.78677	4.13064e-17	6.16173e-15	down	yes
MSTRG.6575		MSTRG.6575.1	NA	NA	NA	NA		11.7408	8.98671	14.0416	0.473674	1.02374	0.639215	16.2729	4.0244	4.6181e-17	6.84003e-15	up	yes
HORVU3Hr1G093830	HORVU3Hr1G093830	HORVU3Hr1G093830.1;HORVU3Hr1G093830.11;HORVU3Hr1G093830.2;HORVU3Hr1G093830.16;HORVU3Hr1G093830.4;HORVU3Hr1G093830.12;HORVU3Hr1G093830.7;HORVU3Hr1G093830.3;HORVU3Hr1G093830.9	GO:0005794(Golgi apparatus);GO:0005985(sucrose metabolic process);GO:0016157(sucrose synthase activity);GO:0016740(transferase activity);GO:0016757(transferase activity, transferring glycosyl groups);GO:0046524(sucrose-phosphate synthase activity);GO:0046524(sucrose-phosphate synthase activity)	00500(Starch and sucrose metabolism);00500(Starch and sucrose metabolism)	K00696	EC:2.4.1.14		0	0.0112092	0.0229885	0.686718	1.02612	0.905521	0.0130607	-6.25862	5.06562e-17	7.45003e-15	down	yes
MSTRG.4273	HORVU2Hr1G048010	HORVU2Hr1G048010.12;HORVU2Hr1G048010.1;HORVU2Hr1G048010.15;HORVU2Hr1G048010.3;HORVU2Hr1G048010.6;HORVU2Hr1G048010.5;HORVU2Hr1G048010.10;HORVU2Hr1G048010.17;HORVU2Hr1G048010.23;HORVU2Hr1G048010.13;HORVU2Hr1G048010.9;HORVU2Hr1G048010.21;HORVU2Hr1G048010.19;HORVU2Hr1G048010.8;HORVU2Hr1G048010.7;HORVU2Hr1G048010.16;HORVU2Hr1G048010.14;HORVU2Hr1G048010.2;HORVU2Hr1G048010.4;HORVU2Hr1G048010.18	GO:0000278(mitotic cell cycle);GO:0005634(nucleus);GO:0005654(nucleoplasm);GO:0005819(spindle);GO:0005874(microtubule);GO:0008017(microtubule binding);GO:0009524(phragmoplast);GO:0009941(chloroplast envelope);GO:0016020(membrane);GO:0016021(integral component of membrane);GO:0032147(activation of protein kinase activity);GO:0051225(spindle assembly);GO:0060236(regulation of mitotic spindle organi…	NA	NA	NA		10.3431	12.0918	16.1519	2.46708	1.56759	1.9598	6.43705	2.6864	6.56043e-17	9.58098e-15	up	yes
MSTRG.16189	HORVU6Hr1G089000	HORVU6Hr1G089000.9;HORVU6Hr1G089000.2;HORVU6Hr1G089000.8;HORVU6Hr1G089000.7;HORVU6Hr1G089000.5;HORVU6Hr1G089000.6;HORVU6Hr1G089000.1;HORVU6Hr1G089000.12;HORVU6Hr1G089000.4;HORVU6Hr1G089000.3	GO:0000166(nucleotide binding);GO:0003774(motor activity);GO:0003777(microtubule motor activity);GO:0005524(ATP binding);GO:0005737(cytoplasm);GO:0007018(microtubule-based movement);GO:0008017(microtubule binding);GO:0009524(phragmoplast);GO:0016020(membrane);GO:0016021(integral component of membrane);GO:0016021(integral component of membrane)	NA	NA	NA		13.1792	15.8406	16.2507	2.61001	1.5993	2.93829	6.33366	2.66304	7.79495e-17	1.13048e-14	up	yes
MSTRG.10687	HORVU4Hr1G068470	HORVU4Hr1G068470.5;HORVU4Hr1G068470.1;HORVU4Hr1G068470.10;HORVU4Hr1G068470.3;HORVU4Hr1G068470.9;HORVU4Hr1G068470.2;HORVU4Hr1G068470.7;HORVU4Hr1G068470.4	GO:0005819(spindle);GO:0005874(microtubule);GO:0032147(activation of protein kinase activity);GO:0060236(regulation of mitotic spindle organization);GO:0060236(regulation of mitotic spindle organization)	NA	NA	NA		12.2718	13.6854	15.9753	2.51835	1.74823	2.00818	6.68273	2.74044	8.50676e-17	1.22521e-14	up	yes
MSTRG.2528	HORVU1Hr1G072370	HORVU1Hr1G072370.2;HORVU1Hr1G072370.8;HORVU1Hr1G072370.1;HORVU1Hr1G072370.5;HORVU1Hr1G072370.11;HORVU1Hr1G072370.18;HORVU1Hr1G072370.16;HORVU1Hr1G072370.6;HORVU1Hr1G072370.4;HORVU1Hr1G072370.15;HORVU1Hr1G072370.14;HORVU1Hr1G072370.19;HORVU1Hr1G072370.7;HORVU1Hr1G072370.9;HORVU1Hr1G072370.13	GO:0000166(nucleotide binding);GO:0003774(motor activity);GO:0003777(microtubule motor activity);GO:0005524(ATP binding);GO:0005874(microtubule);GO:0007018(microtubule-based movement);GO:0008017(microtubule binding);GO:0009507(chloroplast);GO:0009507(chloroplast)	NA	NA	NA	Kinesin-like protein [Source:UniProtKB/TrEMBL;Acc:M0YG57]	14.0772	18.0668	17.7416	3.2354	2.8924	3.3632	5.2561	2.39399	9.1551e-17	1.30956e-14	up	yes
MSTRG.838	HORVU0Hr1G039530	HORVU0Hr1G039530.2;HORVU0Hr1G039530.1;HORVU0Hr1G039530.6;HORVU0Hr1G039530.3;HORVU0Hr1G039530.5;HORVU0Hr1G039530.4	NA	NA	NA	NA		12.0915	16.1372	18.4853	2.29422	1.46252	2.21525	7.82221	2.96758	1.031e-16	1.46472e-14	up	yes
MSTRG.17322		MSTRG.17322.1	NA	NA	NA	NA		19.1967	11.2371	22.2376	1.2344	1.18261	2.42236	10.8839	3.44413	1.11381e-16	1.57168e-14	up	yes
MSTRG.8130	HORVU3Hr1G078880	MSTRG.8130.3;HORVU3Hr1G078880.2;HORVU3Hr1G078880.1;HORVU3Hr1G078880.3;HORVU3Hr1G078880.6	GO:0005634(nucleus);GO:0005634(nucleus)	NA	NA	NA		34.6046	36.1017	50.5954	8.49051	5.87713	7.94564	5.4363	2.44263	1.15989e-16	1.62571e-14	up	yes
MSTRG.16356	HORVU6Hr1G095070	HORVU6Hr1G095070.1	GO:0003677(DNA binding);GO:0003682(chromatin binding);GO:0005634(nucleus)	NA	NA	NA	Predicted protein [Source:UniProtKB/TrEMBL;Acc:F2ECN5]	45.0698	28.6019	17.2693	2.04936	3.13162	3.58477	10.3746	3.37498	1.28055e-16	1.78287e-14	up	yes
MSTRG.6962	HORVU3Hr1G032400	HORVU3Hr1G032400.4;HORVU3Hr1G032400.3;HORVU3Hr1G032400.1;HORVU3Hr1G032400.5;HORVU3Hr1G032400.6;HORVU3Hr1G032400.2	GO:0003824(catalytic activity);GO:0008696(4-amino-4-deoxychorismate lyase activity);GO:0030170(pyridoxal phosphate binding);GO:0046656(folic acid biosynthetic process);GO:0046656(folic acid biosynthetic process)	00790(Folate biosynthesis);00790(Folate biosynthesis)	K18482	EC:4.1.3.38	Predicted protein [Source:UniProtKB/TrEMBL;Acc:F2DYM4]	12.7419	15.1913	12.7628	42.5704	50.1468	44.9646	0.295579	-1.75838	1.30375e-16	1.80315e-14	down	yes
MSTRG.9138	HORVU4Hr1G002800	HORVU4Hr1G002800.2;MSTRG.9138.3;HORVU4Hr1G002800.4;MSTRG.9138.2;HORVU4Hr1G002800.1;HORVU4Hr1G002800.3;MSTRG.9138.1;MSTRG.9138.4	GO:0045735(nutrient reservoir activity);GO:0045735(nutrient reservoir activity)	NA	NA	NA		48.484	577.641	292.786	6.57712	6.28307	7.29829	45.5843	5.51047	1.3529e-16	1.85882e-14	up	yes
MSTRG.18589	HORVU7Hr1G106540	HORVU7Hr1G106540.2;HORVU7Hr1G106540.17;HORVU7Hr1G106540.1;HORVU7Hr1G106540.10;HORVU7Hr1G106540.9;HORVU7Hr1G106540.21;HORVU7Hr1G106540.22	GO:0000023(maltose metabolic process);GO:0003824(catalytic activity);GO:0004553(hydrolase activity, hydrolyzing O-glycosyl compounds);GO:0004558(alpha-1,4-glucosidase activity);GO:0005975(carbohydrate metabolic process);GO:0008152(metabolic process);GO:0016787(hydrolase activity);GO:0016798(hydrolase activity, acting on glycosyl bonds);GO:0030246(carbohydrate binding);GO:0032450(maltose alpha-glu…	00052(Galactose metabolism);00500(Starch and sucrose metabolism);00500(Starch and sucrose metabolism)	K01187	EC:3.2.1.20	Alpha-glucosidase [Source:UniProtKB/TrEMBL;Acc:M0Y8T5]	23.8832	12.4331	20.1521	123.122	72.6263	77.3696	0.206755	-2.27401	1.55464e-16	2.12203e-14	down	yes
MSTRG.18384	HORVU7Hr1G095940	HORVU7Hr1G095940.1;HORVU7Hr1G095940.2	NA	NA	NA	NA		43.69	81.207	75.609	7.77099	10.5943	9.33732	7.23779	2.85555	1.64322e-16	2.22837e-14	up	yes
MSTRG.7805	HORVU3Hr1G068620	HORVU3Hr1G068620.3;HORVU3Hr1G068620.1;HORVU3Hr1G068620.6;HORVU3Hr1G068620.10;HORVU3Hr1G068620.40;HORVU3Hr1G068620.23;HORVU3Hr1G068620.16;HORVU3Hr1G068620.41;HORVU3Hr1G068620.21;HORVU3Hr1G068620.30;HORVU3Hr1G068620.26;HORVU3Hr1G068620.13;HORVU3Hr1G068620.24;HORVU3Hr1G068620.42;HORVU3Hr1G068620.5;HORVU3Hr1G068620.38;HORVU3Hr1G068620.7;HORVU3Hr1G068620.37;HORVU3Hr1G068620.28;HORVU3Hr1G068620.45;HORV…	GO:0000166(nucleotide binding);GO:0001678(cellular glucose homeostasis);GO:0004396(hexokinase activity);GO:0005524(ATP binding);GO:0005536(glucose binding);GO:0005623(cell);GO:0005975(carbohydrate metabolic process);GO:0006096(glycolytic process);GO:0016020(membrane);GO:0016021(integral component of membrane);GO:0016301(kinase activity);GO:0016310(phosphorylation);GO:0016740(transferase activity)…	00010(Glycolysis / Gluconeogenesis);00051(Fructose and mannose metabolism);00052(Galactose metabolism);00500(Starch and sucrose metabolism);00520(Amino sugar and nucleotide sugar metabolism);00524(Neomycin, kanamycin and gentamicin biosynthesis);04144(Endocytosis);04144(Endocytosis)	K19366;K00844	EC:2.7.1.1	Phosphotransferase [Source:UniProtKB/TrEMBL;Acc:A0A287LHT8]	1.40511	1.13607	1.05782	5.82553	4.54798	4.90716	0.235526	-2.08604	2.38724e-16	3.21647e-14	down	yes
MSTRG.7407	HORVU3Hr1G052930	HORVU3Hr1G052930.3;HORVU3Hr1G052930.4;HORVU3Hr1G052930.1;HORVU3Hr1G052930.2	GO:0000166(nucleotide binding);GO:0003774(motor activity);GO:0003777(microtubule motor activity);GO:0005524(ATP binding);GO:0005874(microtubule);GO:0007018(microtubule-based movement);GO:0008017(microtubule binding);GO:0008017(microtubule binding)	NA	NA	NA	Kinesin-like protein [Source:UniProtKB/TrEMBL;Acc:M0XB97]	10.2	11.8052	13.709	2.42242	1.51113	2.00519	6.01376	2.58827	2.59028e-16	3.44835e-14	up	yes
MSTRG.13543	HORVU5Hr1G095480	HORVU5Hr1G095480.1;HORVU5Hr1G095480.4;HORVU5Hr1G095480.2;HORVU5Hr1G095480.3	GO:0030001(metal ion transport);GO:0046872(metal ion binding);GO:0046872(metal ion binding)	NA	NA	NA		16.4776	13.9499	14.2777	54.502	48.1155	42.0313	0.30906	-1.69404	2.59238e-16	3.44835e-14	down	yes
MSTRG.11805	HORVU5Hr1G021770	HORVU5Hr1G021770.1	NA	NA	NA	NA		3.43676	26.5047	18.5312	0.251163	0.040471	0.206457	97.317	6.60462	3.10469e-16	4.1037e-14	up	yes
MSTRG.13262	HORVU5Hr1G083920	HORVU5Hr1G083920.13;HORVU5Hr1G083920.14;HORVU5Hr1G083920.5;HORVU5Hr1G083920.6;HORVU5Hr1G083920.8;HORVU5Hr1G083920.15	GO:0005515(protein binding);GO:0005515(protein binding)	NA	NA	NA	Predicted protein [Source:UniProtKB/TrEMBL;Acc:F2ECT4]	3.06746	3.2877	4.21617	0.622035	0.381981	0.440101	7.32028	2.8719	3.42687e-16	4.50105e-14	up	yes
MSTRG.8700	HORVU3Hr1G097010	MSTRG.8700.20;HORVU3Hr1G097010.4;HORVU3Hr1G097010.6;HORVU3Hr1G097010.10;HORVU3Hr1G097010.3;HORVU3Hr1G097010.20;HORVU3Hr1G097010.11;HORVU3Hr1G097010.13;HORVU3Hr1G097010.9;HORVU3Hr1G097010.12;HORVU3Hr1G097010.5;HORVU3Hr1G097010.14;HORVU3Hr1G097010.19;HORVU3Hr1G097010.16;HORVU3Hr1G097010.1;HORVU3Hr1G097010.7	GO:0004553(hydrolase activity, hydrolyzing O-glycosyl compounds);GO:0005975(carbohydrate metabolic process);GO:0016020(membrane);GO:0016021(integral component of membrane);GO:0016021(integral component of membrane)	00500(Starch and sucrose metabolism);00460(Cyanoamino acid metabolism);00940(Phenylpropanoid biosynthesis);00940(Phenylpropanoid biosynthesis)	K01188	EC:3.2.1.21		1.28268	2.08756	1.18019	8.31736	8.80846	7.69061	0.183363	-2.44722	3.94588e-16	5.15036e-14	down	yes
MSTRG.6683	HORVU3Hr1G020520;HORVU3Hr1G020500	HORVU3Hr1G020520.1;HORVU3Hr1G020520.5;HORVU3Hr1G020520.3;MSTRG.6683.5;HORVU3Hr1G020500.1;HORVU3Hr1G020520.4;MSTRG.6683.1;HORVU3Hr1G020520.2;MSTRG.6683.3;HORVU3Hr1G020520.6	NA	04141(Protein processing in endoplasmic reticulum);04141(Protein processing in endoplasmic reticulum)	K13993	NA		0.375841	0.287864	0.409493	3.45892	3.29226	2.36618	0.117709	-3.0867	4.50521e-16	5.8439e-14	down	yes
MSTRG.707	HORVU0Hr1G029570	MSTRG.707.1;HORVU0Hr1G029570.1	GO:0004190(aspartic-type endopeptidase activity);GO:0006508(proteolysis);GO:0008233(peptidase activity);GO:0016787(hydrolase activity)	NA	NA	NA		0.175078	0.657717	0.699308	10.3423	8.154	5.04069	0.0650933	-3.94135	5.04621e-16	6.50525e-14	down	yes
MSTRG.6791	HORVU3Hr1G025020	HORVU3Hr1G025020.1	GO:0016020(membrane);GO:0016021(integral component of membrane)	NA	NA	NA	Predicted protein [Source:UniProtKB/TrEMBL;Acc:F2DWC7]	0.114423	0.017793	0.054734	4.0329	2.02741	2.97302	0.0206956	-5.59453	5.62836e-16	7.21121e-14	down	yes
MSTRG.3284	HORVU2Hr1G006160	MSTRG.3284.1;MSTRG.3284.2;MSTRG.3284.3;MSTRG.3284.4;MSTRG.3284.6;MSTRG.3284.5;HORVU2Hr1G006160.1	NA	NA	NA	NA		0.290697	3.13473	0.973366	0	0.00758371	0	580.032	9.17999	5.67016e-16	7.22046e-14	up	yes
MSTRG.18738		MSTRG.18738.1	NA	NA	NA	NA		46.295	21.8767	25.4626	242.995	153.707	132.4	0.176968	-2.49844	6.3172e-16	7.99567e-14	down	yes
MSTRG.10663	HORVU4Hr1G067370	HORVU4Hr1G067370.2;HORVU4Hr1G067370.4;HORVU4Hr1G067370.1;HORVU4Hr1G067370.5	GO:0000166(nucleotide binding);GO:0003924(GTPase activity);GO:0005200(structural constituent of cytoskeleton);GO:0005525(GTP binding);GO:0005829(cytosol);GO:0005874(microtubule);GO:0005886(plasma membrane);GO:0007010(cytoskeleton organization);GO:0007017(microtubule-based process);GO:0007017(microtubule-based process)	04145(Phagosome);04145(Phagosome)	K07374	NA	Tubulin alpha chain [Source:UniProtKB/TrEMBL;Acc:F2CTJ0]	15.9286	18.156	13.7327	53.0943	51.4781	46.9617	0.315555	-1.66404	8.31126e-16	1.04562e-13	down	yes
MSTRG.15287	HORVU6Hr1G053710	HORVU6Hr1G053710.1	GO:0005886(plasma membrane);GO:0010167(response to nitrate);GO:0015706(nitrate transport);GO:0016020(membrane);GO:0016021(integral component of membrane);GO:0042128(nitrate assimilation)	NA	NA	NA	NAR2.3 [Source:UniProtKB/TrEMBL;Acc:Q6X677]	17.4477	19.8111	22.9635	54.5678	98.4201	91.9835	0.245834	-2.02424	1.01236e-15	1.26599e-13	down	yes
MSTRG.11254	HORVU4Hr1G088880	HORVU4Hr1G088880.13;HORVU4Hr1G088880.11;HORVU4Hr1G088880.1;HORVU4Hr1G088880.3;MSTRG.11254.17;HORVU4Hr1G088880.8;HORVU4Hr1G088880.25;HORVU4Hr1G088880.6;HORVU4Hr1G088880.9;HORVU4Hr1G088880.14;HORVU4Hr1G088880.23;HORVU4Hr1G088880.7;HORVU4Hr1G088880.10;HORVU4Hr1G088880.19;HORVU4Hr1G088880.16;HORVU4Hr1G088880.15;HORVU4Hr1G088880.20;HORVU4Hr1G088880.4;HORVU4Hr1G088880.5;HORVU4Hr1G088880.2;HORVU4Hr1G088…	GO:0000166(nucleotide binding);GO:0003774(motor activity);GO:0003777(microtubule motor activity);GO:0005524(ATP binding);GO:0005874(microtubule);GO:0007018(microtubule-based movement);GO:0008017(microtubule binding);GO:0016020(membrane);GO:0016021(integral component of membrane);GO:0016021(integral component of membrane)	NA	NA	NA		18.9966	22.6953	23.8753	5.14479	4.74462	5.54399	4.2484	2.08692	1.0257e-15	1.27504e-13	up	yes
MSTRG.5148	HORVU2Hr1G085690	HORVU2Hr1G085690.1	GO:0016020(membrane);GO:0016021(integral component of membrane)	NA	NA	NA		25.847	27.0504	36.1808	5.91205	3.42592	3.97896	6.6891	2.74181	1.39157e-15	1.71962e-13	up	yes
MSTRG.2973	HORVU1Hr1G089510	HORVU1Hr1G089510.1	GO:0003677(DNA binding)	NA	NA	NA		0.841019	2.97435	2.84422	0	0	0	inf	inf	1.61922e-15	1.98916e-13	up	yes
MSTRG.18440	HORVU7Hr1G098370	HORVU7Hr1G098370.3;HORVU7Hr1G098370.1;HORVU7Hr1G098370.2	GO:0004553(hydrolase activity, hydrolyzing O-glycosyl compounds);GO:0005576(extracellular region);GO:0005618(cell wall);GO:0005975(carbohydrate metabolic process);GO:0006073(cellular glucan metabolic process);GO:0008152(metabolic process);GO:0010411(xyloglucan metabolic process);GO:0016740(transferase activity);GO:0016757(transferase activity, transferring glycosyl groups);GO:0016762(xyloglucan:x…	04075(Plant hormone signal transduction);04075(Plant hormone signal transduction)	K14504	EC:2.4.1.207	Xyloglucan endotransglucosylase/hydrolase [Source:UniProtKB/TrEMBL;Acc:F2DM52]	0.0288918	0.502159	0.122135	20.2489	10.204	7.14116	0.0173747	-5.84687	1.72035e-15	2.10104e-13	down	yes
MSTRG.16960	HORVU7Hr1G034070	HORVU7Hr1G034070.4;HORVU7Hr1G034070.3;HORVU7Hr1G034070.7;HORVU7Hr1G034070.6;HORVU7Hr1G034070.2;HORVU7Hr1G034070.1	GO:0003824(catalytic activity);GO:0004034(aldose 1-epimerase activity);GO:0005975(carbohydrate metabolic process);GO:0016853(isomerase activity);GO:0019318(hexose metabolic process);GO:0030246(carbohydrate binding);GO:0030246(carbohydrate binding)	00010(Glycolysis / Gluconeogenesis);00052(Galactose metabolism);00052(Galactose metabolism)	K01785	EC:5.1.3.3	Aldose 1-epimerase [Source:UniProtKB/TrEMBL;Acc:M0WGK7]	52.9865	43.1721	58.179	301.268	144.922	190.552	0.242386	-2.04462	1.79888e-15	2.18418e-13	down	yes
MSTRG.11333	HORVU5Hr1G000980	HORVU5Hr1G000980.23;HORVU5Hr1G000980.9;HORVU5Hr1G000980.20;HORVU5Hr1G000980.24;HORVU5Hr1G000980.14;HORVU5Hr1G000980.2;HORVU5Hr1G000980.19;HORVU5Hr1G000980.26;HORVU5Hr1G000980.7;HORVU5Hr1G000980.10;HORVU5Hr1G000980.22;HORVU5Hr1G000980.16;HORVU5Hr1G000980.13;HORVU5Hr1G000980.1;HORVU5Hr1G000980.18;HORVU5Hr1G000980.6;HORVU5Hr1G000980.5	GO:0000166(nucleotide binding);GO:0004672(protein kinase activity);GO:0004674(protein serine/threonine kinase activity);GO:0005515(protein binding);GO:0005524(ATP binding);GO:0006468(protein phosphorylation);GO:0016020(membrane);GO:0016021(integral component of membrane);GO:0016301(kinase activity);GO:0016310(phosphorylation);GO:0016740(transferase activity);GO:0016740(transferase activity)	NA	NA	NA		8.97735	11.4346	12.9881	2.0609	0.906586	1.07451	8.26325	3.04671	1.87818e-15	2.26728e-13	up	yes
MSTRG.8594	HORVU3Hr1G093100	HORVU3Hr1G093100.1;HORVU3Hr1G093100.3	GO:0005504(fatty acid binding);GO:0009627(systemic acquired resistance);GO:0009627(systemic acquired resistance)	NA	NA	NA	Predicted protein [Source:UniProtKB/TrEMBL;Acc:F2D1I2]	0.605963	1.23662	1.40189	12.7362	9.78262	6.99597	0.109927	-3.18539	1.92294e-15	2.30797e-13	down	yes
MSTRG.2653	HORVU1Hr1G076480	HORVU1Hr1G076480.3;HORVU1Hr1G076480.1;HORVU1Hr1G076480.4	GO:0003824(catalytic activity);GO:0004805(trehalose-phosphatase activity);GO:0005992(trehalose biosynthetic process);GO:0016311(dephosphorylation);GO:0016787(hydrolase activity);GO:0016787(hydrolase activity)	00790(Folate biosynthesis);00500(Starch and sucrose metabolism);00500(Starch and sucrose metabolism)	K16055	EC:2.4.1.15;EC:3.1.3.12	Predicted protein [Source:UniProtKB/TrEMBL;Acc:F2CWL4]	2.87058	3.00304	3.77184	0.560372	0.706167	0.618737	5.11621	2.35508	1.99773e-15	2.38404e-13	up	yes
MSTRG.15332	HORVU6Hr1G055270	HORVU6Hr1G055270.4;HORVU6Hr1G055270.7;HORVU6Hr1G055270.2;HORVU6Hr1G055270.1;HORVU6Hr1G055270.3;HORVU6Hr1G055270.5;HORVU6Hr1G055270.6;HORVU6Hr1G055270.8	GO:0016020(membrane);GO:0016021(integral component of membrane);GO:0016021(integral component of membrane)	NA	NA	NA		19.4458	21.0494	23.7357	4.13679	3.63235	4.02646	5.44532	2.44502	3.10461e-15	3.68391e-13	up	yes
HORVU1Hr1G051180	HORVU1Hr1G051180	HORVU1Hr1G051180.1	GO:0005768(endosome);GO:0005794(Golgi apparatus);GO:0005802(trans-Golgi network);GO:0005886(plasma membrane);GO:0016020(membrane);GO:0016021(integral component of membrane)	NA	NA	NA		1.58238	1.644	1.67421	0	0	0	inf	inf	3.29336e-15	3.8858e-13	up	yes
MSTRG.14909	HORVU6Hr1G031700	HORVU6Hr1G031700.7;HORVU6Hr1G031700.4;HORVU6Hr1G031700.6;HORVU6Hr1G031700.1;HORVU6Hr1G031700.5;HORVU6Hr1G031700.3	GO:0005622(intracellular);GO:0008270(zinc ion binding);GO:0016020(membrane);GO:0016021(integral component of membrane);GO:0016021(integral component of membrane)	NA	NA	NA		14.1889	14.4274	14.4848	2.90377	2.20034	2.02443	6.04627	2.59605	3.66699e-15	4.29495e-13	up	yes
MSTRG.1255	HORVU1Hr1G021180	HORVU1Hr1G021180.1;HORVU1Hr1G021180.2	GO:0005515(protein binding);GO:0005515(protein binding)	00480(Glutathione metabolism);00480(Glutathione metabolism)	K00799	EC:2.5.1.18		62.0793	61.781	73.3561	10.859	16.6948	10.5991	5.16911	2.36992	3.68127e-15	4.29495e-13	up	yes
MSTRG.13348	HORVU5Hr1G088400	HORVU5Hr1G088400.1	NA	NA	NA	NA		11.5745	12.2939	15.3413	2.13254	1.08937	1.84198	7.743	2.95289	3.96508e-15	4.60037e-13	up	yes
MSTRG.17191		MSTRG.17191.1	NA	NA	NA	NA		7.67727	8.34105	8.90571	29.4163	24.3395	24.7171	0.317613	-1.65466	4.42255e-15	5.09049e-13	down	yes
MSTRG.10804	HORVU4Hr1G072360	HORVU4Hr1G072360.5;HORVU4Hr1G072360.6;HORVU4Hr1G072360.7;HORVU4Hr1G072360.4;HORVU4Hr1G072360.11;HORVU4Hr1G072360.9;HORVU4Hr1G072360.10;HORVU4Hr1G072360.1;HORVU4Hr1G072360.2;HORVU4Hr1G072360.13	GO:0071949(FAD binding);GO:0071949(FAD binding)	00906(Carotenoid biosynthesis);00906(Carotenoid biosynthesis)	K09838	EC:1.14.15.21	Predicted protein [Source:UniProtKB/TrEMBL;Acc:F2CZ51]	62.2436	45.3683	49.8792	148.445	156.736	161.979	0.337124	-1.56865	4.43626e-15	5.09049e-13	down	yes
MSTRG.2261	HORVU1Hr1G062270	MSTRG.2261.20;HORVU1Hr1G062270.7;HORVU1Hr1G062270.1;HORVU1Hr1G062270.8;HORVU1Hr1G062270.17;HORVU1Hr1G062270.20;HORVU1Hr1G062270.18;HORVU1Hr1G062270.3;HORVU1Hr1G062270.14;HORVU1Hr1G062270.9;HORVU1Hr1G062270.2;HORVU1Hr1G062270.15;HORVU1Hr1G062270.4;HORVU1Hr1G062270.6;HORVU1Hr1G062270.10;HORVU1Hr1G062270.11	GO:0000166(nucleotide binding);GO:0003774(motor activity);GO:0003777(microtubule motor activity);GO:0005524(ATP binding);GO:0005874(microtubule);GO:0007018(microtubule-based movement);GO:0008017(microtubule binding);GO:0008017(microtubule binding)	NA	NA	NA	Kinesin-like protein [Source:UniProtKB/TrEMBL;Acc:A0A287FWK5]	30.4343	33.0904	37.7617	8.40239	7.47173	9.01518	4.06948	2.02484	5.00639e-15	5.7133e-13	up	yes
MSTRG.1079	HORVU1Hr1G011950	HORVU1Hr1G011950.2;HORVU1Hr1G011950.1	GO:0008168(methyltransferase activity);GO:0032259(methylation);GO:0046983(protein dimerization activity);GO:0046983(protein dimerization activity)	NA	NA	NA		0.754357	0.0773376	0.200389	14.9393	15.9966	8.77332	0.025991	-5.26584	5.18706e-15	5.88732e-13	down	yes
MSTRG.3581	HORVU2Hr1G020270	MSTRG.3581.1;HORVU2Hr1G020270.1;HORVU2Hr1G020270.4;HORVU2Hr1G020270.2	GO:0005774(vacuolar membrane);GO:0005783(endoplasmic reticulum);GO:0005794(Golgi apparatus);GO:0005975(carbohydrate metabolic process);GO:0009045(xylose isomerase activity);GO:0016853(isomerase activity);GO:0042732(D-xylose metabolic process);GO:0046872(metal ion binding);GO:0046872(metal ion binding)	00040(Pentose and glucuronate interconversions);00051(Fructose and mannose metabolism);00051(Fructose and mannose metabolism)	K01805	EC:5.3.1.5	Xylose isomerase [Source:UniProtKB/TrEMBL;Acc:A0A287HAF0]	163.96	186.72	170.609	640.487	494.333	426.733	0.333828	-1.58282	7.13164e-15	8.05066e-13	down	yes
MSTRG.10024		MSTRG.10024.1;MSTRG.10024.2	NA	NA	NA	NA		1.24504	1.54798	7.31616	0	0	0	inf	inf	7.71178e-15	8.65876e-13	up	yes
MSTRG.1483	HORVU1Hr1G029540	HORVU1Hr1G029540.19;HORVU1Hr1G029540.21;HORVU1Hr1G029540.9;HORVU1Hr1G029540.10;HORVU1Hr1G029540.16;HORVU1Hr1G029540.28;HORVU1Hr1G029540.18;HORVU1Hr1G029540.6;HORVU1Hr1G029540.12;HORVU1Hr1G029540.15;HORVU1Hr1G029540.3;HORVU1Hr1G029540.17;HORVU1Hr1G029540.30;HORVU1Hr1G029540.8;HORVU1Hr1G029540.22;HORVU1Hr1G029540.27;HORVU1Hr1G029540.1;HORVU1Hr1G029540.7;HORVU1Hr1G029540.26;HORVU1Hr1G029540.31;HORVU…	GO:0003677(DNA binding);GO:0005634(nucleus);GO:0005634(nucleus)	NA	NA	NA		5.74051	7.40655	9.40585	1.34666	0.735107	0.965007	7.40222	2.88796	7.97101e-15	8.90196e-13	up	yes
MSTRG.6585		MSTRG.6585.1	NA	NA	NA	NA		4.32606	4.56627	3.13207	17.6866	18.3445	23.3507	0.202493	-2.30406	8.02553e-15	8.91516e-13	down	yes
MSTRG.1159	HORVU1Hr1G016700	HORVU1Hr1G016700.3;HORVU1Hr1G016700.1;HORVU1Hr1G016700.2	GO:0016020(membrane);GO:0016021(integral component of membrane);GO:0016021(integral component of membrane)	04075(Plant hormone signal transduction);04075(Plant hormone signal transduction)	K13946	NA	Predicted protein [Source:UniProtKB/TrEMBL;Acc:F2E812]	17.1429	13.7466	33.5224	3.36213	1.89469	2.16074	8.68372	3.11831	8.19381e-15	9.05395e-13	up	yes
MSTRG.5661	HORVU2Hr1G103180	HORVU2Hr1G103180.19;HORVU2Hr1G103180.5;HORVU2Hr1G103180.3;HORVU2Hr1G103180.4;HORVU2Hr1G103180.26;HORVU2Hr1G103180.21;HORVU2Hr1G103180.13;HORVU2Hr1G103180.11;HORVU2Hr1G103180.6;HORVU2Hr1G103180.27;HORVU2Hr1G103180.29;HORVU2Hr1G103180.2;HORVU2Hr1G103180.28;HORVU2Hr1G103180.7;HORVU2Hr1G103180.8;HORVU2Hr1G103180.30;HORVU2Hr1G103180.9;HORVU2Hr1G103180.16;HORVU2Hr1G103180.25;HORVU2Hr1G103180.17;HORVU2H…	NA	00630(Glyoxylate and dicarboxylate metabolism);04146(Peroxisome);04146(Peroxisome)	K11517	EC:1.1.3.15		111.719	122.444	103.859	317.065	305.137	288.954	0.370982	-1.43058	8.27767e-15	9.09847e-13	down	yes
MSTRG.15467	HORVU6Hr1G060500	HORVU6Hr1G060500.5;HORVU6Hr1G060500.2;HORVU6Hr1G060500.6	GO:0016020(membrane);GO:0016021(integral component of membrane);GO:0016021(integral component of membrane)	NA	NA	NA		1.06472	0.563884	1.08166	5.61696	5.88495	6.93448	0.147006	-2.76605	9.04504e-15	9.86271e-13	down	yes
MSTRG.6198	HORVU2Hr1G123370	HORVU2Hr1G123370.1	GO:0016020(membrane);GO:0016021(integral component of membrane)	NA	NA	NA		6.3021	5.87373	5.51295	20.6364	18.3112	17.8696	0.311328	-1.68349	9.06742e-15	9.86271e-13	down	yes
MSTRG.2695	HORVU1Hr1G077820	HORVU1Hr1G077820.20;HORVU1Hr1G077820.6;HORVU1Hr1G077820.5;HORVU1Hr1G077820.19;HORVU1Hr1G077820.16;HORVU1Hr1G077820.17;HORVU1Hr1G077820.35;HORVU1Hr1G077820.13;HORVU1Hr1G077820.38;HORVU1Hr1G077820.34;HORVU1Hr1G077820.28;HORVU1Hr1G077820.23;HORVU1Hr1G077820.7;MSTRG.2695.32;HORVU1Hr1G077820.27;HORVU1Hr1G077820.24;HORVU1Hr1G077820.36;HORVU1Hr1G077820.21;HORVU1Hr1G077820.31;HORVU1Hr1G077820.12;HORVU1Hr…	GO:0003950(NAD+ ADP-ribosyltransferase activity);GO:0006471(protein ADP-ribosylation);GO:0016020(membrane);GO:0016021(integral component of membrane);GO:0016740(transferase activity);GO:0016757(transferase activity, transferring glycosyl groups);GO:0016757(transferase activity, transferring glycosyl groups)	03410(Base excision repair);03410(Base excision repair)	K10798	EC:2.4.2.30	Poly [ADP-ribose] polymerase [Source:UniProtKB/TrEMBL;Acc:A0A287GCI3]	15.4009	25.3064	17.2428	3.54863	4.54084	3.74987	4.8947	2.29122	1.06498e-14	1.15239e-12	up	yes
MSTRG.15648	HORVU6Hr1G068100	HORVU6Hr1G068100.8;HORVU6Hr1G068100.3;HORVU6Hr1G068100.9;HORVU6Hr1G068100.4;MSTRG.15648.2;HORVU6Hr1G068100.7;HORVU6Hr1G068100.6;HORVU6Hr1G068100.1;HORVU6Hr1G068100.5	GO:0003677(DNA binding);GO:0005634(nucleus);GO:0005634(nucleus)	04933(AGE-RAGE signaling pathway in diabetic complications);04933(AGE-RAGE signaling pathway in diabetic complications)	K06236	NA		9.38644	8.39416	7.40215	29.3644	25.4223	25.1234	0.315138	-1.66594	1.07916e-14	1.16171e-12	down	yes
MSTRG.16989	HORVU7Hr1G035320	HORVU7Hr1G035320.2;HORVU7Hr1G035320.5;HORVU7Hr1G035320.4;HORVU7Hr1G035320.1;MSTRG.16989.2;HORVU7Hr1G035320.3	GO:0004725(protein tyrosine phosphatase activity);GO:0016311(dephosphorylation);GO:0016791(phosphatase activity);GO:0035335(peptidyl-tyrosine dephosphorylation);GO:0035335(peptidyl-tyrosine dephosphorylation)	NA	NA	NA		12.1112	8.02728	7.22995	36.1112	31.429	31.9758	0.275015	-1.86242	1.16246e-14	1.24497e-12	down	yes
MSTRG.18438	HORVU7Hr1G098280	HORVU7Hr1G098280.1;HORVU7Hr1G098280.3	GO:0004553(hydrolase activity, hydrolyzing O-glycosyl compounds);GO:0005576(extracellular region);GO:0005618(cell wall);GO:0005975(carbohydrate metabolic process);GO:0006073(cellular glucan metabolic process);GO:0008152(metabolic process);GO:0010411(xyloglucan metabolic process);GO:0016740(transferase activity);GO:0016762(xyloglucan:xyloglucosyl transferase activity);GO:0016787(hydrolase activity…	NA	NA	NA	Xyloglucan endotransglucosylase/hydrolase [Source:UniProtKB/TrEMBL;Acc:A0A287XI65]	71.7713	172.175	122.747	20.1578	8.22797	7.61902	10.1846	3.34832	1.62004e-14	1.72617e-12	up	yes
MSTRG.16123	HORVU6Hr1G086020	HORVU6Hr1G086020.12	GO:0004645(phosphorylase activity);GO:0005975(carbohydrate metabolic process);GO:0008184(glycogen phosphorylase activity);GO:0016020(membrane);GO:0016021(integral component of membrane);GO:0016740(transferase activity);GO:0016757(transferase activity, transferring glycosyl groups);GO:0102250(linear malto-oligosaccharide phosphorylase activity);GO:0102499(SHG alpha-glucan phosphorylase activity)	00500(Starch and sucrose metabolism)	K00688	EC:2.4.1.1		5.19716	5.4806	4.22195	18.8719	20.0391	13.1112	0.28641	-1.80384	1.88482e-14	1.9981e-12	down	yes
MSTRG.2928	HORVU1Hr1G087320	HORVU1Hr1G087320.1;HORVU1Hr1G087320.2	GO:0004553(hydrolase activity, hydrolyzing O-glycosyl compounds);GO:0005576(extracellular region);GO:0005618(cell wall);GO:0005975(carbohydrate metabolic process);GO:0006073(cellular glucan metabolic process);GO:0008152(metabolic process);GO:0010411(xyloglucan metabolic process);GO:0016740(transferase activity);GO:0016762(xyloglucan:xyloglucosyl transferase activity);GO:0016787(hydrolase activity…	NA	NA	NA		6.80944	6.22302	7.14664	27.879	20.9018	21.8435	0.285724	-1.8073	1.98797e-14	2.09681e-12	down	yes
MSTRG.16114	HORVU6Hr1G085760;HORVU6Hr1G085750	HORVU6Hr1G085760.15;HORVU6Hr1G085760.20;HORVU6Hr1G085760.19;HORVU6Hr1G085760.12;HORVU6Hr1G085760.28;MSTRG.16114.2;HORVU6Hr1G085760.18;HORVU6Hr1G085760.6;HORVU6Hr1G085760.11;HORVU6Hr1G085760.1;HORVU6Hr1G085760.14;HORVU6Hr1G085760.22;HORVU6Hr1G085760.4;HORVU6Hr1G085760.3;HORVU6Hr1G085760.24;HORVU6Hr1G085760.7;HORVU6Hr1G085760.8;HORVU6Hr1G085760.5;HORVU6Hr1G085750.1;HORVU6Hr1G085760.13;HORVU6Hr1G085…	GO:0009626(plant-type hypersensitive response);GO:0016020(membrane);GO:0016021(integral component of membrane);GO:0016021(integral component of membrane)	NA	NA	NA		2.48643	4.63226	2.47332	0.333699	0.366832	0.33052	9.30314	3.21772	2.45742e-14	2.57894e-12	up	yes
MSTRG.18357	HORVU7Hr1G094640	HORVU7Hr1G094640.51;HORVU7Hr1G094640.1;HORVU7Hr1G094640.47;HORVU7Hr1G094640.2;HORVU7Hr1G094640.6;HORVU7Hr1G094640.58;HORVU7Hr1G094640.82;HORVU7Hr1G094640.8;HORVU7Hr1G094640.71;HORVU7Hr1G094640.64;HORVU7Hr1G094640.33;HORVU7Hr1G094640.17;HORVU7Hr1G094640.54;HORVU7Hr1G094640.53;HORVU7Hr1G094640.50;HORVU7Hr1G094640.72;HORVU7Hr1G094640.57;HORVU7Hr1G094640.3;HORVU7Hr1G094640.26;HORVU7Hr1G094640.36;HORV…	GO:0003824(catalytic activity);GO:0005515(protein binding);GO:0008270(zinc ion binding);GO:0016020(membrane);GO:0016021(integral component of membrane);GO:0046373(L-arabinose metabolic process);GO:0046556(alpha-L-arabinofuranosidase activity);GO:0046556(alpha-L-arabinofuranosidase activity)	00500(Starch and sucrose metabolism);00500(Starch and sucrose metabolism)	K01176	EC:3.2.1.1		10.7252	16.7538	16.569	3.15408	3.57416	2.36332	4.84493	2.27647	2.54553e-14	2.65804e-12	up	yes
MSTRG.6307		MSTRG.6307.1	NA	NA	NA	NA		29.7539	30.8123	26.0833	101.861	81.9557	75.6812	0.333912	-1.58246	2.56028e-14	2.66014e-12	down	yes
MSTRG.10773	HORVU4Hr1G071250	HORVU4Hr1G071250.26;HORVU4Hr1G071250.6;HORVU4Hr1G071250.2;HORVU4Hr1G071250.4;HORVU4Hr1G071250.22;HORVU4Hr1G071250.21;HORVU4Hr1G071250.25;HORVU4Hr1G071250.29;HORVU4Hr1G071250.24;HORVU4Hr1G071250.3;HORVU4Hr1G071250.17;HORVU4Hr1G071250.9;HORVU4Hr1G071250.1;HORVU4Hr1G071250.7;HORVU4Hr1G071250.31;HORVU4Hr1G071250.20;HORVU4Hr1G071250.12;HORVU4Hr1G071250.27;HORVU4Hr1G071250.23	GO:0008271(secondary active sulfate transmembrane transporter activity);GO:0008272(sulfate transport);GO:0015116(sulfate transmembrane transporter activity);GO:0016020(membrane);GO:0016021(integral component of membrane);GO:0055085(transmembrane transport);GO:1902358(sulfate transmembrane transport);GO:1902358(sulfate transmembrane transport)	NA	NA	NA	Predicted protein [Source:UniProtKB/TrEMBL;Acc:F2CQU4]	1.5549	1.0093	1.79372	12.0316	6.27314	6.76199	0.173853	-2.52406	2.80306e-14	2.89797e-12	down	yes
MSTRG.3388	HORVU2Hr1G012630	HORVU2Hr1G012630.6;HORVU2Hr1G012630.2;MSTRG.3388.4;HORVU2Hr1G012630.3;MSTRG.3388.7;HORVU2Hr1G012630.5;MSTRG.3388.5;MSTRG.3388.3;HORVU2Hr1G012630.1;HORVU2Hr1G012630.4;MSTRG.3388.8	GO:0004645(phosphorylase activity);GO:0005975(carbohydrate metabolic process);GO:0008184(glycogen phosphorylase activity);GO:0016740(transferase activity);GO:0016757(transferase activity, transferring glycosyl groups);GO:0030170(pyridoxal phosphate binding);GO:0102250(linear malto-oligosaccharide phosphorylase activity);GO:0102499(SHG alpha-glucan phosphorylase activity);GO:0102499(SHG alpha-gluc…	00500(Starch and sucrose metabolism);00500(Starch and sucrose metabolism)	K00688	EC:2.4.1.1	Alpha-1,4 glucan phosphorylase [Source:UniProtKB/TrEMBL;Acc:A0A287H3T8]	28.1666	25.6148	23.2576	82.5495	77.5607	61.022	0.348384	-1.52125	2.93663e-14	3.01207e-12	down	yes
MSTRG.3118	HORVU1Hr1G095410	HORVU1Hr1G095410.4;HORVU1Hr1G095410.1;HORVU1Hr1G095410.7;HORVU1Hr1G095410.3	GO:0005515(protein binding);GO:0005634(nucleus);GO:0005634(nucleus)	03013(RNA transport);03008(Ribosome biogenesis in eukaryotes);03008(Ribosome biogenesis in eukaryotes)	K03539	EC:3.1.26.5		8.17448	10.768	8.2578	27.5227	25.2267	26.297	0.344105	-1.53908	2.94226e-14	3.01207e-12	down	yes
MSTRG.15430	HORVU6Hr1G059100	MSTRG.15430.30;HORVU6Hr1G059100.20;HORVU6Hr1G059100.31;HORVU6Hr1G059100.5;HORVU6Hr1G059100.29;HORVU6Hr1G059100.2;HORVU6Hr1G059100.9;HORVU6Hr1G059100.4;HORVU6Hr1G059100.26;HORVU6Hr1G059100.23;HORVU6Hr1G059100.3;HORVU6Hr1G059100.15;HORVU6Hr1G059100.30;HORVU6Hr1G059100.8;HORVU6Hr1G059100.6;HORVU6Hr1G059100.34;HORVU6Hr1G059100.16;MSTRG.15430.35;HORVU6Hr1G059100.13;HORVU6Hr1G059100.18;HORVU6Hr1G059100…	NA	00906(Carotenoid biosynthesis);00906(Carotenoid biosynthesis)	K15744	EC:5.2.1.12		3.02899	4.00556	2.85986	11.1134	11.2733	10.5702	0.300223	-1.73589	3.47252e-14	3.53756e-12	down	yes
MSTRG.219		MSTRG.219.1	NA	NA	NA	NA		11.4845	12.3107	16.0373	2.94125	2.13513	2.66401	5.14607	2.36347	3.54945e-14	3.59839e-12	up	yes
MSTRG.5744	HORVU2Hr1G105430	HORVU2Hr1G105430.2;HORVU2Hr1G105430.1;HORVU2Hr1G105430.3;HORVU2Hr1G105430.6	GO:0000166(nucleotide binding);GO:0005524(ATP binding);GO:0016020(membrane);GO:0016021(integral component of membrane);GO:0016887(ATPase activity);GO:0042626(ATPase activity, coupled to transmembrane movement of substances);GO:0055085(transmembrane transport);GO:0055085(transmembrane transport)	02010(ABC transporters);02010(ABC transporters)	K05665	NA		1.65004	0.912241	1.3726	9.12005	6.11822	4.53242	0.199026	-2.32897	3.76746e-14	3.80094e-12	down	yes
MSTRG.7790	HORVU3Hr1G068140	HORVU3Hr1G068140.4;HORVU3Hr1G068140.2;HORVU3Hr1G068140.13;HORVU3Hr1G068140.7;HORVU3Hr1G068140.3;HORVU3Hr1G068140.11;HORVU3Hr1G068140.9;HORVU3Hr1G068140.1;HORVU3Hr1G068140.12;HORVU3Hr1G068140.5;HORVU3Hr1G068140.6;HORVU3Hr1G068140.8	GO:0008271(secondary active sulfate transmembrane transporter activity);GO:0008272(sulfate transport);GO:0015116(sulfate transmembrane transporter activity);GO:0016020(membrane);GO:0016021(integral component of membrane);GO:0055085(transmembrane transport);GO:1902358(sulfate transmembrane transport);GO:1902358(sulfate transmembrane transport)	NA	NA	NA		2.04521	0.778093	1.00727	9.24677	11.1715	6.22426	0.143777	-2.7981	3.83078e-14	3.84625e-12	down	yes
MSTRG.251	HORVU0Hr1G007690	HORVU0Hr1G007690.3;HORVU0Hr1G007690.2;HORVU0Hr1G007690.10;HORVU0Hr1G007690.1;HORVU0Hr1G007690.9;HORVU0Hr1G007690.5;HORVU0Hr1G007690.6;HORVU0Hr1G007690.4;HORVU0Hr1G007690.11;HORVU0Hr1G007690.7	NA	00052(Galactose metabolism);00561(Glycerolipid metabolism);00600(Sphingolipid metabolism);00603(Glycosphingolipid biosynthesis - globo and isoglobo series);00603(Glycosphingolipid biosynthesis - globo and isoglobo series)	K07407	EC:3.2.1.22		5.00959	6.64229	7.93503	1.36062	0.980929	0.80348	6.2279	2.63875	3.86907e-14	3.86611e-12	up	yes
MSTRG.16738	HORVU7Hr1G024220	HORVU7Hr1G024220.2;HORVU7Hr1G024220.1;HORVU7Hr1G024220.8;HORVU7Hr1G024220.7;HORVU7Hr1G024220.6;HORVU7Hr1G024220.5	GO:0016020(membrane);GO:0016021(integral component of membrane);GO:0016788(hydrolase activity, acting on ester bonds);GO:0016788(hydrolase activity, acting on ester bonds)	00901(Indole alkaloid biosynthesis);00901(Indole alkaloid biosynthesis)	K21026	EC:3.1.1.80		2.98871	2.57805	3.9702	14.7051	11.9923	12.3428	0.244285	-2.03336	4.57943e-14	4.54997e-12	down	yes
MSTRG.9098	HORVU4Hr1G001450	HORVU4Hr1G001450.6;HORVU4Hr1G001450.10;HORVU4Hr1G001450.16;HORVU4Hr1G001450.9;HORVU4Hr1G001450.15;HORVU4Hr1G001450.2;HORVU4Hr1G001450.7;HORVU4Hr1G001450.5;HORVU4Hr1G001450.3;HORVU4Hr1G001450.13;HORVU4Hr1G001450.1;HORVU4Hr1G001450.8	GO:0006629(lipid metabolic process);GO:0016020(membrane);GO:0016021(integral component of membrane);GO:0016491(oxidoreductase activity);GO:0055114(oxidation-reduction process);GO:0080019(fatty-acyl-CoA reductase (alcohol-forming) activity);GO:0102965(alcohol-forming fatty acyl-CoA reductase activity);GO:0102965(alcohol-forming fatty acyl-CoA reductase activity)	00073(Cutin, suberine and wax biosynthesis);04146(Peroxisome);04146(Peroxisome)	K13356	EC:1.2.1.84	Fatty acyl-CoA reductase [Source:UniProtKB/TrEMBL;Acc:A0A287MWV0]	12.9206	17.9612	17.8002	3.57241	3.68347	2.33452	5.07611	2.34372	4.60637e-14	4.54997e-12	up	yes
MSTRG.13097	HORVU5Hr1G077790	HORVU5Hr1G077790.12;HORVU5Hr1G077790.4;HORVU5Hr1G077790.2;MSTRG.13097.17;HORVU5Hr1G077790.17;HORVU5Hr1G077790.3;HORVU5Hr1G077790.18;HORVU5Hr1G077790.13;HORVU5Hr1G077790.14;HORVU5Hr1G077790.10;HORVU5Hr1G077790.1;HORVU5Hr1G077790.11;HORVU5Hr1G077790.9;HORVU5Hr1G077790.8	GO:0004553(hydrolase activity, hydrolyzing O-glycosyl compounds);GO:0005975(carbohydrate metabolic process);GO:0005975(carbohydrate metabolic process)	00500(Starch and sucrose metabolism);00460(Cyanoamino acid metabolism);00940(Phenylpropanoid biosynthesis);00940(Phenylpropanoid biosynthesis)	K01188	EC:3.2.1.21		0.950477	0.444522	0.514379	4.38211	3.98057	3.99941	0.154454	-2.69475	4.64668e-14	4.54997e-12	down	yes
MSTRG.15972	HORVU6Hr1G080030	HORVU6Hr1G080030.2;HORVU6Hr1G080030.6;HORVU6Hr1G080030.9;HORVU6Hr1G080030.5;HORVU6Hr1G080030.3;HORVU6Hr1G080030.1;HORVU6Hr1G080030.4;HORVU6Hr1G080030.7;HORVU6Hr1G080030.10	NA	04626(Plant-pathogen interaction);04626(Plant-pathogen interaction)	K13473	NA		3.92368	3.64777	3.80994	0.238228	0.273473	0.313842	13.7865	3.78519	4.65757e-14	4.54997e-12	up	yes
MSTRG.11465	HORVU5Hr1G009350	HORVU5Hr1G009350.3;HORVU5Hr1G009350.13;HORVU5Hr1G009350.10;HORVU5Hr1G009350.2;HORVU5Hr1G009350.9;HORVU5Hr1G009350.6;HORVU5Hr1G009350.11;HORVU5Hr1G009350.8;HORVU5Hr1G009350.15;HORVU5Hr1G009350.14;HORVU5Hr1G009350.5;HORVU5Hr1G009350.1;HORVU5Hr1G009350.4;HORVU5Hr1G009350.7	GO:0000166(nucleotide binding);GO:0003774(motor activity);GO:0003777(microtubule motor activity);GO:0005524(ATP binding);GO:0007018(microtubule-based movement);GO:0008017(microtubule binding);GO:0008017(microtubule binding)	NA	NA	NA		19.6485	21.1435	24.6668	5.3695	4.25212	5.80325	4.24372	2.08533	4.66239e-14	4.54997e-12	up	yes
MSTRG.17077	HORVU7Hr1G038700	HORVU7Hr1G038700.2;HORVU7Hr1G038700.3;HORVU7Hr1G038700.1;HORVU7Hr1G038700.9;HORVU7Hr1G038700.12;HORVU7Hr1G038700.21;HORVU7Hr1G038700.11;HORVU7Hr1G038700.19	GO:0009734(auxin-activated signaling pathway);GO:0016020(membrane);GO:0016021(integral component of membrane);GO:0055085(transmembrane transport);GO:0055085(transmembrane transport)	NA	NA	NA		34.8671	29.3433	38.4142	8.79349	8.15969	9.06832	3.94384	1.9796	4.744e-14	4.60808e-12	up	yes
MSTRG.7684	HORVU3Hr1G064470	HORVU3Hr1G064470.1	GO:0000272(polysaccharide catabolic process);GO:0004568(chitinase activity);GO:0005975(carbohydrate metabolic process);GO:0006032(chitin catabolic process);GO:0006952(defense response);GO:0008061(chitin binding);GO:0008152(metabolic process);GO:0016787(hydrolase activity);GO:0016798(hydrolase activity, acting on glycosyl bonds);GO:0016998(cell wall macromolecule catabolic process)	00520(Amino sugar and nucleotide sugar metabolism);04016(MAPK signaling pathway - plant)	K20547	EC:3.2.1.14	Predicted protein [Source:UniProtKB/TrEMBL;Acc:F2CSS7]	62.4913	63.3487	53.1557	7.56969	7.69197	15.4677	5.82491	2.54224	4.95365e-14	4.78944e-12	up	yes
MSTRG.13544	HORVU5Hr1G095490	MSTRG.13544.1;HORVU5Hr1G095490.1;HORVU5Hr1G095490.2	GO:0030001(metal ion transport);GO:0046872(metal ion binding);GO:0046872(metal ion binding)	NA	NA	NA		23.4986	17.3005	17.801	67.3761	57.2097	55.8587	0.324754	-1.62258	7.076e-14	6.80992e-12	down	yes
MSTRG.1148	HORVU1Hr1G016200	HORVU1Hr1G016200.3;HORVU1Hr1G016200.4;HORVU1Hr1G016200.11;HORVU1Hr1G016200.8;HORVU1Hr1G016200.5;HORVU1Hr1G016200.12;HORVU1Hr1G016200.18;HORVU1Hr1G016200.1;HORVU1Hr1G016200.13;HORVU1Hr1G016200.16;HORVU1Hr1G016200.17;HORVU1Hr1G016200.7;HORVU1Hr1G016200.2	GO:0003824(catalytic activity);GO:0003824(catalytic activity)	00061(Fatty acid biosynthesis);00071(Fatty acid degradation);04146(Peroxisome);04146(Peroxisome)	K01897	EC:6.2.1.3		13.4849	11.3459	12.6166	35.8578	33.9864	33.5671	0.362121	-1.46546	7.11259e-14	6.81373e-12	down	yes
MSTRG.18905	HORVU7Hr1G121820	HORVU7Hr1G121820.2;HORVU7Hr1G121820.1;HORVU7Hr1G121820.4;HORVU7Hr1G121820.7;HORVU7Hr1G121820.5;HORVU7Hr1G121820.3;HORVU7Hr1G121820.6	GO:0005634(nucleus);GO:0005634(nucleus)	NA	NA	NA		23.072	35.2354	40.7952	7.0774	4.33406	6.15425	5.64182	2.49616	7.4095e-14	7.06575e-12	up	yes
MSTRG.6147	HORVU2Hr1G121060	HORVU2Hr1G121060.1	GO:0005777(peroxisome);GO:0016491(oxidoreductase activity);GO:0046208(spermine catabolic process);GO:0050660(flavin adenine dinucleotide binding);GO:0052894(norspermine:oxygen oxidoreductase activity);GO:0052901(spermine:oxygen oxidoreductase (spermidine-forming) activity);GO:0055114(oxidation-reduction process);GO:1903602(thermospermine catabolic process)	00330(Arginine and proline metabolism);00410(beta-Alanine metabolism)	K17839	EC:1.5.3.17;EC:1.5.3.-		40.1256	46.7656	31.8152	147.778	116.815	99.8549	0.325716	-1.61832	7.73079e-14	7.33863e-12	down	yes
MSTRG.8789	HORVU3Hr1G104360	HORVU3Hr1G104360.1;HORVU3Hr1G104360.2;HORVU3Hr1G104360.4;HORVU3Hr1G104360.3	GO:0003747(translation release factor activity);GO:0005737(cytoplasm);GO:0006415(translational termination);GO:0006415(translational termination)	03015(mRNA surveillance pathway);03015(mRNA surveillance pathway)	K03265	NA		13.5118	21.1885	13.4459	50.9615	57.2441	48.2781	0.307675	-1.70052	7.93021e-14	7.49387e-12	down	yes
MSTRG.7663	HORVU3Hr1G063620	HORVU3Hr1G063620.1;HORVU3Hr1G063620.4;HORVU3Hr1G063620.3	GO:0000226(microtubule cytoskeleton organization);GO:0008017(microtubule binding);GO:0008017(microtubule binding)	NA	NA	NA		13.4012	14.2199	19.119	3.62888	2.37765	2.99526	5.19231	2.37638	8.23654e-14	7.74829e-12	up	yes
MSTRG.1080	HORVU1Hr1G011990	MSTRG.1080.2;HORVU1Hr1G011990.2;HORVU1Hr1G011990.1;HORVU1Hr1G011990.3	GO:0004867(serine-type endopeptidase inhibitor activity);GO:0009611(response to wounding);GO:0010951(negative regulation of endopeptidase activity);GO:0010951(negative regulation of endopeptidase activity)	NA	NA	NA		23.0763	40.0065	33.9128	6.32224	3.9335	3.83005	6.88605	2.78368	8.44317e-14	7.87315e-12	up	yes
MSTRG.14012	HORVU5Hr1G114780	HORVU5Hr1G114780.5;HORVU5Hr1G114780.1;HORVU5Hr1G114780.6;HORVU5Hr1G114780.2;MSTRG.14012.7;HORVU5Hr1G114780.3;HORVU5Hr1G114780.4;MSTRG.14012.8	GO:0000166(nucleotide binding);GO:0003774(motor activity);GO:0003777(microtubule motor activity);GO:0005524(ATP binding);GO:0007018(microtubule-based movement);GO:0008017(microtubule binding);GO:0008017(microtubule binding)	NA	NA	NA		3.54114	3.96518	1.44426	0.269155	0.234108	0.216898	12.4286	3.63559	8.44468e-14	7.87315e-12	up	yes
MSTRG.301	HORVU0Hr1G010200	HORVU0Hr1G010200.1	NA	NA	NA	NA		0.565213	0.330433	0.119623	10.5995	5.2224	7.40739	0.0437064	-4.51601	8.64565e-14	8.0247e-12	down	yes
MSTRG.2959	HORVU1Hr1G088620	HORVU1Hr1G088620.1	GO:0004190(aspartic-type endopeptidase activity);GO:0006508(proteolysis)	NA	NA	NA		2.9478	6.82341	4.0191	24.045	35.4245	18.7973	0.176196	-2.50475	9.44895e-14	8.7315e-12	down	yes
MSTRG.9676	HORVU4Hr1G022630	HORVU4Hr1G022630.1	GO:0000166(nucleotide binding);GO:0004672(protein kinase activity);GO:0004674(protein serine/threonine kinase activity);GO:0005524(ATP binding);GO:0006468(protein phosphorylation);GO:0007165(signal transduction);GO:0016020(membrane);GO:0016021(integral component of membrane);GO:0016301(kinase activity);GO:0016310(phosphorylation);GO:0016740(transferase activity)	NA	NA	NA	Non-specific serine/threonine protein kinase [Source:UniProtKB/TrEMBL;Acc:F2D7I9]	2.17043	2.96884	3.76009	11.8663	13.03	12.235	0.239673	-2.06086	9.60542e-14	8.80789e-12	down	yes
MSTRG.6596	HORVU3Hr1G016860	HORVU3Hr1G016860.3;HORVU3Hr1G016860.1;HORVU3Hr1G016860.2	GO:0004867(serine-type endopeptidase inhibitor activity);GO:0009611(response to wounding);GO:0010951(negative regulation of endopeptidase activity);GO:0010951(negative regulation of endopeptidase activity)	NA	NA	NA	Predicted protein [Source:UniProtKB/TrEMBL;Acc:F2DA07]	31.7164	29.704	54.5034	6.35749	7.76062	7.45474	5.3736	2.42589	9.61597e-14	8.80789e-12	up	yes
HORVU1Hr1G016080	HORVU1Hr1G016080	HORVU1Hr1G016080.1;HORVU1Hr1G016080.7;HORVU1Hr1G016080.5;HORVU1Hr1G016080.2;HORVU1Hr1G016080.3;HORVU1Hr1G016080.9;HORVU1Hr1G016080.6	GO:0005509(calcium ion binding);GO:0005544(calcium-dependent phospholipid binding);GO:0016020(membrane);GO:0016021(integral component of membrane);GO:0016021(integral component of membrane)	NA	NA	NA	Annexin [Source:UniProtKB/TrEMBL;Acc:A0A287EQN6]	1.41506	0.78573	2.30966	11.5658	8.73026	10.652	0.145743	-2.7785	1.00517e-13	9.16678e-12	down	yes
MSTRG.4699		MSTRG.4699.1	NA	NA	NA	NA		19.6785	14.793	10.6173	50.5036	59.3879	53.0164	0.276775	-1.85321	1.05729e-13	9.60016e-12	down	yes
MSTRG.10896	HORVU4Hr1G075830	HORVU4Hr1G075830.11;HORVU4Hr1G075830.20;HORVU4Hr1G075830.4;HORVU4Hr1G075830.7;HORVU4Hr1G075830.10;HORVU4Hr1G075830.2;HORVU4Hr1G075830.5;HORVU4Hr1G075830.12;HORVU4Hr1G075830.14;HORVU4Hr1G075830.1;HORVU4Hr1G075830.16;HORVU4Hr1G075830.9;HORVU4Hr1G075830.3;HORVU4Hr1G075830.13	GO:0003677(DNA binding);GO:0003700(DNA-binding transcription factor activity);GO:0006355(regulation of transcription, DNA-templated);GO:0016602(CCAAT-binding factor complex);GO:0016602(CCAAT-binding factor complex)	NA	NA	NA		5.77948	8.11361	7.13658	0.914593	1.0761	1.4061	6.19104	2.63018	1.07276e-13	9.69848e-12	up	yes
MSTRG.2249	HORVU1Hr1G061780	HORVU1Hr1G061780.6;HORVU1Hr1G061780.2;MSTRG.2249.3;HORVU1Hr1G061780.5;HORVU1Hr1G061780.3;HORVU1Hr1G061780.4;HORVU1Hr1G061780.1;HORVU1Hr1G061780.10;HORVU1Hr1G061780.8;HORVU1Hr1G061780.9	GO:0016491(oxidoreductase activity);GO:0046872(metal ion binding);GO:0055114(oxidation-reduction process);GO:0055114(oxidation-reduction process)	NA	NA	NA		31.2731	28.9567	34.6692	81.6845	76.4162	105.487	0.360028	-1.47382	1.1809e-13	1.06301e-11	down	yes
MSTRG.16096	HORVU6Hr1G084960	HORVU6Hr1G084960.4;MSTRG.16096.3;HORVU6Hr1G084960.5;HORVU6Hr1G084960.3;HORVU6Hr1G084960.1;HORVU6Hr1G084960.8;MSTRG.16096.7;HORVU6Hr1G084960.7;HORVU6Hr1G084960.2;HORVU6Hr1G084960.9;MSTRG.16096.8	NA	00480(Glutathione metabolism);00480(Glutathione metabolism)	K01255	EC:3.4.11.1		493.367	348.051	357.675	1259.42	1187.19	1006.73	0.347226	-1.52605	1.26011e-13	1.12945e-11	down	yes
MSTRG.16995	HORVU7Hr1G035460	HORVU7Hr1G035460.1	NA	00944(Flavone and flavonol biosynthesis)	K22771	EC:2.4.1.-		9.05337	8.54373	5.96805	25.57	27.5402	25.3471	0.300357	-1.73525	1.32189e-13	1.17976e-11	down	yes
MSTRG.16482	HORVU7Hr1G007690	HORVU7Hr1G007690.1	GO:0004190(aspartic-type endopeptidase activity);GO:0006508(proteolysis);GO:0008233(peptidase activity);GO:0016787(hydrolase activity)	NA	NA	NA		0.292679	0.33609	0.651136	5.06914	8.73408	3.40172	0.0743918	-3.74871	1.44148e-13	1.28101e-11	down	yes
MSTRG.8696	HORVU3Hr1G096830	MSTRG.8696.14;HORVU3Hr1G096830.10;HORVU3Hr1G096830.3;HORVU3Hr1G096830.1;HORVU3Hr1G096830.4;HORVU3Hr1G096830.8;HORVU3Hr1G096830.11;HORVU3Hr1G096830.15;HORVU3Hr1G096830.5;HORVU3Hr1G096830.7;HORVU3Hr1G096830.2;HORVU3Hr1G096830.12;HORVU3Hr1G096830.6;HORVU3Hr1G096830.14	GO:0004180(carboxypeptidase activity);GO:0004185(serine-type carboxypeptidase activity);GO:0005576(extracellular region);GO:0005777(peroxisome);GO:0006508(proteolysis);GO:0008233(peptidase activity);GO:0016020(membrane);GO:0016021(integral component of membrane);GO:0016787(hydrolase activity);GO:0016787(hydrolase activity)	NA	NA	NA	Carboxypeptidase [Source:UniProtKB/TrEMBL;Acc:A0A287MFF3]	174.183	81.5806	133.539	523.173	501.838	410.324	0.271228	-1.88242	1.65119e-13	1.46116e-11	down	yes
MSTRG.15442	HORVU6Hr1G059520	HORVU6Hr1G059520.7;HORVU6Hr1G059520.6;HORVU6Hr1G059520.1;HORVU6Hr1G059520.11;HORVU6Hr1G059520.4;HORVU6Hr1G059520.5;HORVU6Hr1G059520.8;HORVU6Hr1G059520.9;HORVU6Hr1G059520.2;HORVU6Hr1G059520.3;HORVU6Hr1G059520.10	NA	NA	NA	NA		2.13912	1.72357	1.82504	7.51076	7.48334	7.79111	0.249624	-2.00217	1.67736e-13	1.47806e-11	down	yes
MSTRG.3216	HORVU2Hr1G002880	MSTRG.3216.1	NA	NA	NA	NA		13.9359	10.9838	10.8688	1.64073	2.42255	2.72906	5.26894	2.39751	1.81141e-13	1.58948e-11	up	yes
MSTRG.12898	HORVU5Hr1G069380	HORVU5Hr1G069380.2;HORVU5Hr1G069380.1;HORVU5Hr1G069380.3;HORVU5Hr1G069380.4	GO:0030001(metal ion transport);GO:0046872(metal ion binding);GO:0055073(cadmium ion homeostasis);GO:0071585(detoxification of cadmium ion);GO:0071585(detoxification of cadmium ion)	NA	NA	NA	Predicted protein [Source:UniProtKB/TrEMBL;Acc:F2D837]	0.841194	1.42797	1.54368	9.59537	10.0702	5.63027	0.15073	-2.72996	1.84251e-13	1.61e-11	down	yes
MSTRG.12292	HORVU5Hr1G046190	HORVU5Hr1G046190.3;HORVU5Hr1G046190.1;HORVU5Hr1G046190.5;HORVU5Hr1G046190.4;HORVU5Hr1G046190.7;HORVU5Hr1G046190.2	GO:0000166(nucleotide binding);GO:0004672(protein kinase activity);GO:0004674(protein serine/threonine kinase activity);GO:0005524(ATP binding);GO:0006468(protein phosphorylation);GO:0006468(protein phosphorylation)	NA	NA	NA		31.1926	29.3099	34.524	6.54744	5.88979	8.69231	4.49733	2.16907	2.04001e-13	1.77515e-11	up	yes
MSTRG.11850	HORVU5Hr1G023640	HORVU5Hr1G023640.3;HORVU5Hr1G023640.2;HORVU5Hr1G023640.8;HORVU5Hr1G023640.7	GO:0016020(membrane);GO:0016021(integral component of membrane);GO:0016740(transferase activity);GO:0016757(transferase activity, transferring glycosyl groups);GO:0016760(cellulose synthase (UDP-forming) activity);GO:0030244(cellulose biosynthetic process);GO:0071555(cell wall organization);GO:0071555(cell wall organization)	00520(Amino sugar and nucleotide sugar metabolism);00520(Amino sugar and nucleotide sugar metabolism)	K00770	EC:2.4.2.24		4.4782	5.4409	7.26672	1.13844	0.934585	0.814816	5.9511	2.57316	2.16862e-13	1.87923e-11	up	yes
MSTRG.17296	HORVU7Hr1G049070	HORVU7Hr1G049070.3;HORVU7Hr1G049070.1;HORVU7Hr1G049070.4;HORVU7Hr1G049070.5;MSTRG.17296.3	GO:0008171(O-methyltransferase activity);GO:0008757(S-adenosylmethionine-dependent methyltransferase activity);GO:0032259(methylation);GO:0032259(methylation)	NA	NA	NA	Predicted protein [Source:UniProtKB/TrEMBL;Acc:F2E2Z7]	25.0126	20.4562	19.6833	70.5596	56.8556	58.0041	0.351377	-1.50891	2.25782e-13	1.94845e-11	down	yes
MSTRG.11722	HORVU5Hr1G018050	HORVU5Hr1G018050.38;HORVU5Hr1G018050.9;HORVU5Hr1G018050.2;HORVU5Hr1G018050.7;HORVU5Hr1G018050.13;HORVU5Hr1G018050.30;HORVU5Hr1G018050.44;HORVU5Hr1G018050.32;HORVU5Hr1G018050.5;HORVU5Hr1G018050.11;HORVU5Hr1G018050.10;HORVU5Hr1G018050.29;HORVU5Hr1G018050.12;HORVU5Hr1G018050.21;HORVU5Hr1G018050.15;HORVU5Hr1G018050.41;HORVU5Hr1G018050.46;HORVU5Hr1G018050.34;HORVU5Hr1G018050.39;HORVU5Hr1G018050.17;HOR…	GO:0000166(nucleotide binding);GO:0003774(motor activity);GO:0003777(microtubule motor activity);GO:0005524(ATP binding);GO:0005874(microtubule);GO:0007018(microtubule-based movement);GO:0008017(microtubule binding);GO:0008017(microtubule binding)	NA	NA	NA		5.43806	6.93683	7.4772	1.69278	1.40951	1.72083	4.11602	2.04125	2.4121e-13	2.07302e-11	up	yes
MSTRG.2638	HORVU1Hr1G076190	HORVU1Hr1G076190.4;HORVU1Hr1G076190.5;HORVU1Hr1G076190.3;HORVU1Hr1G076190.1;HORVU1Hr1G076190.8;HORVU1Hr1G076190.6;HORVU1Hr1G076190.2	GO:0000166(nucleotide binding);GO:0005524(ATP binding);GO:0019538(protein metabolic process);GO:0019538(protein metabolic process)	NA	NA	NA	Predicted protein [Source:UniProtKB/TrEMBL;Acc:F2E1V5]	3.386	5.21522	2.93082	0.450535	0.519581	0.433826	8.21404	3.03809	2.51595e-13	2.15341e-11	up	yes
MSTRG.1771	HORVU1Hr1G044890	HORVU1Hr1G044890.1;HORVU1Hr1G044890.5;HORVU1Hr1G044890.2	GO:0005515(protein binding);GO:0005618(cell wall);GO:0005730(nucleolus);GO:0005819(spindle);GO:0005874(microtubule);GO:0008017(microtubule binding);GO:0009524(phragmoplast);GO:0009652(thigmotropism);GO:0009652(thigmotropism)	NA	NA	NA		49.0569	49.0158	69.05	12.1727	10.6786	15.1705	4.39545	2.13601	2.91491e-13	2.48469e-11	up	yes
MSTRG.15738	HORVU6Hr1G071520	HORVU6Hr1G071520.3;HORVU6Hr1G071520.1	GO:0004190(aspartic-type endopeptidase activity);GO:0006508(proteolysis);GO:0008233(peptidase activity);GO:0016787(hydrolase activity);GO:0016787(hydrolase activity)	NA	NA	NA		4.81884	5.39227	5.46904	15.3396	15.1237	13.233	0.358844	-1.47857	3.01659e-13	2.56091e-11	down	yes
MSTRG.16934	HORVU7Hr1G032740	HORVU7Hr1G032740.1	NA	NA	NA	NA		0.36935	1.03645	1.18093	9.58779	10.2659	8.79021	0.0903064	-3.46903	3.04369e-13	2.57346e-11	down	yes
MSTRG.11105	HORVU4Hr1G083620	HORVU4Hr1G083620.1;HORVU4Hr1G083620.2	NA	NA	NA	NA		7.05722	7.39227	10.6075	1.44178	1.02999	1.09393	7.02723	2.81296	3.24194e-13	2.73003e-11	up	yes
MSTRG.14140	HORVU5Hr1G120110	HORVU5Hr1G120110.2;MSTRG.14140.1;HORVU5Hr1G120110.1;HORVU5Hr1G120110.3	GO:0016491(oxidoreductase activity);GO:0055114(oxidation-reduction process);GO:0055114(oxidation-reduction process)	00062(Fatty acid elongation);01040(Biosynthesis of unsaturated fatty acids);01040(Biosynthesis of unsaturated fatty acids)	K10251	EC:1.1.1.62;EC:1.1.1.330		2.18514	6.04564	3.43217	0.168673	0.12883	0.144959	26.3592	4.72023	3.44488e-13	2.88927e-11	up	yes
MSTRG.14215	HORVU5Hr1G122820	HORVU5Hr1G122820.3;HORVU5Hr1G122820.6;HORVU5Hr1G122820.4;HORVU5Hr1G122820.1;HORVU5Hr1G122820.2	GO:0005515(protein binding);GO:0005515(protein binding)	NA	NA	NA		3.40923	3.76733	3.25624	14.6599	11.8287	9.1065	0.293097	-1.77055	3.5913e-13	3.00003e-11	down	yes
MSTRG.1729	HORVU1Hr1G043500	HORVU1Hr1G043500.1;HORVU1Hr1G043500.2;HORVU1Hr1G043500.3	NA	04141(Protein processing in endoplasmic reticulum);04120(Ubiquitin mediated proteolysis);03420(Nucleotide excision repair);03420(Nucleotide excision repair)	K03868	EC:2.3.2.32		0.747519	0.115812	0.121337	14.2883	6.93078	7.57708	0.0341944	-4.8701	3.90085e-13	3.24563e-11	down	yes
MSTRG.9725	HORVU4Hr1G024470	HORVU4Hr1G024470.1;MSTRG.9725.3;HORVU4Hr1G024470.2;HORVU4Hr1G024470.29;HORVU4Hr1G024470.9;HORVU4Hr1G024470.4;HORVU4Hr1G024470.10;HORVU4Hr1G024470.7;HORVU4Hr1G024470.15;HORVU4Hr1G024470.11;HORVU4Hr1G024470.16;HORVU4Hr1G024470.21;HORVU4Hr1G024470.20;HORVU4Hr1G024470.12;HORVU4Hr1G024470.22;HORVU4Hr1G024470.24;HORVU4Hr1G024470.17;HORVU4Hr1G024470.14;HORVU4Hr1G024470.3;HORVU4Hr1G024470.26;HORVU4Hr1G02…	GO:0015267(channel activity);GO:0016020(membrane);GO:0016021(integral component of membrane);GO:0046872(metal ion binding);GO:0055085(transmembrane transport);GO:0055085(transmembrane transport)	NA	NA	NA		59.3716	47.2098	41.0954	148.221	127.868	126.309	0.366992	-1.44618	4.3995e-13	3.64428e-11	down	yes
MSTRG.18074	HORVU7Hr1G083530	HORVU7Hr1G083530.7;HORVU7Hr1G083530.6;HORVU7Hr1G083530.10;HORVU7Hr1G083530.11;HORVU7Hr1G083530.13;HORVU7Hr1G083530.12;HORVU7Hr1G083530.9;HORVU7Hr1G083530.8;HORVU7Hr1G083530.5	GO:0016788(hydrolase activity, acting on ester bonds);GO:0016788(hydrolase activity, acting on ester bonds)	00500(Starch and sucrose metabolism);00460(Cyanoamino acid metabolism);00940(Phenylpropanoid biosynthesis);00940(Phenylpropanoid biosynthesis)	K01188	EC:3.2.1.21		8.33049	9.77307	7.59001	1.82386	0.84025	1.18262	6.67932	2.7397	4.41487e-13	3.64428e-11	up	yes
HORVU3Hr1G070490	HORVU3Hr1G070490	HORVU3Hr1G070490.1;HORVU3Hr1G070490.6	GO:0003779(actin binding);GO:0005856(cytoskeleton);GO:0005856(cytoskeleton)	NA	NA	NA	Profilin [Source:UniProtKB/TrEMBL;Acc:A0A287LJG2]	0	0	0	2.05825	0.471393	1.31055	-inf	-inf	4.47019e-13	3.67541e-11	down	yes
MSTRG.1870	HORVU1Hr1G048860	HORVU1Hr1G048860.1	GO:0004664(prephenate dehydratase activity);GO:0009094(L-phenylalanine biosynthetic process)	00400(Phenylalanine, tyrosine and tryptophan biosynthesis)	K05359	EC:4.2.1.91;EC:4.2.1.51	Predicted protein [Source:UniProtKB/TrEMBL;Acc:F2CQS1]	15.0946	11.5498	13.3151	39.7258	36.7253	34.7389	0.35938	-1.47642	5.15496e-13	4.22181e-11	down	yes
MSTRG.9613	HORVU4Hr1G019520	HORVU4Hr1G019520.4;HORVU4Hr1G019520.2;HORVU4Hr1G019520.3;HORVU4Hr1G019520.8;HORVU4Hr1G019520.11;HORVU4Hr1G019520.7;HORVU4Hr1G019520.5;HORVU4Hr1G019520.1;HORVU4Hr1G019520.6;HORVU4Hr1G019520.13	GO:0005515(protein binding);GO:0005515(protein binding)	NA	NA	NA		10.693	12.0267	12.9012	3.35972	2.23774	2.49414	4.4022	2.13823	5.21965e-13	4.2581e-11	up	yes
MSTRG.12610	HORVU5Hr1G057600	HORVU5Hr1G057600.1	NA	NA	NA	NA		1.68736	0.868983	1.33059	18.5431	11.8684	7.87423	0.101524	-3.3001	5.30091e-13	4.30755e-11	down	yes
MSTRG.12910	HORVU5Hr1G069880	HORVU5Hr1G069880.1	GO:0005215(transporter activity);GO:0016020(membrane);GO:0016021(integral component of membrane)	00010(Glycolysis / Gluconeogenesis);00030(Pentose phosphate pathway);00051(Fructose and mannose metabolism);00052(Galactose metabolism);03018(RNA degradation)	K00850	EC:2.7.1.11		0.632962	0.113868	0.404238	7.50007	5.05864	4.84172	0.0661517	-3.91808	5.44283e-13	4.40574e-11	down	yes
HORVU7Hr1G071790	HORVU7Hr1G071790	HORVU7Hr1G071790.10;HORVU7Hr1G071790.3;HORVU7Hr1G071790.1;HORVU7Hr1G071790.15;HORVU7Hr1G071790.4;HORVU7Hr1G071790.5;HORVU7Hr1G071790.12;HORVU7Hr1G071790.14;HORVU7Hr1G071790.11;HORVU7Hr1G071790.8;HORVU7Hr1G071790.13	GO:0031047(gene silencing by RNA);GO:0031047(gene silencing by RNA)	NA	NA	NA		0.257474	0.121871	0.163093	1.4997	2.14869	2.50565	0.0881434	-3.504	5.49225e-13	4.42858e-11	down	yes
MSTRG.3286	HORVU2Hr1G006180	HORVU2Hr1G006180.24;HORVU2Hr1G006180.37;HORVU2Hr1G006180.29;HORVU2Hr1G006180.23;HORVU2Hr1G006180.32;HORVU2Hr1G006180.36;HORVU2Hr1G006180.25;HORVU2Hr1G006180.2;HORVU2Hr1G006180.27;HORVU2Hr1G006180.38;HORVU2Hr1G006180.5;HORVU2Hr1G006180.22;HORVU2Hr1G006180.21;HORVU2Hr1G006180.1;HORVU2Hr1G006180.6;HORVU2Hr1G006180.35;HORVU2Hr1G006180.3;HORVU2Hr1G006180.4;HORVU2Hr1G006180.11;HORVU2Hr1G006180.20;HORVU…	NA	00970(Aminoacyl-tRNA biosynthesis);00970(Aminoacyl-tRNA biosynthesis)	K02433	EC:6.3.5.6;EC:6.3.5.7		22.9129	26.5585	20.8675	71.4864	59.6334	55.2747	0.377365	-1.40597	5.85578e-13	4.70354e-11	down	yes
MSTRG.8702		MSTRG.8702.1	NA	NA	NA	NA		15.8504	15.8674	21.3643	3.6449	2.68385	2.29828	6.15299	2.62129	5.92872e-13	4.74389e-11	up	yes
MSTRG.14471	HORVU6Hr1G011120	HORVU6Hr1G011120.1;MSTRG.14471.2;HORVU6Hr1G011120.2;MSTRG.14471.3	GO:0004364(glutathione transferase activity);GO:0005515(protein binding);GO:0005515(protein binding)	NA	NA	NA		16.9818	17.034	16.1602	46.0224	44.4522	41.9764	0.378827	-1.40039	5.9704e-13	4.759e-11	down	yes
HORVU0Hr1G007470	HORVU0Hr1G007470	HORVU0Hr1G007470.1	GO:0016020(membrane);GO:0016021(integral component of membrane)	NA	NA	NA		0	0.068739	0	1.76617	2.21606	1.42265	0.012718	-6.29699	6.00372e-13	4.76736e-11	down	yes
HORVU0Hr1G017220	HORVU0Hr1G017220	HORVU0Hr1G017220.2;HORVU0Hr1G017220.4	GO:0004553(hydrolase activity, hydrolyzing O-glycosyl compounds);GO:0005975(carbohydrate metabolic process);GO:0008152(metabolic process);GO:0016787(hydrolase activity);GO:0016798(hydrolase activity, acting on glycosyl bonds);GO:0016798(hydrolase activity, acting on glycosyl bonds)	00051(Fructose and mannose metabolism);00051(Fructose and mannose metabolism)	K19355	EC:3.2.1.78		0.0775954	0	0	2.0049	2.25227	2.02263	0.0123564	-6.3386	6.47528e-13	5.12234e-11	down	yes
MSTRG.6805	HORVU3Hr1G025670	HORVU3Hr1G025670.4;HORVU3Hr1G025670.2;HORVU3Hr1G025670.3;HORVU3Hr1G025670.1	NA	NA	NA	NA		2.83419	2.75243	1.96113	7.53646	14.7479	9.63459	0.236466	-2.08029	9.26383e-13	7.3006e-11	down	yes
MSTRG.16255	HORVU6Hr1G091430	MSTRG.16255.1;MSTRG.16255.4;MSTRG.16255.6;MSTRG.16255.3;MSTRG.16255.5;MSTRG.16255.2;MSTRG.16255.8;HORVU6Hr1G091430.1;HORVU6Hr1G091430.2;HORVU6Hr1G091430.4;MSTRG.16255.7;HORVU6Hr1G091430.3	NA	NA	NA	NA		9.45443	12.9922	8.71208	32.9115	30.4967	29.4211	0.335656	-1.57494	9.97606e-13	7.83233e-11	down	yes
MSTRG.18409	HORVU7Hr1G097000	HORVU7Hr1G097000.3;HORVU7Hr1G097000.1;HORVU7Hr1G097000.2	NA	NA	NA	NA		0.0549329	0.0506341	0.0113538	0.854032	0.99435	1.39376	0.0360628	-4.79334	1.14313e-12	8.94125e-11	down	yes
HORVU7Hr1G021950	HORVU7Hr1G021950	HORVU7Hr1G021950.1;HORVU7Hr1G021950.2	GO:0004553(hydrolase activity, hydrolyzing O-glycosyl compounds);GO:0005975(carbohydrate metabolic process);GO:0010411(xyloglucan metabolic process);GO:0016762(xyloglucan:xyloglucosyl transferase activity);GO:0042546(cell wall biogenesis);GO:0042546(cell wall biogenesis)	NA	NA	NA		0.0526523	0	0	1.96217	1.14488	1.42843	0.011609	-6.42862	1.15755e-12	9.02024e-11	down	yes
MSTRG.12436	HORVU5Hr1G050990	HORVU5Hr1G050990.1;HORVU5Hr1G050990.3	GO:0004497(monooxygenase activity);GO:0009507(chloroplast);GO:0009536(plastid);GO:0009853(photorespiration);GO:0015977(carbon fixation);GO:0015979(photosynthesis);GO:0016491(oxidoreductase activity);GO:0016829(lyase activity);GO:0016984(ribulose-bisphosphate carboxylase activity);GO:0055114(oxidation-reduction process);GO:0055114(oxidation-reduction process)	00630(Glyoxylate and dicarboxylate metabolism);00710(Carbon fixation in photosynthetic organisms);00710(Carbon fixation in photosynthetic organisms)	K01602	EC:4.1.1.39	Ribulose bisphosphate carboxylase small chain [Source:UniProtKB/TrEMBL;Acc:A0A287R6Q6]	0.776047	0.452687	1.01596	9.09715	7.78291	5.42458	0.100638	-3.31275	1.169e-12	9.07565e-11	down	yes
MSTRG.677	HORVU0Hr1G027900	MSTRG.677.4;HORVU0Hr1G027900.2;HORVU0Hr1G027900.3;HORVU0Hr1G027900.4;HORVU0Hr1G027900.1	NA	NA	NA	NA		4.2386	5.12809	6.24681	0.888221	0.732685	0.824142	6.38576	2.67486	1.27904e-12	9.89312e-11	up	yes
MSTRG.14831	HORVU6Hr1G028190	HORVU6Hr1G028190.1;HORVU6Hr1G028190.2	NA	NA	NA	NA		7.78166	8.54206	11.2965	1.55765	1.64732	1.87161	5.44072	2.4438	1.34125e-12	1.0336e-10	up	yes
MSTRG.7757	HORVU3Hr1G067040	HORVU3Hr1G067040.2;HORVU3Hr1G067040.5;HORVU3Hr1G067040.7;HORVU3Hr1G067040.1;HORVU3Hr1G067040.3;HORVU3Hr1G067040.6	GO:0005524(ATP binding);GO:0015991(ATP hydrolysis coupled proton transport);GO:0033180(proton-transporting V-type ATPase, V1 domain);GO:0046034(ATP metabolic process);GO:1902600(proton transmembrane transport);GO:1902600(proton transmembrane transport)	00190(Oxidative phosphorylation);04145(Phagosome);04145(Phagosome)	K02147	NA		15.0723	18.2915	14.1961	41.9607	43.611	40.6252	0.376871	-1.40786	1.45494e-12	1.11709e-10	down	yes
MSTRG.10869	HORVU4Hr1G075070	HORVU4Hr1G075070.7;HORVU4Hr1G075070.3;HORVU4Hr1G075070.5;HORVU4Hr1G075070.2;HORVU4Hr1G075070.1;HORVU4Hr1G075070.6	GO:0006629(lipid metabolic process);GO:0016042(lipid catabolic process);GO:0016787(hydrolase activity);GO:0016787(hydrolase activity)	NA	NA	NA	Patatin [Source:UniProtKB/TrEMBL;Acc:F2E644]	0.896377	1.12008	1.3491	6.02883	5.79218	4.7853	0.202667	-2.30281	1.53252e-12	1.17235e-10	down	yes
MSTRG.3522	HORVU2Hr1G018380	HORVU2Hr1G018380.1;HORVU2Hr1G018380.2;HORVU2Hr1G018380.10;HORVU2Hr1G018380.4	NA	NA	NA	NA		12.5832	14.0873	16.1108	3.74011	2.21505	2.99228	4.7814	2.25743	1.54966e-12	1.18113e-10	up	yes
MSTRG.5777	HORVU2Hr1G106480	MSTRG.5777.1	NA	NA	NA	NA		19.584	22.2469	24.9508	6.59921	3.45063	3.95092	4.76986	2.25395	1.71492e-12	1.30234e-10	up	yes
MSTRG.3878	HORVU2Hr1G031910	HORVU2Hr1G031910.1;HORVU2Hr1G031910.4;HORVU2Hr1G031910.5;MSTRG.3878.1	NA	04146(Peroxisome);04146(Peroxisome)	K13346	NA		21.9355	25.3125	23.1929	58.8981	92.1427	61.152	0.331967	-1.59089	1.73188e-12	1.31046e-10	down	yes
MSTRG.18739		MSTRG.18739.1	NA	NA	NA	NA		16.9935	7.907	8.65768	84.3905	45.0671	40.421	0.197542	-2.33977	1.7893e-12	1.34902e-10	down	yes
MSTRG.14971	HORVU6Hr1G034110	HORVU6Hr1G034110.1;HORVU6Hr1G034110.11;MSTRG.14971.11;HORVU6Hr1G034110.5;HORVU6Hr1G034110.4;HORVU6Hr1G034110.3;HORVU6Hr1G034110.2;HORVU6Hr1G034110.6;HORVU6Hr1G034110.12;HORVU6Hr1G034110.10;HORVU6Hr1G034110.13	GO:0007094(mitotic spindle assembly checkpoint);GO:0007094(mitotic spindle assembly checkpoint)	NA	NA	NA		21.339	21.5744	27.3696	6.12104	5.37696	5.60853	4.10855	2.03863	1.80812e-12	1.3583e-10	up	yes
MSTRG.18110	HORVU7Hr1G085240	HORVU7Hr1G085240.2;HORVU7Hr1G085240.4;HORVU7Hr1G085240.3;HORVU7Hr1G085240.8;HORVU7Hr1G085240.1;HORVU7Hr1G085240.10;HORVU7Hr1G085240.9	GO:0016020(membrane);GO:0016021(integral component of membrane);GO:0016740(transferase activity);GO:0016746(transferase activity, transferring acyl groups);GO:0019706(protein-cysteine S-palmitoyltransferase activity);GO:0019706(protein-cysteine S-palmitoyltransferase activity)	NA	NA	NA	S-acyltransferase [Source:UniProtKB/TrEMBL;Acc:A0A287X5N3]	6.95492	7.1689	9.84569	1.44269	1.09666	1.34909	6.16431	2.62394	1.8847e-12	1.40611e-10	up	yes
MSTRG.8497	HORVU3Hr1G089620	HORVU3Hr1G089620.1	NA	NA	NA	NA		34.6972	37.461	41.5756	7.95663	3.80968	5.6448	6.53225	2.70758	1.88522e-12	1.40611e-10	up	yes
MSTRG.767		MSTRG.767.1	NA	NA	NA	NA		0.741853	0.022106	0	38.6427	28.4947	25.1165	0.00828105	-6.91597	2.00814e-12	1.49245e-10	down	yes
MSTRG.1829	HORVU1Hr1G047220	HORVU1Hr1G047220.1;HORVU1Hr1G047220.3	GO:0004497(monooxygenase activity);GO:0005506(iron ion binding);GO:0016491(oxidoreductase activity);GO:0016705(oxidoreductase activity, acting on paired donors, with incorporation or reduction of molecular oxygen);GO:0020037(heme binding);GO:0046872(metal ion binding);GO:0055114(oxidation-reduction process);GO:0055114(oxidation-reduction process)	00940(Phenylpropanoid biosynthesis);00940(Phenylpropanoid biosynthesis)	K09755	EC:1.14.-.-		6.54906	10.2104	9.17013	21.3035	41.0274	33.9996	0.269174	-1.89339	2.04351e-12	1.51336e-10	down	yes
MSTRG.16475	HORVU7Hr1G006520	HORVU7Hr1G006520.1;HORVU7Hr1G006520.2	GO:0016020(membrane);GO:0016021(integral component of membrane);GO:0016021(integral component of membrane)	NA	NA	NA	Predicted protein [Source:UniProtKB/TrEMBL;Acc:F2CR42]	12.4135	11.086	17.5515	3.81793	2.47767	2.56623	4.63234	2.21174	2.22874e-12	1.6447e-10	up	yes
MSTRG.5965	HORVU2Hr1G114140	MSTRG.5965.2;HORVU2Hr1G114140.2;HORVU2Hr1G114140.1	GO:0003677(DNA binding);GO:0004518(nuclease activity);GO:0005634(nucleus);GO:0006281(DNA repair);GO:0016020(membrane);GO:0016021(integral component of membrane);GO:0048476(Holliday junction resolvase complex);GO:0090305(nucleic acid phosphodiester bond hydrolysis);GO:0090305(nucleic acid phosphodiester bond hydrolysis)	03440(Homologous recombination);03440(Homologous recombination)	K10882	EC:3.1.22.-		12.0401	11.1717	13.2844	2.27846	1.19342	2.52468	6.08618	2.60554	2.24122e-12	1.64809e-10	up	yes
MSTRG.15444	HORVU6Hr1G059550	HORVU6Hr1G059550.11;HORVU6Hr1G059550.12;HORVU6Hr1G059550.7;HORVU6Hr1G059550.2;HORVU6Hr1G059550.5;HORVU6Hr1G059550.16;HORVU6Hr1G059550.10;HORVU6Hr1G059550.3;HORVU6Hr1G059550.13;HORVU6Hr1G059550.14;HORVU6Hr1G059550.9;HORVU6Hr1G059550.4;HORVU6Hr1G059550.1;HORVU6Hr1G059550.8;HORVU6Hr1G059550.6	GO:0004180(carboxypeptidase activity);GO:0004185(serine-type carboxypeptidase activity);GO:0006508(proteolysis);GO:0008233(peptidase activity);GO:0016787(hydrolase activity);GO:0016787(hydrolase activity)	NA	NA	NA	Carboxypeptidase [Source:UniProtKB/TrEMBL;Acc:M0Y3R7]	19.9041	22.97	21.4796	58.6201	63.4032	47.2916	0.380083	-1.39561	2.27236e-12	1.66512e-10	down	yes
MSTRG.12112	HORVU5Hr1G038370	HORVU5Hr1G038370.1	NA	NA	NA	NA		7.54364	3.43209	7.08651	0.015276	0.164568	0	100.433	6.65009	2.612e-12	1.90731e-10	up	yes
MSTRG.17225		MSTRG.17225.1	NA	NA	NA	NA		7.62758	21.1218	7.82964	62.8576	67.92	59.3146	0.192428	-2.37761	2.65933e-12	1.9351e-10	down	yes
MSTRG.6487	HORVU3Hr1G012260	MSTRG.6487.1	NA	NA	NA	NA		1.65438	1.72349	1.52171	14.4848	21.0671	14.7377	0.0974273	-3.35953	2.77365e-12	2.01128e-10	down	yes
MSTRG.5427	HORVU2Hr1G095050	HORVU2Hr1G095050.1;HORVU2Hr1G095050.3	NA	NA	NA	NA		30.312	30.2846	36.612	6.65323	6.54112	7.7281	4.64614	2.21603	2.90875e-12	2.10195e-10	up	yes
MSTRG.7162	HORVU3Hr1G040990	HORVU3Hr1G040990.2;HORVU3Hr1G040990.1;HORVU3Hr1G040990.5;HORVU3Hr1G040990.4;HORVU3Hr1G040990.6;HORVU3Hr1G040990.3	GO:0005634(nucleus);GO:0005634(nucleus)	NA	NA	NA		5.15836	3.77886	6.01834	0.633748	0.381063	0.596067	9.2841	3.21476	2.99003e-12	2.15324e-10	up	yes
MSTRG.10442	HORVU4Hr1G059390	HORVU4Hr1G059390.1;HORVU4Hr1G059390.2	GO:0000166(nucleotide binding);GO:0005524(ATP binding);GO:0005524(ATP binding)	03040(Spliceosome);04141(Protein processing in endoplasmic reticulum);04144(Endocytosis);04144(Endocytosis)	K03283	NA		34.8964	37.3826	33.643	90.8304	101.394	74.6903	0.396838	-1.33338	3.12942e-12	2.24587e-10	down	yes
MSTRG.6167	HORVU2Hr1G122370	HORVU2Hr1G122370.4;HORVU2Hr1G122370.1	GO:0009086(methionine biosynthetic process);GO:0016310(phosphorylation);GO:0046522(S-methyl-5-thioribose kinase activity);GO:0046522(S-methyl-5-thioribose kinase activity)	00270(Cysteine and methionine metabolism);00270(Cysteine and methionine metabolism)	K00899	EC:2.7.1.100		69.2567	69.439	64.1466	187.457	157.78	152.624	0.407428	-1.29538	3.19758e-12	2.28692e-10	down	yes
MSTRG.2346	HORVU1Hr1G065150	HORVU1Hr1G065150.1	GO:0004867(serine-type endopeptidase inhibitor activity);GO:0005576(extracellular region);GO:0006508(proteolysis);GO:0008233(peptidase activity);GO:0010951(negative regulation of endopeptidase activity)	NA	NA	NA		39.8343	55.6502	48.6719	113.574	283.05	186.307	0.247296	-2.01569	3.28522e-12	2.34159e-10	down	yes
MSTRG.17354	HORVU7Hr1G051180	HORVU7Hr1G051180.1;HORVU7Hr1G051180.2;HORVU7Hr1G051180.3;MSTRG.17354.5;HORVU7Hr1G051180.5;HORVU7Hr1G051180.4	GO:0000166(nucleotide binding);GO:0004672(protein kinase activity);GO:0004674(protein serine/threonine kinase activity);GO:0005524(ATP binding);GO:0006468(protein phosphorylation);GO:0006468(protein phosphorylation)	NA	NA	NA		42.2536	38.7426	49.5964	11.7568	10.205	12.8772	3.74845	1.9063	3.30506e-12	2.34772e-10	up	yes
MSTRG.9384	HORVU4Hr1G010390	HORVU4Hr1G010390.3;HORVU4Hr1G010390.18;HORVU4Hr1G010390.13;HORVU4Hr1G010390.9;HORVU4Hr1G010390.1;MSTRG.9384.27;HORVU4Hr1G010390.29;HORVU4Hr1G010390.23;MSTRG.9384.19;HORVU4Hr1G010390.10;HORVU4Hr1G010390.20;HORVU4Hr1G010390.26;HORVU4Hr1G010390.22;HORVU4Hr1G010390.24;HORVU4Hr1G010390.17;HORVU4Hr1G010390.12;HORVU4Hr1G010390.30;HORVU4Hr1G010390.25;HORVU4Hr1G010390.19;HORVU4Hr1G010390.2;HORVU4Hr1G01039…	GO:0004197(cysteine-type endopeptidase activity);GO:0006508(proteolysis);GO:0008234(cysteine-type peptidase activity);GO:0016020(membrane);GO:0016021(integral component of membrane);GO:0050790(regulation of catalytic activity);GO:0050790(regulation of catalytic activity)	NA	NA	NA		44.494	34.0917	31.957	83.2574	116.442	106.99	0.360439	-1.47217	3.46482e-12	2.45286e-10	down	yes
MSTRG.3790	HORVU2Hr1G029110	HORVU2Hr1G029110.1;HORVU2Hr1G029110.5;HORVU2Hr1G029110.6;HORVU2Hr1G029110.8;HORVU2Hr1G029110.4;HORVU2Hr1G029110.2;HORVU2Hr1G029110.3	GO:0003677(DNA binding);GO:0005634(nucleus);GO:0006351(transcription, DNA-templated);GO:0006355(regulation of transcription, DNA-templated);GO:0006355(regulation of transcription, DNA-templated)	NA	NA	NA		7.31239	10.9064	14.2996	1.90245	1.08133	1.33765	7.52492	2.91168	3.7712e-12	2.66074e-10	up	yes
MSTRG.18718	HORVU7Hr1G113400	MSTRG.18718.1	NA	NA	NA	NA		1.65921	8.32262	4.35427	0.317587	0.249579	0.25085	17.5255	4.13138	4.13333e-12	2.90641e-10	up	yes
MSTRG.5648		MSTRG.5648.2;MSTRG.5648.1	NA	NA	NA	NA		11.8723	15.8501	22.7662	3.90596	2.85189	3.02882	5.15891	2.36707	4.20268e-12	2.94526e-10	up	yes
HORVU6Hr1G036840	HORVU6Hr1G036840	HORVU6Hr1G036840.21;HORVU6Hr1G036840.17;HORVU6Hr1G036840.5;HORVU6Hr1G036840.2;HORVU6Hr1G036840.16;HORVU6Hr1G036840.9;HORVU6Hr1G036840.18;HORVU6Hr1G036840.11;HORVU6Hr1G036840.12;HORVU6Hr1G036840.4;HORVU6Hr1G036840.15;HORVU6Hr1G036840.19;HORVU6Hr1G036840.10;HORVU6Hr1G036840.3;HORVU6Hr1G036840.20;HORVU6Hr1G036840.13;HORVU6Hr1G036840.7;HORVU6Hr1G036840.8;HORVU6Hr1G036840.14	GO:0003676(nucleic acid binding);GO:0005515(protein binding);GO:0016020(membrane);GO:0016021(integral component of membrane);GO:0031047(gene silencing by RNA);GO:0031047(gene silencing by RNA)	NA	NA	NA		0.667341	0.49546	0.869262	0.0296794	0.0220764	0.0239191	26.8525	4.74699	4.29933e-12	2.99574e-10	up	yes
MSTRG.8922		MSTRG.8922.1	NA	NA	NA	NA		12.4691	14.8303	19.1146	36.1663	67.982	75.1041	0.258931	-1.94936	4.3034e-12	2.99574e-10	down	yes
MSTRG.6749		MSTRG.6749.1	NA	NA	NA	NA		8.15947	8.24505	10.8104	2.08698	1.34793	1.82236	5.17662	2.37201	4.32795e-12	3.00282e-10	up	yes
MSTRG.9404	HORVU4Hr1G011180	HORVU4Hr1G011180.1	GO:0005484(SNAP receptor activity);GO:0005622(intracellular);GO:0005623(cell);GO:0005886(plasma membrane);GO:0006886(intracellular protein transport);GO:0009504(cell plate);GO:0009506(plasmodesma);GO:0009524(phragmoplast);GO:0012505(endomembrane system);GO:0016020(membrane);GO:0016021(integral component of membrane);GO:0016192(vesicle-mediated transport);GO:0061025(membrane fusion)	04130(SNARE interactions in vesicular transport)	K08486	NA		4.9666	4.74964	6.94525	1.15713	0.79249	1.01858	5.61334	2.48886	4.53203e-12	3.134e-10	up	yes
MSTRG.8390	HORVU3Hr1G086510	HORVU3Hr1G086510.1	NA	NA	NA	NA	Predicted protein [Source:UniProtKB/TrEMBL;Acc:F2DZW3]	56.0466	46.6048	85.3701	12.5274	15.9822	12.3912	4.59702	2.2007	5.05001e-12	3.48067e-10	up	yes
MSTRG.12685	HORVU5Hr1G060460	HORVU5Hr1G060460.6;HORVU5Hr1G060460.1;HORVU5Hr1G060460.4;HORVU5Hr1G060460.3	GO:0003824(catalytic activity);GO:0005992(trehalose biosynthetic process);GO:0005992(trehalose biosynthetic process)	00500(Starch and sucrose metabolism);00500(Starch and sucrose metabolism)	K16055	EC:2.4.1.15;EC:3.1.3.12	Predicted protein [Source:UniProtKB/TrEMBL;Acc:F2DQH1]	19.4197	15.5716	16.633	5.41776	3.93718	3.97739	3.87211	1.95312	5.25378e-12	3.60921e-10	up	yes
MSTRG.18437	HORVU7Hr1G098260	HORVU7Hr1G098260.1;HORVU7Hr1G098260.2	GO:0004553(hydrolase activity, hydrolyzing O-glycosyl compounds);GO:0005576(extracellular region);GO:0005618(cell wall);GO:0005975(carbohydrate metabolic process);GO:0006073(cellular glucan metabolic process);GO:0008152(metabolic process);GO:0010411(xyloglucan metabolic process);GO:0016740(transferase activity);GO:0016762(xyloglucan:xyloglucosyl transferase activity);GO:0016787(hydrolase activity…	NA	NA	NA	Xyloglucan endotransglucosylase/hydrolase [Source:UniProtKB/TrEMBL;Acc:F2D1T0]	10.8409	19.1027	15.8893	2.4858	0.786021	0.723416	11.4719	3.52003	5.33918e-12	3.65585e-10	up	yes
HORVU5Hr1G093410	HORVU5Hr1G093410	HORVU5Hr1G093410.1	GO:0005515(protein binding)	NA	NA	NA		0.326437	0.185837	0.284586	3.6799	1.88971	3.17803	0.0910943	-3.4565	5.43222e-12	3.7074e-10	down	yes
MSTRG.2953	HORVU1Hr1G088140	HORVU1Hr1G088140.5;HORVU1Hr1G088140.6;HORVU1Hr1G088140.1;HORVU1Hr1G088140.3	GO:0003924(GTPase activity);GO:0006807(nitrogen compound metabolic process);GO:0016151(nickel cation binding);GO:0016151(nickel cation binding)	NA	NA	NA		15.3413	21.3093	18.4074	5.00298	3.17469	3.59992	4.67481	2.22491	5.59355e-12	3.80507e-10	up	yes
MSTRG.15609	HORVU6Hr1G066610	HORVU6Hr1G066610.2;HORVU6Hr1G066610.1	NA	NA	NA	NA		4.76081	2.92155	8.04328	28.6538	21.182	29.0596	0.199323	-2.32682	5.67981e-12	3.85121e-10	down	yes
HORVU7Hr1G047210	HORVU7Hr1G047210	HORVU7Hr1G047210.20;HORVU7Hr1G047210.19;HORVU7Hr1G047210.23;HORVU7Hr1G047210.27;HORVU7Hr1G047210.25;HORVU7Hr1G047210.7;HORVU7Hr1G047210.15;HORVU7Hr1G047210.11;HORVU7Hr1G047210.17;HORVU7Hr1G047210.33;HORVU7Hr1G047210.2;HORVU7Hr1G047210.4;HORVU7Hr1G047210.12;HORVU7Hr1G047210.22;HORVU7Hr1G047210.30;HORVU7Hr1G047210.16;HORVU7Hr1G047210.3;HORVU7Hr1G047210.21;HORVU7Hr1G047210.32;HORVU7Hr1G047210.1;HORV…	GO:0006817(phosphate ion transport);GO:0016020(membrane);GO:0016021(integral component of membrane);GO:0016036(cellular response to phosphate starvation);GO:0016036(cellular response to phosphate starvation)	04016(MAPK signaling pathway - plant);04075(Plant hormone signal transduction);04075(Plant hormone signal transduction)	K14514	NA		0.236806	0.230007	0.290612	2.40644	1.3089	1.38041	0.148638	-2.75012	5.86806e-12	3.96598e-10	down	yes
MSTRG.8665	HORVU3Hr1G095820	HORVU3Hr1G095820.3;HORVU3Hr1G095820.8;HORVU3Hr1G095820.1;HORVU3Hr1G095820.5;HORVU3Hr1G095820.4;HORVU3Hr1G095820.2;HORVU3Hr1G095820.9;HORVU3Hr1G095820.7	GO:0000166(nucleotide binding);GO:0004672(protein kinase activity);GO:0004674(protein serine/threonine kinase activity);GO:0005524(ATP binding);GO:0006468(protein phosphorylation);GO:0006468(protein phosphorylation)	NA	NA	NA		3.66068	3.99156	3.96021	14.4739	9.89578	9.66699	0.341174	-1.55142	6.22955e-12	4.19671e-10	down	yes
MSTRG.5964	HORVU2Hr1G114060	MSTRG.5964.1;HORVU2Hr1G114060.1	GO:0003677(DNA binding);GO:0004518(nuclease activity);GO:0005634(nucleus);GO:0006281(DNA repair);GO:0048476(Holliday junction resolvase complex);GO:0090305(nucleic acid phosphodiester bond hydrolysis)	03440(Homologous recombination)	K10882	EC:3.1.22.-		11.6519	11.9501	12.1517	2.79238	2.33397	2.72203	4.55554	2.18762	6.92366e-12	4.64932e-10	up	yes
HORVU4Hr1G026960	HORVU4Hr1G026960	HORVU4Hr1G026960.1;HORVU4Hr1G026960.2	GO:0003824(catalytic activity);GO:0003824(catalytic activity)	00460(Cyanoamino acid metabolism);00460(Cyanoamino acid metabolism)	K20802	EC:4.1.2.10	Predicted protein [Source:UniProtKB/TrEMBL;Acc:F2DMR7]	4.30335	2.39827	2.46099	0.104672	0.202393	0.0682142	24.4154	4.60972	7.34015e-12	4.9132e-10	up	yes
MSTRG.10766	HORVU4Hr1G071040	HORVU4Hr1G071040.1	GO:0005737(cytoplasm);GO:0006535(cysteine biosynthetic process from serine);GO:0009001(serine O-acetyltransferase activity);GO:0016740(transferase activity)	00920(Sulfur metabolism);00270(Cysteine and methionine metabolism)	K00640	EC:2.3.1.30		8.4132	7.738	6.98346	1.20647	1.07955	1.48037	6.1424	2.6188	7.51619e-12	5.01496e-10	up	yes
MSTRG.11451	HORVU5Hr1G008180	HORVU5Hr1G008180.1	GO:0016020(membrane);GO:0016021(integral component of membrane)	NA	NA	NA		0.816666	0.337019	0.589427	5.89489	3.7893	5.56396	0.114316	-3.1289	7.68208e-12	5.10932e-10	down	yes
MSTRG.6746	HORVU3Hr1G022840	HORVU3Hr1G022840.4;HORVU3Hr1G022840.7;HORVU3Hr1G022840.10;HORVU3Hr1G022840.2;HORVU3Hr1G022840.3;HORVU3Hr1G022840.5;HORVU3Hr1G022840.6;HORVU3Hr1G022840.1	GO:0016491(oxidoreductase activity);GO:0046872(metal ion binding);GO:0055114(oxidation-reduction process);GO:0055114(oxidation-reduction process)	00904(Diterpenoid biosynthesis);00904(Diterpenoid biosynthesis)	K04124	EC:1.14.11.15		0.809459	0.758455	1.2993	8.79274	5.19021	4.08262	0.158712	-2.65552	7.76601e-12	5.1341e-10	down	yes
MSTRG.2678	HORVU1Hr1G077420	HORVU1Hr1G077420.1;HORVU1Hr1G077420.4	GO:0000166(nucleotide binding);GO:0000287(magnesium ion binding);GO:0005524(ATP binding);GO:0005622(intracellular);GO:0016301(kinase activity);GO:0016310(phosphorylation);GO:0016740(transferase activity);GO:0032957(inositol trisphosphate metabolic process);GO:0046872(metal ion binding);GO:0047325(inositol tetrakisphosphate 1-kinase activity);GO:0052725(inositol-1,3,4-trisphosphate 6-kinase activi…	00562(Inositol phosphate metabolism);04070(Phosphatidylinositol signaling system);04070(Phosphatidylinositol signaling system)	K00913	EC:2.7.1.159;EC:2.7.1.134		6.56124	3.48301	4.23538	18.6443	17.5686	16.0935	0.272999	-1.87303	7.76851e-12	5.1341e-10	down	yes
MSTRG.6369	HORVU3Hr1G003980	HORVU3Hr1G003980.2;HORVU3Hr1G003980.1	GO:0004867(serine-type endopeptidase inhibitor activity);GO:0005576(extracellular region);GO:0010466(negative regulation of peptidase activity);GO:0010951(negative regulation of endopeptidase activity);GO:0030414(peptidase inhibitor activity);GO:0030414(peptidase inhibitor activity)	NA	NA	NA		4.07728	2.36263	12.9117	0.128302	0.162971	0.25553	35.3904	5.14528	7.80411e-12	5.14136e-10	up	yes
MSTRG.12665	HORVU5Hr1G059840	MSTRG.12665.1;HORVU5Hr1G059840.3;HORVU5Hr1G059840.6;HORVU5Hr1G059840.2;HORVU5Hr1G059840.1;HORVU5Hr1G059840.7;HORVU5Hr1G059840.9;HORVU5Hr1G059840.4;HORVU5Hr1G059840.10;HORVU5Hr1G059840.11;HORVU5Hr1G059840.5;HORVU5Hr1G059840.12;HORVU5Hr1G059840.8;MSTRG.12665.7	GO:0004672(protein kinase activity);GO:0005524(ATP binding);GO:0006468(protein phosphorylation);GO:0006468(protein phosphorylation)	04016(MAPK signaling pathway - plant);04016(MAPK signaling pathway - plant)	K20606	EC:2.7.11.25		11.48	12.3264	12.93	2.87039	2.64544	3.53336	4.05963	2.02135	8.184e-12	5.36505e-10	up	yes
MSTRG.1365	HORVU1Hr1G025480	HORVU1Hr1G025480.1;HORVU1Hr1G025480.4	GO:0016020(membrane);GO:0016021(integral component of membrane);GO:0022857(transmembrane transporter activity);GO:0055085(transmembrane transport);GO:0055085(transmembrane transport)	NA	NA	NA	Predicted protein [Source:UniProtKB/TrEMBL;Acc:F2D9Q3]	7.17507	10.1317	9.59157	25.0648	24.6303	24.9969	0.360123	-1.47344	8.19504e-12	5.36505e-10	down	yes
MSTRG.12119	HORVU5Hr1G038630	HORVU5Hr1G038630.1;HORVU5Hr1G038630.2	GO:0004497(monooxygenase activity);GO:0009507(chloroplast);GO:0009536(plastid);GO:0009853(photorespiration);GO:0015977(carbon fixation);GO:0015979(photosynthesis);GO:0016491(oxidoreductase activity);GO:0016829(lyase activity);GO:0016984(ribulose-bisphosphate carboxylase activity);GO:0055114(oxidation-reduction process);GO:0055114(oxidation-reduction process)	00630(Glyoxylate and dicarboxylate metabolism);00710(Carbon fixation in photosynthetic organisms);00710(Carbon fixation in photosynthetic organisms)	K01602	EC:4.1.1.39	Ribulose bisphosphate carboxylase small chain [Source:UniProtKB/TrEMBL;Acc:F2CT91]	0.921494	0.472951	1.17378	10.312	8.81445	6.24466	0.101226	-3.30434	8.3579e-12	5.45457e-10	down	yes
MSTRG.18307	HORVU7Hr1G092680	HORVU7Hr1G092680.1	NA	NA	NA	NA	Predicted protein [Source:UniProtKB/TrEMBL;Acc:F2DMD3]	57.1185	55.3884	55.1423	13.0332	16.8432	12.7478	3.9332	1.9757	8.5786e-12	5.58117e-10	up	yes
HORVU1Hr1G000720	HORVU1Hr1G000720	HORVU1Hr1G000720.5	GO:0016020(membrane);GO:0016021(integral component of membrane)	NA	NA	NA		0.119447	0.105374	0.108404	1.17531	0.681693	0.760433	0.12731	-2.97359	8.70647e-12	5.64677e-10	down	yes
MSTRG.7344	HORVU3Hr1G050440	HORVU3Hr1G050440.16;HORVU3Hr1G050440.5;HORVU3Hr1G050440.11;HORVU3Hr1G050440.7;HORVU3Hr1G050440.4;HORVU3Hr1G050440.9;HORVU3Hr1G050440.6;MSTRG.7344.6;HORVU3Hr1G050440.10;HORVU3Hr1G050440.8;MSTRG.7344.16;HORVU3Hr1G050440.2;HORVU3Hr1G050440.3;HORVU3Hr1G050440.1	NA	NA	NA	NA		0.857841	3.96787	2.25968	18.6494	16.5875	12.8824	0.147246	-2.7637	9.10211e-12	5.88509e-10	down	yes
MSTRG.9307	HORVU4Hr1G008270	HORVU4Hr1G008270.4;HORVU4Hr1G008270.1;HORVU4Hr1G008270.2;MSTRG.9307.2;HORVU4Hr1G008270.3;HORVU4Hr1G008270.8	GO:0000271(polysaccharide biosynthetic process);GO:0003979(UDP-glucose 6-dehydrogenase activity);GO:0016491(oxidoreductase activity);GO:0016616(oxidoreductase activity, acting on the CH-OH group of donors, NAD or NADP as acceptor);GO:0051287(NAD binding);GO:0055114(oxidation-reduction process);GO:0055114(oxidation-reduction process)	00040(Pentose and glucuronate interconversions);00053(Ascorbate and aldarate metabolism);00520(Amino sugar and nucleotide sugar metabolism);00520(Amino sugar and nucleotide sugar metabolism)	K00012	EC:1.1.1.22	UDP-glucose 6-dehydrogenase [Source:UniProtKB/TrEMBL;Acc:F2CQH5]	37.8856	33.0806	32.2685	83.8251	77.4007	82.9454	0.422797	-1.24196	9.4105e-12	6.06571e-10	down	yes
MSTRG.1093	HORVU1Hr1G012680	HORVU1Hr1G012680.1;HORVU1Hr1G012680.3;HORVU1Hr1G012680.6;HORVU1Hr1G012680.5;HORVU1Hr1G012680.2	GO:0016740(transferase activity);GO:0016757(transferase activity, transferring glycosyl groups);GO:0016758(transferase activity, transferring hexosyl groups);GO:0016758(transferase activity, transferring hexosyl groups)	NA	NA	NA	Glycosyltransferase [Source:UniProtKB/TrEMBL;Acc:A0A287ENL8]	0.210151	0.534249	0.397764	2.60123	3.88742	2.66539	0.124772	-3.00264	9.64675e-12	6.19886e-10	down	yes
MSTRG.11803	HORVU5Hr1G021750	HORVU5Hr1G021750.2;HORVU5Hr1G021750.1;HORVU5Hr1G021750.3;HORVU5Hr1G021750.6	GO:0003677(DNA binding);GO:0005634(nucleus);GO:0005634(nucleus)	NA	NA	NA		3.81075	2.05184	2.08218	10.301	13.125	18.5175	0.189416	-2.40037	1.00293e-11	6.42493e-10	down	yes
MSTRG.1957	HORVU1Hr1G051470	HORVU1Hr1G051470.3;HORVU1Hr1G051470.6;HORVU1Hr1G051470.5;HORVU1Hr1G051470.4;HORVU1Hr1G051470.1;HORVU1Hr1G051470.2	GO:0008168(methyltransferase activity);GO:0016020(membrane);GO:0016021(integral component of membrane);GO:0032259(methylation);GO:0032259(methylation)	NA	NA	NA		1.42425	1.6032	1.42067	7.43932	3.90846	5.1089	0.270293	-1.8874	1.14246e-11	7.29637e-10	down	yes
MSTRG.17836	HORVU7Hr1G074330	HORVU7Hr1G074330.1;HORVU7Hr1G074330.6;HORVU7Hr1G074330.5;HORVU7Hr1G074330.7;HORVU7Hr1G074330.2	NA	NA	NA	NA		6.74841	6.41912	13.1716	1.44024	1.08286	1.67662	6.27164	2.64884	1.17072e-11	7.45403e-10	up	yes
MSTRG.14108	HORVU5Hr1G118510	HORVU5Hr1G118510.1;HORVU5Hr1G118510.2;HORVU5Hr1G118510.6	GO:0048544(recognition of pollen);GO:0048544(recognition of pollen)	NA	NA	NA		0.679096	0.16646	0.483166	5.23258	3.76562	3.44977	0.106742	-3.2278	1.1919e-11	7.56587e-10	down	yes
MSTRG.8183	HORVU3Hr1G080830	HORVU3Hr1G080830.1;HORVU3Hr1G080830.2	GO:0004497(monooxygenase activity);GO:0005506(iron ion binding);GO:0005774(vacuolar membrane);GO:0005783(endoplasmic reticulum);GO:0005794(Golgi apparatus);GO:0005886(plasma membrane);GO:0006744(ubiquinone biosynthetic process);GO:0009505(plant-type cell wall);GO:0009506(plasmodesma);GO:0009555(pollen development);GO:0009698(phenylpropanoid metabolic process);GO:0009808(lignin metabolic process);…	00360(Phenylalanine metabolism);00130(Ubiquinone and other terpenoid-quinone biosynthesis);00940(Phenylpropanoid biosynthesis);00945(Stilbenoid, diarylheptanoid and gingerol biosynthesis);00941(Flavonoid biosynthesis);00941(Flavonoid biosynthesis)	K00487	EC:1.14.13.11		13.7685	11.0142	10.876	30.7657	28.5345	34.973	0.378249	-1.40259	1.23995e-11	7.84701e-10	down	yes
MSTRG.16179	HORVU6Hr1G088540	HORVU6Hr1G088540.1;HORVU6Hr1G088540.2;MSTRG.16179.2	GO:0016491(oxidoreductase activity);GO:0046872(metal ion binding);GO:0055114(oxidation-reduction process);GO:0055114(oxidation-reduction process)	00941(Flavonoid biosynthesis);00941(Flavonoid biosynthesis)	K05278	EC:1.14.20.6		0.367531	0.377503	0.412288	3.50817	3.46625	2.65742	0.120156	-3.05702	1.28327e-11	8.09665e-10	down	yes
MSTRG.10098	HORVU4Hr1G047240	HORVU4Hr1G047240.2;HORVU4Hr1G047240.3;HORVU4Hr1G047240.1	NA	NA	NA	NA	Predicted protein [Source:UniProtKB/TrEMBL;Acc:F2CQP4]	10.8257	4.68613	8.936	0.636797	0.621054	1.40834	9.16955	3.19685	1.31942e-11	8.29966e-10	up	yes
MSTRG.18864	HORVU7Hr1G120450	HORVU7Hr1G120450.2;HORVU7Hr1G120450.1;HORVU7Hr1G120450.5;HORVU7Hr1G120450.3;HORVU7Hr1G120450.4	GO:0004553(hydrolase activity, hydrolyzing O-glycosyl compounds);GO:0005975(carbohydrate metabolic process);GO:0008152(metabolic process);GO:0016787(hydrolase activity);GO:0016798(hydrolase activity, acting on glycosyl bonds);GO:0016798(hydrolase activity, acting on glycosyl bonds)	00500(Starch and sucrose metabolism);00500(Starch and sucrose metabolism)	K19893	EC:3.2.1.39		4.624	0.905016	1.28668	45.3887	16.4636	23.389	0.0799578	-3.64462	1.33764e-11	8.38895e-10	down	yes
MSTRG.9984	HORVU4Hr1G039300	HORVU4Hr1G039300.1;HORVU4Hr1G039300.2;HORVU4Hr1G039300.3	NA	04712(Circadian rhythm - plant);04712(Circadian rhythm - plant)	K12116	NA		2.12483	2.69857	2.24358	6.75887	6.38719	6.60261	0.357846	-1.48259	1.45999e-11	9.12888e-10	down	yes
MSTRG.14673	HORVU6Hr1G018950	HORVU6Hr1G018950.4;HORVU6Hr1G018950.5;HORVU6Hr1G018950.3;HORVU6Hr1G018950.2;HORVU6Hr1G018950.1;HORVU6Hr1G018950.6	GO:0000166(nucleotide binding);GO:0003774(motor activity);GO:0003777(microtubule motor activity);GO:0005524(ATP binding);GO:0005874(microtubule);GO:0007018(microtubule-based movement);GO:0008017(microtubule binding);GO:0008017(microtubule binding)	NA	NA	NA	Kinesin-like protein [Source:UniProtKB/TrEMBL;Acc:A0A287THK2]	3.779	3.01739	5.7098	0.716522	0.462354	0.482295	7.52854	2.91237	1.50422e-11	9.37734e-10	up	yes
MSTRG.18463	HORVU7Hr1G099650	HORVU7Hr1G099650.1	NA	03440(Homologous recombination)	K12173	NA		21.2303	22.9135	23.3631	4.80231	6.45996	4.61043	4.25302	2.08849	1.56511e-11	9.72789e-10	up	yes
MSTRG.16450		MSTRG.16450.1	NA	NA	NA	NA		2.95225	17.3808	12.7636	0.240934	0.26686	0.05952	58.3392	5.86639	1.67681e-11	1.03912e-09	up	yes
MSTRG.11731	HORVU5Hr1G018830	HORVU5Hr1G018830.1	GO:0003676(nucleic acid binding)	NA	NA	NA		4.33125	3.26657	3.86388	16.2714	12.019	12.2281	0.282876	-1.82176	1.8056e-11	1.11563e-09	down	yes
MSTRG.5151	HORVU2Hr1G085800	HORVU2Hr1G085800.4;HORVU2Hr1G085800.5;HORVU2Hr1G085800.1	GO:0000272(polysaccharide catabolic process);GO:0003824(catalytic activity);GO:0004553(hydrolase activity, hydrolyzing O-glycosyl compounds);GO:0005975(carbohydrate metabolic process);GO:0008152(metabolic process);GO:0008810(cellulase activity);GO:0016020(membrane);GO:0016021(integral component of membrane);GO:0016787(hydrolase activity);GO:0016798(hydrolase activity, acting on glycosyl bonds);GO…	00500(Starch and sucrose metabolism);00500(Starch and sucrose metabolism)	K01179	EC:3.2.1.4	Endoglucanase [Source:UniProtKB/TrEMBL;Acc:A0A287IRN5]	7.89485	6.53871	7.45355	22.8635	17.7446	17.3109	0.377892	-1.40396	1.91748e-11	1.18126e-09	down	yes
MSTRG.9712	HORVU4Hr1G024210	HORVU4Hr1G024210.1	NA	NA	NA	NA		6.51168	7.75721	9.25163	1.46287	0.954297	1.50397	5.99839	2.58458	1.93908e-11	1.19105e-09	up	yes
HORVU7Hr1G108360	HORVU7Hr1G108360	HORVU7Hr1G108360.2;HORVU7Hr1G108360.3;HORVU7Hr1G108360.4;HORVU7Hr1G108360.1	GO:0003677(DNA binding);GO:0005634(nucleus);GO:0006351(transcription, DNA-templated);GO:0006355(regulation of transcription, DNA-templated);GO:0009725(response to hormone);GO:0009734(auxin-activated signaling pathway);GO:0009734(auxin-activated signaling pathway)	NA	NA	NA	Auxin response factor [Source:UniProtKB/TrEMBL;Acc:A0A287XRM0]	0.787269	0.560159	0.74827	4.2529	3.65016	5.13017	0.160796	-2.63669	2.01026e-11	1.23115e-09	down	yes
HORVU3Hr1G060570	HORVU3Hr1G060570	HORVU3Hr1G060570.1	NA	NA	NA	NA	Predicted protein [Source:UniProtKB/TrEMBL;Acc:F2DI80]	0.050207	0.046732	0.018862	1.36726	1.27375	0.987469	0.0319145	-4.96964	2.05238e-11	1.25327e-09	down	yes
MSTRG.2847	HORVU1Hr1G083160	HORVU1Hr1G083160.1;HORVU1Hr1G083160.2	GO:0006869(lipid transport);GO:0006869(lipid transport)	NA	NA	NA	Predicted protein [Source:UniProtKB/TrEMBL;Acc:F2D8V2]	5.51616	4.75373	6.47268	24.1381	16.9467	20.0357	0.273927	-1.86813	2.08393e-11	1.26799e-09	down	yes
HORVU5Hr1G042390	HORVU5Hr1G042390	HORVU5Hr1G042390.1;HORVU5Hr1G042390.2	NA	NA	NA	NA		0.0295598	0	0.0631436	2.52361	0.735002	1.55478	0.0192595	-5.69829	2.08863e-11	1.26799e-09	down	yes
MSTRG.11453	HORVU5Hr1G008270	HORVU5Hr1G008270.1;HORVU5Hr1G008270.6;HORVU5Hr1G008270.5;HORVU5Hr1G008270.3	GO:0006812(cation transport);GO:0015299(solute:proton antiporter activity);GO:0016020(membrane);GO:0016021(integral component of membrane);GO:0055085(transmembrane transport);GO:1902600(proton transmembrane transport);GO:1902600(proton transmembrane transport)	NA	NA	NA		5.15323	4.86593	4.14749	0.354895	0.86425	0.583171	7.86024	2.97457	2.14136e-11	1.29624e-09	up	yes
MSTRG.6794	HORVU3Hr1G025090	HORVU3Hr1G025090.2;HORVU3Hr1G025090.15;HORVU3Hr1G025090.4;HORVU3Hr1G025090.22;HORVU3Hr1G025090.5;HORVU3Hr1G025090.13;HORVU3Hr1G025090.6;HORVU3Hr1G025090.16;HORVU3Hr1G025090.27;MSTRG.6794.19;HORVU3Hr1G025090.11;HORVU3Hr1G025090.18;HORVU3Hr1G025090.10;HORVU3Hr1G025090.9;HORVU3Hr1G025090.7;HORVU3Hr1G025090.14;HORVU3Hr1G025090.24;HORVU3Hr1G025090.17;HORVU3Hr1G025090.1;HORVU3Hr1G025090.19	GO:0003924(GTPase activity);GO:0005515(protein binding);GO:0005525(GTP binding);GO:0016020(membrane);GO:0016021(integral component of membrane);GO:0016021(integral component of membrane)	04144(Endocytosis);04144(Endocytosis)	K01528	EC:3.6.5.5		0.598939	0.397773	0.423858	0.00956647	0.0281276	0.00961301	30.0287	4.90827	2.34351e-11	1.4145e-09	up	yes
MSTRG.483	HORVU0Hr1G017670	HORVU0Hr1G017670.2;HORVU0Hr1G017670.1	NA	NA	NA	NA		14.5922	9.40786	16.6338	2.42904	2.50228	2.72235	5.30907	2.40846	2.39171e-11	1.43613e-09	up	yes
HORVU7Hr1G029460	HORVU7Hr1G029460	HORVU7Hr1G029460.2;HORVU7Hr1G029460.1	GO:0007166(cell surface receptor signaling pathway);GO:0007166(cell surface receptor signaling pathway)	NA	NA	NA		0.135734	0.209418	0.314965	1.71167	1.91467	1.95378	0.118298	-3.0795	2.39309e-11	1.43613e-09	down	yes
MSTRG.5237	HORVU2Hr1G088550	HORVU2Hr1G088550.15;HORVU2Hr1G088550.3;HORVU2Hr1G088550.11;HORVU2Hr1G088550.4;HORVU2Hr1G088550.13;HORVU2Hr1G088550.1;HORVU2Hr1G088550.16;HORVU2Hr1G088550.9;HORVU2Hr1G088550.2;HORVU2Hr1G088550.14;HORVU2Hr1G088550.6;HORVU2Hr1G088550.10;HORVU2Hr1G088550.5	GO:0003676(nucleic acid binding);GO:0003723(RNA binding);GO:0016020(membrane);GO:0016021(integral component of membrane);GO:0016021(integral component of membrane)	NA	NA	NA		18.0007	12.9583	14.2719	3.04741	3.37956	4.1036	4.2952	2.10273	2.45243e-11	1.46433e-09	up	yes
MSTRG.10701	HORVU4Hr1G068960	HORVU4Hr1G068960.2;HORVU4Hr1G068960.4;HORVU4Hr1G068960.1;HORVU4Hr1G068960.5;HORVU4Hr1G068960.9;HORVU4Hr1G068960.6;HORVU4Hr1G068960.3;HORVU4Hr1G068960.8	GO:0004553(hydrolase activity, hydrolyzing O-glycosyl compounds);GO:0005975(carbohydrate metabolic process);GO:0016787(hydrolase activity);GO:0016787(hydrolase activity)	00500(Starch and sucrose metabolism);00500(Starch and sucrose metabolism)	K19892	EC:3.2.1.39		4.75691	5.05478	5.94947	14.2438	14.7079	14.499	0.362736	-1.46301	2.45449e-11	1.46433e-09	down	yes
MSTRG.10433	HORVU4Hr1G059170	HORVU4Hr1G059170.1;HORVU4Hr1G059170.2	GO:0003955(NAD(P)H dehydrogenase (quinone) activity);GO:0010181(FMN binding);GO:0016491(oxidoreductase activity);GO:0055114(oxidation-reduction process);GO:0055114(oxidation-reduction process)	00130(Ubiquinone and other terpenoid-quinone biosynthesis);00130(Ubiquinone and other terpenoid-quinone biosynthesis)	K03809	EC:1.6.5.2	Predicted protein [Source:UniProtKB/TrEMBL;Acc:F2E256]	17.6161	12.3351	7.76352	54.421	36.3926	47.4112	0.272851	-1.87382	2.46112e-11	1.46433e-09	down	yes
MSTRG.2891	HORVU1Hr1G085540	HORVU1Hr1G085540.1	GO:0000786(nucleosome);GO:0003677(DNA binding);GO:0005634(nucleus);GO:0005694(chromosome);GO:0046982(protein heterodimerization activity)	NA	NA	NA	Histone H2B [Source:UniProtKB/TrEMBL;Acc:A0A287GKF2]	23.6111	35.1044	48.1211	8.36623	4.80523	5.64976	5.67639	2.50497	2.52733e-11	1.49945e-09	up	yes
HORVU5Hr1G094080	HORVU5Hr1G094080	HORVU5Hr1G094080.9;HORVU5Hr1G094080.7;HORVU5Hr1G094080.3;HORVU5Hr1G094080.2	GO:0004497(monooxygenase activity);GO:0005506(iron ion binding);GO:0016020(membrane);GO:0016021(integral component of membrane);GO:0016491(oxidoreductase activity);GO:0016705(oxidoreductase activity, acting on paired donors, with incorporation or reduction of molecular oxygen);GO:0020037(heme binding);GO:0046872(metal ion binding);GO:0055114(oxidation-reduction process);GO:0055114(oxidation-reduc…	NA	NA	NA		0.0592193	0.550379	0.393601	0	0	0	inf	inf	2.64456e-11	1.56456e-09	up	yes
HORVU5Hr1G011640	HORVU5Hr1G011640	HORVU5Hr1G011640.17;HORVU5Hr1G011640.11;HORVU5Hr1G011640.21;HORVU5Hr1G011640.7;HORVU5Hr1G011640.4;HORVU5Hr1G011640.13;HORVU5Hr1G011640.16;HORVU5Hr1G011640.1;HORVU5Hr1G011640.12;HORVU5Hr1G011640.14;HORVU5Hr1G011640.9;HORVU5Hr1G011640.19;HORVU5Hr1G011640.8;HORVU5Hr1G011640.6;HORVU5Hr1G011640.3;HORVU5Hr1G011640.15;HORVU5Hr1G011640.10;HORVU5Hr1G011640.5	GO:0000166(nucleotide binding);GO:0004672(protein kinase activity);GO:0004674(protein serine/threonine kinase activity);GO:0005524(ATP binding);GO:0006468(protein phosphorylation);GO:0006468(protein phosphorylation)	NA	NA	NA		0.244575	0.413968	0.27803	1.37661	1.63722	1.95153	0.188621	-2.40643	2.91895e-11	1.72201e-09	down	yes
HORVU5Hr1G072480	HORVU5Hr1G072480	HORVU5Hr1G072480.2;HORVU5Hr1G072480.5;HORVU5Hr1G072480.1;HORVU5Hr1G072480.4	NA	NA	NA	NA		0	0.0577688	0.0520057	1.67886	1.0184	0.886355	0.0306324	-5.0288	2.96171e-11	1.74232e-09	down	yes
HORVU6Hr1G055440	HORVU6Hr1G055440	HORVU6Hr1G055440.1;HORVU6Hr1G055440.2	GO:0003676(nucleic acid binding);GO:0003723(RNA binding);GO:0003723(RNA binding)	NA	NA	NA		1.7554	1.01586	1.79988	0	0.0349154	0.0393344	61.5644	5.94403	2.97218e-11	1.74357e-09	up	yes
MSTRG.5609	HORVU2Hr1G101470	MSTRG.5609.1	NA	NA	NA	NA		0.173708	0	0.382145	8.33081	5.6686	5.31908	0.0287731	-5.11914	3.48244e-11	2.03718e-09	down	yes
MSTRG.15030	HORVU6Hr1G037610	HORVU6Hr1G037610.6;HORVU6Hr1G037610.5;HORVU6Hr1G037610.1;HORVU6Hr1G037610.4;HORVU6Hr1G037610.7;HORVU6Hr1G037610.3;HORVU6Hr1G037610.8;HORVU6Hr1G037610.2;HORVU6Hr1G037610.12;HORVU6Hr1G037610.9	GO:0046872(metal ion binding);GO:0046872(metal ion binding)	NA	NA	NA		21.044	32.8395	36.6656	7.68391	6.99195	6.69263	4.23751	2.08322	3.70453e-11	2.16104e-09	up	yes
HORVU7Hr1G094630	HORVU7Hr1G094630	HORVU7Hr1G094630.1;HORVU7Hr1G094630.3	GO:0004497(monooxygenase activity);GO:0005506(iron ion binding);GO:0006596(polyamine biosynthetic process);GO:0016020(membrane);GO:0016021(integral component of membrane);GO:0016491(oxidoreductase activity);GO:0016705(oxidoreductase activity, acting on paired donors, with incorporation or reduction of molecular oxygen);GO:0016740(transferase activity);GO:0020037(heme binding);GO:0046872(metal ion…	00943(Isoflavonoid biosynthesis);00943(Isoflavonoid biosynthesis)	K13261	EC:1.14.13.28		0.0540434	0.025331	0.129688	1.50206	1.48287	1.31867	0.0485784	-4.36354	3.72947e-11	2.16672e-09	down	yes
MSTRG.2850	HORVU1Hr1G083210	HORVU1Hr1G083210.1	GO:0006869(lipid transport)	NA	NA	NA		0.019512	0.02307	0.023656	0.490684	1.02425	0.534413	0.0323216	-4.95136	3.73501e-11	2.16672e-09	down	yes
MSTRG.9210	HORVU4Hr1G005440	HORVU4Hr1G005440.1	GO:0004784(superoxide dismutase activity);GO:0005576(extracellular region);GO:0005618(cell wall);GO:0016491(oxidoreductase activity);GO:0019430(removal of superoxide radicals);GO:0030145(manganese ion binding);GO:0042802(identical protein binding);GO:0045735(nutrient reservoir activity);GO:0046872(metal ion binding);GO:0048046(apoplast);GO:0050162(oxalate oxidase activity);GO:0051260(protein homo…	NA	NA	NA		14.1966	31.5145	33.8902	93.2133	183.509	89.3724	0.217434	-2.20135	4.03856e-11	2.33632e-09	down	yes
MSTRG.14197	HORVU5Hr1G121570	HORVU5Hr1G121570.2;HORVU5Hr1G121570.1;HORVU5Hr1G121570.9;HORVU5Hr1G121570.3	GO:0016020(membrane);GO:0016021(integral component of membrane);GO:0016021(integral component of membrane)	NA	NA	NA		9.05405	5.74644	6.29211	19.5463	20.0635	17.5302	0.369139	-1.43776	4.20208e-11	2.42274e-09	down	yes
MSTRG.14427	HORVU6Hr1G008640	HORVU6Hr1G008640.2;HORVU6Hr1G008640.1;HORVU6Hr1G008640.12;HORVU6Hr1G008640.8;HORVU6Hr1G008640.6;HORVU6Hr1G008640.7;HORVU6Hr1G008640.22;HORVU6Hr1G008640.5	GO:0004096(catalase activity);GO:0004601(peroxidase activity);GO:0005777(peroxisome);GO:0006979(response to oxidative stress);GO:0009514(glyoxysome);GO:0016491(oxidoreductase activity);GO:0020037(heme binding);GO:0042744(hydrogen peroxide catabolic process);GO:0046872(metal ion binding);GO:0055114(oxidation-reduction process);GO:0098869(cellular oxidant detoxification);GO:0098869(cellular oxidant…	00630(Glyoxylate and dicarboxylate metabolism);00380(Tryptophan metabolism);04016(MAPK signaling pathway - plant);04146(Peroxisome);04146(Peroxisome)	K03781	EC:1.11.1.6	Catalase [Source:UniProtKB/TrEMBL;Acc:A0A287T8X9]	30.3216	58.5681	74.8928	273.469	258.825	140.021	0.24361	-2.03736	4.21115e-11	2.42274e-09	down	yes
MSTRG.6986	HORVU3Hr1G033450	HORVU3Hr1G033450.1;HORVU3Hr1G033450.7;HORVU3Hr1G033450.6;HORVU3Hr1G033450.4;HORVU3Hr1G033450.2;HORVU3Hr1G033450.5;HORVU3Hr1G033450.8;HORVU3Hr1G033450.9;HORVU3Hr1G033450.3;HORVU3Hr1G033450.10;HORVU3Hr1G033450.13	GO:0000166(nucleotide binding);GO:0003774(motor activity);GO:0003777(microtubule motor activity);GO:0005515(protein binding);GO:0005524(ATP binding);GO:0007018(microtubule-based movement);GO:0008017(microtubule binding);GO:0008017(microtubule binding)	NA	NA	NA		2.93656	2.81006	5.51894	0.587707	0.483826	0.538506	6.99708	2.80675	4.7785e-11	2.7416e-09	up	yes
MSTRG.5388	HORVU2Hr1G093950	HORVU2Hr1G093950.1;HORVU2Hr1G093950.9;HORVU2Hr1G093950.5;HORVU2Hr1G093950.4;HORVU2Hr1G093950.6;HORVU2Hr1G093950.7;HORVU2Hr1G093950.14;HORVU2Hr1G093950.10;HORVU2Hr1G093950.3;HORVU2Hr1G093950.16	GO:0016491(oxidoreductase activity);GO:0046872(metal ion binding);GO:0055114(oxidation-reduction process);GO:0055114(oxidation-reduction process)	00941(Flavonoid biosynthesis);00940(Phenylpropanoid biosynthesis);00904(Diterpenoid biosynthesis);00904(Diterpenoid biosynthesis)	K00475;K06892	EC:1.14.11.9;EC:1.14.11.-		0.392266	0.404371	0.764112	3.81396	3.80111	2.80045	0.149848	-2.73843	4.80903e-11	2.75155e-09	down	yes
MSTRG.6909	HORVU3Hr1G030150	HORVU3Hr1G030150.1	GO:0009408(response to heat);GO:0010115(regulation of abscisic acid biosynthetic process)	NA	NA	NA	Predicted protein [Source:UniProtKB/TrEMBL;Acc:F2EJL5]	1.01082	1.31383	2.73446	8.83794	10.9817	10.1396	0.168866	-2.56604	4.95135e-11	2.82525e-09	down	yes
MSTRG.6206	HORVU2Hr1G123770	HORVU2Hr1G123770.1	GO:0003824(catalytic activity);GO:0005737(cytoplasm);GO:0009506(plasmodesma);GO:0009507(chloroplast);GO:0009570(chloroplast stroma);GO:0009735(response to cytokinin);GO:0010030(positive regulation of seed germination);GO:0010214(seed coat development);GO:0033611(oxalate catabolic process);GO:0046686(response to cadmium ion);GO:0048046(apoplast);GO:0050203(oxalate-CoA ligase activity);GO:0050832(d…	00630(Glyoxylate and dicarboxylate metabolism)	K22133	EC:6.2.1.8		3.86383	3.1668	2.36707	12.0647	11.7896	9.47584	0.281958	-1.82645	5.00361e-11	2.84729e-09	down	yes
MSTRG.10079	HORVU4Hr1G046380	HORVU4Hr1G046380.1;HORVU4Hr1G046380.2;MSTRG.10079.1;MSTRG.10079.5	GO:0005515(protein binding);GO:0005515(protein binding)	NA	NA	NA	Predicted protein [Source:UniProtKB/TrEMBL;Acc:F2CRM9]	34.3133	37.7657	30.6052	90.842	75.7345	73.8932	0.427015	-1.22764	5.09043e-11	2.88882e-09	down	yes
MSTRG.16813	HORVU7Hr1G027440	HORVU7Hr1G027440.2;HORVU7Hr1G027440.1;HORVU7Hr1G027440.5	NA	NA	NA	NA		55.5343	34.9883	68.8028	12.071	13.6022	11.0066	4.34369	2.11892	5.13511e-11	2.90618e-09	up	yes
MSTRG.758	HORVU0Hr1G032350	MSTRG.758.1;MSTRG.758.5;HORVU0Hr1G032350.3;HORVU0Hr1G032350.1	NA	NA	NA	NA		5.6376	6.0807	7.37622	1.62348	0.938807	1.11967	5.18597	2.37461	5.14885e-11	2.90618e-09	up	yes
MSTRG.1360		MSTRG.1360.1;MSTRG.1360.2	NA	NA	NA	NA		21.0247	21.1032	17.5477	58.9654	42.9054	45.9852	0.403607	-1.30898	5.33985e-11	3.00586e-09	down	yes
MSTRG.6642	HORVU3Hr1G019240	HORVU3Hr1G019240.1;HORVU3Hr1G019240.3	GO:0005515(protein binding);GO:0005515(protein binding)	03015(mRNA surveillance pathway);03015(mRNA surveillance pathway)	K14411	NA		5.23732	5.35812	7.15966	1.052	0.747247	1.10914	6.10479	2.60994	5.57728e-11	3.1295e-09	up	yes
HORVU3Hr1G003110	HORVU3Hr1G003110	HORVU3Hr1G003110.14;HORVU3Hr1G003110.11;HORVU3Hr1G003110.15;HORVU3Hr1G003110.2;HORVU3Hr1G003110.7;HORVU3Hr1G003110.8;HORVU3Hr1G003110.17;HORVU3Hr1G003110.16;HORVU3Hr1G003110.5;HORVU3Hr1G003110.1	NA	00514(Other types of O-glycan biosynthesis);00514(Other types of O-glycan biosynthesis)	K18134	EC:2.4.1.255		0	0.0135728	0.0139673	0.498832	0.34454	0.258661	0.0249902	-5.32249	5.58946e-11	3.1295e-09	down	yes
MSTRG.3955	HORVU2Hr1G034840	HORVU2Hr1G034840.2;HORVU2Hr1G034840.3;HORVU2Hr1G034840.1	NA	NA	NA	NA		5.50653	8.0329	9.81719	1.29774	0.971134	1.35695	6.44173	2.68745	5.62465e-11	3.14078e-09	up	yes
MSTRG.8815	HORVU3Hr1G106850	HORVU3Hr1G106850.1	NA	NA	NA	NA		8.11871	7.87724	8.27953	22.6725	46.4346	23.9307	0.26092	-1.93832	5.7532e-11	3.204e-09	down	yes
MSTRG.15836	HORVU6Hr1G075300	HORVU6Hr1G075300.1;HORVU6Hr1G075300.6;HORVU6Hr1G075300.7;HORVU6Hr1G075300.3;HORVU6Hr1G075300.5;HORVU6Hr1G075300.2	GO:0046872(metal ion binding);GO:0046872(metal ion binding)	NA	NA	NA		7.69972	8.43549	12.5915	1.63567	1.34536	1.81239	5.99295	2.58327	5.82422e-11	3.23492e-09	up	yes
HORVU6Hr1G071100	HORVU6Hr1G071100	HORVU6Hr1G071100.1;HORVU6Hr1G071100.3;HORVU6Hr1G071100.2	NA	NA	NA	NA		0.114333	0	0.0427204	3.30759	1.64265	1.44967	0.02454	-5.34872	6.31711e-11	3.49938e-09	down	yes
MSTRG.15942		MSTRG.15942.1;MSTRG.15942.2	NA	NA	NA	NA		1.60043	1.64937	2.35949	6.23311	7.28048	5.80676	0.29033	-1.78423	6.42876e-11	3.55181e-09	down	yes
MSTRG.3733	HORVU2Hr1G026850	HORVU2Hr1G026850.17;HORVU2Hr1G026850.3;HORVU2Hr1G026850.26;HORVU2Hr1G026850.6;HORVU2Hr1G026850.21;HORVU2Hr1G026850.25;HORVU2Hr1G026850.40;HORVU2Hr1G026850.13;HORVU2Hr1G026850.42;HORVU2Hr1G026850.15;HORVU2Hr1G026850.9;HORVU2Hr1G026850.24;HORVU2Hr1G026850.11;HORVU2Hr1G026850.35;HORVU2Hr1G026850.19;HORVU2Hr1G026850.7;HORVU2Hr1G026850.36;HORVU2Hr1G026850.43;HORVU2Hr1G026850.32;HORVU2Hr1G026850.14;HOR…	GO:0000166(nucleotide binding);GO:0003774(motor activity);GO:0003777(microtubule motor activity);GO:0005524(ATP binding);GO:0005874(microtubule);GO:0007018(microtubule-based movement);GO:0008017(microtubule binding);GO:0008017(microtubule binding)	NA	NA	NA		4.63228	5.0447	6.10506	1.47558	1.01899	1.44659	4.00442	2.00159	6.50075e-11	3.5821e-09	up	yes
MSTRG.2294	HORVU1Hr1G063330	HORVU1Hr1G063330.1;HORVU1Hr1G063330.7;HORVU1Hr1G063330.19;HORVU1Hr1G063330.5;HORVU1Hr1G063330.8;HORVU1Hr1G063330.11;HORVU1Hr1G063330.22;HORVU1Hr1G063330.4;HORVU1Hr1G063330.6;HORVU1Hr1G063330.17;HORVU1Hr1G063330.18;HORVU1Hr1G063330.16;HORVU1Hr1G063330.12;HORVU1Hr1G063330.9;HORVU1Hr1G063330.21;HORVU1Hr1G063330.14;HORVU1Hr1G063330.15;HORVU1Hr1G063330.10;HORVU1Hr1G063330.3	GO:0000226(microtubule cytoskeleton organization);GO:0008017(microtubule binding);GO:0008017(microtubule binding)	NA	NA	NA		21.7541	32.0412	30.9272	7.2575	7.1805	8.57558	3.68141	1.88026	6.55547e-11	3.60275e-09	up	yes
HORVU5Hr1G017580	HORVU5Hr1G017580	HORVU5Hr1G017580.2;HORVU5Hr1G017580.9;HORVU5Hr1G017580.12;HORVU5Hr1G017580.17;HORVU5Hr1G017580.16;HORVU5Hr1G017580.19;HORVU5Hr1G017580.6;HORVU5Hr1G017580.3;HORVU5Hr1G017580.14;HORVU5Hr1G017580.4;HORVU5Hr1G017580.22;HORVU5Hr1G017580.13;HORVU5Hr1G017580.1;HORVU5Hr1G017580.18;HORVU5Hr1G017580.21;HORVU5Hr1G017580.5;HORVU5Hr1G017580.7	GO:0000166(nucleotide binding);GO:0003774(motor activity);GO:0003777(microtubule motor activity);GO:0005524(ATP binding);GO:0005874(microtubule);GO:0007018(microtubule-based movement);GO:0008017(microtubule binding);GO:0016020(membrane);GO:0016021(integral component of membrane);GO:0016021(integral component of membrane)	NA	NA	NA		1.63722	2.01013	1.92941	0.225043	0.286486	0.33075	6.62103	2.72706	6.60048e-11	3.61797e-09	up	yes
MSTRG.14602	HORVU6Hr1G016710	HORVU6Hr1G016710.1	GO:0005515(protein binding)	NA	NA	NA		12.1609	11.2641	7.04732	34.4887	29.6557	28.6754	0.328296	-1.60693	6.8221e-11	3.72965e-09	down	yes
MSTRG.6335	HORVU3Hr1G002920	HORVU3Hr1G002920.2;MSTRG.6335.3;HORVU3Hr1G002920.4;HORVU3Hr1G002920.3;HORVU3Hr1G002920.8;HORVU3Hr1G002920.1	GO:0016020(membrane);GO:0016021(integral component of membrane);GO:0016757(transferase activity, transferring glycosyl groups);GO:0016757(transferase activity, transferring glycosyl groups)	00514(Other types of O-glycan biosynthesis);00514(Other types of O-glycan biosynthesis)	K18134	EC:2.4.1.255		10.8068	12.5853	10.1655	26.6099	29.375	25.7036	0.410799	-1.28349	7.5007e-11	4.08994e-09	down	yes
MSTRG.4803	HORVU2Hr1G073030	HORVU2Hr1G073030.1;HORVU2Hr1G073030.3;HORVU2Hr1G073030.2;HORVU2Hr1G073030.4;HORVU2Hr1G073030.8;HORVU2Hr1G073030.9;HORVU2Hr1G073030.11;HORVU2Hr1G073030.5;HORVU2Hr1G073030.10;HORVU2Hr1G073030.7;HORVU2Hr1G073030.6	NA	00910(Nitrogen metabolism);00910(Nitrogen metabolism)	K01674	EC:4.2.1.1		2.91469	0.805589	0.744166	24.9952	8.97704	13.1011	0.0948402	-3.39836	7.62272e-11	4.14565e-09	down	yes
HORVU7Hr1G041320	HORVU7Hr1G041320	HORVU7Hr1G041320.1	NA	NA	NA	NA		0.366018	0.118975	0.241833	5.11212	3.357	2.93831	0.0637151	-3.97222	7.89169e-11	4.28078e-09	down	yes
MSTRG.10350	HORVU4Hr1G056630	HORVU4Hr1G056630.1;HORVU4Hr1G056630.2;HORVU4Hr1G056630.3;HORVU4Hr1G056630.4	NA	NA	NA	NA		4.93478	5.78035	8.0579	1.09353	0.72518	1.16432	6.29327	2.65381	7.97452e-11	4.31451e-09	up	yes
MSTRG.8457	HORVU3Hr1G088500;HORVU3Hr1G088540	MSTRG.8457.2;MSTRG.8457.1;MSTRG.8457.5;MSTRG.8457.6;MSTRG.8457.4;MSTRG.8457.3	NA	NA	NA	NA		16.1188	34.0721	26.5135	84.0752	128.512	65.2747	0.276052	-1.85699	8.45574e-11	4.56304e-09	down	yes
MSTRG.2429	HORVU1Hr1G068160	MSTRG.2429.1;HORVU1Hr1G068160.5;HORVU1Hr1G068160.1;HORVU1Hr1G068160.4;HORVU1Hr1G068160.3;HORVU1Hr1G068160.2	GO:0005634(nucleus);GO:0005634(nucleus)	NA	NA	NA		8.3827	8.96078	14.5236	2.27052	1.49352	1.72099	5.80983	2.5385	8.49498e-11	4.56839e-09	up	yes
MSTRG.5804	HORVU2Hr1G107750	HORVU2Hr1G107750.1	GO:0016020(membrane);GO:0016021(integral component of membrane);GO:0016740(transferase activity);GO:0016757(transferase activity, transferring glycosyl groups);GO:0016758(transferase activity, transferring hexosyl groups)	NA	NA	NA	Glycosyltransferase [Source:UniProtKB/TrEMBL;Acc:A0A287JD12]	2.17401	2.68446	3.69803	13.2461	11.553	9.17373	0.251863	-1.98929	8.50941e-11	4.56839e-09	down	yes
MSTRG.18711	HORVU7Hr1G113200	HORVU7Hr1G113200.1;HORVU7Hr1G113200.4;HORVU7Hr1G113200.2;HORVU7Hr1G113200.3;HORVU7Hr1G113200.7;HORVU7Hr1G113200.6;HORVU7Hr1G113200.5	GO:0005509(calcium ion binding);GO:0005509(calcium ion binding)	04626(Plant-pathogen interaction);04626(Plant-pathogen interaction)	K13448	NA		2.66556	3.2662	2.77042	13.4554	8.90156	11.1859	0.259434	-1.94656	8.76442e-11	4.69323e-09	down	yes
MSTRG.16483	HORVU7Hr1G007790	HORVU7Hr1G007790.1	GO:0004190(aspartic-type endopeptidase activity);GO:0006508(proteolysis);GO:0008233(peptidase activity);GO:0016787(hydrolase activity)	NA	NA	NA		0.300358	0.314249	0.680896	5.23444	3.52214	3.3705	0.106827	-3.22665	9.14779e-11	4.88599e-09	down	yes
MSTRG.2546	HORVU1Hr1G072910	HORVU1Hr1G072910.2;HORVU1Hr1G072910.5;HORVU1Hr1G072910.14;HORVU1Hr1G072910.1;HORVU1Hr1G072910.12;HORVU1Hr1G072910.11;HORVU1Hr1G072910.13;HORVU1Hr1G072910.7	GO:0005085(guanyl-nucleotide exchange factor activity);GO:0005089(Rho guanyl-nucleotide exchange factor activity);GO:0005089(Rho guanyl-nucleotide exchange factor activity)	NA	NA	NA		4.16732	4.83993	5.75956	0.890551	1.00538	0.767801	5.54366	2.47084	9.18117e-11	4.89132e-09	up	yes
HORVU2Hr1G108460	HORVU2Hr1G108460	HORVU2Hr1G108460.1	NA	NA	NA	NA		0	0	0.183635	3.83402	3.97212	3.58222	0.0161248	-5.95457	9.24156e-11	4.91096e-09	down	yes
MSTRG.14478	HORVU6Hr1G011490	HORVU6Hr1G011490.1;HORVU6Hr1G011490.2	GO:0000786(nucleosome);GO:0003677(DNA binding);GO:0005634(nucleus);GO:0005694(chromosome);GO:0046982(protein heterodimerization activity);GO:0046982(protein heterodimerization activity)	NA	NA	NA	Histone H2A [Source:UniProtKB/TrEMBL;Acc:A0A287TBA6]	19.1056	26.9675	38.7127	6.37134	3.21826	2.81119	6.83713	2.77339	9.61508e-11	5.09648e-09	up	yes
MSTRG.13539	HORVU5Hr1G095250	HORVU5Hr1G095250.17;HORVU5Hr1G095250.18;HORVU5Hr1G095250.8;HORVU5Hr1G095250.4;HORVU5Hr1G095250.2;HORVU5Hr1G095250.31;HORVU5Hr1G095250.6;HORVU5Hr1G095250.14;HORVU5Hr1G095250.5;HORVU5Hr1G095250.13;HORVU5Hr1G095250.21;HORVU5Hr1G095250.26;HORVU5Hr1G095250.12;HORVU5Hr1G095250.1;HORVU5Hr1G095250.10;HORVU5Hr1G095250.11;HORVU5Hr1G095250.29;HORVU5Hr1G095250.9;HORVU5Hr1G095250.3;HORVU5Hr1G095250.24;HORVU5H…	GO:0000166(nucleotide binding);GO:0003774(motor activity);GO:0003777(microtubule motor activity);GO:0005524(ATP binding);GO:0005874(microtubule);GO:0007018(microtubule-based movement);GO:0008017(microtubule binding);GO:0008017(microtubule binding)	NA	NA	NA		8.60926	7.47853	9.51365	2.43491	1.34715	2.18686	4.28912	2.10068	9.8373e-11	5.19848e-09	up	yes
MSTRG.5038	HORVU2Hr1G082000	HORVU2Hr1G082000.1	GO:0005634(nucleus);GO:0051783(regulation of nuclear division);GO:1904667(negative regulation of ubiquitin protein ligase activity)	NA	NA	NA		14.5737	17.4664	19.499	3.77374	3.95838	4.15933	4.33413	2.11574	9.8573e-11	5.19848e-09	up	yes
MSTRG.10917	HORVU4Hr1G076940	MSTRG.10917.1	NA	NA	NA	NA		38.0797	54.7133	46.1237	15.1649	12.5437	9.60983	3.72247	1.89626	1.00854e-10	5.30539e-09	up	yes
MSTRG.7142	HORVU3Hr1G039930	HORVU3Hr1G039930.2;HORVU3Hr1G039930.3;HORVU3Hr1G039930.5;HORVU3Hr1G039930.1	GO:0009507(chloroplast);GO:0009534(chloroplast thylakoid);GO:0009535(chloroplast thylakoid membrane);GO:0009536(plastid);GO:0009658(chloroplast organization);GO:0009706(chloroplast inner membrane);GO:0009941(chloroplast envelope);GO:0015979(photosynthesis);GO:0015995(chlorophyll biosynthetic process);GO:0016020(membrane);GO:0016491(oxidoreductase activity);GO:0031969(chloroplast membrane);GO:0046…	00860(Porphyrin and chlorophyll metabolism);00860(Porphyrin and chlorophyll metabolism)	K04035	EC:1.14.13.81		3.76986	3.86418	3.81801	13.1794	9.53286	9.70571	0.353262	-1.50119	1.0127e-10	5.31387e-09	down	yes
HORVU4Hr1G017070	HORVU4Hr1G017070	HORVU4Hr1G017070.1;HORVU4Hr1G017070.2	GO:0030001(metal ion transport);GO:0046872(metal ion binding);GO:0046872(metal ion binding)	NA	NA	NA		0.0429082	0.0498336	0.134999	4.58509	1.21288	1.87582	0.0296778	-5.07447	1.02639e-10	5.37219e-09	down	yes
MSTRG.8063	HORVU3Hr1G076970	HORVU3Hr1G076970.1	NA	NA	NA	NA		13.11	6.69564	6.7315	36.2888	37.1276	46.4285	0.221429	-2.17508	1.0563e-10	5.51494e-09	down	yes
MSTRG.2090	HORVU1Hr1G056500	HORVU1Hr1G056500.27;HORVU1Hr1G056500.21;HORVU1Hr1G056500.7;HORVU1Hr1G056500.3;HORVU1Hr1G056500.5;HORVU1Hr1G056500.20;HORVU1Hr1G056500.31;HORVU1Hr1G056500.2;HORVU1Hr1G056500.23;HORVU1Hr1G056500.35;HORVU1Hr1G056500.18;HORVU1Hr1G056500.36;HORVU1Hr1G056500.4;HORVU1Hr1G056500.29;HORVU1Hr1G056500.9;HORVU1Hr1G056500.16;HORVU1Hr1G056500.14;HORVU1Hr1G056500.30;HORVU1Hr1G056500.1;HORVU1Hr1G056500.19;HORVU1…	GO:0003677(DNA binding);GO:0003700(DNA-binding transcription factor activity);GO:0005634(nucleus);GO:0006351(transcription, DNA-templated);GO:0006355(regulation of transcription, DNA-templated);GO:0006355(regulation of transcription, DNA-templated)	NA	NA	NA		2.68353	2.77612	3.05393	0.432127	0.369352	0.540523	6.34394	2.66538	1.09057e-10	5.67966e-09	up	yes
MSTRG.9711	HORVU4Hr1G024120	HORVU4Hr1G024120.1	NA	NA	NA	NA		6.20785	7.02831	7.56873	1.49686	0.983383	1.45838	5.28228	2.40116	1.15805e-10	6.0161e-09	up	yes
MSTRG.5602		MSTRG.5602.1	NA	NA	NA	NA		1.69786	1.07926	1.86908	7.95029	6.36119	8.6913	0.201984	-2.30768	1.27836e-10	6.6145e-09	down	yes
MSTRG.14708	HORVU6Hr1G020750	HORVU6Hr1G020750.2;HORVU6Hr1G020750.1	GO:0016020(membrane);GO:0016021(integral component of membrane);GO:0016021(integral component of membrane)	NA	NA	NA	Predicted protein [Source:UniProtKB/TrEMBL;Acc:F2EAD0]	21.5273	11.1191	24.2512	56.0602	94.785	58.5611	0.271709	-1.87986	1.27957e-10	6.6145e-09	down	yes
MSTRG.5688	HORVU2Hr1G104030	HORVU2Hr1G104030.4;HORVU2Hr1G104030.1	GO:0004672(protein kinase activity);GO:0005515(protein binding);GO:0005524(ATP binding);GO:0005768(endosome);GO:0005886(plasma membrane);GO:0006468(protein phosphorylation);GO:0006898(receptor-mediated endocytosis);GO:0010359(regulation of anion channel activity);GO:0016020(membrane);GO:0016021(integral component of membrane);GO:0016045(detection of bacterium);GO:0042742(defense response to bacte…	04016(MAPK signaling pathway - plant);04626(Plant-pathogen interaction);04626(Plant-pathogen interaction)	K13420	EC:2.7.11.1		1.06371	1.25611	0.893053	4.04292	3.53731	3.20204	0.297978	-1.74672	1.29097e-10	6.65693e-09	down	yes
MSTRG.8920	HORVU3Hr1G111600	HORVU3Hr1G111600.3;HORVU3Hr1G111600.2;HORVU3Hr1G111600.1	NA	NA	NA	NA		87.5018	100.84	109.221	186.405	269.925	294.573	0.396274	-1.33543	1.32788e-10	6.83039e-09	down	yes
MSTRG.6673	HORVU3Hr1G020300	HORVU3Hr1G020300.7;HORVU3Hr1G020300.19;HORVU3Hr1G020300.25;HORVU3Hr1G020300.24;HORVU3Hr1G020300.1;HORVU3Hr1G020300.32;HORVU3Hr1G020300.6;HORVU3Hr1G020300.21;HORVU3Hr1G020300.35;HORVU3Hr1G020300.14;HORVU3Hr1G020300.5;HORVU3Hr1G020300.27;HORVU3Hr1G020300.8;HORVU3Hr1G020300.23;HORVU3Hr1G020300.3;HORVU3Hr1G020300.2;HORVU3Hr1G020300.15;HORVU3Hr1G020300.20;HORVU3Hr1G020300.31;HORVU3Hr1G020300.18;HORVU3…	GO:0003677(DNA binding);GO:0005634(nucleus);GO:0005694(chromosome);GO:0006260(DNA replication);GO:0006281(DNA repair);GO:0006974(cellular response to DNA damage stimulus);GO:0016020(membrane);GO:0016021(integral component of membrane);GO:0016021(integral component of membrane)	NA	NA	NA	FACT complex subunit SSRP1 [Source:UniProtKB/TrEMBL;Acc:F2EHS7]	6.4819	4.79137	3.66368	0.639956	1.00593	0.699812	6.36779	2.67079	1.34192e-10	6.88568e-09	up	yes
MSTRG.3428	HORVU2Hr1G013870	HORVU2Hr1G013870.4;HORVU2Hr1G013870.14;HORVU2Hr1G013870.5;HORVU2Hr1G013870.1;HORVU2Hr1G013870.10;HORVU2Hr1G013870.8;HORVU2Hr1G013870.6;HORVU2Hr1G013870.13;HORVU2Hr1G013870.9;HORVU2Hr1G013870.12;HORVU2Hr1G013870.11;HORVU2Hr1G013870.7	GO:0006629(lipid metabolic process);GO:0016020(membrane);GO:0016021(integral component of membrane);GO:0016021(integral component of membrane)	NA	NA	NA		7.85719	5.59864	7.40821	18.1298	18.0748	17.2449	0.390351	-1.35715	1.37762e-10	7.05154e-09	down	yes
HORVU6Hr1G071660	HORVU6Hr1G071660	HORVU6Hr1G071660.2;HORVU6Hr1G071660.1	NA	04141(Protein processing in endoplasmic reticulum);04120(Ubiquitin mediated proteolysis);04120(Ubiquitin mediated proteolysis)	K06689	EC:2.3.2.23		0.232934	0.0894841	0.145284	1.79649	2.59455	2.60848	0.0668191	-3.9036	1.4499e-10	7.40334e-09	down	yes
MSTRG.7867	HORVU3Hr1G070440	HORVU3Hr1G070440.3;HORVU3Hr1G070440.4;HORVU3Hr1G070440.9;HORVU3Hr1G070440.11;HORVU3Hr1G070440.10;MSTRG.7867.9;HORVU3Hr1G070440.5;HORVU3Hr1G070440.6;HORVU3Hr1G070440.2	GO:0004553(hydrolase activity, hydrolyzing O-glycosyl compounds);GO:0005975(carbohydrate metabolic process);GO:0016787(hydrolase activity);GO:0016787(hydrolase activity)	00500(Starch and sucrose metabolism);00500(Starch and sucrose metabolism)	K19891	EC:3.2.1.39		8.39516	14.838	17.7433	2.49034	2.61815	3.46209	4.78106	2.25733	1.46384e-10	7.45632e-09	up	yes
MSTRG.9652	HORVU4Hr1G021190	HORVU4Hr1G021190.1	GO:0016020(membrane);GO:0016021(integral component of membrane)	NA	NA	NA		19.6918	14.42	12.3655	48.677	35.4426	41.2021	0.370864	-1.43104	1.47818e-10	7.51102e-09	down	yes
MSTRG.15492		MSTRG.15492.1;MSTRG.15492.2	NA	NA	NA	NA		15.3525	12.1453	13.5643	3.46588	3.27149	3.49257	4.01392	2.00501	1.49042e-10	7.55481e-09	up	yes
MSTRG.3503	HORVU2Hr1G017450	HORVU2Hr1G017450.3;HORVU2Hr1G017450.2;HORVU2Hr1G017450.1;HORVU2Hr1G017450.5;HORVU2Hr1G017450.6;HORVU2Hr1G017450.4;HORVU2Hr1G017450.12;HORVU2Hr1G017450.7;HORVU2Hr1G017450.10	NA	NA	NA	NA		43.2628	63.0231	63.4141	243.06	147.273	122.212	0.331093	-1.59469	1.52501e-10	7.71145e-09	down	yes
MSTRG.5023	HORVU2Hr1G081490	HORVU2Hr1G081490.3;HORVU2Hr1G081490.1;HORVU2Hr1G081490.6;HORVU2Hr1G081490.11;HORVU2Hr1G081490.7;HORVU2Hr1G081490.4;HORVU2Hr1G081490.2;HORVU2Hr1G081490.9	GO:0000166(nucleotide binding);GO:0003774(motor activity);GO:0003777(microtubule motor activity);GO:0005524(ATP binding);GO:0007018(microtubule-based movement);GO:0008017(microtubule binding);GO:0008017(microtubule binding)	NA	NA	NA		2.97945	3.15071	4.47188	0.645754	0.294588	0.359323	8.15751	3.02813	1.74289e-10	8.79191e-09	up	yes
MSTRG.8802	HORVU3Hr1G105360	HORVU3Hr1G105360.3;HORVU3Hr1G105360.13;HORVU3Hr1G105360.14;HORVU3Hr1G105360.11;HORVU3Hr1G105360.8;HORVU3Hr1G105360.12;HORVU3Hr1G105360.10;HORVU3Hr1G105360.2;HORVU3Hr1G105360.9;HORVU3Hr1G105360.4;HORVU3Hr1G105360.15	GO:0003824(catalytic activity);GO:0009690(cytokinin metabolic process);GO:0016020(membrane);GO:0016021(integral component of membrane);GO:0016491(oxidoreductase activity);GO:0019139(cytokinin dehydrogenase activity);GO:0050660(flavin adenine dinucleotide binding);GO:0055114(oxidation-reduction process);GO:0071949(FAD binding);GO:0071949(FAD binding)	00908(Zeatin biosynthesis);00908(Zeatin biosynthesis)	K00279	EC:1.5.99.12		8.6131	5.83292	7.75791	15.5569	21.872	25.3038	0.353945	-1.4984	1.82147e-10	9.16615e-09	down	yes
MSTRG.12553	HORVU5Hr1G055350	HORVU5Hr1G055350.1;HORVU5Hr1G055350.3;HORVU5Hr1G055350.2;HORVU5Hr1G055350.8;HORVU5Hr1G055350.9	GO:0003824(catalytic activity);GO:0006099(tricarboxylic acid cycle);GO:0008964(phosphoenolpyruvate carboxylase activity);GO:0015977(carbon fixation);GO:0015977(carbon fixation)	00620(Pyruvate metabolism);00710(Carbon fixation in photosynthetic organisms);00710(Carbon fixation in photosynthetic organisms)	K01595	EC:4.1.1.31	Predicted protein [Source:UniProtKB/TrEMBL;Acc:F2CR56]	153.453	139.899	138.508	300.251	325.903	317.626	0.457585	-1.12789	1.82877e-10	9.18075e-09	down	yes
HORVU3Hr1G092740	HORVU3Hr1G092740	HORVU3Hr1G092740.2;HORVU3Hr1G092740.1;HORVU3Hr1G092740.3	GO:0006631(fatty acid metabolic process);GO:0016491(oxidoreductase activity);GO:0045300(acyl-[acyl-carrier-protein] desaturase activity);GO:0046872(metal ion binding);GO:0055114(oxidation-reduction process);GO:0055114(oxidation-reduction process)	00061(Fatty acid biosynthesis);01040(Biosynthesis of unsaturated fatty acids);01040(Biosynthesis of unsaturated fatty acids)	K03921	EC:1.14.19.2;EC:1.14.19.11		11.1173	7.88724	9.35399	2.0612	1.34109	0.950754	6.51466	2.70369	1.91529e-10	9.59208e-09	up	yes
HORVU2Hr1G111840	HORVU2Hr1G111840	HORVU2Hr1G111840.3;HORVU2Hr1G111840.1	GO:0005515(protein binding);GO:0005515(protein binding)	00480(Glutathione metabolism);00480(Glutathione metabolism)	K00799	EC:2.5.1.18		0	0.0167405	0	0.444701	0.339383	0.190373	0.0171793	-5.86319	2.04124e-10	1.01984e-08	down	yes
MSTRG.13199		MSTRG.13199.1	NA	NA	NA	NA		5.8882	2.86473	6.06159	0.230712	0.102653	0	44.4393	5.47377	2.07245e-10	1.03296e-08	up	yes
MSTRG.6693	HORVU3Hr1G020830	HORVU3Hr1G020830.2;HORVU3Hr1G020830.1	NA	00190(Oxidative phosphorylation);00190(Oxidative phosphorylation)	K02133	EC:3.6.3.14		2.56217	1.21496	1.80238	10.476	8.47247	6.5797	0.218562	-2.19388	2.11166e-10	1.05e-08	down	yes
MSTRG.14703	HORVU6Hr1G020570	MSTRG.14703.1	NA	NA	NA	NA		0.544389	0.421656	0.606178	8.34702	7.85256	5.52656	0.0723655	-3.78855	2.13914e-10	1.06114e-08	down	yes
MSTRG.6217	HORVU2Hr1G124270	HORVU2Hr1G124270.5;HORVU2Hr1G124270.1;HORVU2Hr1G124270.4;HORVU2Hr1G124270.21;HORVU2Hr1G124270.25;HORVU2Hr1G124270.12;HORVU2Hr1G124270.2;HORVU2Hr1G124270.23;HORVU2Hr1G124270.19;HORVU2Hr1G124270.10;HORVU2Hr1G124270.24;HORVU2Hr1G124270.3;HORVU2Hr1G124270.9	GO:0046872(metal ion binding);GO:0046872(metal ion binding)	04120(Ubiquitin mediated proteolysis);04120(Ubiquitin mediated proteolysis)	K10615	EC:2.3.2.26		7.12365	8.69712	7.70495	2.42696	1.57517	2.0098	3.91317	1.96834	2.20162e-10	1.08954e-08	up	yes
HORVU4Hr1G067510	HORVU4Hr1G067510	HORVU4Hr1G067510.5;HORVU4Hr1G067510.27;HORVU4Hr1G067510.26;HORVU4Hr1G067510.20;HORVU4Hr1G067510.4;HORVU4Hr1G067510.22;HORVU4Hr1G067510.21;HORVU4Hr1G067510.28;HORVU4Hr1G067510.14;HORVU4Hr1G067510.18;HORVU4Hr1G067510.30;HORVU4Hr1G067510.16;HORVU4Hr1G067510.17;HORVU4Hr1G067510.24;HORVU4Hr1G067510.6;HORVU4Hr1G067510.29;HORVU4Hr1G067510.8;HORVU4Hr1G067510.7	GO:0005886(plasma membrane);GO:0006855(drug transmembrane transport);GO:0006879(cellular iron ion homeostasis);GO:0009737(response to abscisic acid);GO:0015137(citrate transmembrane transporter activity);GO:0015238(drug transmembrane transporter activity);GO:0015297(antiporter activity);GO:0016020(membrane);GO:0016021(integral component of membrane);GO:0016036(cellular response to phosphate starv…	NA	NA	NA	Protein DETOXIFICATION [Source:UniProtKB/TrEMBL;Acc:M0Y6P9]	0.380952	0.13867	0.222087	2.31901	2.04229	1.84429	0.119522	-3.06465	2.21267e-10	1.09242e-08	down	yes
MSTRG.17992	HORVU7Hr1G080510	HORVU7Hr1G080510.13;HORVU7Hr1G080510.10;HORVU7Hr1G080510.2;HORVU7Hr1G080510.1;HORVU7Hr1G080510.12;HORVU7Hr1G080510.3;HORVU7Hr1G080510.4;HORVU7Hr1G080510.6;HORVU7Hr1G080510.14	GO:0003824(catalytic activity);GO:0006099(tricarboxylic acid cycle);GO:0008964(phosphoenolpyruvate carboxylase activity);GO:0015977(carbon fixation);GO:0015977(carbon fixation)	00620(Pyruvate metabolism);00710(Carbon fixation in photosynthetic organisms);00710(Carbon fixation in photosynthetic organisms)	K01595	EC:4.1.1.31		10.3253	8.25893	8.49349	18.4072	26.7643	23.4782	0.394433	-1.34215	2.23164e-10	1.09919e-08	down	yes
MSTRG.6106	HORVU2Hr1G119110	HORVU2Hr1G119110.8;MSTRG.6106.11;HORVU2Hr1G119110.3;HORVU2Hr1G119110.7;MSTRG.6106.7;HORVU2Hr1G119110.10;HORVU2Hr1G119110.1;HORVU2Hr1G119110.2;HORVU2Hr1G119110.11;HORVU2Hr1G119110.5;HORVU2Hr1G119110.4	GO:0003677(DNA binding);GO:0005634(nucleus);GO:0006355(regulation of transcription, DNA-templated);GO:0006355(regulation of transcription, DNA-templated)	NA	NA	NA	Predicted protein [Source:UniProtKB/TrEMBL;Acc:F2EL20]	5.66855	4.08196	2.88505	12.6065	12.0951	12.4659	0.339962	-1.55655	2.313e-10	1.13455e-08	down	yes
MSTRG.6417	HORVU3Hr1G006900	HORVU3Hr1G006900.1	GO:0016491(oxidoreductase activity);GO:0055114(oxidation-reduction process)	00061(Fatty acid biosynthesis);01040(Biosynthesis of unsaturated fatty acids);00780(Biotin metabolism);00333(Prodigiosin biosyntheses)	K00059	EC:1.1.1.100		5.72441	3.19772	4.90683	0.181866	0.439476	0.258865	15.711	3.97371	2.3143e-10	1.13455e-08	up	yes
MSTRG.15938	HORVU6Hr1G078420	HORVU6Hr1G078420.1	GO:0003824(catalytic activity);GO:0004556(alpha-amylase activity);GO:0005509(calcium ion binding);GO:0005975(carbohydrate metabolic process);GO:0008152(metabolic process);GO:0016787(hydrolase activity);GO:0016798(hydrolase activity, acting on glycosyl bonds);GO:0043169(cation binding);GO:0103025(alpha-amylase activity (releasing maltohexaose))	00500(Starch and sucrose metabolism)	K01176	EC:3.2.1.1	Alpha-amylase [Source:UniProtKB/TrEMBL;Acc:A0A287UTC6]	1.2885	0	0.17004	85.647	48.9103	50.4511	0.00788364	-6.98692	2.32431e-10	1.13679e-08	down	yes
MSTRG.15534	HORVU6Hr1G063540	HORVU6Hr1G063540.3;HORVU6Hr1G063540.1	GO:0000166(nucleotide binding);GO:0004478(methionine adenosyltransferase activity);GO:0005524(ATP binding);GO:0005737(cytoplasm);GO:0006556(S-adenosylmethionine biosynthetic process);GO:0006730(one-carbon metabolic process);GO:0016740(transferase activity);GO:0046872(metal ion binding);GO:0046872(metal ion binding)	00270(Cysteine and methionine metabolism);00270(Cysteine and methionine metabolism)	K00789	EC:2.5.1.6	S-adenosylmethionine synthase [Source:UniProtKB/TrEMBL;Acc:F2DA80]	89.6339	81.661	83.7922	172.293	205.59	184.061	0.453937	-1.13944	2.34583e-10	1.14463e-08	down	yes
MSTRG.2070		MSTRG.2070.1	NA	NA	NA	NA		6.94154	6.98055	8.1243	2.03414	1.37557	1.67707	4.33406	2.11572	2.37501e-10	1.15617e-08	up	yes
MSTRG.14667	HORVU6Hr1G018600	HORVU6Hr1G018600.9;HORVU6Hr1G018600.1;HORVU6Hr1G018600.11;HORVU6Hr1G018600.12;HORVU6Hr1G018600.4;HORVU6Hr1G018600.3;HORVU6Hr1G018600.7;HORVU6Hr1G018600.2;HORVU6Hr1G018600.6;HORVU6Hr1G018600.15;HORVU6Hr1G018600.13;HORVU6Hr1G018600.10;HORVU6Hr1G018600.8;HORVU6Hr1G018600.14	GO:0000166(nucleotide binding);GO:0003774(motor activity);GO:0003777(microtubule motor activity);GO:0005524(ATP binding);GO:0007018(microtubule-based movement);GO:0008017(microtubule binding);GO:0008017(microtubule binding)	NA	NA	NA		6.42775	6.32551	11.1081	1.95548	1.54403	1.76029	4.53655	2.18159	2.40525e-10	1.16817e-08	up	yes
MSTRG.6241	HORVU2Hr1G124980	HORVU2Hr1G124980.5;HORVU2Hr1G124980.2;HORVU2Hr1G124980.1	GO:0004601(peroxidase activity);GO:0005576(extracellular region);GO:0006979(response to oxidative stress);GO:0016491(oxidoreductase activity);GO:0020037(heme binding);GO:0042744(hydrogen peroxide catabolic process);GO:0046872(metal ion binding);GO:0055114(oxidation-reduction process);GO:0098869(cellular oxidant detoxification);GO:0098869(cellular oxidant detoxification)	00940(Phenylpropanoid biosynthesis);00940(Phenylpropanoid biosynthesis)	K00430	EC:1.11.1.7	Peroxidase [Source:UniProtKB/TrEMBL;Acc:M0WUX2]	10.466	13.6834	22.1059	3.26089	2.51703	3.02489	5.2546	2.39358	2.50438e-10	1.21349e-08	up	yes
MSTRG.17884	HORVU7Hr1G075720	HORVU7Hr1G075720.3;HORVU7Hr1G075720.2;HORVU7Hr1G075720.5;HORVU7Hr1G075720.1;HORVU7Hr1G075720.7;HORVU7Hr1G075720.8;HORVU7Hr1G075720.4	GO:0005515(protein binding);GO:0005515(protein binding)	NA	NA	NA		4.38779	5.1443	4.03936	0.813613	0.61774	0.770714	6.16305	2.62365	2.53951e-10	1.22579e-08	up	yes
HORVU1Hr1G068080	HORVU1Hr1G068080	HORVU1Hr1G068080.1;HORVU1Hr1G068080.2	GO:0005634(nucleus);GO:0005634(nucleus)	NA	NA	NA		3.65752	3.15588	4.44759	0.432277	0.331134	0.204784	11.6309	3.53989	2.5415e-10	1.22579e-08	up	yes
MSTRG.10270	HORVU4Hr1G053940;tRNA-Met	HORVU4Hr1G053940.2;HORVU4Hr1G053940.1;ENSRNA049445516-T1	NA	00730(Thiamine metabolism);00730(Thiamine metabolism)	K20896	EC:3.5.1.-;EC:3.5.99.-	tRNA-Met for anticodon CAU	0.579757	0.13385	0.493451	3.83614	3.01167	2.89423	0.123902	-3.01273	2.71387e-10	1.30591e-08	down	yes
MSTRG.14569	HORVU6Hr1G015130	HORVU6Hr1G015130.1	NA	04141(Protein processing in endoplasmic reticulum)	K13993	NA	Predicted protein [Source:UniProtKB/TrEMBL;Acc:F2E463]	1.35266	0.467876	0.240308	14.044	4.65958	10.6197	0.0702803	-3.83074	2.73753e-10	1.31427e-08	down	yes
MSTRG.15728	HORVU6Hr1G070780	MSTRG.15728.1	NA	NA	NA	NA		0	0	0	0.050282	23.0927	45.3142	-inf	-inf	2.77881e-10	1.33103e-08	down	yes
MSTRG.15760		MSTRG.15760.1	NA	NA	NA	NA		2.63297	2.96803	2.99196	12.9845	8.32079	9.4855	0.279076	-1.84127	2.84131e-10	1.35785e-08	down	yes
HORVU5Hr1G024390	HORVU5Hr1G024390	HORVU5Hr1G024390.9;HORVU5Hr1G024390.22;HORVU5Hr1G024390.1;HORVU5Hr1G024390.11;HORVU5Hr1G024390.20;HORVU5Hr1G024390.2;HORVU5Hr1G024390.24;HORVU5Hr1G024390.8;HORVU5Hr1G024390.30;HORVU5Hr1G024390.23;HORVU5Hr1G024390.29;HORVU5Hr1G024390.5;HORVU5Hr1G024390.7;HORVU5Hr1G024390.4;HORVU5Hr1G024390.28;HORVU5Hr1G024390.19;HORVU5Hr1G024390.15;HORVU5Hr1G024390.31;HORVU5Hr1G024390.27;HORVU5Hr1G024390.14;HORVU5…	GO:0000166(nucleotide binding);GO:0003774(motor activity);GO:0003777(microtubule motor activity);GO:0003779(actin binding);GO:0005515(protein binding);GO:0005524(ATP binding);GO:0007018(microtubule-based movement);GO:0007097(nuclear migration);GO:0008017(microtubule binding);GO:0008569(ATP-dependent microtubule motor activity, minus-end-directed);GO:0015629(actin cytoskeleton);GO:0015630(microtub…	NA	NA	NA		1.51932	2.24177	2.47825	0.452975	0.342861	0.392039	5.25251	2.39301	3.13528e-10	1.49491e-08	up	yes
MSTRG.13670	HORVU5Hr1G100790	HORVU5Hr1G100790.1;MSTRG.13670.2	NA	NA	NA	NA		3.97409	5.03383	6.2826	0.773546	0.414197	0.59966	8.5546	3.0967	3.15196e-10	1.49944e-08	up	yes
MSTRG.2583	HORVU1Hr1G074350	HORVU1Hr1G074350.2;MSTRG.2583.1;HORVU1Hr1G074350.3	GO:0000166(nucleotide binding);GO:0005524(ATP binding);GO:0005524(ATP binding)	NA	NA	NA		98.6847	140.566	99.3986	229.497	318.912	282.076	0.407773	-1.29416	3.22055e-10	1.52859e-08	down	yes
HORVU3Hr1G075970	HORVU3Hr1G075970	HORVU3Hr1G075970.2;HORVU3Hr1G075970.3;HORVU3Hr1G075970.1	GO:0016829(lyase activity);GO:0030570(pectate lyase activity);GO:0045490(pectin catabolic process);GO:0046872(metal ion binding);GO:0046872(metal ion binding)	00040(Pentose and glucuronate interconversions);00040(Pentose and glucuronate interconversions)	K01728	EC:4.2.2.2	Pectate lyase [Source:UniProtKB/TrEMBL;Acc:M0V4W0]	0	0.029913	0.0153366	0.84639	0.362439	0.581455	0.0252751	-5.30614	3.28192e-10	1.55419e-08	down	yes
MSTRG.6305	HORVU3Hr1G001040	HORVU3Hr1G001040.1;HORVU3Hr1G001040.2	GO:0016020(membrane);GO:0016021(integral component of membrane);GO:0022857(transmembrane transporter activity);GO:0055085(transmembrane transport);GO:0055085(transmembrane transport)	NA	NA	NA		32.7081	15.0946	37.3691	7.027	5.01411	3.91277	5.33862	2.41647	3.31902e-10	1.5682e-08	up	yes
MSTRG.15532	HORVU6Hr1G063490	HORVU6Hr1G063490.1;HORVU6Hr1G063490.2;HORVU6Hr1G063490.5;MSTRG.15532.1	GO:0000166(nucleotide binding);GO:0004478(methionine adenosyltransferase activity);GO:0005524(ATP binding);GO:0005737(cytoplasm);GO:0006556(S-adenosylmethionine biosynthetic process);GO:0006730(one-carbon metabolic process);GO:0016740(transferase activity);GO:0046872(metal ion binding);GO:0046872(metal ion binding)	00270(Cysteine and methionine metabolism);00270(Cysteine and methionine metabolism)	K00789	EC:2.5.1.6	S-adenosylmethionine synthase [Source:UniProtKB/TrEMBL;Acc:M0XNT1]	190.288	200.272	181.364	363.268	500.986	432.954	0.440889	-1.18151	3.48232e-10	1.64164e-08	down	yes
MSTRG.14946	HORVU6Hr1G033310	HORVU6Hr1G033310.11;HORVU6Hr1G033310.27;HORVU6Hr1G033310.14;HORVU6Hr1G033310.36;HORVU6Hr1G033310.34;HORVU6Hr1G033310.25;HORVU6Hr1G033310.20;HORVU6Hr1G033310.43;HORVU6Hr1G033310.9;HORVU6Hr1G033310.16;HORVU6Hr1G033310.2;HORVU6Hr1G033310.3;HORVU6Hr1G033310.8;HORVU6Hr1G033310.21;HORVU6Hr1G033310.15;HORVU6Hr1G033310.48;HORVU6Hr1G033310.12;HORVU6Hr1G033310.37;HORVU6Hr1G033310.44;HORVU6Hr1G033310.39;HOR…	NA	NA	NA	NA		3.47612	3.77918	5.02614	0.462393	0.776955	0.696848	6.34307	2.66518	3.55613e-10	1.67266e-08	up	yes
MSTRG.16316	HORVU6Hr1G093260	HORVU6Hr1G093260.1	GO:0050832(defense response to fungus)	NA	NA	NA		0.139078	1.48195	1.6321	0	0	0	inf	inf	3.66948e-10	1.7221e-08	up	yes
MSTRG.12095	HORVU5Hr1G037200	HORVU5Hr1G037200.1;HORVU5Hr1G037200.2;HORVU5Hr1G037200.11;HORVU5Hr1G037200.10;HORVU5Hr1G037200.3;HORVU5Hr1G037200.9;HORVU5Hr1G037200.4	GO:0006081(cellular aldehyde metabolic process);GO:0016491(oxidoreductase activity);GO:0016620(oxidoreductase activity, acting on the aldehyde or oxo group of donors, NAD or NADP as acceptor);GO:0055114(oxidation-reduction process);GO:0055114(oxidation-reduction process)	00010(Glycolysis / Gluconeogenesis);00053(Ascorbate and aldarate metabolism);00620(Pyruvate metabolism);00071(Fatty acid degradation);00561(Glycerolipid metabolism);00280(Valine, leucine and isoleucine degradation);00310(Lysine degradation);00330(Arginine and proline metabolism);00340(Histidine metabolism);00380(Tryptophan metabolism);00410(beta-Alanine metabolism);00903(Limonene and pinene degra…	K00128	EC:1.2.1.3	Aldehyde dehydrogenase [Source:UniProtKB/TrEMBL;Acc:A0A287QVJ0]	0.0683274	0.00827532	0.06479	1.0505	0.909599	0.707688	0.053	-4.23786	3.7186e-10	1.74124e-08	down	yes
MSTRG.15536	HORVU6Hr1G063570	HORVU6Hr1G063570.1;HORVU6Hr1G063570.2	GO:0000166(nucleotide binding);GO:0004478(methionine adenosyltransferase activity);GO:0005524(ATP binding);GO:0006556(S-adenosylmethionine biosynthetic process);GO:0006730(one-carbon metabolic process);GO:0016740(transferase activity);GO:0046872(metal ion binding);GO:0046872(metal ion binding)	00270(Cysteine and methionine metabolism);00270(Cysteine and methionine metabolism)	K00789	EC:2.5.1.6	S-adenosylmethionine synthase [Source:UniProtKB/TrEMBL;Acc:F2CT05]	188.881	213.408	180.913	377.788	480.439	434.147	0.451264	-1.14796	3.75889e-10	1.75617e-08	down	yes
MSTRG.7484	HORVU3Hr1G056090	HORVU3Hr1G056090.6;HORVU3Hr1G056090.12;HORVU3Hr1G056090.9;HORVU3Hr1G056090.2;HORVU3Hr1G056090.1;HORVU3Hr1G056090.5	GO:0004497(monooxygenase activity);GO:0005506(iron ion binding);GO:0016491(oxidoreductase activity);GO:0016705(oxidoreductase activity, acting on paired donors, with incorporation or reduction of molecular oxygen);GO:0020037(heme binding);GO:0046872(metal ion binding);GO:0055114(oxidation-reduction process);GO:0055114(oxidation-reduction process)	NA	NA	NA		2.12576	1.57392	3.16504	7.70239	7.45555	10.3373	0.269255	-1.89295	3.84712e-10	1.79338e-08	down	yes
MSTRG.18192	HORVU7Hr1G088510	HORVU7Hr1G088510.2;HORVU7Hr1G088510.10;HORVU7Hr1G088510.1;HORVU7Hr1G088510.9;HORVU7Hr1G088510.6;HORVU7Hr1G088510.4;HORVU7Hr1G088510.8	GO:0016020(membrane);GO:0016021(integral component of membrane);GO:0016021(integral component of membrane)	NA	NA	NA		46.6905	28.0476	32.0589	91.8376	95.3082	82.1027	0.396648	-1.33407	3.86161e-10	1.79612e-08	down	yes
MSTRG.15535	HORVU6Hr1G063560	HORVU6Hr1G063560.1	GO:0000166(nucleotide binding);GO:0004478(methionine adenosyltransferase activity);GO:0005524(ATP binding);GO:0005737(cytoplasm);GO:0006556(S-adenosylmethionine biosynthetic process);GO:0006730(one-carbon metabolic process);GO:0016740(transferase activity);GO:0046872(metal ion binding)	00270(Cysteine and methionine metabolism)	K00789	EC:2.5.1.6	S-adenosylmethionine synthase [Source:UniProtKB/TrEMBL;Acc:F2CT05]	169.306	190.483	164.104	337.717	428.625	388.422	0.45368	-1.14025	4.03956e-10	1.87472e-08	down	yes
MSTRG.3905	HORVU2Hr1G032970	HORVU2Hr1G032970.4;HORVU2Hr1G032970.8;HORVU2Hr1G032970.2;HORVU2Hr1G032970.1;HORVU2Hr1G032970.5;MSTRG.3905.6;MSTRG.3905.5;HORVU2Hr1G032970.3;HORVU2Hr1G032970.7;HORVU2Hr1G032970.6	GO:0005829(cytosol);GO:0005975(carbohydrate metabolic process);GO:0006098(pentose-phosphate shunt);GO:0017057(6-phosphogluconolactonase activity);GO:0017057(6-phosphogluconolactonase activity)	00030(Pentose phosphate pathway);00030(Pentose phosphate pathway)	K01057	EC:3.1.1.31		4.29829	5.91832	6.40696	14.2283	15.0031	12.5083	0.398268	-1.32819	4.18113e-10	1.93612e-08	down	yes
MSTRG.7519		MSTRG.7519.1	NA	NA	NA	NA		12.1459	8.29041	19.8162	2.29387	1.43807	1.25197	8.07648	3.01373	4.57316e-10	2.11296e-08	up	yes
MSTRG.15619	HORVU6Hr1G066930	HORVU6Hr1G066930.16;HORVU6Hr1G066930.1;HORVU6Hr1G066930.21;HORVU6Hr1G066930.12;HORVU6Hr1G066930.11;HORVU6Hr1G066930.14;HORVU6Hr1G066930.7;HORVU6Hr1G066930.8;HORVU6Hr1G066930.3;HORVU6Hr1G066930.6;HORVU6Hr1G066930.4;HORVU6Hr1G066930.20;HORVU6Hr1G066930.17;HORVU6Hr1G066930.15	NA	00220(Arginine biosynthesis);00220(Arginine biosynthesis)	K01438	EC:3.5.1.16		164.162	142.075	118.993	340.708	295.899	322.917	0.443167	-1.17408	4.61798e-10	2.12896e-08	down	yes
HORVU0Hr1G000950	HORVU0Hr1G000950	HORVU0Hr1G000950.1	GO:0003700(DNA-binding transcription factor activity);GO:0006355(regulation of transcription, DNA-templated)	NA	NA	NA	Predicted protein [Source:UniProtKB/TrEMBL;Acc:F2E744]	0.170811	0.205793	0.212236	2.31169	1.46525	1.76719	0.10621	-3.23501	4.63618e-10	2.13264e-08	down	yes
HORVU0Hr1G004830	HORVU0Hr1G004830	HORVU0Hr1G004830.2;HORVU0Hr1G004830.1;HORVU0Hr1G004830.7	GO:0000166(nucleotide binding);GO:0006006(glucose metabolic process);GO:0016491(oxidoreductase activity);GO:0016620(oxidoreductase activity, acting on the aldehyde or oxo group of donors, NAD or NADP as acceptor);GO:0050661(NADP binding);GO:0051287(NAD binding);GO:0055114(oxidation-reduction process);GO:0055114(oxidation-reduction process)	00710(Carbon fixation in photosynthetic organisms);00710(Carbon fixation in photosynthetic organisms)	K05298	EC:1.2.1.13	Glyceraldehyde-3-phosphate dehydrogenase [Source:UniProtKB/TrEMBL;Acc:A0A287DVV6]	0.0520733	0	0	0.869943	0.888875	0.736889	0.0208651	-5.58276	4.74764e-10	2.17912e-08	down	yes
MSTRG.18086	HORVU7Hr1G084420	HORVU7Hr1G084420.1;HORVU7Hr1G084420.8;HORVU7Hr1G084420.10;HORVU7Hr1G084420.4;HORVU7Hr1G084420.9;HORVU7Hr1G084420.2;HORVU7Hr1G084420.7;HORVU7Hr1G084420.3;HORVU7Hr1G084420.5	GO:0000166(nucleotide binding);GO:0003924(GTPase activity);GO:0005525(GTP binding);GO:0005622(intracellular);GO:0005623(cell);GO:0005634(nucleus);GO:0006913(nucleocytoplasmic transport);GO:0015031(protein transport);GO:0015031(protein transport)	03013(RNA transport);03008(Ribosome biogenesis in eukaryotes);03008(Ribosome biogenesis in eukaryotes)	K07936	NA	GTP-binding nuclear protein [Source:UniProtKB/TrEMBL;Acc:A0A287X584]	5.34914	2.28139	2.36197	0.310112	0.151451	0.282456	13.4304	3.74743	4.97593e-10	2.27889e-08	up	yes
MSTRG.16532	HORVU7Hr1G010690	HORVU7Hr1G010690.2;HORVU7Hr1G010690.3;HORVU7Hr1G010690.13	GO:0003993(acid phosphatase activity);GO:0016311(dephosphorylation);GO:0016311(dephosphorylation)	04016(MAPK signaling pathway - plant);04016(MAPK signaling pathway - plant)	K20728	NA		3.6522	0.980274	3.39107	0.231131	0.120372	0.163142	15.5904	3.96259	5.05243e-10	2.30886e-08	up	yes
MSTRG.11531	HORVU5Hr1G012240	HORVU5Hr1G012240.2;HORVU5Hr1G012240.4;HORVU5Hr1G012240.3	GO:0004553(hydrolase activity, hydrolyzing O-glycosyl compounds);GO:0005975(carbohydrate metabolic process);GO:0007015(actin filament organization);GO:0008152(metabolic process);GO:0016787(hydrolase activity);GO:0016798(hydrolase activity, acting on glycosyl bonds);GO:0051015(actin filament binding);GO:0051015(actin filament binding)	00500(Starch and sucrose metabolism);00500(Starch and sucrose metabolism)	K01210	EC:3.2.1.58		25.3512	40.2726	37.3587	73.0414	117.622	88.1406	0.369372	-1.43685	5.17823e-10	2.36118e-08	down	yes
HORVU4Hr1G069310	HORVU4Hr1G069310	HORVU4Hr1G069310.3;HORVU4Hr1G069310.6;HORVU4Hr1G069310.1;HORVU4Hr1G069310.5;HORVU4Hr1G069310.8;HORVU4Hr1G069310.10;HORVU4Hr1G069310.11;HORVU4Hr1G069310.4;HORVU4Hr1G069310.7;HORVU4Hr1G069310.2;HORVU4Hr1G069310.9	GO:0005634(nucleus);GO:0016020(membrane);GO:0016021(integral component of membrane);GO:0016021(integral component of membrane)	NA	NA	NA		1.21719	2.06835	1.67341	0.101886	0.14318	0.10998	13.967	3.80395	5.27173e-10	2.39858e-08	up	yes
MSTRG.10999	HORVU4Hr1G079860	HORVU4Hr1G079860.8;HORVU4Hr1G079860.5;HORVU4Hr1G079860.4;HORVU4Hr1G079860.17;HORVU4Hr1G079860.14;HORVU4Hr1G079860.12;HORVU4Hr1G079860.7;HORVU4Hr1G079860.13;HORVU4Hr1G079860.3;HORVU4Hr1G079860.1;HORVU4Hr1G079860.10;HORVU4Hr1G079860.15;HORVU4Hr1G079860.9;HORVU4Hr1G079860.11	GO:0009691(cytokinin biosynthetic process);GO:0016787(hydrolase activity);GO:0016787(hydrolase activity)	NA	NA	NA		1.35369	1.54305	3.12867	7.13546	9.21161	9.59365	0.232276	-2.10609	5.49348e-10	2.49404e-08	down	yes
MSTRG.18417	HORVU7Hr1G097210	HORVU7Hr1G097210.3;HORVU7Hr1G097210.15;HORVU7Hr1G097210.30;HORVU7Hr1G097210.12;HORVU7Hr1G097210.9;HORVU7Hr1G097210.19;HORVU7Hr1G097210.11;HORVU7Hr1G097210.28;HORVU7Hr1G097210.26;HORVU7Hr1G097210.4;HORVU7Hr1G097210.1;HORVU7Hr1G097210.20;HORVU7Hr1G097210.2;HORVU7Hr1G097210.27	GO:0000166(nucleotide binding);GO:0005524(ATP binding);GO:0006812(cation transport);GO:0016020(membrane);GO:0016021(integral component of membrane);GO:0019829(cation-transporting ATPase activity);GO:0030001(metal ion transport);GO:0046872(metal ion binding);GO:0099132(ATP hydrolysis coupled cation transmembrane transport);GO:0099132(ATP hydrolysis coupled cation transmembrane transport)	NA	NA	NA		0.0725725	0.0434277	0.108437	0.578712	0.707775	0.830776	0.106004	-3.23781	5.75502e-10	2.60711e-08	down	yes
MSTRG.11026		MSTRG.11026.1	NA	NA	NA	NA		41.9993	46.3386	37.372	111.672	86.9924	93.5328	0.430223	-1.21684	5.97555e-10	2.70116e-08	down	yes
MSTRG.6446	HORVU3Hr1G010030	HORVU3Hr1G010030.4;HORVU3Hr1G010030.2;HORVU3Hr1G010030.3;HORVU3Hr1G010030.6;HORVU3Hr1G010030.5;HORVU3Hr1G010030.10;HORVU3Hr1G010030.1;HORVU3Hr1G010030.9;HORVU3Hr1G010030.8;HORVU3Hr1G010030.7	GO:0005634(nucleus);GO:0006351(transcription, DNA-templated);GO:0016020(membrane);GO:0016021(integral component of membrane);GO:0016480(negative regulation of transcription by RNA polymerase III);GO:0016480(negative regulation of transcription by RNA polymerase III)	NA	NA	NA	Repressor of RNA polymerase III transcription [Source:UniProtKB/TrEMBL;Acc:A0A287K2I8]	6.20903	7.70289	6.52719	1.68747	1.23734	1.06292	5.12549	2.35769	6.1404e-10	2.76968e-08	up	yes
MSTRG.9463	HORVU4Hr1G013210	HORVU4Hr1G013210.2;HORVU4Hr1G013210.3;MSTRG.9463.1;HORVU4Hr1G013210.1;MSTRG.9463.2	NA	NA	NA	NA		1.82036	5.86237	4.02029	0.331368	0.054267	0.1126	23.489	4.55391	6.23296e-10	2.80537e-08	up	yes
MSTRG.2977	HORVU1Hr1G089730	HORVU1Hr1G089730.1;HORVU1Hr1G089730.2	GO:0005506(iron ion binding);GO:0005739(mitochondrion);GO:0005759(mitochondrial matrix);GO:0016226(iron-sulfur cluster assembly);GO:0046872(metal ion binding);GO:0051536(iron-sulfur cluster binding);GO:0051537(2 iron, 2 sulfur cluster binding);GO:0051537(2 iron, 2 sulfur cluster binding)	NA	NA	NA	Iron-sulfur cluster assembly protein [Source:UniProtKB/TrEMBL;Acc:A0A287GNB6]	0.152248	0.436173	0.189326	2.03214	4.51398	2.84221	0.0828419	-3.5935	6.56664e-10	2.9492e-08	down	yes
MSTRG.13433	HORVU5Hr1G092910	HORVU5Hr1G092910.2;HORVU5Hr1G092910.5;HORVU5Hr1G092910.7;HORVU5Hr1G092910.3;HORVU5Hr1G092910.4;HORVU5Hr1G092910.1;HORVU5Hr1G092910.9;HORVU5Hr1G092910.6	GO:0005576(extracellular region);GO:0016020(membrane);GO:0016021(integral component of membrane);GO:0019953(sexual reproduction);GO:0019953(sexual reproduction)	00010(Glycolysis / Gluconeogenesis);00020(Citrate cycle (TCA cycle));00620(Pyruvate metabolism);00620(Pyruvate metabolism)	K00162	EC:1.2.4.1		1.07687	1.24839	2.47292	0.0888815	0.0080586	0.0976769	24.6545	4.62378	6.59252e-10	2.95447e-08	up	yes
MSTRG.16910	HORVU7Hr1G031190;snoR28	HORVU7Hr1G031190.1;HORVU7Hr1G031190.17;ENSRNA049488522-T1;HORVU7Hr1G031190.5;HORVU7Hr1G031190.16;HORVU7Hr1G031190.4;HORVU7Hr1G031190.8;HORVU7Hr1G031190.9;HORVU7Hr1G031190.18;HORVU7Hr1G031190.10;HORVU7Hr1G031190.11;HORVU7Hr1G031190.12;HORVU7Hr1G031190.14;HORVU7Hr1G031190.13;HORVU7Hr1G031190.15;HORVU7Hr1G031190.2	GO:0000166(nucleotide binding);GO:0003677(DNA binding);GO:0003682(chromatin binding);GO:0005524(ATP binding);GO:0005634(nucleus);GO:0006260(DNA replication);GO:0046872(metal ion binding);GO:0046872(metal ion binding)	NA	NA	NA	Small nucleolar RNA snoR28	14.8838	14.2001	17.378	4.97666	4.39535	4.88401	3.25911	1.70448	6.77204e-10	3.02224e-08	up	yes
MSTRG.5529		MSTRG.5529.1	NA	NA	NA	NA		54.3535	38.6066	52.0238	110.474	161.136	117.614	0.372494	-1.42471	6.7727e-10	3.02224e-08	down	yes
MSTRG.2971	HORVU1Hr1G089490	HORVU1Hr1G089490.1;HORVU1Hr1G089490.2	GO:0003677(DNA binding);GO:0003677(DNA binding)	NA	NA	NA		0.772607	2.65428	3.17733	0.0646299	0.0587669	0	53.5201	5.74201	6.79721e-10	3.02672e-08	up	yes
MSTRG.3020	HORVU1Hr1G091600	MSTRG.3020.12;HORVU1Hr1G091600.2;HORVU1Hr1G091600.7;HORVU1Hr1G091600.9;HORVU1Hr1G091600.12;MSTRG.3020.17;HORVU1Hr1G091600.3;HORVU1Hr1G091600.6;HORVU1Hr1G091600.11;HORVU1Hr1G091600.10;HORVU1Hr1G091600.8;HORVU1Hr1G091600.19;HORVU1Hr1G091600.18;HORVU1Hr1G091600.14;HORVU1Hr1G091600.15;HORVU1Hr1G091600.16;HORVU1Hr1G091600.17;MSTRG.3020.18;HORVU1Hr1G091600.13	GO:0000166(nucleotide binding);GO:0003824(catalytic activity);GO:0005524(ATP binding);GO:0005978(glycogen biosynthetic process);GO:0008152(metabolic process);GO:0008878(glucose-1-phosphate adenylyltransferase activity);GO:0009058(biosynthetic process);GO:0009501(amyloplast);GO:0009507(chloroplast);GO:0009536(plastid);GO:0016740(transferase activity);GO:0016779(nucleotidyltransferase activity);GO:…	00500(Starch and sucrose metabolism);00520(Amino sugar and nucleotide sugar metabolism);00520(Amino sugar and nucleotide sugar metabolism)	K00975	EC:2.7.7.27	Glucose-1-phosphate adenylyltransferase [Source:UniProtKB/TrEMBL;Acc:A0A287GQM4]	61.2136	82.7251	72.0658	152.182	173.664	149.939	0.453996	-1.13925	6.97404e-10	3.09885e-08	down	yes
MSTRG.14635	HORVU6Hr1G017710	HORVU6Hr1G017710.1	NA	NA	NA	NA		14.4353	10.8	9.8859	38.8797	26.3781	28.6169	0.374129	-1.41839	7.02325e-10	3.11409e-08	down	yes
MSTRG.5924	HORVU2Hr1G112280	HORVU2Hr1G112280.6;HORVU2Hr1G112280.11;HORVU2Hr1G112280.1;HORVU2Hr1G112280.16;HORVU2Hr1G112280.5;HORVU2Hr1G112280.4;HORVU2Hr1G112280.13;HORVU2Hr1G112280.9;HORVU2Hr1G112280.15;HORVU2Hr1G112280.2;HORVU2Hr1G112280.8;HORVU2Hr1G112280.12;HORVU2Hr1G112280.10	NA	NA	NA	NA		13.9129	12.7902	14.3636	2.77099	4.53594	3.60426	3.76372	1.91216	7.10971e-10	3.14574e-08	up	yes
MSTRG.3653	HORVU2Hr1G023110	HORVU2Hr1G023110.1;HORVU2Hr1G023110.3	GO:0004672(protein kinase activity);GO:0005515(protein binding);GO:0005524(ATP binding);GO:0006468(protein phosphorylation);GO:0016020(membrane);GO:0016021(integral component of membrane);GO:0016021(integral component of membrane)	NA	NA	NA		3.9889	3.84114	5.23375	0.876353	0.509861	0.745541	6.12818	2.61546	7.3052e-10	3.22541e-08	up	yes
MSTRG.17327	HORVU7Hr1G050160	HORVU7Hr1G050160.1;HORVU7Hr1G050160.3;HORVU7Hr1G050160.4;HORVU7Hr1G050160.8;HORVU7Hr1G050160.5;HORVU7Hr1G050160.10;HORVU7Hr1G050160.2;HORVU7Hr1G050160.9	NA	NA	NA	NA		7.02576	7.59349	7.4309	22.2468	16.9133	15.0064	0.407081	-1.29661	7.49876e-10	3.30388e-08	down	yes
MSTRG.3726	HORVU2Hr1G026860	HORVU2Hr1G026860.2;HORVU2Hr1G026860.1;HORVU2Hr1G026860.3;HORVU2Hr1G026860.5;HORVU2Hr1G026860.7;HORVU2Hr1G026860.4;HORVU2Hr1G026860.6	GO:0000278(mitotic cell cycle);GO:0004672(protein kinase activity);GO:0005524(ATP binding);GO:0005634(nucleus);GO:0005737(cytoplasm);GO:0006468(protein phosphorylation);GO:0035402(histone kinase activity (H3-T11 specific));GO:0035407(histone H3-T11 phosphorylation);GO:0072354(histone kinase activity (H3-T3 specific));GO:0072355(histone H3-T3 phosphorylation);GO:0072355(histone H3-T3 phosphorylati…	NA	NA	NA		17.3689	15.312	14.6742	4.17033	3.71472	5.19422	3.62062	1.85624	7.67504e-10	3.37443e-08	up	yes
MSTRG.6892	HORVU3Hr1G029520	HORVU3Hr1G029520.2;HORVU3Hr1G029520.1;HORVU3Hr1G029520.3;HORVU3Hr1G029520.4	NA	NA	NA	NA		7.15106	8.03592	6.1607	0.885595	0.457772	0.184989	13.9677	3.80403	8.38154e-10	3.67731e-08	up	yes
MSTRG.16080	HORVU6Hr1G084280	HORVU6Hr1G084280.1	NA	NA	NA	NA		9.57212	1.82441	2.31536	99.6977	31.9286	34.0259	0.0827751	-3.59466	8.56762e-10	3.75107e-08	down	yes
MSTRG.18075	HORVU7Hr1G083550	HORVU7Hr1G083550.2;HORVU7Hr1G083550.5;HORVU7Hr1G083550.1;HORVU7Hr1G083550.4;HORVU7Hr1G083550.8	GO:0004601(peroxidase activity);GO:0005576(extracellular region);GO:0006979(response to oxidative stress);GO:0016491(oxidoreductase activity);GO:0020037(heme binding);GO:0042744(hydrogen peroxide catabolic process);GO:0046872(metal ion binding);GO:0055114(oxidation-reduction process);GO:0098869(cellular oxidant detoxification);GO:0098869(cellular oxidant detoxification)	00940(Phenylpropanoid biosynthesis);00940(Phenylpropanoid biosynthesis)	K00430	EC:1.11.1.7	Peroxidase [Source:UniProtKB/TrEMBL;Acc:A0A287X4Q3]	33.0945	36.8324	36.098	11.8399	10.3855	12.8757	3.02056	1.59481	8.63492e-10	3.77263e-08	up	yes
MSTRG.5010	HORVU2Hr1G081190	HORVU2Hr1G081190.1	NA	NA	NA	NA		56.3617	163.208	116.01	27.1832	16.1218	12.077	6.05936	2.59917	8.81735e-10	3.84429e-08	up	yes
MSTRG.1348	HORVU1Hr1G024860	HORVU1Hr1G024860.1	NA	NA	NA	NA		23.6365	21.4044	37.0404	6.27614	3.61562	4.8152	5.58111	2.48055	8.86235e-10	3.85586e-08	up	yes
MSTRG.12757	HORVU5Hr1G063320	HORVU5Hr1G063320.4;HORVU5Hr1G063320.2;HORVU5Hr1G063320.6;HORVU5Hr1G063320.3;HORVU5Hr1G063320.1	NA	NA	NA	NA		6.799	2.45807	2.27879	26.2467	16.6896	17.5741	0.190643	-2.39106	9.16583e-10	3.97961e-08	down	yes
MSTRG.4777	HORVU2Hr1G072500	HORVU2Hr1G072500.5;HORVU2Hr1G072500.15;HORVU2Hr1G072500.14;HORVU2Hr1G072500.27;HORVU2Hr1G072500.19;HORVU2Hr1G072500.23;MSTRG.4777.22;HORVU2Hr1G072500.20;MSTRG.4777.20;HORVU2Hr1G072500.16;MSTRG.4777.21;HORVU2Hr1G072500.22;HORVU2Hr1G072500.38;HORVU2Hr1G072500.21;HORVU2Hr1G072500.17;HORVU2Hr1G072500.24;HORVU2Hr1G072500.13;HORVU2Hr1G072500.25;HORVU2Hr1G072500.12;HORVU2Hr1G072500.32;HORVU2Hr1G072500.3…	GO:0003824(catalytic activity);GO:0003844(1,4-alpha-glucan branching enzyme activity);GO:0004553(hydrolase activity, hydrolyzing O-glycosyl compounds);GO:0005975(carbohydrate metabolic process);GO:0005978(glycogen biosynthetic process);GO:0016740(transferase activity);GO:0016757(transferase activity, transferring glycosyl groups);GO:0043169(cation binding);GO:0102752(1,4-alpha-glucan branching en…	00500(Starch and sucrose metabolism);00500(Starch and sucrose metabolism)	K00700	EC:2.4.1.18		21.0786	19.225	17.4296	48.6714	40.273	38.1237	0.454348	-1.13813	9.21176e-10	3.99126e-08	down	yes
MSTRG.7410	HORVU3Hr1G053060	HORVU3Hr1G053060.7;HORVU3Hr1G053060.3;HORVU3Hr1G053060.1;HORVU3Hr1G053060.15;HORVU3Hr1G053060.14;HORVU3Hr1G053060.19;HORVU3Hr1G053060.6;HORVU3Hr1G053060.12;HORVU3Hr1G053060.18;HORVU3Hr1G053060.10;HORVU3Hr1G053060.4;HORVU3Hr1G053060.5	GO:0016020(membrane);GO:0016021(integral component of membrane);GO:0016021(integral component of membrane)	NA	NA	NA		0.169368	0.187948	0.305632	1.29538	1.17245	1.4528	0.169092	-2.56412	9.56956e-10	4.1377e-08	down	yes
MSTRG.12137	SSU_rRNA_eukarya	HORVU5Hr1G039810.1;ENSRNA049479568-T1	NA	NA	NA	NA	Eukaryotic small subunit ribosomal RNA	7.3661	1.7571	6.01471	20.0233	30.4336	40.1222	0.167124	-2.58101	9.79513e-10	4.22648e-08	down	yes
MSTRG.14866	HORVU6Hr1G029710	HORVU6Hr1G029710.3;HORVU6Hr1G029710.8;HORVU6Hr1G029710.4;HORVU6Hr1G029710.2;HORVU6Hr1G029710.6;HORVU6Hr1G029710.1;HORVU6Hr1G029710.10;HORVU6Hr1G029710.12	NA	NA	NA	NA		4.73137	5.52226	6.49225	1.20938	0.78531	0.8117	5.96705	2.57702	9.85034e-10	4.24153e-08	up	yes
MSTRG.417	HORVU0Hr1G015600	HORVU0Hr1G015600.1;HORVU0Hr1G015600.3	GO:0004497(monooxygenase activity);GO:0005506(iron ion binding);GO:0016020(membrane);GO:0016021(integral component of membrane);GO:0016491(oxidoreductase activity);GO:0016705(oxidoreductase activity, acting on paired donors, with incorporation or reduction of molecular oxygen);GO:0020037(heme binding);GO:0046872(metal ion binding);GO:0055114(oxidation-reduction process);GO:0055114(oxidation-reduc…	NA	NA	NA		4.54762	5.09988	5.45695	18.2991	11.4788	14.8853	0.338186	-1.56411	9.94711e-10	4.27439e-08	down	yes
MSTRG.15821	HORVU6Hr1G074440	HORVU6Hr1G074440.3;HORVU6Hr1G074440.2;HORVU6Hr1G074440.1;MSTRG.15821.3	GO:0005509(calcium ion binding);GO:0005544(calcium-dependent phospholipid binding);GO:0005544(calcium-dependent phospholipid binding)	NA	NA	NA	Annexin [Source:UniProtKB/TrEMBL;Acc:A0A287UPG1]	4.08341	3.84206	4.55028	10.7084	9.31608	8.88785	0.431503	-1.21256	1.03378e-09	4.43315e-08	down	yes
MSTRG.9501	HORVU4Hr1G014590	HORVU4Hr1G014590.11;HORVU4Hr1G014590.31;HORVU4Hr1G014590.18;HORVU4Hr1G014590.7;HORVU4Hr1G014590.20;HORVU4Hr1G014590.33;HORVU4Hr1G014590.13;HORVU4Hr1G014590.17;HORVU4Hr1G014590.3;HORVU4Hr1G014590.19;HORVU4Hr1G014590.35;HORVU4Hr1G014590.32;HORVU4Hr1G014590.39;HORVU4Hr1G014590.40;HORVU4Hr1G014590.8;HORVU4Hr1G014590.2;HORVU4Hr1G014590.10;HORVU4Hr1G014590.22;HORVU4Hr1G014590.21;HORVU4Hr1G014590.5;HORV…	GO:0016020(membrane);GO:0016021(integral component of membrane);GO:0016021(integral component of membrane)	NA	NA	NA		0.22518	0.284018	0.145934	1.1349	1.60827	1.38626	0.15865	-2.65608	1.0484e-09	4.48662e-08	down	yes
MSTRG.393	HORVU0Hr1G014400	MSTRG.393.2;HORVU0Hr1G014400.1	GO:0004553(hydrolase activity, hydrolyzing O-glycosyl compounds);GO:0005975(carbohydrate metabolic process)	NA	NA	NA		2.99252	4.68759	5.08647	16.9521	12.0212	13.3818	0.301419	-1.73016	1.05496e-09	4.50548e-08	down	yes
MSTRG.6961	HORVU3Hr1G032230	HORVU3Hr1G032230.15;HORVU3Hr1G032230.13;HORVU3Hr1G032230.6;HORVU3Hr1G032230.5;HORVU3Hr1G032230.11;HORVU3Hr1G032230.10;HORVU3Hr1G032230.3;HORVU3Hr1G032230.12;HORVU3Hr1G032230.1;HORVU3Hr1G032230.19;HORVU3Hr1G032230.8;HORVU3Hr1G032230.2;HORVU3Hr1G032230.21;HORVU3Hr1G032230.4;HORVU3Hr1G032230.18;HORVU3Hr1G032230.7;HORVU3Hr1G032230.16	GO:0003677(DNA binding);GO:0005515(protein binding);GO:0005634(nucleus);GO:0006351(transcription, DNA-templated);GO:0006355(regulation of transcription, DNA-templated);GO:0009725(response to hormone);GO:0009734(auxin-activated signaling pathway);GO:0009734(auxin-activated signaling pathway)	04075(Plant hormone signal transduction);04075(Plant hormone signal transduction)	K14486	NA	Auxin response factor [Source:UniProtKB/TrEMBL;Acc:A0A287KNQ1]	1.29574	1.93419	1.96468	4.87901	6.26535	5.37308	0.314492	-1.6689	1.05893e-09	4.5132e-08	down	yes
MSTRG.5980	HORVU2Hr1G114900	HORVU2Hr1G114900.13;HORVU2Hr1G114900.10;HORVU2Hr1G114900.5;HORVU2Hr1G114900.6;HORVU2Hr1G114900.11;HORVU2Hr1G114900.1;HORVU2Hr1G114900.3;MSTRG.5980.11;HORVU2Hr1G114900.9;HORVU2Hr1G114900.2	GO:0008083(growth factor activity);GO:0010469(regulation of signaling receptor activity);GO:0010469(regulation of signaling receptor activity)	NA	NA	NA	Predicted protein [Source:UniProtKB/TrEMBL;Acc:F2D0C2]	8.28618	2.46653	8.44498	0.601709	0.717944	0.923927	8.55672	3.09706	1.08605e-09	4.61936e-08	up	yes
HORVU5Hr1G058780	HORVU5Hr1G058780	HORVU5Hr1G058780.1	GO:0003723(RNA binding)	NA	NA	NA		1.15454	0.428908	0.33102	0	0	0.021682	88.2973	6.4643	1.14079e-09	4.84233e-08	up	yes
MSTRG.11367	HORVU5Hr1G005180	HORVU5Hr1G005180.6;HORVU5Hr1G005180.2;HORVU5Hr1G005180.8	GO:0016020(membrane);GO:0016021(integral component of membrane);GO:0016021(integral component of membrane)	NA	NA	NA		2.13083	4.67587	4.99859	12.9964	16.4882	11.0513	0.29123	-1.77977	1.15118e-09	4.87651e-08	down	yes
MSTRG.8752	HORVU3Hr1G099570	HORVU3Hr1G099570.1	NA	NA	NA	NA		0.120213	0.99134	7.69633	0	0	0	inf	inf	1.15457e-09	4.88096e-08	up	yes
HORVU2Hr1G020030	HORVU2Hr1G020030	HORVU2Hr1G020030.2	NA	00230(Purine metabolism);00240(Pyrimidine metabolism);03020(RNA polymerase)	K03006	EC:2.7.7.6		0.247652	0.203032	0.0924057	2.13669	1.5571	1.58894	0.102805	-3.28202	1.18892e-09	5.01603e-08	down	yes
MSTRG.4500	HORVU2Hr1G060460	HORVU2Hr1G060460.15;HORVU2Hr1G060460.9;HORVU2Hr1G060460.16;HORVU2Hr1G060460.2;HORVU2Hr1G060460.3;HORVU2Hr1G060460.18;HORVU2Hr1G060460.5;HORVU2Hr1G060460.7;HORVU2Hr1G060460.13;HORVU2Hr1G060460.12;HORVU2Hr1G060460.8;HORVU2Hr1G060460.10;HORVU2Hr1G060460.14;HORVU2Hr1G060460.4	NA	NA	NA	NA		8.27116	9.24473	10.0728	2.76135	2.55071	2.98166	3.32645	1.73398	1.19807e-09	5.04447e-08	up	yes
MSTRG.17032	HORVU7Hr1G037040	HORVU7Hr1G037040.2;HORVU7Hr1G037040.1;HORVU7Hr1G037040.7;HORVU7Hr1G037040.4;HORVU7Hr1G037040.8;HORVU7Hr1G037040.3;HORVU7Hr1G037040.5;HORVU7Hr1G037040.9	GO:0003677(DNA binding);GO:0005634(nucleus);GO:0006351(transcription, DNA-templated);GO:0006355(regulation of transcription, DNA-templated);GO:0006355(regulation of transcription, DNA-templated)	NA	NA	NA		6.40111	7.21707	8.84032	1.38305	1.01243	1.37153	5.96189	2.57577	1.20746e-09	5.07378e-08	up	yes
MSTRG.15715	HORVU6Hr1G070450	HORVU6Hr1G070450.1;HORVU6Hr1G070450.3;HORVU6Hr1G070450.2	GO:0016020(membrane);GO:0016021(integral component of membrane);GO:0022857(transmembrane transporter activity);GO:0055085(transmembrane transport);GO:0055085(transmembrane transport)	NA	NA	NA		1.97077	5.61913	11.3614	34.4707	49.4717	34.9735	0.159367	-2.64957	1.25008e-09	5.2423e-08	down	yes
MSTRG.5919	HORVU2Hr1G111640	HORVU2Hr1G111640.20;HORVU2Hr1G111640.13;HORVU2Hr1G111640.23;HORVU2Hr1G111640.21;HORVU2Hr1G111640.3;HORVU2Hr1G111640.8;HORVU2Hr1G111640.1;MSTRG.5919.21;HORVU2Hr1G111640.2;HORVU2Hr1G111640.11;HORVU2Hr1G111640.9;HORVU2Hr1G111640.22;HORVU2Hr1G111640.15;HORVU2Hr1G111640.10;HORVU2Hr1G111640.12;HORVU2Hr1G111640.17;HORVU2Hr1G111640.16;HORVU2Hr1G111640.19;HORVU2Hr1G111640.25	GO:0000166(nucleotide binding);GO:0005524(ATP binding);GO:0005886(plasma membrane);GO:0006811(ion transport);GO:0008553(proton-exporting ATPase activity, phosphorylative mechanism);GO:0016020(membrane);GO:0016021(integral component of membrane);GO:0016787(hydrolase activity);GO:0046872(metal ion binding);GO:0120029(proton export across plasma membrane);GO:0120029(proton export across plasma membr…	00190(Oxidative phosphorylation);00190(Oxidative phosphorylation)	K01535	EC:3.6.3.6	Plasma membrane ATPase [Source:UniProtKB/TrEMBL;Acc:A0A287JG07]	531.718	348.216	448.586	1115.9	1068.16	897.348	0.43114	-1.21377	1.26619e-09	5.29921e-08	down	yes
MSTRG.16802	HORVU7Hr1G026970	HORVU7Hr1G026970.2;HORVU7Hr1G026970.1;HORVU7Hr1G026970.4	GO:0005515(protein binding);GO:0005634(nucleus);GO:0006351(transcription, DNA-templated);GO:0006355(regulation of transcription, DNA-templated);GO:0009734(auxin-activated signaling pathway);GO:0009734(auxin-activated signaling pathway)	04075(Plant hormone signal transduction);04075(Plant hormone signal transduction)	K14484	NA	Auxin-responsive protein [Source:UniProtKB/TrEMBL;Acc:F2DKG9]	138.879	59.1968	64.5667	18.9724	16.3572	20.5923	4.6966	2.23162	1.27231e-09	5.31418e-08	up	yes
HORVU3Hr1G059870	HORVU3Hr1G059870	HORVU3Hr1G059870.2;HORVU3Hr1G059870.3;HORVU3Hr1G059870.1	GO:0003700(DNA-binding transcription factor activity);GO:0006355(regulation of transcription, DNA-templated);GO:0008270(zinc ion binding);GO:0043565(sequence-specific DNA binding);GO:0046872(metal ion binding);GO:0046872(metal ion binding)	NA	NA	NA		3.27226	2.80729	2.82098	0.290292	0.203155	0.318371	10.9637	3.45466	1.31045e-09	5.46257e-08	up	yes
MSTRG.4662	HORVU2Hr1G067290	HORVU2Hr1G067290.18;HORVU2Hr1G067290.6;HORVU2Hr1G067290.15;HORVU2Hr1G067290.7;HORVU2Hr1G067290.27;HORVU2Hr1G067290.34;HORVU2Hr1G067290.1;HORVU2Hr1G067290.2;HORVU2Hr1G067290.8;HORVU2Hr1G067290.4;HORVU2Hr1G067290.12;HORVU2Hr1G067290.25;HORVU2Hr1G067290.39;HORVU2Hr1G067290.40;HORVU2Hr1G067290.22;HORVU2Hr1G067290.14;HORVU2Hr1G067290.13;HORVU2Hr1G067290.5;HORVU2Hr1G067290.30;HORVU2Hr1G067290.24;HORVU2…	GO:0000166(nucleotide binding);GO:0003774(motor activity);GO:0003777(microtubule motor activity);GO:0005524(ATP binding);GO:0005874(microtubule);GO:0007018(microtubule-based movement);GO:0008017(microtubule binding);GO:0008017(microtubule binding)	NA	NA	NA		15.5773	17.5922	19.8076	4.9397	5.41839	6.19499	3.20044	1.67827	1.35307e-09	5.62897e-08	up	yes
MSTRG.14819	HORVU6Hr1G027760	HORVU6Hr1G027760.1;HORVU6Hr1G027760.7;HORVU6Hr1G027760.5;HORVU6Hr1G027760.6;HORVU6Hr1G027760.4;HORVU6Hr1G027760.2;HORVU6Hr1G027760.9	GO:0007142(male meiosis II);GO:0007142(male meiosis II)	NA	NA	NA		9.17163	9.80106	11.4642	2.9642	2.01925	2.08849	4.30389	2.10564	1.37278e-09	5.69961e-08	up	yes
MSTRG.15305	HORVU6Hr1G054240	MSTRG.15305.2;HORVU6Hr1G054240.1;HORVU6Hr1G054240.2	GO:0004177(aminopeptidase activity);GO:0005737(cytoplasm);GO:0006508(proteolysis);GO:0008233(peptidase activity);GO:0016787(hydrolase activity);GO:0016787(hydrolase activity)	00330(Arginine and proline metabolism);00330(Arginine and proline metabolism)	K01259	EC:3.4.11.5	Proline iminopeptidase [Source:UniProtKB/TrEMBL;Acc:A0A287U7R9]	52.7224	57.4287	0	0	0	0	inf	inf	1.42869e-09	5.92001e-08	up	yes
MSTRG.13267		MSTRG.13267.1	NA	NA	NA	NA		7.67066	5.29962	12.7992	1.48253	0.719017	1.0603	7.90028	2.9819	1.45999e-09	6.03771e-08	up	yes
MSTRG.11240	HORVU4Hr1G088350	HORVU4Hr1G088350.10;HORVU4Hr1G088350.33;HORVU4Hr1G088350.5;MSTRG.11240.34;HORVU4Hr1G088350.21;HORVU4Hr1G088350.16;HORVU4Hr1G088350.28;HORVU4Hr1G088350.51;HORVU4Hr1G088350.43;HORVU4Hr1G088350.11;HORVU4Hr1G088350.47;HORVU4Hr1G088350.23;HORVU4Hr1G088350.41;HORVU4Hr1G088350.12;HORVU4Hr1G088350.24;HORVU4Hr1G088350.6;HORVU4Hr1G088350.9;HORVU4Hr1G088350.29;HORVU4Hr1G088350.44;HORVU4Hr1G088350.27;HORVU4H…	GO:0003677(DNA binding);GO:0046872(metal ion binding);GO:0046872(metal ion binding)	NA	NA	NA		18.1902	20.8661	22.6089	4.49993	5.16632	7.58407	3.57473	1.83783	1.46321e-09	6.03905e-08	up	yes
MSTRG.12398	HORVU5Hr1G050140	HORVU5Hr1G050140.1;HORVU5Hr1G050140.2	NA	NA	NA	NA		3.81246	4.44285	4.07078	15.3091	18.2672	14.6408	0.255637	-1.96783	1.49792e-09	6.17012e-08	down	yes
HORVU3Hr1G057630	HORVU3Hr1G057630	HORVU3Hr1G057630.10;HORVU3Hr1G057630.1;HORVU3Hr1G057630.7;HORVU3Hr1G057630.32;HORVU3Hr1G057630.4;HORVU3Hr1G057630.2;HORVU3Hr1G057630.27;HORVU3Hr1G057630.8;HORVU3Hr1G057630.5;HORVU3Hr1G057630.6	GO:0009734(auxin-activated signaling pathway);GO:0009921(auxin efflux carrier complex);GO:0009926(auxin polar transport);GO:0016020(membrane);GO:0016021(integral component of membrane);GO:0055085(transmembrane transport);GO:0055085(transmembrane transport)	NA	NA	NA	Auxin efflux carrier component [Source:UniProtKB/TrEMBL;Acc:A0A287L620]	0.723473	0.600377	0.89964	0.0290275	0.0497574	0.06226	15.7644	3.9786	1.52266e-09	6.25968e-08	up	yes
MSTRG.12397	HORVU5Hr1G050120	HORVU5Hr1G050120.1;HORVU5Hr1G050120.2	NA	NA	NA	NA		3.42515	4.15711	3.70453	14.1989	16.9394	13.1803	0.254674	-1.97328	1.71689e-09	7.04431e-08	down	yes
MSTRG.17224		MSTRG.17224.1	NA	NA	NA	NA		9.84037	19.4877	8.66646	37.9209	46.0502	46.0659	0.292182	-1.77506	1.72066e-09	7.04592e-08	down	yes
MSTRG.6949	HORVU3Hr1G031880	HORVU3Hr1G031880.4;HORVU3Hr1G031880.7;HORVU3Hr1G031880.3;HORVU3Hr1G031880.8;HORVU3Hr1G031880.12;HORVU3Hr1G031880.10;HORVU3Hr1G031880.1;MSTRG.6949.8;HORVU3Hr1G031880.6;HORVU3Hr1G031880.5;HORVU3Hr1G031880.2	NA	NA	NA	NA		8.96374	9.69736	15.2912	3.15829	1.91617	2.63799	4.40226	2.13825	1.75539e-09	7.1741e-08	up	yes
MSTRG.7954	HORVU3Hr1G073180	HORVU3Hr1G073180.2;HORVU3Hr1G073180.7;HORVU3Hr1G073180.11;HORVU3Hr1G073180.8;HORVU3Hr1G073180.3;HORVU3Hr1G073180.9;HORVU3Hr1G073180.10;HORVU3Hr1G073180.1;HORVU3Hr1G073180.12;HORVU3Hr1G073180.13;HORVU3Hr1G073180.6	GO:0016020(membrane);GO:0016021(integral component of membrane);GO:0022857(transmembrane transporter activity);GO:0055085(transmembrane transport);GO:0055085(transmembrane transport)	NA	NA	NA		4.83716	4.88979	10.1377	1.43938	0.886491	0.846857	6.26108	2.64641	1.80658e-09	7.36887e-08	up	yes
MSTRG.706		MSTRG.706.1	NA	NA	NA	NA		20.1288	18.8073	22.7316	5.21474	4.74881	6.21698	3.81123	1.93026	1.83515e-09	7.46714e-08	up	yes
MSTRG.2687		MSTRG.2687.1	NA	NA	NA	NA		20.6789	21.4765	20.7559	6.6663	5.85314	7.05166	3.2145	1.68459	1.83782e-09	7.46714e-08	up	yes
HORVU3Hr1G093980	HORVU3Hr1G093980	HORVU3Hr1G093980.7;HORVU3Hr1G093980.5;HORVU3Hr1G093980.4;HORVU3Hr1G093980.2	GO:0016020(membrane);GO:0016021(integral component of membrane);GO:0016021(integral component of membrane)	03013(RNA transport);03013(RNA transport)	K03252	NA		0.751991	0.839285	1.1307	3.55077	4.33877	3.55899	0.237757	-2.07244	1.8679e-09	7.57405e-08	down	yes
MSTRG.7467	HORVU3Hr1G055650	HORVU3Hr1G055650.1;HORVU3Hr1G055650.2;HORVU3Hr1G055650.3;MSTRG.7467.3	NA	NA	NA	NA	Predicted protein [Source:UniProtKB/TrEMBL;Acc:F2CR94]	43.8939	47.3749	37.4511	108.331	80.5044	93.4233	0.456034	-1.13279	1.87139e-09	7.57405e-08	down	yes
MSTRG.10303	HORVU4Hr1G054870	HORVU4Hr1G054870.1;HORVU4Hr1G054870.7;HORVU4Hr1G054870.2;HORVU4Hr1G054870.6;HORVU4Hr1G054870.5;HORVU4Hr1G054870.4	GO:0006952(defense response);GO:0009607(response to biotic stimulus);GO:0009607(response to biotic stimulus)	NA	NA	NA		38.8447	57.4056	44.0906	90.7905	217.087	132.857	0.318425	-1.65097	1.88329e-09	7.60749e-08	down	yes
MSTRG.514	HORVU0Hr1G019710	HORVU0Hr1G019710.18;HORVU0Hr1G019710.1;HORVU0Hr1G019710.15;HORVU0Hr1G019710.10;HORVU0Hr1G019710.9;HORVU0Hr1G019710.8;HORVU0Hr1G019710.6;HORVU0Hr1G019710.14;HORVU0Hr1G019710.13;HORVU0Hr1G019710.4;HORVU0Hr1G019710.7;HORVU0Hr1G019710.16;HORVU0Hr1G019710.12;HORVU0Hr1G019710.5	GO:0016491(oxidoreductase activity);GO:0016787(hydrolase activity);GO:0055114(oxidation-reduction process);GO:0055114(oxidation-reduction process)	NA	NA	NA		2.89866	2.62768	1.66494	6.51747	6.11205	7.54955	0.356374	-1.48854	1.93907e-09	7.81767e-08	down	yes
MSTRG.1529	HORVU1Hr1G032670	HORVU1Hr1G032670.11;HORVU1Hr1G032670.4;HORVU1Hr1G032670.3;HORVU1Hr1G032670.5;HORVU1Hr1G032670.8;HORVU1Hr1G032670.2;HORVU1Hr1G032670.9;MSTRG.1529.9;HORVU1Hr1G032670.12;HORVU1Hr1G032670.6	NA	NA	NA	NA		18.3813	20.2692	18.6008	5.64958	5.67407	5.80845	3.34176	1.74061	1.95922e-09	7.88368e-08	up	yes
MSTRG.6651	HORVU3Hr1G019570	HORVU3Hr1G019570.2;HORVU3Hr1G019570.1;HORVU3Hr1G019570.3;HORVU3Hr1G019570.4;MSTRG.6651.5	GO:0000166(nucleotide binding);GO:0004672(protein kinase activity);GO:0004674(protein serine/threonine kinase activity);GO:0005524(ATP binding);GO:0006468(protein phosphorylation);GO:0006468(protein phosphorylation)	NA	NA	NA		40.4763	42.5765	53.7171	14.2457	12.9635	15.7538	3.18344	1.67058	1.97643e-09	7.93764e-08	up	yes
MSTRG.4955	HORVU2Hr1G079060	HORVU2Hr1G079060.3;HORVU2Hr1G079060.5;MSTRG.4955.9;MSTRG.4955.2;HORVU2Hr1G079060.1;HORVU2Hr1G079060.2	NA	NA	NA	NA		1.14871	0.83339	0.945378	11.4676	1.91641	9.15671	0.129875	-2.94481	2.01439e-09	8.07456e-08	down	yes
MSTRG.11426	HORVU5Hr1G006780	HORVU5Hr1G006780.1;HORVU5Hr1G006780.5;HORVU5Hr1G006780.7;HORVU5Hr1G006780.2;HORVU5Hr1G006780.6;HORVU5Hr1G006780.9;HORVU5Hr1G006780.3;HORVU5Hr1G006780.10;HORVU5Hr1G006780.8	GO:0003871(5-methyltetrahydropteroyltriglutamate-homocysteine S-methyltransferase activity);GO:0008270(zinc ion binding);GO:0008652(cellular amino acid biosynthetic process);GO:0009086(methionine biosynthetic process);GO:0032259(methylation);GO:0032259(methylation)	00270(Cysteine and methionine metabolism);00450(Selenocompound metabolism);00450(Selenocompound metabolism)	K00549	EC:2.1.1.14		698.654	661.588	694.664	1237.25	1648.89	1501.89	0.468298	-1.0945	2.08486e-09	8.33429e-08	down	yes
HORVU2Hr1G101750	HORVU2Hr1G101750	HORVU2Hr1G101750.2;HORVU2Hr1G101750.8;HORVU2Hr1G101750.4;HORVU2Hr1G101750.12;HORVU2Hr1G101750.1;HORVU2Hr1G101750.7;HORVU2Hr1G101750.5;HORVU2Hr1G101750.3;HORVU2Hr1G101750.6	NA	NA	NA	NA		1.49033	1.40922	1.45939	0.115741	0.208066	0.149325	9.21293	3.20366	2.08716e-09	8.33429e-08	up	yes
MSTRG.18623	HORVU7Hr1G108680	HORVU7Hr1G108680.2;HORVU7Hr1G108680.4;HORVU7Hr1G108680.1;HORVU7Hr1G108680.6	GO:0005622(intracellular);GO:0005634(nucleus);GO:0008270(zinc ion binding);GO:0010150(leaf senescence);GO:0048366(leaf development);GO:0048366(leaf development)	NA	NA	NA		3.68036	3.7279	7.25792	0.748244	0.313528	0.398312	10.0447	3.32837	2.10853e-09	8.40354e-08	up	yes
MSTRG.18289	HORVU7Hr1G091800	HORVU7Hr1G091800.1;HORVU7Hr1G091800.5;HORVU7Hr1G091800.2;HORVU7Hr1G091800.9;HORVU7Hr1G091800.3	GO:0005576(extracellular region);GO:0030145(manganese ion binding);GO:0045735(nutrient reservoir activity);GO:0046872(metal ion binding);GO:0046872(metal ion binding)	NA	NA	NA		7.97861	17.8329	28.5354	3.58204	2.61277	1.74298	6.8466	2.77539	2.14678e-09	8.53969e-08	up	yes
HORVU5Hr1G001730	HORVU5Hr1G001730	HORVU5Hr1G001730.3	GO:0000166(nucleotide binding);GO:0001653(peptide receptor activity);GO:0004672(protein kinase activity);GO:0004674(protein serine/threonine kinase activity);GO:0005515(protein binding);GO:0005524(ATP binding);GO:0006468(protein phosphorylation);GO:0010051(xylem and phloem pattern formation);GO:0010311(lateral root formation);GO:0016020(membrane);GO:0016021(integral component of membrane);GO:0017…	NA	NA	NA		0.097104	0.130092	0.144775	1.26372	0.875333	0.741969	0.129111	-2.95332	2.19749e-09	8.72477e-08	down	yes
MSTRG.15618	HORVU6Hr1G066920	HORVU6Hr1G066920.1	GO:0016787(hydrolase activity)	00220(Arginine biosynthesis)	K01438	EC:3.5.1.16		126.184	98.3982	91.4837	237.103	223.394	225.668	0.460627	-1.11833	2.21991e-09	8.79706e-08	down	yes
MSTRG.8125	HORVU3Hr1G078670	MSTRG.8125.2;MSTRG.8125.3;HORVU3Hr1G078670.1;HORVU3Hr1G078670.2	GO:0004869(cysteine-type endopeptidase inhibitor activity);GO:0010466(negative regulation of peptidase activity);GO:0010951(negative regulation of endopeptidase activity);GO:0030414(peptidase inhibitor activity);GO:0030414(peptidase inhibitor activity)	NA	NA	NA	Cysteine proteinase inhibitor [Source:UniProtKB/TrEMBL;Acc:A0A287LTS4]	59.7796	67.6284	69.3694	146.484	286.018	137.138	0.345442	-1.53349	2.23813e-09	8.85247e-08	down	yes
MSTRG.5241	HORVU2Hr1G088900	HORVU2Hr1G088900.12;HORVU2Hr1G088900.2;HORVU2Hr1G088900.14;HORVU2Hr1G088900.3;HORVU2Hr1G088900.9;HORVU2Hr1G088900.8;HORVU2Hr1G088900.6;HORVU2Hr1G088900.1;HORVU2Hr1G088900.15;HORVU2Hr1G088900.13;HORVU2Hr1G088900.7	GO:0007142(male meiosis II);GO:0007142(male meiosis II)	NA	NA	NA		11.6138	12.4979	16.121	3.67132	2.91922	3.40693	4.0243	2.00874	2.3449e-09	9.25727e-08	up	yes
MSTRG.966	HORVU1Hr1G004230	HORVU1Hr1G004230.4;HORVU1Hr1G004230.3;HORVU1Hr1G004230.5;HORVU1Hr1G004230.2;HORVU1Hr1G004230.1	GO:0016020(membrane);GO:0016021(integral component of membrane);GO:0016021(integral component of membrane)	NA	NA	NA		6.71513	7.62094	10.0147	2.18974	2.04691	2.38733	3.67615	1.8782	2.37123e-09	9.34353e-08	up	yes
MSTRG.7040	HORVU3Hr1G035840	HORVU3Hr1G035840.15;HORVU3Hr1G035840.5;HORVU3Hr1G035840.3;HORVU3Hr1G035840.6;HORVU3Hr1G035840.11;HORVU3Hr1G035840.1;HORVU3Hr1G035840.12;HORVU3Hr1G035840.9;HORVU3Hr1G035840.2;HORVU3Hr1G035840.10;HORVU3Hr1G035840.13;HORVU3Hr1G035840.7;HORVU3Hr1G035840.16	GO:0004672(protein kinase activity);GO:0005524(ATP binding);GO:0006468(protein phosphorylation);GO:0006468(protein phosphorylation)	NA	NA	NA		9.92062	10.8445	12.5436	3.26312	3.05682	3.99564	3.22897	1.69107	2.42623e-09	9.54226e-08	up	yes
MSTRG.10411	HORVU4Hr1G058560	HORVU4Hr1G058560.1;MSTRG.10411.4;HORVU4Hr1G058560.4;HORVU4Hr1G058560.2	NA	NA	NA	NA		3.45956	5.79094	6.65577	0.778993	0.735836	0.701183	7.17788	2.84356	2.45707e-09	9.64539e-08	up	yes
MSTRG.4721	HORVU2Hr1G070140	HORVU2Hr1G070140.2;HORVU2Hr1G070140.6;MSTRG.4721.6;HORVU2Hr1G070140.1	GO:0030001(metal ion transport);GO:0046872(metal ion binding);GO:0046872(metal ion binding)	NA	NA	NA		30.124	39.4181	38.6221	82.4262	69.9922	89.9024	0.446368	-1.1637	2.52854e-09	9.90731e-08	down	yes
MSTRG.10604	HORVU4Hr1G064790	HORVU4Hr1G064790.9;HORVU4Hr1G064790.2;HORVU4Hr1G064790.8;HORVU4Hr1G064790.7;HORVU4Hr1G064790.13;HORVU4Hr1G064790.3;HORVU4Hr1G064790.12;HORVU4Hr1G064790.1;HORVU4Hr1G064790.10;HORVU4Hr1G064790.6;HORVU4Hr1G064790.5	GO:0003824(catalytic activity);GO:0004351(glutamate decarboxylase activity);GO:0006536(glutamate metabolic process);GO:0016829(lyase activity);GO:0016831(carboxy-lyase activity);GO:0019752(carboxylic acid metabolic process);GO:0030170(pyridoxal phosphate binding);GO:0030170(pyridoxal phosphate binding)	00650(Butanoate metabolism);00250(Alanine, aspartate and glutamate metabolism);00410(beta-Alanine metabolism);00430(Taurine and hypotaurine metabolism);00430(Taurine and hypotaurine metabolism)	K01580	EC:4.1.1.15	Glutamate decarboxylase [Source:UniProtKB/TrEMBL;Acc:A0A287PDD9]	8.99419	15.8406	7.58844	40.0219	32.6686	25.241	0.331081	-1.59474	2.56334e-09	1.00248e-07	down	yes
MSTRG.4201	HORVU2Hr1G045250	HORVU2Hr1G045250.1;MSTRG.4201.5;HORVU2Hr1G045250.6;HORVU2Hr1G045250.2;HORVU2Hr1G045250.4;MSTRG.4201.6;HORVU2Hr1G045250.3;MSTRG.4201.4;HORVU2Hr1G045250.5	GO:0003743(translation initiation factor activity);GO:0006413(translational initiation);GO:0006413(translational initiation)	03013(RNA transport);03013(RNA transport)	K03113	NA		32.9264	42.004	36.5234	79.4222	80.7239	76.0351	0.4719	-1.08345	2.57948e-09	1.00691e-07	down	yes
HORVU3Hr1G006910	HORVU3Hr1G006910	HORVU3Hr1G006910.1;HORVU3Hr1G006910.2	GO:0016491(oxidoreductase activity);GO:0055114(oxidation-reduction process);GO:0055114(oxidation-reduction process)	00061(Fatty acid biosynthesis);01040(Biosynthesis of unsaturated fatty acids);00780(Biotin metabolism);00333(Prodigiosin biosyntheses);00333(Prodigiosin biosyntheses)	K00059	EC:1.1.1.100		1.43394	1.69337	2.07352	0.260652	0.125998	0.137061	9.9307	3.3119	2.67146e-09	1.04087e-07	up	yes
MSTRG.12178	HORVU5Hr1G041210	HORVU5Hr1G041210.2	GO:0004672(protein kinase activity);GO:0005515(protein binding);GO:0005524(ATP binding);GO:0006468(protein phosphorylation);GO:0016020(membrane);GO:0016021(integral component of membrane)	NA	NA	NA		4.91147	4.94263	5.76167	1.23755	1.09728	1.05402	4.608	2.20414	2.71456e-09	1.0557e-07	up	yes
MSTRG.11139	HORVU4Hr1G084680	HORVU4Hr1G084680.5;HORVU4Hr1G084680.1;HORVU4Hr1G084680.4;HORVU4Hr1G084680.6;HORVU4Hr1G084680.2	GO:0003677(DNA binding);GO:0005634(nucleus);GO:0006355(regulation of transcription, DNA-templated);GO:0010089(xylem development);GO:0010192(mucilage biosynthetic process);GO:0045892(negative regulation of transcription, DNA-templated);GO:2000652(regulation of secondary cell wall biogenesis);GO:2000652(regulation of secondary cell wall biogenesis)	NA	NA	NA	Predicted protein [Source:UniProtKB/TrEMBL;Acc:F2E065]	0.0107651	0.034751	0.0137567	0.321502	0.343983	0.198046	0.0686401	-3.8648	2.72485e-09	1.05773e-07	down	yes
MSTRG.4820	HORVU2Hr1G073680	HORVU2Hr1G073680.3;HORVU2Hr1G073680.1	GO:0005504(fatty acid binding);GO:0009627(systemic acquired resistance);GO:0009627(systemic acquired resistance)	NA	NA	NA		1.05901	0.972479	1.79601	6.43596	5.91191	6.72257	0.200704	-2.31686	2.77775e-09	1.07626e-07	down	yes
HORVU7Hr1G116060	HORVU7Hr1G116060	HORVU7Hr1G116060.5;HORVU7Hr1G116060.1;HORVU7Hr1G116060.7;HORVU7Hr1G116060.2;HORVU7Hr1G116060.4	GO:0004497(monooxygenase activity);GO:0005506(iron ion binding);GO:0016491(oxidoreductase activity);GO:0016705(oxidoreductase activity, acting on paired donors, with incorporation or reduction of molecular oxygen);GO:0020037(heme binding);GO:0046872(metal ion binding);GO:0055114(oxidation-reduction process);GO:0055114(oxidation-reduction process)	NA	NA	NA	Predicted protein [Source:UniProtKB/TrEMBL;Acc:F2CU49]	2.76233	1.33824	2.52347	0.35635	0.147712	0.101923	10.931	3.45036	2.99186e-09	1.15708e-07	up	yes
MSTRG.8469	HORVU3Hr1G088850	HORVU3Hr1G088850.8;HORVU3Hr1G088850.9;HORVU3Hr1G088850.3;HORVU3Hr1G088850.6;HORVU3Hr1G088850.13;HORVU3Hr1G088850.1;HORVU3Hr1G088850.2	GO:0005215(transporter activity);GO:0006857(oligopeptide transport);GO:0016020(membrane);GO:0016021(integral component of membrane);GO:0022857(transmembrane transporter activity);GO:0055085(transmembrane transport);GO:0055085(transmembrane transport)	NA	NA	NA		3.53748	5.52196	4.19799	12.2333	12.3018	10.1159	0.382598	-1.3861	3.01178e-09	1.16263e-07	down	yes
MSTRG.3999	HORVU2Hr1G036510	HORVU2Hr1G036510.1;HORVU2Hr1G036510.2;HORVU2Hr1G036510.4;HORVU2Hr1G036510.3;MSTRG.3999.4;HORVU2Hr1G036510.5;MSTRG.3999.5;HORVU2Hr1G036510.6	GO:0005215(transporter activity);GO:0005783(endoplasmic reticulum);GO:0016020(membrane);GO:0016021(integral component of membrane);GO:0022857(transmembrane transporter activity);GO:0055085(transmembrane transport);GO:0055085(transmembrane transport)	NA	NA	NA		5.763	7.88559	8.46303	19.7105	17.6961	15.6229	0.416968	-1.26199	3.027e-09	1.16635e-07	down	yes
MSTRG.4789		MSTRG.4789.1	NA	NA	NA	NA		3.13953	0.526443	1.14088	25.591	9.88291	13.5923	0.0979666	-3.35157	3.03338e-09	1.16665e-07	down	yes
MSTRG.16241	HORVU6Hr1G091130	HORVU6Hr1G091130.1;HORVU6Hr1G091130.7;HORVU6Hr1G091130.2;HORVU6Hr1G091130.8;HORVU6Hr1G091130.4;HORVU6Hr1G091130.9;HORVU6Hr1G091130.17;HORVU6Hr1G091130.5;HORVU6Hr1G091130.6;HORVU6Hr1G091130.16;HORVU6Hr1G091130.15	GO:0003824(catalytic activity);GO:0016740(transferase activity);GO:0016746(transferase activity, transferring acyl groups);GO:0016747(transferase activity, transferring acyl groups other than amino-acyl groups);GO:0016747(transferase activity, transferring acyl groups other than amino-acyl groups)	00071(Fatty acid degradation);00592(alpha-Linolenic acid metabolism);01040(Biosynthesis of unsaturated fatty acids);00280(Valine, leucine and isoleucine degradation);04146(Peroxisome);04146(Peroxisome)	K07513	EC:2.3.1.16		117.864	119.141	96.3494	256.044	220.21	219.211	0.479326	-1.06092	3.05835e-09	1.17409e-07	down	yes
MSTRG.6648	HORVU3Hr1G019510	HORVU3Hr1G019510.1	GO:0005634(nucleus);GO:0009867(jasmonic acid mediated signaling pathway);GO:0010150(leaf senescence);GO:0046872(metal ion binding)	NA	NA	NA		17.3152	23.0711	40.2155	5.19713	6.66995	6.49231	4.39022	2.13429	3.0788e-09	1.17977e-07	up	yes
MSTRG.355	HORVU0Hr1G012490	HORVU0Hr1G012490.5;HORVU0Hr1G012490.2;HORVU0Hr1G012490.1;HORVU0Hr1G012490.30;HORVU0Hr1G012490.7;HORVU0Hr1G012490.21;HORVU0Hr1G012490.6;HORVU0Hr1G012490.23;HORVU0Hr1G012490.14;HORVU0Hr1G012490.15;HORVU0Hr1G012490.18;HORVU0Hr1G012490.16;HORVU0Hr1G012490.22;HORVU0Hr1G012490.27;HORVU0Hr1G012490.11;HORVU0Hr1G012490.8;HORVU0Hr1G012490.13;HORVU0Hr1G012490.10;HORVU0Hr1G012490.33;HORVU0Hr1G012490.28;HORVU…	GO:0003676(nucleic acid binding);GO:0005515(protein binding);GO:0005634(nucleus);GO:0006306(DNA methylation);GO:0006342(chromatin silencing);GO:0016020(membrane);GO:0016021(integral component of membrane);GO:0030422(production of siRNA involved in RNA interference);GO:0031047(gene silencing by RNA);GO:0035197(siRNA binding);GO:0051607(defense response to virus);GO:0051607(defense response to viru…	NA	NA	NA		9.01815	6.58465	8.27055	1.69971	1.73822	2.66062	3.91459	1.96886	3.13919e-09	1.20071e-07	up	yes
HORVU6Hr1G091740	HORVU6Hr1G091740	HORVU6Hr1G091740.1;HORVU6Hr1G091740.2	GO:0003680(AT DNA binding);GO:0003680(AT DNA binding)	NA	NA	NA		0.02745	0	0.0741375	1.52102	0.667071	0.812813	0.0338523	-4.8846	3.1676e-09	1.20936e-07	down	yes
HORVU6Hr1G092430	HORVU6Hr1G092430	HORVU6Hr1G092430.1;HORVU6Hr1G092430.16;HORVU6Hr1G092430.4;HORVU6Hr1G092430.9	GO:0015105(arsenite transmembrane transporter activity);GO:0015700(arsenite transport);GO:0016020(membrane);GO:0016021(integral component of membrane);GO:0055085(transmembrane transport);GO:0055085(transmembrane transport)	NA	NA	NA	Predicted protein [Source:UniProtKB/TrEMBL;Acc:F2D4V7]	0.590105	0.521201	0.98974	0.0523962	0.0209872	0.0522575	16.7226	4.06373	3.18686e-09	1.2145e-07	up	yes
MSTRG.13893	HORVU5Hr1G111350	HORVU5Hr1G111350.1;MSTRG.13893.4;MSTRG.13893.2;MSTRG.13893.3	GO:0045735(nutrient reservoir activity)	NA	NA	NA		1.39536	4.73368	2.10252	0	0.088744	0	92.7562	6.53537	3.19373e-09	1.2149e-07	up	yes
MSTRG.3761	HORVU2Hr1G028190	HORVU2Hr1G028190.4;HORVU2Hr1G028190.1;HORVU2Hr1G028190.6;HORVU2Hr1G028190.3;HORVU2Hr1G028190.5;HORVU2Hr1G028190.7	NA	00500(Starch and sucrose metabolism);00500(Starch and sucrose metabolism)	K19892	EC:3.2.1.39		2.38338	2.01306	2.29679	5.82677	5.60956	5.0695	0.405507	-1.3022	3.27638e-09	1.24407e-07	down	yes
MSTRG.10699	HORVU4Hr1G068900	MSTRG.10699.22;HORVU4Hr1G068900.15;HORVU4Hr1G068900.20;HORVU4Hr1G068900.22;HORVU4Hr1G068900.3;HORVU4Hr1G068900.5;HORVU4Hr1G068900.14;HORVU4Hr1G068900.9;HORVU4Hr1G068900.2;HORVU4Hr1G068900.7;HORVU4Hr1G068900.17;HORVU4Hr1G068900.10;HORVU4Hr1G068900.13;HORVU4Hr1G068900.4;HORVU4Hr1G068900.6;HORVU4Hr1G068900.8;HORVU4Hr1G068900.1	NA	NA	NA	NA		2.0384	1.20549	2.08097	8.24773	6.7025	6.76299	0.245236	-2.02776	3.35648e-09	1.27217e-07	down	yes
MSTRG.864	HORVU1Hr1G000030	HORVU1Hr1G000030.3;HORVU1Hr1G000030.1;HORVU1Hr1G000030.2	NA	NA	NA	NA		1.1107	1.95679	2.08948	0.142639	0.0903076	0.0234084	20.1165	4.33031	3.374e-09	1.2765e-07	up	yes
MSTRG.12104	HORVU5Hr1G037660	HORVU5Hr1G037660.1;HORVU5Hr1G037660.4;HORVU5Hr1G037660.9;HORVU5Hr1G037660.2;HORVU5Hr1G037660.5	GO:0016020(membrane);GO:0016021(integral component of membrane);GO:0016021(integral component of membrane)	NA	NA	NA	Predicted protein [Source:UniProtKB/TrEMBL;Acc:F2D9U6]	1.27887	0.734071	1.69345	5.81772	4.97876	5.38056	0.229115	-2.12586	3.40158e-09	1.2846e-07	down	yes
MSTRG.9403	HORVU4Hr1G011100	HORVU4Hr1G011100.4;HORVU4Hr1G011100.3;MSTRG.9403.4;HORVU4Hr1G011100.2;HORVU4Hr1G011100.1	NA	04141(Protein processing in endoplasmic reticulum);04120(Ubiquitin mediated proteolysis);03420(Nucleotide excision repair);03420(Nucleotide excision repair)	K03868	EC:2.3.2.32		3.87262	2.98352	4.18072	14.4021	9.74681	8.90568	0.333898	-1.58252	3.4168e-09	1.28802e-07	down	yes
MSTRG.13351	HORVU5Hr1G088420	HORVU5Hr1G088420.19;HORVU5Hr1G088420.9;HORVU5Hr1G088420.31;HORVU5Hr1G088420.10;HORVU5Hr1G088420.29;HORVU5Hr1G088420.28;HORVU5Hr1G088420.1;HORVU5Hr1G088420.3;HORVU5Hr1G088420.6;HORVU5Hr1G088420.33;HORVU5Hr1G088420.8;HORVU5Hr1G088420.4;HORVU5Hr1G088420.22;HORVU5Hr1G088420.2;HORVU5Hr1G088420.26;HORVU5Hr1G088420.13;HORVU5Hr1G088420.24;HORVU5Hr1G088420.27;HORVU5Hr1G088420.14;HORVU5Hr1G088420.5;HORVU5H…	GO:0005515(protein binding);GO:0005634(nucleus);GO:0008168(methyltransferase activity);GO:0016740(transferase activity);GO:0018024(histone-lysine N-methyltransferase activity);GO:0032259(methylation);GO:0034968(histone lysine methylation);GO:0046872(metal ion binding);GO:0046872(metal ion binding)	00310(Lysine degradation);00310(Lysine degradation)	K11422	EC:2.1.1.43		5.4946	6.85801	5.92846	2.08438	1.7141	1.81546	3.25637	1.70326	3.43903e-09	1.29407e-07	up	yes
MSTRG.17275	HORVU7Hr1G048310	HORVU7Hr1G048310.41;HORVU7Hr1G048310.1;HORVU7Hr1G048310.25;HORVU7Hr1G048310.33;HORVU7Hr1G048310.8;HORVU7Hr1G048310.15;HORVU7Hr1G048310.40;HORVU7Hr1G048310.23;HORVU7Hr1G048310.38;HORVU7Hr1G048310.20;HORVU7Hr1G048310.7;HORVU7Hr1G048310.19;HORVU7Hr1G048310.26;HORVU7Hr1G048310.18;HORVU7Hr1G048310.2;HORVU7Hr1G048310.27;HORVU7Hr1G048310.29;HORVU7Hr1G048310.13;HORVU7Hr1G048310.34;HORVU7Hr1G048310.9;HORV…	NA	NA	NA	NA		6.57199	4.12254	3.72868	1.11682	1.17385	1.14326	4.20019	2.07046	3.64064e-09	1.36747e-07	up	yes
MSTRG.3355	HORVU2Hr1G010860	HORVU2Hr1G010860.4;HORVU2Hr1G010860.1;HORVU2Hr1G010860.2;HORVU2Hr1G010860.5;HORVU2Hr1G010860.3;HORVU2Hr1G010860.11	GO:0007165(signal transduction);GO:0007165(signal transduction)	NA	NA	NA		3.46883	6.16605	7.69708	1.00008	1.06981	1.01183	5.62411	2.49163	3.74008e-09	1.40229e-07	up	yes
MSTRG.11939	HORVU5Hr1G028180	HORVU5Hr1G028180.1	GO:0003729(mRNA binding);GO:0005886(plasma membrane);GO:0046872(metal ion binding);GO:0051015(actin filament binding);GO:0051017(actin filament bundle assembly)	NA	NA	NA	Predicted protein [Source:UniProtKB/TrEMBL;Acc:F2DIA2]	250.508	220.391	194.35	453.421	480.802	447.126	0.481594	-1.05411	3.8362e-09	1.43576e-07	down	yes
MSTRG.7306		MSTRG.7306.1	NA	NA	NA	NA		7.8181	8.89119	11.4242	1.70271	1.60101	1.91627	5.38958	2.43017	3.92586e-09	1.46668e-07	up	yes
MSTRG.3345	HORVU2Hr1G010520	MSTRG.3345.1	NA	NA	NA	NA		6.38575	7.16744	9.25375	0.852731	0.339341	1.00799	10.3665	3.37386	3.9411e-09	1.46975e-07	up	yes
HORVU4Hr1G010580	HORVU4Hr1G010580	HORVU4Hr1G010580.8;HORVU4Hr1G010580.9;HORVU4Hr1G010580.5;HORVU4Hr1G010580.6;HORVU4Hr1G010580.7;HORVU4Hr1G010580.3	GO:0016020(membrane);GO:0016021(integral component of membrane);GO:0016021(integral component of membrane)	NA	NA	NA		0.0196975	0.0217146	0.00939975	0.221712	0.23857	0.307795	0.0661548	-3.91801	3.95046e-09	1.47062e-07	down	yes
MSTRG.6486	HORVU3Hr1G012260	HORVU3Hr1G012260.1;HORVU3Hr1G012260.2	GO:0005515(protein binding);GO:0005634(nucleus);GO:0006511(ubiquitin-dependent protein catabolic process);GO:0007275(multicellular organism development);GO:0046872(metal ion binding);GO:0046872(metal ion binding)	04120(Ubiquitin mediated proteolysis);04120(Ubiquitin mediated proteolysis)	K04506	EC:2.3.2.27		0.106952	0.128158	0.116007	0.677474	1.25014	1.21908	0.111583	-3.16381	3.96829e-09	1.47462e-07	down	yes
MSTRG.6890	HORVU3Hr1G029470	HORVU3Hr1G029470.1;HORVU3Hr1G029470.2;HORVU3Hr1G029470.8;HORVU3Hr1G029470.4;HORVU3Hr1G029470.5;HORVU3Hr1G029470.3;HORVU3Hr1G029470.9	GO:0000272(polysaccharide catabolic process);GO:0003824(catalytic activity);GO:0004553(hydrolase activity, hydrolyzing O-glycosyl compounds);GO:0005975(carbohydrate metabolic process);GO:0008152(metabolic process);GO:0008810(cellulase activity);GO:0016787(hydrolase activity);GO:0016798(hydrolase activity, acting on glycosyl bonds);GO:0030245(cellulose catabolic process);GO:0030246(carbohydrate bi…	00500(Starch and sucrose metabolism);00500(Starch and sucrose metabolism)	K01179	EC:3.2.1.4	Endoglucanase [Source:UniProtKB/TrEMBL;Acc:A0A287KKS8]	19.3547	9.86782	21.9082	1.14483	2.27227	3.99849	6.89502	2.78555	4.44085e-09	1.64729e-07	up	yes
MSTRG.10998	HORVU4Hr1G079830	HORVU4Hr1G079830.3;HORVU4Hr1G079830.2;HORVU4Hr1G079830.1	GO:0016020(membrane);GO:0016021(integral component of membrane);GO:0016021(integral component of membrane)	00270(Cysteine and methionine metabolism);00450(Selenocompound metabolism);00450(Selenocompound metabolism)	K00549	EC:2.1.1.14		6.61899	7.01881	5.95552	16.0574	14.0121	12.6928	0.458192	-1.12598	4.47818e-09	1.65774e-07	down	yes
MSTRG.7807	HORVU3Hr1G068700	HORVU3Hr1G068700.3;HORVU3Hr1G068700.7;HORVU3Hr1G068700.6;HORVU3Hr1G068700.2;HORVU3Hr1G068700.1;HORVU3Hr1G068700.5	GO:0000287(magnesium ion binding);GO:0004749(ribose phosphate diphosphokinase activity);GO:0009116(nucleoside metabolic process);GO:0009165(nucleotide biosynthetic process);GO:0009165(nucleotide biosynthetic process)	NA	NA	NA		11.8872	12.2457	11.1827	28.9017	24.9825	25.2047	0.446529	-1.16317	4.48489e-09	1.65774e-07	down	yes
MSTRG.9024	HORVU3Hr1G116740	HORVU3Hr1G116740.1;HORVU3Hr1G116740.2	NA	NA	NA	NA		0.65327	0.123865	0.25483	6.03833	2.19509	4.26456	0.0825705	-3.59823	4.49886e-09	1.65997e-07	down	yes
MSTRG.7137		MSTRG.7137.1	NA	NA	NA	NA		0.670175	1.98811	0.628001	8.00503	9.61643	7.57153	0.130444	-2.93849	4.51892e-09	1.66443e-07	down	yes
MSTRG.9723	HORVU4Hr1G024500	HORVU4Hr1G024500.1;HORVU4Hr1G024500.3	GO:0004672(protein kinase activity);GO:0005515(protein binding);GO:0005524(ATP binding);GO:0006468(protein phosphorylation);GO:0016020(membrane);GO:0016021(integral component of membrane);GO:0016021(integral component of membrane)	NA	NA	NA	Predicted protein [Source:UniProtKB/TrEMBL;Acc:F2D1Q1]	4.67483	4.99249	6.81689	1.47311	0.66804	0.862404	5.48824	2.45634	4.6106e-09	1.69521e-07	up	yes
MSTRG.12933	HORVU5Hr1G070810	HORVU5Hr1G070810.6;HORVU5Hr1G070810.1;HORVU5Hr1G070810.2;HORVU5Hr1G070810.5;HORVU5Hr1G070810.13;HORVU5Hr1G070810.7;HORVU5Hr1G070810.15;HORVU5Hr1G070810.3	GO:0005975(carbohydrate metabolic process);GO:0006004(fucose metabolic process);GO:0016020(membrane);GO:0016021(integral component of membrane);GO:0016740(transferase activity);GO:0016757(transferase activity, transferring glycosyl groups);GO:0016757(transferase activity, transferring glycosyl groups)	NA	NA	NA		9.5571	10.2209	12.45	30.2152	21.9556	23.2079	0.427548	-1.22584	4.7424e-09	1.7406e-07	down	yes
MSTRG.73	HORVU0Hr1G001470	HORVU0Hr1G001470.3;HORVU0Hr1G001470.2;HORVU0Hr1G001470.1	NA	NA	NA	NA		5.07149	4.81023	8.41116	0.946364	0.859216	1.23308	6.02005	2.58977	4.78149e-09	1.75187e-07	up	yes
HORVU4Hr1G074130	HORVU4Hr1G074130	HORVU4Hr1G074130.2;HORVU4Hr1G074130.1;HORVU4Hr1G074130.3	GO:0005509(calcium ion binding);GO:0005544(calcium-dependent phospholipid binding);GO:0005544(calcium-dependent phospholipid binding)	NA	NA	NA		0.708116	0.316215	0.668129	0	0	0.0316719	53.4373	5.73977	4.80776e-09	1.75841e-07	up	yes
MSTRG.12808	HORVU5Hr1G065960	HORVU5Hr1G065960.1;HORVU5Hr1G065960.3;HORVU5Hr1G065960.4;HORVU5Hr1G065960.5;HORVU5Hr1G065960.7	GO:0003735(structural constituent of ribosome);GO:0005622(intracellular);GO:0005840(ribosome);GO:0006412(translation);GO:0016020(membrane);GO:0016021(integral component of membrane);GO:0016021(integral component of membrane)	NA	NA	NA	Predicted protein [Source:UniProtKB/TrEMBL;Acc:F2E0Q3]	2.4238	3.22457	2.08616	6.67127	6.61348	6.85914	0.383964	-1.38096	4.85104e-09	1.77114e-07	down	yes
MSTRG.17558	HORVU7Hr1G059850	HORVU7Hr1G059850.4;HORVU7Hr1G059850.1;HORVU7Hr1G059850.2;HORVU7Hr1G059850.7;HORVU7Hr1G059850.9	GO:0004180(carboxypeptidase activity);GO:0004185(serine-type carboxypeptidase activity);GO:0006508(proteolysis);GO:0008233(peptidase activity);GO:0016020(membrane);GO:0016021(integral component of membrane);GO:0016787(hydrolase activity);GO:0016787(hydrolase activity)	NA	NA	NA	Carboxypeptidase [Source:UniProtKB/TrEMBL;Acc:A0A287WNC9]	4.9831	0.614337	0.742927	27.4906	22.1669	22.1412	0.0883075	-3.50132	5.03999e-09	1.83691e-07	down	yes
MSTRG.17500	HORVU7Hr1G056770	HORVU7Hr1G056770.1;HORVU7Hr1G056770.5;HORVU7Hr1G056770.3;HORVU7Hr1G056770.4	GO:0003939(L-iditol 2-dehydrogenase activity);GO:0005737(cytoplasm);GO:0005829(cytosol);GO:0008270(zinc ion binding);GO:0009506(plasmodesma);GO:0016491(oxidoreductase activity);GO:0046872(metal ion binding);GO:0055114(oxidation-reduction process);GO:0055114(oxidation-reduction process)	00040(Pentose and glucuronate interconversions);00051(Fructose and mannose metabolism);00051(Fructose and mannose metabolism)	K00008	EC:1.1.1.14		9.23772	9.1063	9.48228	48.3305	22.2313	18.8974	0.31105	-1.68478	5.23579e-09	1.90495e-07	down	yes
MSTRG.2745	HORVU1Hr1G079900	MSTRG.2745.1;HORVU1Hr1G079900.1;HORVU1Hr1G079900.2;HORVU1Hr1G079900.3	GO:0000287(magnesium ion binding);GO:0003677(DNA binding);GO:0003824(catalytic activity);GO:0004518(nuclease activity);GO:0004519(endonuclease activity);GO:0004527(exonuclease activity);GO:0005634(nucleus);GO:0005654(nucleoplasm);GO:0005730(nucleolus);GO:0005739(mitochondrion);GO:0006260(DNA replication);GO:0006281(DNA repair);GO:0006284(base-excision repair);GO:0006974(cellular response to DNA d…	03030(DNA replication);03410(Base excision repair);03450(Non-homologous end-joining);03450(Non-homologous end-joining)	K04799	EC:3.-.-.-	Flap endonuclease 1 [Source:UniProtKB/TrEMBL;Acc:A0A287GF04]	37.7978	36.1526	36.3641	11.7518	11.6898	13.3945	2.99474	1.58243	5.25349e-09	1.90807e-07	up	yes
HORVU3Hr1G023150	HORVU3Hr1G023150	HORVU3Hr1G023150.1	GO:0008168(methyltransferase activity);GO:0032259(methylation)	NA	NA	NA		0	0.033636	0.103473	1.15758	1.0237	1.27798	0.0396354	-4.65707	5.26673e-09	1.90956e-07	down	yes
MSTRG.8482	HORVU3Hr1G089160	HORVU3Hr1G089160.3;MSTRG.8482.1;HORVU3Hr1G089160.2;HORVU3Hr1G089160.6;HORVU3Hr1G089160.5	GO:0003677(DNA binding);GO:0003700(DNA-binding transcription factor activity);GO:0005634(nucleus);GO:0006351(transcription, DNA-templated);GO:0006355(regulation of transcription, DNA-templated);GO:0006355(regulation of transcription, DNA-templated)	NA	NA	NA		2.38394	2.09304	11.3196	0.350242	0.292025	0.463315	14.2881	3.83674	5.29512e-09	1.91652e-07	up	yes
MSTRG.1934	HORVU1Hr1G051040	MSTRG.1934.1;HORVU1Hr1G051040.1	NA	NA	NA	NA		0.657718	0.559561	0.232022	4.55202	3.23978	3.08705	0.133222	-2.9081	5.38199e-09	1.94459e-07	down	yes
MSTRG.12073		MSTRG.12073.1	NA	NA	NA	NA		9.00814	10.418	12.2058	3.46952	2.25919	3.06282	3.598	1.84719	5.4108e-09	1.95163e-07	up	yes
MSTRG.16354	HORVU6Hr1G094880	MSTRG.16354.1;MSTRG.16354.2	NA	NA	NA	NA		11.6238	14.7496	12.4066	3.94138	4.31766	3.45366	3.31094	1.72724	5.50394e-09	1.9818e-07	up	yes
MSTRG.18122	HORVU7Hr1G085660	HORVU7Hr1G085660.2;HORVU7Hr1G085660.3;HORVU7Hr1G085660.8;HORVU7Hr1G085660.6;HORVU7Hr1G085660.5;HORVU7Hr1G085660.1	NA	NA	NA	NA		18.5869	19.9487	20.325	6.23147	5.10176	6.93959	3.22121	1.6876	5.51511e-09	1.9824e-07	up	yes
MSTRG.1596	HORVU1Hr1G037270	HORVU1Hr1G037270.1	NA	NA	NA	NA		31.7882	26.0947	35.9895	58.6301	91.2712	76.8687	0.413954	-1.27246	5.65352e-09	2.02866e-07	down	yes
MSTRG.11048	HORVU4Hr1G082000	HORVU4Hr1G082000.5;HORVU4Hr1G082000.3;HORVU4Hr1G082000.7;HORVU4Hr1G082000.2;HORVU4Hr1G082000.6;HORVU4Hr1G082000.1	GO:0006812(cation transport);GO:0008324(cation transmembrane transporter activity);GO:0016020(membrane);GO:0016021(integral component of membrane);GO:0055085(transmembrane transport);GO:0098655(cation transmembrane transport);GO:0098655(cation transmembrane transport)	NA	NA	NA		5.48139	3.16864	5.12785	13.4557	14.5215	12.6268	0.339323	-1.55927	5.96966e-09	2.13811e-07	down	yes
MSTRG.16884	HORVU7Hr1G030160	HORVU7Hr1G030160.1;MSTRG.16884.4;HORVU7Hr1G030160.4;HORVU7Hr1G030160.2;HORVU7Hr1G030160.8;HORVU7Hr1G030160.3	GO:0005886(plasma membrane);GO:0008643(carbohydrate transport);GO:0016020(membrane);GO:0016021(integral component of membrane);GO:0016021(integral component of membrane)	NA	NA	NA	Bidirectional sugar transporter SWEET [Source:UniProtKB/TrEMBL;Acc:A0A287VX26]	30.9625	31.8517	35.3638	74.2418	63.7932	63.9099	0.486162	-1.04049	5.97902e-09	2.13811e-07	down	yes
MSTRG.3746	HORVU2Hr1G027640	HORVU2Hr1G027640.2;HORVU2Hr1G027640.6;HORVU2Hr1G027640.1;HORVU2Hr1G027640.7;HORVU2Hr1G027640.9;HORVU2Hr1G027640.12;HORVU2Hr1G027640.4;HORVU2Hr1G027640.3;HORVU2Hr1G027640.8	GO:0005576(extracellular region);GO:0005618(cell wall);GO:0016787(hydrolase activity);GO:0071555(cell wall organization);GO:0071555(cell wall organization)	NA	NA	NA	Pectin acetylesterase [Source:UniProtKB/TrEMBL;Acc:M0X298]	73.0426	83.7698	69.4015	161.848	154.801	145.281	0.489715	-1.02999	6.01971e-09	2.14898e-07	down	yes
MSTRG.3864	HORVU2Hr1G031670	HORVU2Hr1G031670.5;HORVU2Hr1G031670.1	NA	NA	NA	NA		7.39732	9.23367	10.1103	20.8852	22.5293	20.63	0.417542	-1.26001	6.08324e-09	2.16796e-07	down	yes
MSTRG.17118	HORVU7Hr1G040990	HORVU7Hr1G040990.20;HORVU7Hr1G040990.1;HORVU7Hr1G040990.2;HORVU7Hr1G040990.12;HORVU7Hr1G040990.3;HORVU7Hr1G040990.8;HORVU7Hr1G040990.14;HORVU7Hr1G040990.22;HORVU7Hr1G040990.15;HORVU7Hr1G040990.13;HORVU7Hr1G040990.17;HORVU7Hr1G040990.16;HORVU7Hr1G040990.10;HORVU7Hr1G040990.6;HORVU7Hr1G040990.7;HORVU7Hr1G040990.18	GO:0005216(ion channel activity);GO:0005244(voltage-gated ion channel activity);GO:0005249(voltage-gated potassium channel activity);GO:0005267(potassium channel activity);GO:0005515(protein binding);GO:0006811(ion transport);GO:0006813(potassium ion transport);GO:0016020(membrane);GO:0016021(integral component of membrane);GO:0034220(ion transmembrane transport);GO:0034765(regulation of ion tran…	NA	NA	NA		2.52088	1.44123	2.25685	6.69731	5.7303	6.69642	0.325191	-1.62064	6.17161e-09	2.1957e-07	down	yes
HORVU4Hr1G060560	HORVU4Hr1G060560	HORVU4Hr1G060560.1;HORVU4Hr1G060560.15;HORVU4Hr1G060560.31;HORVU4Hr1G060560.34;HORVU4Hr1G060560.16;HORVU4Hr1G060560.10;HORVU4Hr1G060560.6;HORVU4Hr1G060560.35;HORVU4Hr1G060560.23;HORVU4Hr1G060560.17;HORVU4Hr1G060560.12;HORVU4Hr1G060560.5;HORVU4Hr1G060560.40;HORVU4Hr1G060560.14;HORVU4Hr1G060560.25;HORVU4Hr1G060560.41;HORVU4Hr1G060560.20;HORVU4Hr1G060560.8;HORVU4Hr1G060560.3;HORVU4Hr1G060560.11;HORV…	GO:0046872(metal ion binding);GO:0046872(metal ion binding)	NA	NA	NA		0.7892	1.04111	1.22727	4.31199	2.86284	3.41236	0.288799	-1.79186	6.25359e-09	2.22109e-07	down	yes
MSTRG.15549	HORVU6Hr1G064170	HORVU6Hr1G064170.1	GO:0004497(monooxygenase activity);GO:0005506(iron ion binding);GO:0016020(membrane);GO:0016021(integral component of membrane);GO:0016491(oxidoreductase activity);GO:0016705(oxidoreductase activity, acting on paired donors, with incorporation or reduction of molecular oxygen);GO:0020037(heme binding);GO:0046872(metal ion binding);GO:0055114(oxidation-reduction process)	00073(Cutin, suberine and wax biosynthesis)	K15398	EC:1.14.-.-	Predicted protein [Source:UniProtKB/TrEMBL;Acc:F2CUF0]	2.65588	4.21909	3.17254	0.640066	0.166624	0.220162	9.78477	3.29054	6.31907e-09	2.24053e-07	up	yes
HORVU4Hr1G012170	HORVU4Hr1G012170	HORVU4Hr1G012170.11;HORVU4Hr1G012170.1;HORVU4Hr1G012170.4;HORVU4Hr1G012170.10;HORVU4Hr1G012170.5;HORVU4Hr1G012170.15;HORVU4Hr1G012170.9;HORVU4Hr1G012170.7;HORVU4Hr1G012170.6;HORVU4Hr1G012170.8;HORVU4Hr1G012170.3;HORVU4Hr1G012170.12	GO:0003677(DNA binding);GO:0005634(nucleus);GO:0006351(transcription, DNA-templated);GO:0006355(regulation of transcription, DNA-templated);GO:0006355(regulation of transcription, DNA-templated)	NA	NA	NA		2.2231	1.45113	2.00689	0.121657	0.245764	0.211357	9.81572	3.29509	6.34081e-09	2.24443e-07	up	yes
HORVU2Hr1G042310	HORVU2Hr1G042310	HORVU2Hr1G042310.2;HORVU2Hr1G042310.3;HORVU2Hr1G042310.1	GO:0016020(membrane);GO:0016021(integral component of membrane);GO:0016740(transferase activity);GO:0016757(transferase activity, transferring glycosyl groups);GO:0016760(cellulose synthase (UDP-forming) activity);GO:0030244(cellulose biosynthetic process);GO:0071555(cell wall organization);GO:0071555(cell wall organization)	NA	NA	NA		0.126559	0.211251	0.467279	1.4116	2.95419	2.85732	0.11146	-3.1654	6.38267e-09	2.25543e-07	down	yes
HORVU4Hr1G066000	HORVU4Hr1G066000	HORVU4Hr1G066000.2;HORVU4Hr1G066000.1	GO:0005576(extracellular region);GO:0008083(growth factor activity);GO:0008283(cell population proliferation);GO:0010469(regulation of signaling receptor activity);GO:0010469(regulation of signaling receptor activity)	NA	NA	NA		0	0	0.118858	2.04723	1.68135	1.09103	0.0246613	-5.3416	6.43086e-09	2.26862e-07	down	yes
MSTRG.18791	HORVU7Hr1G116310	HORVU7Hr1G116310.8;HORVU7Hr1G116310.3;HORVU7Hr1G116310.5;HORVU7Hr1G116310.10;HORVU7Hr1G116310.9;MSTRG.18791.5;HORVU7Hr1G116310.4;HORVU7Hr1G116310.2;HORVU7Hr1G116310.1	GO:0004497(monooxygenase activity);GO:0005506(iron ion binding);GO:0016491(oxidoreductase activity);GO:0016705(oxidoreductase activity, acting on paired donors, with incorporation or reduction of molecular oxygen);GO:0020037(heme binding);GO:0046872(metal ion binding);GO:0055114(oxidation-reduction process);GO:0055114(oxidation-reduction process)	NA	NA	NA	Predicted protein [Source:UniProtKB/TrEMBL;Acc:F2CSP8]	4.90914	8.22434	7.86976	16.093	21.8054	18.3351	0.373501	-1.42082	6.9494e-09	2.44741e-07	down	yes
MSTRG.5017	HORVU2Hr1G081370	HORVU2Hr1G081370.2;MSTRG.5017.2;HORVU2Hr1G081370.1;HORVU2Hr1G081370.3;HORVU2Hr1G081370.4	GO:0004668(protein-arginine deiminase activity);GO:0009446(putrescine biosynthetic process);GO:0047632(agmatine deiminase activity);GO:0047632(agmatine deiminase activity)	00330(Arginine and proline metabolism);00330(Arginine and proline metabolism)	K10536	EC:3.5.3.12		79.7655	73.6255	91.7355	177.807	159.584	165.058	0.487863	-1.03545	7.17257e-09	2.52175e-07	down	yes
MSTRG.18422	HORVU7Hr1G097570	HORVU7Hr1G097570.21;HORVU7Hr1G097570.3;HORVU7Hr1G097570.16;HORVU7Hr1G097570.6;HORVU7Hr1G097570.7;HORVU7Hr1G097570.5;HORVU7Hr1G097570.27;HORVU7Hr1G097570.8;HORVU7Hr1G097570.28;HORVU7Hr1G097570.9;HORVU7Hr1G097570.13;HORVU7Hr1G097570.23;HORVU7Hr1G097570.1;HORVU7Hr1G097570.10;HORVU7Hr1G097570.4;HORVU7Hr1G097570.20;HORVU7Hr1G097570.12;HORVU7Hr1G097570.22;HORVU7Hr1G097570.19;HORVU7Hr1G097570.11;HORVU7H…	GO:0006541(glutamine metabolic process);GO:0009058(biosynthetic process);GO:0009396(folic acid-containing compound biosynthetic process);GO:0009507(chloroplast);GO:0046417(chorismate metabolic process);GO:0046820(4-amino-4-deoxychorismate synthase activity);GO:0046820(4-amino-4-deoxychorismate synthase activity)	00790(Folate biosynthesis);00790(Folate biosynthesis)	K13950	EC:2.6.1.85		11.0335	15.1643	7.96321	27.3131	31.8141	27.1013	0.396169	-1.33581	7.23171e-09	2.53827e-07	down	yes
MSTRG.15803	HORVU6Hr1G073570	HORVU6Hr1G073570.3;HORVU6Hr1G073570.2;HORVU6Hr1G073570.1;HORVU6Hr1G073570.5	GO:0000272(polysaccharide catabolic process);GO:0003824(catalytic activity);GO:0004553(hydrolase activity, hydrolyzing O-glycosyl compounds);GO:0005975(carbohydrate metabolic process);GO:0008152(metabolic process);GO:0008810(cellulase activity);GO:0016787(hydrolase activity);GO:0016798(hydrolase activity, acting on glycosyl bonds);GO:0030245(cellulose catabolic process);GO:0030245(cellulose catab…	00500(Starch and sucrose metabolism);00500(Starch and sucrose metabolism)	K01179	EC:3.2.1.4	Endoglucanase [Source:UniProtKB/TrEMBL;Acc:A0A287UNT0]	5.10711	6.91687	10.3998	1.2731	0.360288	0.199247	12.2358	3.61303	7.28191e-09	2.5516e-07	up	yes
MSTRG.131	HORVU0Hr1G003890	HORVU0Hr1G003890.1;HORVU0Hr1G003890.2;HORVU0Hr1G003890.8;HORVU0Hr1G003890.3;HORVU0Hr1G003890.5	GO:0003824(catalytic activity);GO:0004604(phosphoadenylyl-sulfate reductase (thioredoxin) activity);GO:0005623(cell);GO:0016671(oxidoreductase activity, acting on a sulfur group of donors, disulfide as acceptor);GO:0019344(cysteine biosynthetic process);GO:0019419(sulfate reduction);GO:0045454(cell redox homeostasis);GO:0055114(oxidation-reduction process);GO:0055114(oxidation-reduction process)	00920(Sulfur metabolism);00920(Sulfur metabolism)	K05907	EC:1.8.4.9		65.323	62.2739	61.4457	129.473	126.872	120.164	0.502092	-0.993976	7.57595e-09	2.65019e-07	down	no
MSTRG.11677	HORVU5Hr1G016350	HORVU5Hr1G016350.18;HORVU5Hr1G016350.13;HORVU5Hr1G016350.1;HORVU5Hr1G016350.19;HORVU5Hr1G016350.3;HORVU5Hr1G016350.21;HORVU5Hr1G016350.14;HORVU5Hr1G016350.2;HORVU5Hr1G016350.23;HORVU5Hr1G016350.10;HORVU5Hr1G016350.15;HORVU5Hr1G016350.12;HORVU5Hr1G016350.9;HORVU5Hr1G016350.6;HORVU5Hr1G016350.22;HORVU5Hr1G016350.4;HORVU5Hr1G016350.20;HORVU5Hr1G016350.11;HORVU5Hr1G016350.5	GO:0003676(nucleic acid binding);GO:0016020(membrane);GO:0016021(integral component of membrane);GO:0046872(metal ion binding);GO:0046872(metal ion binding)	NA	NA	NA		4.3209	3.09982	4.05448	11.0651	8.53879	8.67376	0.405804	-1.30114	7.64138e-09	2.66861e-07	down	yes
HORVU1Hr1G077020	HORVU1Hr1G077020	HORVU1Hr1G077020.17;HORVU1Hr1G077020.10;HORVU1Hr1G077020.4;HORVU1Hr1G077020.18;HORVU1Hr1G077020.22;HORVU1Hr1G077020.1;HORVU1Hr1G077020.8;HORVU1Hr1G077020.13;HORVU1Hr1G077020.24;HORVU1Hr1G077020.16;HORVU1Hr1G077020.19;HORVU1Hr1G077020.23;HORVU1Hr1G077020.6;HORVU1Hr1G077020.14;HORVU1Hr1G077020.20;HORVU1Hr1G077020.9;HORVU1Hr1G077020.5;HORVU1Hr1G077020.15;HORVU1Hr1G077020.7;HORVU1Hr1G077020.21;HORVU1…	GO:0005768(endosome);GO:0005769(early endosome);GO:0005886(plasma membrane);GO:0006811(ion transport);GO:0015095(magnesium ion transmembrane transporter activity);GO:0015693(magnesium ion transport);GO:0016020(membrane);GO:0016021(integral component of membrane);GO:1903830(magnesium ion transmembrane transport);GO:1903830(magnesium ion transmembrane transport)	NA	NA	NA	Probable magnesium transporter [Source:UniProtKB/TrEMBL;Acc:A0A287GBP1]	1.2191	0.984452	1.89993	0.143955	0.111984	0.0680246	12.6665	3.66294	7.75169e-09	2.70261e-07	up	yes
MSTRG.15412	HORVU6Hr1G058570	HORVU6Hr1G058570.2;HORVU6Hr1G058570.3;HORVU6Hr1G058570.1	GO:0005737(cytoplasm);GO:0005829(cytosol);GO:0005886(plasma membrane);GO:0120009(intermembrane lipid transfer);GO:0120013(intermembrane lipid transfer activity);GO:0120013(intermembrane lipid transfer activity)	NA	NA	NA	Predicted protein [Source:UniProtKB/TrEMBL;Acc:F2CWC9]	65.3658	60.5189	52.7755	127.168	112.096	124.758	0.490795	-1.02681	7.84555e-09	2.73078e-07	down	yes
MSTRG.13255	HORVU5Hr1G083330	HORVU5Hr1G083330.1	GO:0006952(defense response);GO:0031640(killing of cells of other organism);GO:0050832(defense response to fungus)	NA	NA	NA		1.82268	3.47467	2.44519	11.0279	21.1493	10.9159	0.17967	-2.47658	7.871e-09	2.73508e-07	down	yes
HORVU0Hr1G001110	HORVU0Hr1G001110	HORVU0Hr1G001110.2;HORVU0Hr1G001110.4;HORVU0Hr1G001110.1	GO:0003677(DNA binding);GO:0005634(nucleus);GO:0006351(transcription, DNA-templated);GO:0006355(regulation of transcription, DNA-templated);GO:0006355(regulation of transcription, DNA-templated)	NA	NA	NA		0.0490173	1.41312	1.53466	0	0	0	inf	inf	8.17186e-09	2.8349e-07	up	yes
MSTRG.4234	HORVU2Hr1G046360	HORVU2Hr1G046360.18;HORVU2Hr1G046360.13;HORVU2Hr1G046360.19;HORVU2Hr1G046360.7;HORVU2Hr1G046360.5;HORVU2Hr1G046360.27;HORVU2Hr1G046360.10;HORVU2Hr1G046360.2;HORVU2Hr1G046360.31;HORVU2Hr1G046360.16;HORVU2Hr1G046360.29;HORVU2Hr1G046360.32;HORVU2Hr1G046360.1;HORVU2Hr1G046360.8;HORVU2Hr1G046360.22;HORVU2Hr1G046360.34;HORVU2Hr1G046360.33;HORVU2Hr1G046360.6;HORVU2Hr1G046360.3;HORVU2Hr1G046360.35;HORVU2…	NA	NA	NA	NA		2.93236	3.32582	4.60294	0.835532	0.686352	0.99613	4.31337	2.10881	8.20466e-09	2.84156e-07	up	yes
HORVU3Hr1G056330	HORVU3Hr1G056330	HORVU3Hr1G056330.2;HORVU3Hr1G056330.11;HORVU3Hr1G056330.7;HORVU3Hr1G056330.12;HORVU3Hr1G056330.3;HORVU3Hr1G056330.1;HORVU3Hr1G056330.9	GO:0003824(catalytic activity);GO:0003824(catalytic activity)	NA	NA	NA		1.41235	2.30419	2.45814	0.133636	0.201645	0.178587	12.0161	3.58689	8.4138e-09	2.90917e-07	up	yes
MSTRG.7750	HORVU3Hr1G066840	HORVU3Hr1G066840.2;HORVU3Hr1G066840.6;HORVU3Hr1G066840.3;HORVU3Hr1G066840.4;HORVU3Hr1G066840.1;HORVU3Hr1G066840.5	GO:0005515(protein binding);GO:0005515(protein binding)	03015(mRNA surveillance pathway);03015(mRNA surveillance pathway)	K14411	NA		5.10774	5.36377	6.94527	1.26758	1.34987	1.34327	4.39738	2.13664	8.49847e-09	2.93359e-07	up	yes
HORVU1Hr1G086590	HORVU1Hr1G086590	HORVU1Hr1G086590.9;HORVU1Hr1G086590.8;HORVU1Hr1G086590.1;HORVU1Hr1G086590.6;HORVU1Hr1G086590.10;HORVU1Hr1G086590.2;HORVU1Hr1G086590.11;HORVU1Hr1G086590.3	GO:0005085(guanyl-nucleotide exchange factor activity);GO:0005089(Rho guanyl-nucleotide exchange factor activity);GO:0016020(membrane);GO:0016021(integral component of membrane);GO:0016021(integral component of membrane)	NA	NA	NA		0	0.0287085	0.027089	0.447397	0.593472	0.322188	0.0409355	-4.6105	8.77076e-09	3.02258e-07	down	yes
MSTRG.9031	HORVU3Hr1G117390	HORVU3Hr1G117390.1;MSTRG.9031.1	GO:0005515(protein binding)	00480(Glutathione metabolism)	K00799	EC:2.5.1.18		11.5116	14.2354	15.5138	33.8259	42.6668	27.8214	0.395544	-1.33809	1.00403e-08	3.4544e-07	down	yes
MSTRG.5607	HORVU2Hr1G101510	HORVU2Hr1G101510.1;HORVU2Hr1G101510.6;HORVU2Hr1G101510.2;HORVU2Hr1G101510.5;HORVU2Hr1G101510.10;HORVU2Hr1G101510.9;HORVU2Hr1G101510.4	GO:0016788(hydrolase activity, acting on ester bonds);GO:0016788(hydrolase activity, acting on ester bonds)	00511(Other glycan degradation);04144(Endocytosis);04144(Endocytosis)	K10396;K01206	EC:3.2.1.51	Predicted protein [Source:UniProtKB/TrEMBL;Acc:F2DSL2]	0.0150103	0.0138541	0.014377	0.307647	0.15395	0.146606	0.071097	-3.81407	1.01271e-08	3.47852e-07	down	yes
MSTRG.1996	HORVU1Hr1G053510	HORVU1Hr1G053510.1	NA	04075(Plant hormone signal transduction)	NA	NA		4.24321	3.40234	3.37973	13.3617	8.4769	8.3632	0.365054	-1.45382	1.05164e-08	3.60633e-07	down	yes
MSTRG.289	HORVU0Hr1G008950	HORVU0Hr1G008950.30;HORVU0Hr1G008950.27;HORVU0Hr1G008950.16;HORVU0Hr1G008950.15;HORVU0Hr1G008950.14;HORVU0Hr1G008950.4;HORVU0Hr1G008950.31;HORVU0Hr1G008950.2;HORVU0Hr1G008950.12;HORVU0Hr1G008950.10;MSTRG.289.11;HORVU0Hr1G008950.6;HORVU0Hr1G008950.1;HORVU0Hr1G008950.11;HORVU0Hr1G008950.26;HORVU0Hr1G008950.29;HORVU0Hr1G008950.19;HORVU0Hr1G008950.28;HORVU0Hr1G008950.7;HORVU0Hr1G008950.24;HORVU0Hr1G0…	GO:0003824(catalytic activity);GO:0004084(branched-chain-amino-acid transaminase activity);GO:0008483(transaminase activity);GO:0008652(cellular amino acid biosynthetic process);GO:0009081(branched-chain amino acid metabolic process);GO:0009082(branched-chain amino acid biosynthetic process);GO:0016020(membrane);GO:0016021(integral component of membrane);GO:0016740(transferase activity);GO:005265…	00270(Cysteine and methionine metabolism);00280(Valine, leucine and isoleucine degradation);00290(Valine, leucine and isoleucine biosynthesis);00770(Pantothenate and CoA biosynthesis);00770(Pantothenate and CoA biosynthesis)	K00826	EC:2.6.1.42	Branched-chain-amino-acid aminotransferase [Source:UniProtKB/TrEMBL;Acc:A0A287DY83]	3.4558	2.22771	3.83827	0.584994	0.343959	0.263262	7.98663	2.99759	1.05413e-08	3.60894e-07	up	yes
MSTRG.10279	HORVU4Hr1G054210	HORVU4Hr1G054210.3;MSTRG.10279.4;HORVU4Hr1G054210.1;HORVU4Hr1G054210.6;HORVU4Hr1G054210.4;HORVU4Hr1G054210.5	GO:0003824(catalytic activity);GO:0003824(catalytic activity)	NA	NA	NA		13.9945	12.805	14.0426	25.878	29.1644	28.953	0.486242	-1.04025	1.05612e-08	3.60981e-07	down	yes
HORVU3Hr1G106450	HORVU3Hr1G106450	HORVU3Hr1G106450.1;HORVU3Hr1G106450.3;HORVU3Hr1G106450.2	GO:0005515(protein binding);GO:0005515(protein binding)	00480(Glutathione metabolism);00480(Glutathione metabolism)	K00799	EC:2.5.1.18		3.24289	1.85003	1.38609	0.138571	0.197329	0.102242	14.7874	3.8863	1.07549e-08	3.67003e-07	up	yes
HORVU2Hr1G014550	HORVU2Hr1G014550	HORVU2Hr1G014550.1;HORVU2Hr1G014550.15;HORVU2Hr1G014550.2;HORVU2Hr1G014550.5;HORVU2Hr1G014550.4;HORVU2Hr1G014550.9;HORVU2Hr1G014550.14;HORVU2Hr1G014550.11;HORVU2Hr1G014550.6;HORVU2Hr1G014550.3;HORVU2Hr1G014550.13;HORVU2Hr1G014550.7	NA	NA	NA	NA		2.41525	2.83364	3.29746	0.465168	0.431284	0.310463	7.08115	2.82398	1.08158e-08	3.68478e-07	up	yes
MSTRG.9809	HORVU4Hr1G027740	HORVU4Hr1G027740.1;MSTRG.9809.3;HORVU4Hr1G027740.2;MSTRG.9809.2;HORVU4Hr1G027740.6;HORVU4Hr1G027740.3	GO:0004553(hydrolase activity, hydrolyzing O-glycosyl compounds);GO:0005975(carbohydrate metabolic process);GO:0008152(metabolic process);GO:0016020(membrane);GO:0016021(integral component of membrane);GO:0016787(hydrolase activity);GO:0016798(hydrolase activity, acting on glycosyl bonds);GO:0016798(hydrolase activity, acting on glycosyl bonds)	00500(Starch and sucrose metabolism);00500(Starch and sucrose metabolism)	K19891	EC:3.2.1.39		25.5936	20.8087	21.4305	44.3951	44.3977	49.193	0.491593	-1.02446	1.09754e-08	3.73308e-07	down	yes
MSTRG.13253	HORVU5Hr1G083320	HORVU5Hr1G083320.1	GO:0006952(defense response)	NA	NA	NA		14.3174	36.9132	38.2403	66.6907	364.852	188.268	0.144352	-2.79234	1.10479e-08	3.7516e-07	down	yes
MSTRG.14881	HORVU6Hr1G030390	HORVU6Hr1G030390.2;HORVU6Hr1G030390.3;HORVU6Hr1G030390.1;HORVU6Hr1G030390.4	GO:0003824(catalytic activity);GO:0016207(4-coumarate-CoA ligase activity);GO:0016874(ligase activity);GO:0016874(ligase activity)	00360(Phenylalanine metabolism);00130(Ubiquinone and other terpenoid-quinone biosynthesis);00940(Phenylpropanoid biosynthesis);00940(Phenylpropanoid biosynthesis)	K01904	EC:6.2.1.12		12.6412	15.1328	13.523	26.033	33.2278	28.4506	0.470828	-1.08673	1.11023e-08	3.76397e-07	down	yes
MSTRG.15646	HORVU6Hr1G067930	HORVU6Hr1G067930.12;HORVU6Hr1G067930.5;HORVU6Hr1G067930.9;HORVU6Hr1G067930.8;HORVU6Hr1G067930.4;HORVU6Hr1G067930.2;HORVU6Hr1G067930.15;HORVU6Hr1G067930.7;HORVU6Hr1G067930.1;HORVU6Hr1G067930.14;HORVU6Hr1G067930.6;HORVU6Hr1G067930.17;HORVU6Hr1G067930.3;HORVU6Hr1G067930.11;HORVU6Hr1G067930.16	GO:0000166(nucleotide binding);GO:0003677(DNA binding);GO:0003916(DNA topoisomerase activity);GO:0003918(DNA topoisomerase type II (ATP-hydrolyzing) activity);GO:0005524(ATP binding);GO:0006259(DNA metabolic process);GO:0006265(DNA topological change);GO:0016853(isomerase activity);GO:0061505(DNA topoisomerase II activity);GO:0061505(DNA topoisomerase II activity)	NA	NA	NA	DNA topoisomerase 2 [Source:UniProtKB/TrEMBL;Acc:A0A287UIQ7]	88.1071	95.4851	103.79	29.4746	30.6936	40.3738	2.85833	1.51517	1.1257e-08	3.81022e-07	up	yes
MSTRG.2426	HORVU1Hr1G068010	HORVU1Hr1G068010.9;HORVU1Hr1G068010.11;HORVU1Hr1G068010.2;HORVU1Hr1G068010.12;HORVU1Hr1G068010.3;HORVU1Hr1G068010.10;HORVU1Hr1G068010.6	GO:0005634(nucleus);GO:0005634(nucleus)	NA	NA	NA		6.52446	7.4554	9.12015	2.06014	1.74393	1.29799	4.52758	2.17874	1.1429e-08	3.8622e-07	up	yes
MSTRG.18922	HORVU7Hr1G121320	HORVU7Hr1G121320.5;HORVU7Hr1G121320.11;HORVU7Hr1G121320.7;HORVU7Hr1G121320.23;HORVU7Hr1G121320.14;HORVU7Hr1G121320.17;HORVU7Hr1G121320.24;HORVU7Hr1G121320.18;HORVU7Hr1G121320.31;HORVU7Hr1G121320.29;HORVU7Hr1G121320.28;HORVU7Hr1G121320.26;HORVU7Hr1G121320.15;HORVU7Hr1G121320.1;HORVU7Hr1G121320.4;HORVU7Hr1G121320.3;HORVU7Hr1G121320.13;HORVU7Hr1G121320.30;HORVU7Hr1G121320.22	NA	00904(Diterpenoid biosynthesis);00904(Diterpenoid biosynthesis)	K04120	EC:5.5.1.13		0.0466033	0.0882418	0.0251863	0.700595	0.54705	0.515418	0.0907689	-3.46166	1.18896e-08	4.01134e-07	down	yes
HORVU6Hr1G075830	HORVU6Hr1G075830	HORVU6Hr1G075830.4;HORVU6Hr1G075830.1;HORVU6Hr1G075830.5;HORVU6Hr1G075830.2	GO:0003677(DNA binding);GO:0005634(nucleus);GO:0006355(regulation of transcription, DNA-templated);GO:0006355(regulation of transcription, DNA-templated)	04141(Protein processing in endoplasmic reticulum);04120(Ubiquitin mediated proteolysis);04120(Ubiquitin mediated proteolysis)	K03094	NA		0.47735	0.510166	3.62215	0.0228576	0.0157528	0.0452539	54.9658	5.78046	1.19114e-08	4.01222e-07	up	yes
MSTRG.5658	HORVU2Hr1G103150	HORVU2Hr1G103150.1	GO:0004857(enzyme inhibitor activity);GO:0043086(negative regulation of catalytic activity);GO:0046910(pectinesterase inhibitor activity);GO:0048046(apoplast)	NA	NA	NA		12.4975	23.2407	29.6229	70.4538	74.5882	54.6482	0.327313	-1.61126	1.23706e-08	4.1602e-07	down	yes
MSTRG.15713		MSTRG.15713.1	NA	NA	NA	NA		2.03286	6.39645	13.3282	45.2216	49.8732	45.3329	0.154938	-2.69024	1.25143e-08	4.20037e-07	down	yes
MSTRG.13266	HORVU5Hr1G084070	HORVU5Hr1G084070.1;HORVU5Hr1G084070.3;HORVU5Hr1G084070.2	GO:0003856(3-dehydroquinate synthase activity);GO:0005737(cytoplasm);GO:0008652(cellular amino acid biosynthetic process);GO:0009073(aromatic amino acid family biosynthetic process);GO:0009423(chorismate biosynthetic process);GO:0016829(lyase activity);GO:0016829(lyase activity)	00400(Phenylalanine, tyrosine and tryptophan biosynthesis);00400(Phenylalanine, tyrosine and tryptophan biosynthesis)	K01735	EC:4.2.3.4		61.7018	58.6984	56.2682	108.239	125.085	122.789	0.496102	-1.01129	1.25303e-08	4.20037e-07	down	yes
MSTRG.6120		MSTRG.6120.1	NA	NA	NA	NA		6.057	8.59007	4.55366	0.608485	0.470874	0.248099	14.4643	3.85442	1.27381e-08	4.2632e-07	up	yes
MSTRG.10801	HORVU4Hr1G072300	HORVU4Hr1G072300.8;HORVU4Hr1G072300.7;HORVU4Hr1G072300.2;HORVU4Hr1G072300.3;HORVU4Hr1G072300.10;HORVU4Hr1G072300.9	GO:0071949(FAD binding);GO:0071949(FAD binding)	00906(Carotenoid biosynthesis);00906(Carotenoid biosynthesis)	K09838	EC:1.14.15.21		11.0753	11.6597	5.90598	1.95345	2.06293	1.98859	4.76955	2.25385	1.27826e-08	4.27121e-07	up	yes
MSTRG.15267	HORVU6Hr1G052810	MSTRG.15267.6;HORVU6Hr1G052810.2;HORVU6Hr1G052810.5;HORVU6Hr1G052810.10;HORVU6Hr1G052810.8;HORVU6Hr1G052810.12;HORVU6Hr1G052810.11;HORVU6Hr1G052810.7;HORVU6Hr1G052810.6;HORVU6Hr1G052810.9;HORVU6Hr1G052810.1	GO:0005634(nucleus);GO:0051783(regulation of nuclear division);GO:1904667(negative regulation of ubiquitin protein ligase activity);GO:1904667(negative regulation of ubiquitin protein ligase activity)	NA	NA	NA	Predicted protein [Source:UniProtKB/TrEMBL;Acc:F2EGV1]	5.48618	5.93201	8.69907	1.45702	0.802784	1.44213	5.43426	2.44208	1.28183e-08	4.27633e-07	up	yes
MSTRG.13589	HORVU5Hr1G096940	HORVU5Hr1G096940.3;HORVU5Hr1G096940.1;HORVU5Hr1G096940.9	GO:0004497(monooxygenase activity);GO:0005506(iron ion binding);GO:0005515(protein binding);GO:0016020(membrane);GO:0016021(integral component of membrane);GO:0016491(oxidoreductase activity);GO:0016705(oxidoreductase activity, acting on paired donors, with incorporation or reduction of molecular oxygen);GO:0020037(heme binding);GO:0046872(metal ion binding);GO:0055114(oxidation-reduction process…	NA	NA	NA		16.6533	16.3159	13.4874	2.90015	5.81496	3.90726	3.6805	1.8799	1.298e-08	4.32335e-07	up	yes
MSTRG.13252	HORVU5Hr1G083210	HORVU5Hr1G083210.1;MSTRG.13252.3;MSTRG.13252.4;HORVU5Hr1G083210.2;HORVU5Hr1G083210.7;MSTRG.13252.5;HORVU5Hr1G083210.6;MSTRG.13252.1	GO:0016020(membrane);GO:0016021(integral component of membrane);GO:0016021(integral component of membrane)	NA	NA	NA		2.80106	1.73644	2.79621	5.36726	7.38353	6.67913	0.377444	-1.40566	1.30443e-08	4.33786e-07	down	yes
MSTRG.3967	HORVU2Hr1G035230	HORVU2Hr1G035230.2;HORVU2Hr1G035230.1;HORVU2Hr1G035230.5	NA	NA	NA	NA	Formin-like protein [Source:UniProtKB/TrEMBL;Acc:F2DNQ9]	10.1016	9.95363	8.14024	20.5593	19.6285	19.5859	0.471704	-1.08405	1.35946e-08	4.51367e-07	down	yes
MSTRG.10739	HORVU4Hr1G070320	HORVU4Hr1G070320.1;HORVU4Hr1G070320.6;HORVU4Hr1G070320.5;HORVU4Hr1G070320.2;HORVU4Hr1G070320.4;HORVU4Hr1G070320.3	GO:0016020(membrane);GO:0016021(integral component of membrane);GO:0016021(integral component of membrane)	NA	NA	NA		3.64838	3.33331	2.06014	9.17587	9.72456	9.54087	0.317912	-1.6533	1.36646e-08	4.52971e-07	down	yes
MSTRG.14320	HORVU6Hr1G000780	HORVU6Hr1G000780.1;MSTRG.14320.3;HORVU6Hr1G000780.2	NA	NA	NA	NA		1.25979	3.62134	4.12274	12.9873	12.1205	16.7475	0.215119	-2.21679	1.39444e-08	4.61512e-07	down	yes
MSTRG.8282	HORVU3Hr1G083360	HORVU3Hr1G083360.1;HORVU3Hr1G083360.3;HORVU3Hr1G083360.4	NA	00010(Glycolysis / Gluconeogenesis);00030(Pentose phosphate pathway);00051(Fructose and mannose metabolism);00710(Carbon fixation in photosynthetic organisms);00710(Carbon fixation in photosynthetic organisms)	K03841	EC:3.1.3.11		0.103566	0	0.0980364	1.26293	1.39669	1.34843	0.0502994	-4.31331	1.41122e-08	4.66326e-07	down	yes
MSTRG.2378	HORVU1Hr1G066530	HORVU1Hr1G066530.1;HORVU1Hr1G066530.2	NA	04141(Protein processing in endoplasmic reticulum);04141(Protein processing in endoplasmic reticulum)	K13993	NA	Predicted protein [Source:UniProtKB/TrEMBL;Acc:F2EF48]	3.24962	1.56627	1.95399	9.99235	6.46564	7.11906	0.287139	-1.80018	1.45648e-08	4.80524e-07	down	yes
MSTRG.15936	HORVU6Hr1G078330	HORVU6Hr1G078330.1;HORVU6Hr1G078330.2	GO:0003824(catalytic activity);GO:0004556(alpha-amylase activity);GO:0005509(calcium ion binding);GO:0005975(carbohydrate metabolic process);GO:0008152(metabolic process);GO:0016787(hydrolase activity);GO:0016798(hydrolase activity, acting on glycosyl bonds);GO:0043169(cation binding);GO:0046872(metal ion binding);GO:0103025(alpha-amylase activity (releasing maltohexaose));GO:0103025(alpha-amylas…	00500(Starch and sucrose metabolism);00500(Starch and sucrose metabolism)	K01176	EC:3.2.1.1	Alpha-amylase [Source:UniProtKB/TrEMBL;Acc:A0A287UT81]	5.83404	0.17998	0.387013	115.798	64.7335	68.7858	0.0256743	-5.28353	1.46965e-08	4.84102e-07	down	yes
MSTRG.11401	HORVU5Hr1G005980	HORVU5Hr1G005980.1;HORVU5Hr1G005980.7;HORVU5Hr1G005980.9;HORVU5Hr1G005980.8;HORVU5Hr1G005980.4;HORVU5Hr1G005980.3;HORVU5Hr1G005980.5;HORVU5Hr1G005980.2;HORVU5Hr1G005980.6	GO:0004124(cysteine synthase activity);GO:0006535(cysteine biosynthetic process from serine);GO:0008652(cellular amino acid biosynthetic process);GO:0016740(transferase activity);GO:0019344(cysteine biosynthetic process);GO:0019344(cysteine biosynthetic process)	00920(Sulfur metabolism);00270(Cysteine and methionine metabolism);00270(Cysteine and methionine metabolism)	K01738	EC:2.5.1.47	Cysteine synthase [Source:UniProtKB/TrEMBL;Acc:A0A287Q8X7]	83.9221	90.6022	81.1884	174.942	169.198	156.803	0.510463	-0.970123	1.48092e-08	4.87048e-07	down	no
MSTRG.18517	HORVU7Hr1G101550	HORVU7Hr1G101550.1;HORVU7Hr1G101550.4;HORVU7Hr1G101550.2	NA	NA	NA	NA		5.12232	5.81283	6.69087	1.39289	1.00553	1.41083	4.62716	2.21013	1.50064e-08	4.92737e-07	up	yes
MSTRG.9702	HORVU4Hr1G023610	MSTRG.9702.1	NA	NA	NA	NA		7.03746	8.3288	10.3543	2.32961	2.18093	2.34788	3.75022	1.90697	1.50294e-08	4.92737e-07	up	yes
MSTRG.8458	HORVU3Hr1G088540;HORVU3Hr1G088570;HORVU3Hr1G088500	HORVU3Hr1G088540.2;MSTRG.8458.2;MSTRG.8458.3;HORVU3Hr1G088540.1;MSTRG.8458.6;HORVU3Hr1G088570.1;MSTRG.8458.4;MSTRG.8458.1;MSTRG.8458.7;HORVU3Hr1G088570.2	GO:0003824(catalytic activity);GO:0004332(fructose-bisphosphate aldolase activity);GO:0006096(glycolytic process);GO:0016829(lyase activity);GO:0016829(lyase activity)	00010(Glycolysis / Gluconeogenesis);00030(Pentose phosphate pathway);00051(Fructose and mannose metabolism);00710(Carbon fixation in photosynthetic organisms);00710(Carbon fixation in photosynthetic organisms)	K01623	EC:4.1.2.13	Fructose-bisphosphate aldolase [Source:UniProtKB/TrEMBL;Acc:A0A287M5E2];Fructose-bisphosphate aldolase [Source:UniProtKB/TrEMBL;Acc:A0A287M5E0]	153.787	211.887	196.142	374.55	373.108	388.88	0.494323	-1.01647	1.51493e-08	4.9589e-07	down	yes
MSTRG.5992	HORVU2Hr1G115180	HORVU2Hr1G115180.2;HORVU2Hr1G115180.3;HORVU2Hr1G115180.1;HORVU2Hr1G115180.5;HORVU2Hr1G115180.7	GO:0000166(nucleotide binding);GO:0005524(ATP binding);GO:0016020(membrane);GO:0016021(integral component of membrane);GO:0016887(ATPase activity);GO:0042626(ATPase activity, coupled to transmembrane movement of substances);GO:0055085(transmembrane transport);GO:0055085(transmembrane transport)	02010(ABC transporters);02010(ABC transporters)	K05658	EC:3.6.3.44		19.7896	14.4254	19.3518	4.66319	6.85892	5.51483	3.14415	1.65267	1.54752e-08	5.05766e-07	up	yes
MSTRG.11125	HORVU4Hr1G084290	HORVU4Hr1G084290.6;HORVU4Hr1G084290.7;HORVU4Hr1G084290.1;HORVU4Hr1G084290.5;HORVU4Hr1G084290.4;HORVU4Hr1G084290.3;HORVU4Hr1G084290.2	GO:0000166(nucleotide binding);GO:0000325(plant-type vacuole);GO:0005524(ATP binding);GO:0005773(vacuole);GO:0005774(vacuolar membrane);GO:0008281(sulfonylurea receptor activity);GO:0009651(response to salt stress);GO:0016020(membrane);GO:0016021(integral component of membrane);GO:0016887(ATPase activity);GO:0030007(cellular potassium ion homeostasis);GO:0042626(ATPase activity, coupled to transm…	02010(ABC transporters);02010(ABC transporters)	K05666	NA		14.8326	14.5354	13.1732	28.274	28.1583	28.6983	0.499716	-1.00082	1.60907e-08	5.25058e-07	down	yes
HORVU3Hr1G049420	HORVU3Hr1G049420	HORVU3Hr1G049420.2;HORVU3Hr1G049420.1;HORVU3Hr1G049420.3	NA	NA	NA	NA	Predicted protein [Source:UniProtKB/TrEMBL;Acc:F2EIV5]	1.91498	0.967159	0.957699	0.0418076	0.0598261	0.153604	15.0442	3.91113	1.61995e-08	5.27785e-07	up	yes
HORVU5Hr1G076060	HORVU5Hr1G076060	HORVU5Hr1G076060.3;HORVU5Hr1G076060.4;HORVU5Hr1G076060.5;HORVU5Hr1G076060.1	GO:0009734(auxin-activated signaling pathway);GO:0016020(membrane);GO:0016021(integral component of membrane);GO:0055085(transmembrane transport);GO:0055085(transmembrane transport)	NA	NA	NA		0	0.0135051	0.0534963	0.901802	0.60718	0.381924	0.0354335	-4.81874	1.63828e-08	5.32925e-07	down	yes
MSTRG.16644	HORVU7Hr1G020410	HORVU7Hr1G020410.1;HORVU7Hr1G020410.3;HORVU7Hr1G020410.5	NA	NA	NA	NA		10.4941	9.47732	11.1562	21.862	24.6911	26.8669	0.423966	-1.23798	1.66317e-08	5.40181e-07	down	yes
MSTRG.12528		MSTRG.12528.2;MSTRG.12528.1	NA	NA	NA	NA		40.511	60.6478	49.0502	105.19	112.829	98.8502	0.474041	-1.07692	1.67594e-08	5.42572e-07	down	yes
HORVU2Hr1G044450	HORVU2Hr1G044450	HORVU2Hr1G044450.1	GO:0004553(hydrolase activity, hydrolyzing O-glycosyl compounds);GO:0005975(carbohydrate metabolic process);GO:0016787(hydrolase activity)	00500(Starch and sucrose metabolism)	K19891	EC:3.2.1.39		0.148517	0.0368677	0.0946786	0.694845	1.77932	1.06296	0.0791781	-3.65875	1.67816e-08	5.42572e-07	down	yes
MSTRG.12962	HORVU5Hr1G072650	HORVU5Hr1G072650.1	GO:0005509(calcium ion binding)	NA	NA	NA		0.918592	3.60952	3.21585	13.7654	61.3961	11.2245	0.0896437	-3.47965	1.67833e-08	5.42572e-07	down	yes
HORVU1Hr1G071130	HORVU1Hr1G071130	HORVU1Hr1G071130.1;HORVU1Hr1G071130.8;HORVU1Hr1G071130.3;HORVU1Hr1G071130.2;HORVU1Hr1G071130.9;HORVU1Hr1G071130.6	NA	NA	NA	NA		0.205855	0.130259	0.254721	1.4687	1.19086	1.30591	0.148995	-2.74667	1.69698e-08	5.47754e-07	down	yes
MSTRG.5994	HORVU2Hr1G115360	HORVU2Hr1G115360.1	NA	NA	NA	NA	Predicted protein [Source:UniProtKB/TrEMBL;Acc:F2CZ63]	36.8358	21.714	126.715	9.20322	3.16573	3.76417	11.4835	3.52149	1.70668e-08	5.50035e-07	up	yes
MSTRG.18446	HORVU7Hr1G098510	HORVU7Hr1G098510.1;HORVU7Hr1G098510.3;HORVU7Hr1G098510.15;HORVU7Hr1G098510.19;HORVU7Hr1G098510.12;HORVU7Hr1G098510.8;HORVU7Hr1G098510.16;HORVU7Hr1G098510.13;MSTRG.18446.17;MSTRG.18446.4;MSTRG.18446.16;MSTRG.18446.19;HORVU7Hr1G098510.21;MSTRG.18446.3;MSTRG.18446.18;MSTRG.18446.1	NA	00940(Phenylpropanoid biosynthesis);00940(Phenylpropanoid biosynthesis)	K00430	EC:1.11.1.7		35.1289	38.7112	34.8985	77.7597	82.583	62.1168	0.488802	-1.03268	1.71595e-08	5.5217e-07	down	yes
MSTRG.650	HORVU0Hr1G026010	MSTRG.650.2;HORVU0Hr1G026010.1;MSTRG.650.1	GO:0005634(nucleus)	NA	NA	NA		3.32823	5.61339	5.59261	0.905114	0.688338	0.793032	6.09023	2.6065	1.74122e-08	5.59439e-07	up	yes
MSTRG.9567	HORVU4Hr1G017260	HORVU4Hr1G017260.2;HORVU4Hr1G017260.1;MSTRG.9567.1;HORVU4Hr1G017260.4;HORVU4Hr1G017260.3;HORVU4Hr1G017260.5	NA	NA	NA	NA		0	0	0.0494834	0.971466	1.05985	0.346321	0.020812	-5.58644	1.74652e-08	5.60282e-07	down	yes
MSTRG.16788	HORVU7Hr1G026680	MSTRG.16788.4;HORVU7Hr1G026680.5;HORVU7Hr1G026680.1;HORVU7Hr1G026680.2;HORVU7Hr1G026680.3;HORVU7Hr1G026680.7;HORVU7Hr1G026680.6;HORVU7Hr1G026680.4	GO:0008171(O-methyltransferase activity);GO:0032259(methylation);GO:0032259(methylation)	00360(Phenylalanine metabolism);00940(Phenylpropanoid biosynthesis);00945(Stilbenoid, diarylheptanoid and gingerol biosynthesis);00941(Flavonoid biosynthesis);00941(Flavonoid biosynthesis)	K00588	EC:2.1.1.104		15.2451	13.5886	14.434	33.0976	33.9072	26.0744	0.464848	-1.10517	1.75603e-08	5.62468e-07	down	yes
MSTRG.5309		MSTRG.5309.1	NA	NA	NA	NA		73.1903	68.2405	65.1935	21.4131	23.483	21.1953	3.12635	1.64448	1.76974e-08	5.6599e-07	up	yes
MSTRG.2837	HORVU1Hr1G082660	HORVU1Hr1G082660.1	GO:0006520(cellular amino acid metabolic process);GO:0030170(pyridoxal phosphate binding)	00260(Glycine, serine and threonine metabolism);00750(Vitamin B6 metabolism)	K01733	EC:4.2.3.1		59.1877	54.0473	49.0681	94.7481	119.469	114.925	0.493109	-1.02002	1.77978e-08	5.68333e-07	down	yes
MSTRG.10563	HORVU4Hr1G063270	HORVU4Hr1G063270.1;HORVU4Hr1G063270.4;HORVU4Hr1G063270.3;HORVU4Hr1G063270.6;HORVU4Hr1G063270.2;HORVU4Hr1G063270.5;HORVU4Hr1G063270.9	NA	NA	NA	NA		27.2029	26.2398	22.6998	53.1202	48.1897	49.0057	0.506551	-0.981221	1.84658e-08	5.88763e-07	down	no
MSTRG.15833	HORVU6Hr1G075180	MSTRG.15833.1;MSTRG.15833.2;HORVU6Hr1G075180.2;HORVU6Hr1G075180.1	GO:0005515(protein binding);GO:0005886(plasma membrane);GO:0016020(membrane);GO:0016020(membrane)	NA	NA	NA	Membrane-anchored ubiquitin-fold protein [Source:UniProtKB/TrEMBL;Acc:A0A287UQM4]	17.7607	18.5846	19.8124	54.608	41.4314	40.3705	0.411684	-1.28039	1.94098e-08	6.17919e-07	down	yes
HORVU4Hr1G026200	HORVU4Hr1G026200	HORVU4Hr1G026200.1	GO:0005576(extracellular region);GO:0008083(growth factor activity);GO:0008283(cell population proliferation);GO:0010469(regulation of signaling receptor activity)	NA	NA	NA		0.11334	0.211363	0.216926	1.77967	1.68172	2.00203	0.0991372	-3.33443	2.02094e-08	6.42393e-07	down	yes
MSTRG.11372	HORVU5Hr1G005290	HORVU5Hr1G005290.1	NA	NA	NA	NA		0.178071	0.455406	1.82331	7.66338	19.3927	8.56899	0.0689624	-3.85805	2.03069e-08	6.44512e-07	down	yes
MSTRG.6732	HORVU3Hr1G022370	HORVU3Hr1G022370.2;HORVU3Hr1G022370.1	NA	NA	NA	NA		0.888561	0.74854	0.743149	0.0644686	0.0493135	0.0254734	17.0927	4.09531	2.08827e-08	6.61222e-07	up	yes
MSTRG.15578	HORVU6Hr1G065240	HORVU6Hr1G065240.1;HORVU6Hr1G065240.2;MSTRG.15578.1	NA	NA	NA	NA		0.126763	0.682006	0.466949	4.65311	3.6812	3.36785	0.109016	-3.19739	2.08967e-08	6.61222e-07	down	yes
MSTRG.5972	HORVU2Hr1G114530	HORVU2Hr1G114530.1;HORVU2Hr1G114530.6;HORVU2Hr1G114530.2;HORVU2Hr1G114530.4	NA	NA	NA	NA		1.19232	0.977984	0.90029	4.83206	3.59949	3.61269	0.254943	-1.97175	2.13219e-08	6.73655e-07	down	yes
MSTRG.12939	HORVU5Hr1G071060	HORVU5Hr1G071060.4;HORVU5Hr1G071060.5;HORVU5Hr1G071060.6;HORVU5Hr1G071060.2;HORVU5Hr1G071060.1;HORVU5Hr1G071060.7;HORVU5Hr1G071060.3;HORVU5Hr1G071060.9;HORVU5Hr1G071060.8;HORVU5Hr1G071060.10	NA	NA	NA	NA		8.39827	10.014	8.93278	2.33479	2.87205	3.51758	3.13432	1.64815	2.16454e-08	6.82845e-07	up	yes
MSTRG.1189	HORVU1Hr1G018480	HORVU1Hr1G018480.1	NA	NA	NA	NA		5.08469	3.72475	5.55074	14.867	14.1571	15.058	0.325759	-1.61812	2.19182e-08	6.90406e-07	down	yes
MSTRG.5704	HORVU2Hr1G104390	HORVU2Hr1G104390.2;HORVU2Hr1G104390.9;HORVU2Hr1G104390.6;HORVU2Hr1G104390.14;HORVU2Hr1G104390.15;HORVU2Hr1G104390.18;HORVU2Hr1G104390.3;HORVU2Hr1G104390.4;HORVU2Hr1G104390.1	GO:0003735(structural constituent of ribosome);GO:0005515(protein binding);GO:0005840(ribosome);GO:0006412(translation);GO:0006412(translation)	03010(Ribosome);03010(Ribosome)	K02927	NA		66.209	9.15576	6.42036	1.65426	1.72016	1.53145	16.6709	4.05926	2.21896e-08	6.97902e-07	up	yes
HORVU4Hr1G021620	HORVU4Hr1G021620	HORVU4Hr1G021620.2;HORVU4Hr1G021620.5;HORVU4Hr1G021620.3;HORVU4Hr1G021620.1;HORVU4Hr1G021620.4;HORVU4Hr1G021620.6	GO:0006508(proteolysis);GO:0008236(serine-type peptidase activity);GO:0008236(serine-type peptidase activity)	NA	NA	NA		3.16271	2.09342	3.0658	0.101117	0.409663	0.101391	13.5941	3.76491	2.29575e-08	7.20969e-07	up	yes
MSTRG.9739	HORVU4Hr1G024960	MSTRG.9739.2;HORVU4Hr1G024960.1;HORVU4Hr1G024960.4	GO:0006629(lipid metabolic process);GO:0016020(membrane);GO:0016021(integral component of membrane);GO:0016717(oxidoreductase activity, acting on paired donors, with oxidation of a pair of donors resulting in the reduction of molecular oxygen to two molecules of water);GO:0055114(oxidation-reduction process);GO:0055114(oxidation-reduction process)	NA	NA	NA		9.04952	6.64457	8.33305	2.64273	2.38611	2.18668	3.32992	1.73549	2.33348e-08	7.31717e-07	up	yes
MSTRG.9670	HORVU4Hr1G022280	HORVU4Hr1G022280.1;HORVU4Hr1G022280.3;HORVU4Hr1G022280.5;HORVU4Hr1G022280.2	GO:0004601(peroxidase activity);GO:0005576(extracellular region);GO:0006979(response to oxidative stress);GO:0016491(oxidoreductase activity);GO:0020037(heme binding);GO:0042744(hydrogen peroxide catabolic process);GO:0046872(metal ion binding);GO:0055114(oxidation-reduction process);GO:0098869(cellular oxidant detoxification);GO:0098869(cellular oxidant detoxification)	00940(Phenylpropanoid biosynthesis);00940(Phenylpropanoid biosynthesis)	K00430	EC:1.11.1.7	Peroxidase [Source:UniProtKB/TrEMBL;Acc:A0A287NID5]	46.2222	58.1892	41.3969	100.109	93.8791	102.918	0.491093	-1.02593	2.35954e-08	7.38779e-07	down	yes
MSTRG.1614	HORVU1Hr1G037760	HORVU1Hr1G037760.2;HORVU1Hr1G037760.16;HORVU1Hr1G037760.4;HORVU1Hr1G037760.13;HORVU1Hr1G037760.7;HORVU1Hr1G037760.1;HORVU1Hr1G037760.5;HORVU1Hr1G037760.3;HORVU1Hr1G037760.15;HORVU1Hr1G037760.14	GO:0016020(membrane);GO:0016021(integral component of membrane);GO:0055085(transmembrane transport);GO:0055085(transmembrane transport)	NA	NA	NA		1.62295	1.80658	1.43792	4.25695	5.53313	4.42169	0.342494	-1.54585	2.50162e-08	7.82092e-07	down	yes
MSTRG.7949		MSTRG.7949.1	NA	NA	NA	NA		5.867	6.4207	6.25273	13.5907	12.7822	13.4569	0.465492	-1.10317	2.51583e-08	7.8441e-07	down	yes
MSTRG.5869	HORVU2Hr1G109980	MSTRG.5869.2;HORVU2Hr1G109980.4;HORVU2Hr1G109980.2	GO:0003934(GTP cyclohydrolase I activity);GO:0005737(cytoplasm);GO:0016787(hydrolase activity);GO:0035998(7,8-dihydroneopterin 3'-triphosphate biosynthetic process);GO:0046654(tetrahydrofolate biosynthetic process);GO:0046654(tetrahydrofolate biosynthetic process)	00790(Folate biosynthesis);00790(Folate biosynthesis)	K01495	EC:3.5.4.16		22.0279	24.0451	18.2752	40.3101	44.0158	47.1236	0.489528	-1.03054	2.51654e-08	7.8441e-07	down	yes
MSTRG.4038	HORVU2Hr1G038130	HORVU2Hr1G038130.1	NA	NA	NA	NA		3.50294	3.22269	4.53449	14.037	16.8077	13.3293	0.254904	-1.97198	2.5683e-08	7.99349e-07	down	yes
MSTRG.13825	HORVU5Hr1G107340	HORVU5Hr1G107340.1;HORVU5Hr1G107340.6;MSTRG.13825.2;HORVU5Hr1G107340.9;MSTRG.13825.1;HORVU5Hr1G107340.4;HORVU5Hr1G107340.2;HORVU5Hr1G107340.5	NA	NA	NA	NA		2.94225	2.26545	3.39772	10.1093	9.80979	7.46908	0.314203	-1.67023	2.5724e-08	7.99433e-07	down	yes
MSTRG.11334	HORVU5Hr1G001090	HORVU5Hr1G001090.1;HORVU5Hr1G001090.4;HORVU5Hr1G001090.3;HORVU5Hr1G001090.7;HORVU5Hr1G001090.6;HORVU5Hr1G001090.8;HORVU5Hr1G001090.5	GO:0003677(DNA binding);GO:0005634(nucleus);GO:0006355(regulation of transcription, DNA-templated);GO:0006355(regulation of transcription, DNA-templated)	NA	NA	NA		2.94896	3.73907	3.17796	11.7238	5.80788	9.15224	0.369736	-1.43543	2.57929e-08	8.00386e-07	down	yes
MSTRG.17306	HORVU7Hr1G049240	HORVU7Hr1G049240.2;HORVU7Hr1G049240.4;HORVU7Hr1G049240.3;HORVU7Hr1G049240.1;HORVU7Hr1G049240.6;HORVU7Hr1G049240.5	GO:0006855(drug transmembrane transport);GO:0015238(drug transmembrane transporter activity);GO:0015297(antiporter activity);GO:0016020(membrane);GO:0016021(integral component of membrane);GO:0055085(transmembrane transport);GO:0055085(transmembrane transport)	NA	NA	NA	Protein DETOXIFICATION [Source:UniProtKB/TrEMBL;Acc:A0A287WF16]	32.1006	29.7016	27.0852	58.9223	65.0807	56.7112	0.491867	-1.02366	2.60821e-08	8.08157e-07	down	yes
MSTRG.128	HORVU0Hr1G003840	HORVU0Hr1G003840.1	GO:0005623(cell);GO:0009055(electron transfer activity);GO:0015035(protein disulfide oxidoreductase activity);GO:0022900(electron transport chain);GO:0045454(cell redox homeostasis);GO:0055114(oxidation-reduction process)	NA	NA	NA		10.4948	4.3695	10.734	0.371481	0.455087	1.3267	11.8881	3.57144	2.62061e-08	8.10796e-07	up	yes
MSTRG.16078	HORVU6Hr1G084190	HORVU6Hr1G084190.1;HORVU6Hr1G084190.4;HORVU6Hr1G084190.2	GO:0003824(catalytic activity);GO:0005992(trehalose biosynthetic process);GO:0005992(trehalose biosynthetic process)	00500(Starch and sucrose metabolism);00500(Starch and sucrose metabolism)	K16055	EC:2.4.1.15;EC:3.1.3.12		9.18596	6.292	23.4102	1.79352	2.45674	2.32066	5.91823	2.56517	2.62748e-08	8.1172e-07	up	yes
MSTRG.7181	HORVU3Hr1G042140	HORVU3Hr1G042140.14;HORVU3Hr1G042140.5;HORVU3Hr1G042140.7;HORVU3Hr1G042140.10;HORVU3Hr1G042140.15;HORVU3Hr1G042140.6;HORVU3Hr1G042140.2;HORVU3Hr1G042140.1;HORVU3Hr1G042140.8;HORVU3Hr1G042140.16;HORVU3Hr1G042140.13;HORVU3Hr1G042140.3;HORVU3Hr1G042140.11;HORVU3Hr1G042140.12;HORVU3Hr1G042140.9	GO:0003779(actin binding);GO:0005515(protein binding);GO:0051015(actin filament binding);GO:0051017(actin filament bundle assembly);GO:0051017(actin filament bundle assembly)	NA	NA	NA		7.85401	9.6638	12.1956	3.25291	2.77107	2.68337	3.41245	1.77081	2.65767e-08	8.19835e-07	up	yes
MSTRG.4460		MSTRG.4460.1	NA	NA	NA	NA		0.572723	0.931525	1.2646	0.078266	0.062055	0.015857	17.7288	4.14802	2.67543e-08	8.24096e-07	up	yes
MSTRG.927	HORVU1Hr1G002150	HORVU1Hr1G002150.13;HORVU1Hr1G002150.3;HORVU1Hr1G002150.1;HORVU1Hr1G002150.4;HORVU1Hr1G002150.11;HORVU1Hr1G002150.10;HORVU1Hr1G002150.2;HORVU1Hr1G002150.15;HORVU1Hr1G002150.17;MSTRG.927.12;HORVU1Hr1G002150.14;HORVU1Hr1G002150.12;HORVU1Hr1G002150.8;HORVU1Hr1G002150.5	GO:0003824(catalytic activity);GO:0005737(cytoplasm);GO:0008168(methyltransferase activity);GO:0009058(biosynthetic process);GO:0016740(transferase activity);GO:0030170(pyridoxal phosphate binding);GO:0030732(methionine S-methyltransferase activity);GO:0032259(methylation);GO:0032259(methylation)	00450(Selenocompound metabolism);00450(Selenocompound metabolism)	K08247	EC:2.1.1.12	Methionine S-methyltransferase [Source:UniProtKB/TrEMBL;Acc:A0A287EG58]	30.219	26.6911	26.1257	10.6178	9.19591	10.3546	2.75242	1.4607	2.68104e-08	8.24607e-07	up	yes
MSTRG.13535	HORVU5Hr1G095220	HORVU5Hr1G095220.4;HORVU5Hr1G095220.3;HORVU5Hr1G095220.5;HORVU5Hr1G095220.1;HORVU5Hr1G095220.2	GO:0004553(hydrolase activity, hydrolyzing O-glycosyl compounds);GO:0005975(carbohydrate metabolic process);GO:0016787(hydrolase activity);GO:0016787(hydrolase activity)	00500(Starch and sucrose metabolism);00460(Cyanoamino acid metabolism);00940(Phenylpropanoid biosynthesis);00940(Phenylpropanoid biosynthesis)	K01188	EC:3.2.1.21		2.06847	3.17439	5.09749	15.3053	10.4331	8.97942	0.29784	-1.74739	2.76157e-08	8.48126e-07	down	yes
MSTRG.7032	HORVU3Hr1G035680	HORVU3Hr1G035680.1	GO:0009909(regulation of flower development)	03015(mRNA surveillance pathway)	K14416	NA	Predicted protein [Source:UniProtKB/TrEMBL;Acc:F2DTQ4]	1.7783	1.22588	2.33953	7.33986	8.95892	6.48014	0.23459	-2.09179	2.78254e-08	8.53313e-07	down	yes
MSTRG.9067	HORVU4Hr1G000520	HORVU4Hr1G000520.1;HORVU4Hr1G000520.2	GO:0000272(polysaccharide catabolic process);GO:0005975(carbohydrate metabolic process);GO:0008152(metabolic process);GO:0016161(beta-amylase activity);GO:0016787(hydrolase activity);GO:0016798(hydrolase activity, acting on glycosyl bonds);GO:0102229(amylopectin maltohydrolase activity);GO:0102229(amylopectin maltohydrolase activity)	00500(Starch and sucrose metabolism);00500(Starch and sucrose metabolism)	K01177	EC:3.2.1.2	Beta-amylase [Source:UniProtKB/TrEMBL;Acc:A0A287MVZ5]	17.6632	15.335	14.835	30.8322	33.6308	36.9073	0.471867	-1.08355	2.84151e-08	8.70118e-07	down	yes
MSTRG.1001	HORVU1Hr1G005800	HORVU1Hr1G005800.3;HORVU1Hr1G005800.10;HORVU1Hr1G005800.2;HORVU1Hr1G005800.9;HORVU1Hr1G005800.11	GO:0005783(endoplasmic reticulum);GO:0006623(protein targeting to vacuole);GO:0006812(cation transport);GO:0006885(regulation of pH);GO:0015299(solute:proton antiporter activity);GO:0016020(membrane);GO:0016021(integral component of membrane);GO:0030007(cellular potassium ion homeostasis);GO:0030104(water homeostasis);GO:0055085(transmembrane transport);GO:1902600(proton transmembrane transport);…	NA	NA	NA	Predicted protein [Source:UniProtKB/TrEMBL;Acc:F2CW78]	0.175447	0.0144827	0.0507273	1.14588	1.2459	1.30226	0.0651473	-3.94015	2.9857e-08	9.12935e-07	down	yes
MSTRG.8473	HORVU3Hr1G088970	HORVU3Hr1G088970.1;HORVU3Hr1G088970.11;HORVU3Hr1G088970.6;HORVU3Hr1G088970.3;HORVU3Hr1G088970.5;HORVU3Hr1G088970.2;HORVU3Hr1G088970.12;HORVU3Hr1G088970.9;HORVU3Hr1G088970.7;HORVU3Hr1G088970.10;HORVU3Hr1G088970.4	GO:0003676(nucleic acid binding);GO:0003676(nucleic acid binding)	NA	NA	NA		6.63343	6.93583	8.42609	2.22243	2.09473	1.82465	3.58125	1.84046	2.99728e-08	9.15134e-07	up	yes
MSTRG.5271	HORVU2Hr1G089970	HORVU2Hr1G089970.2;HORVU2Hr1G089970.1	GO:0015267(channel activity);GO:0016020(membrane);GO:0016021(integral component of membrane);GO:0055085(transmembrane transport);GO:0055085(transmembrane transport)	NA	NA	NA		3.71854	2.9802	3.47602	11.8107	10.527	8.49244	0.330027	-1.59934	3.00794e-08	9.17048e-07	down	yes
MSTRG.15282	HORVU6Hr1G053540	HORVU6Hr1G053540.3;HORVU6Hr1G053540.11;HORVU6Hr1G053540.2;HORVU6Hr1G053540.6;HORVU6Hr1G053540.8;HORVU6Hr1G053540.7;HORVU6Hr1G053540.9;HORVU6Hr1G053540.4;HORVU6Hr1G053540.1;HORVU6Hr1G053540.12	GO:0003677(DNA binding);GO:0005634(nucleus);GO:0006355(regulation of transcription, DNA-templated);GO:0006355(regulation of transcription, DNA-templated)	NA	NA	NA		14.4433	11.6904	9.39558	2.70542	2.71611	3.78283	3.86005	1.94862	3.02926e-08	9.22203e-07	up	yes
HORVU6Hr1G017530	HORVU6Hr1G017530	HORVU6Hr1G017530.1	GO:0003677(DNA binding);GO:0003700(DNA-binding transcription factor activity);GO:0005634(nucleus);GO:0006351(transcription, DNA-templated);GO:0006355(regulation of transcription, DNA-templated)	NA	NA	NA		0	0.030329	0.016181	0.240735	0.455181	0.385471	0.0430096	-4.5392	3.05732e-08	9.29391e-07	down	yes
MSTRG.1055	HORVU1Hr1G010250	HORVU1Hr1G010250.1;HORVU1Hr1G010250.2	GO:0006952(defense response);GO:0006952(defense response)	NA	NA	NA		121.478	108.456	144.607	50.0101	30.9529	22.6069	3.61631	1.85452	3.08332e-08	9.35931e-07	up	yes
MSTRG.7117	HORVU3Hr1G038830	HORVU3Hr1G038830.17;HORVU3Hr1G038830.5;HORVU3Hr1G038830.12;HORVU3Hr1G038830.1;HORVU3Hr1G038830.14;HORVU3Hr1G038830.13;HORVU3Hr1G038830.11;HORVU3Hr1G038830.3;HORVU3Hr1G038830.2;HORVU3Hr1G038830.10;HORVU3Hr1G038830.18;HORVU3Hr1G038830.9;HORVU3Hr1G038830.19;HORVU3Hr1G038830.8	GO:0003676(nucleic acid binding);GO:0005515(protein binding);GO:0031047(gene silencing by RNA);GO:0031047(gene silencing by RNA)	NA	NA	NA		50.3804	52.2872	52.8275	20.1681	18.2541	20.8136	2.62502	1.39233	3.09395e-08	9.37796e-07	up	yes
HORVU0Hr1G004630	HORVU0Hr1G004630	HORVU0Hr1G004630.1	NA	NA	NA	NA		1.99039	1.9142	4.34714	0.169837	0.209808	0.194459	14.3732	3.84531	3.10359e-08	9.39354e-07	up	yes
MSTRG.13607	HORVU5Hr1G097560	HORVU5Hr1G097560.4;HORVU5Hr1G097560.5;HORVU5Hr1G097560.7;HORVU5Hr1G097560.2;HORVU5Hr1G097560.3;HORVU5Hr1G097560.6;HORVU5Hr1G097560.1	GO:0003677(DNA binding);GO:0005634(nucleus);GO:0005634(nucleus)	04075(Plant hormone signal transduction);04075(Plant hormone signal transduction)	K14491	NA		11.057	10.7337	9.98326	24.0697	22.5377	20.0919	0.476376	-1.06983	3.13648e-08	9.47933e-07	down	yes
MSTRG.14255	HORVU5Hr1G124450	HORVU5Hr1G124450.3;HORVU5Hr1G124450.1;HORVU5Hr1G124450.2	GO:0030001(metal ion transport);GO:0046872(metal ion binding);GO:0046872(metal ion binding)	NA	NA	NA		18.4273	13.3399	14.0932	40.6845	33.0939	28.2716	0.449392	-1.15395	3.16657e-08	9.55646e-07	down	yes
MSTRG.14932	HORVU6Hr1G032890	HORVU6Hr1G032890.9;HORVU6Hr1G032890.2;HORVU6Hr1G032890.3;HORVU6Hr1G032890.1;HORVU6Hr1G032890.8;HORVU6Hr1G032890.12;HORVU6Hr1G032890.21;HORVU6Hr1G032890.6;HORVU6Hr1G032890.5;HORVU6Hr1G032890.13;HORVU6Hr1G032890.19;HORVU6Hr1G032890.10;HORVU6Hr1G032890.7;HORVU6Hr1G032890.15;HORVU6Hr1G032890.18;HORVU6Hr1G032890.16;HORVU6Hr1G032890.4	NA	NA	NA	NA		4.58232	5.45261	6.05746	1.89661	1.109	1.36648	3.68071	1.87998	3.1833e-08	9.59307e-07	up	yes
HORVU5Hr1G017930	HORVU5Hr1G017930	HORVU5Hr1G017930.7;HORVU5Hr1G017930.30;HORVU5Hr1G017930.15;HORVU5Hr1G017930.36;HORVU5Hr1G017930.18;HORVU5Hr1G017930.13;HORVU5Hr1G017930.4;HORVU5Hr1G017930.44;HORVU5Hr1G017930.22;HORVU5Hr1G017930.25;HORVU5Hr1G017930.41;HORVU5Hr1G017930.9;HORVU5Hr1G017930.23;HORVU5Hr1G017930.40;HORVU5Hr1G017930.29;HORVU5Hr1G017930.10;HORVU5Hr1G017930.32;HORVU5Hr1G017930.43;HORVU5Hr1G017930.3;HORVU5Hr1G017930.34;HOR…	GO:0006355(regulation of transcription, DNA-templated);GO:0006355(regulation of transcription, DNA-templated)	NA	NA	NA		0.164878	0.323905	0.38996	0.0228911	0.0101481	0.00479487	23.2263	4.53769	3.33627e-08	1.00396e-06	up	yes
MSTRG.5942	HORVU2Hr1G113180	HORVU2Hr1G113180.3;HORVU2Hr1G113180.4;HORVU2Hr1G113180.1;HORVU2Hr1G113180.2	GO:0004617(phosphoglycerate dehydrogenase activity);GO:0006564(L-serine biosynthetic process);GO:0008652(cellular amino acid biosynthetic process);GO:0016491(oxidoreductase activity);GO:0016616(oxidoreductase activity, acting on the CH-OH group of donors, NAD or NADP as acceptor);GO:0051287(NAD binding);GO:0055114(oxidation-reduction process);GO:0055114(oxidation-reduction process)	00260(Glycine, serine and threonine metabolism);00260(Glycine, serine and threonine metabolism)	K00058	EC:1.1.1.95;EC:1.1.1.399	D-3-phosphoglycerate dehydrogenase [Source:UniProtKB/TrEMBL;Acc:A0A287JHF7]	192.313	190.388	159.526	313.027	374.682	383.096	0.506373	-0.981727	3.36099e-08	1.00994e-06	down	no
MSTRG.18288	HORVU7Hr1G091760	HORVU7Hr1G091760.1;HORVU7Hr1G091760.2;HORVU7Hr1G091760.4	GO:0003824(catalytic activity);GO:0005975(carbohydrate metabolic process);GO:0006099(tricarboxylic acid cycle);GO:0016491(oxidoreductase activity);GO:0016616(oxidoreductase activity, acting on the CH-OH group of donors, NAD or NADP as acceptor);GO:0019752(carboxylic acid metabolic process);GO:0030060(L-malate dehydrogenase activity);GO:0055114(oxidation-reduction process);GO:0055114(oxidation-red…	00020(Citrate cycle (TCA cycle));00620(Pyruvate metabolism);00630(Glyoxylate and dicarboxylate metabolism);00710(Carbon fixation in photosynthetic organisms);00270(Cysteine and methionine metabolism);00270(Cysteine and methionine metabolism)	K00026	EC:1.1.1.37		36.6017	34.8413	35.781	63.1361	73.7455	77.5435	0.500053	-0.999846	3.36669e-08	1.0102e-06	down	no
MSTRG.13373	HORVU5Hr1G089280	HORVU5Hr1G089280.3;HORVU5Hr1G089280.1;HORVU5Hr1G089280.7;HORVU5Hr1G089280.2;HORVU5Hr1G089280.4;HORVU5Hr1G089280.6;HORVU5Hr1G089280.5	GO:0005874(microtubule);GO:0008017(microtubule binding);GO:0008017(microtubule binding)	04146(Peroxisome);04146(Peroxisome)	K04564	EC:1.15.1.1	Predicted protein [Source:UniProtKB/TrEMBL;Acc:F2DE05]	4.90397	5.88951	8.1797	1.80203	1.39689	1.55713	3.98927	1.99612	3.4838e-08	1.04384e-06	up	yes
MSTRG.1601	HORVU1Hr1G037460	HORVU1Hr1G037460.12;HORVU1Hr1G037460.18;HORVU1Hr1G037460.20;HORVU1Hr1G037460.11;HORVU1Hr1G037460.1;HORVU1Hr1G037460.7;MSTRG.1601.11;HORVU1Hr1G037460.6;HORVU1Hr1G037460.19;HORVU1Hr1G037460.13;HORVU1Hr1G037460.2;HORVU1Hr1G037460.5;HORVU1Hr1G037460.4;HORVU1Hr1G037460.3;HORVU1Hr1G037460.10	NA	NA	NA	NA		1.90042	2.08548	1.86391	0.454562	0.520062	0.46043	4.07636	2.02728	3.52823e-08	1.05564e-06	up	yes
MSTRG.16113		MSTRG.16113.1	NA	NA	NA	NA		2.33736	5.31146	3.19804	0.210157	0.385469	0.121409	15.1274	3.91909	3.63099e-08	1.08483e-06	up	yes
MSTRG.17460	HORVU7Hr1G055220	HORVU7Hr1G055220.1;HORVU7Hr1G055220.22;HORVU7Hr1G055220.26;HORVU7Hr1G055220.16;HORVU7Hr1G055220.14;HORVU7Hr1G055220.2;HORVU7Hr1G055220.30;HORVU7Hr1G055220.13;HORVU7Hr1G055220.32;HORVU7Hr1G055220.27;HORVU7Hr1G055220.20;HORVU7Hr1G055220.8;HORVU7Hr1G055220.10;HORVU7Hr1G055220.24;HORVU7Hr1G055220.7;HORVU7Hr1G055220.33;HORVU7Hr1G055220.11;HORVU7Hr1G055220.12;HORVU7Hr1G055220.18;HORVU7Hr1G055220.25;HOR…	GO:0005096(GTPase activator activity);GO:0005515(protein binding);GO:0005737(cytoplasm);GO:0043547(positive regulation of GTPase activity);GO:0046872(metal ion binding);GO:0046872(metal ion binding)	04144(Endocytosis);04144(Endocytosis)	K12489	NA		3.29292	3.25976	3.71822	1.01271	0.757505	0.987416	3.72453	1.89706	3.63896e-08	1.08566e-06	up	yes
MSTRG.6416		MSTRG.6416.1	NA	NA	NA	NA		0.32501	0.604594	0.612902	10.1365	1.76395	5.71204	0.08758	-3.51325	3.64649e-08	1.08635e-06	down	yes
MSTRG.15880	HORVU6Hr1G076660	HORVU6Hr1G076660.2;HORVU6Hr1G076660.1;HORVU6Hr1G076660.3	GO:0016020(membrane);GO:0016021(integral component of membrane);GO:0016788(hydrolase activity, acting on ester bonds);GO:0016788(hydrolase activity, acting on ester bonds)	00500(Starch and sucrose metabolism);00460(Cyanoamino acid metabolism);00940(Phenylpropanoid biosynthesis);00561(Glycerolipid metabolism);00561(Glycerolipid metabolism)	K00679;K01188	EC:2.3.1.158;EC:3.2.1.21		3.77317	1.10859	1.46688	14.2376	7.8885	8.48189	0.207417	-2.26939	3.83715e-08	1.14091e-06	down	yes
MSTRG.17295	HORVU7Hr1G048970	HORVU7Hr1G048970.7;HORVU7Hr1G048970.1	GO:0008171(O-methyltransferase activity);GO:0032259(methylation);GO:0032259(methylation)	NA	NA	NA		104.855	95.906	94.6079	203.496	188.432	177.219	0.518968	-0.946282	3.84054e-08	1.14091e-06	down	no
MSTRG.2659	HORVU1Hr1G076870	MSTRG.2659.1;HORVU1Hr1G076870.1;HORVU1Hr1G076870.2;HORVU1Hr1G076870.3	GO:0004177(aminopeptidase activity);GO:0005737(cytoplasm);GO:0006508(proteolysis);GO:0008233(peptidase activity);GO:0016787(hydrolase activity);GO:0016787(hydrolase activity)	00330(Arginine and proline metabolism);00330(Arginine and proline metabolism)	K01259	EC:3.4.11.5	Proline iminopeptidase [Source:UniProtKB/TrEMBL;Acc:A0A287GBG3]	57.3101	53.8062	49.1576	118.431	90.6551	107.477	0.506293	-0.981955	3.85104e-08	1.1424e-06	down	no
MSTRG.17323	HORVU7Hr1G049960	HORVU7Hr1G049960.1;HORVU7Hr1G049960.3;HORVU7Hr1G049960.6;HORVU7Hr1G049960.4;HORVU7Hr1G049960.9;HORVU7Hr1G049960.7;HORVU7Hr1G049960.2;HORVU7Hr1G049960.8	NA	00564(Glycerophospholipid metabolism);00564(Glycerophospholipid metabolism)	K01126	EC:3.1.4.46		21.2713	24.3404	21.6139	46.5613	46.5576	40.1129	0.504577	-0.986854	3.87621e-08	1.1477e-06	down	no
HORVU7Hr1G092740	HORVU7Hr1G092740	HORVU7Hr1G092740.1	NA	NA	NA	NA		0.07561	0	0.144328	2.04779	1.05717	1.59371	0.0468086	-4.41708	3.8799e-08	1.1477e-06	down	yes
MSTRG.6275	HORVU2Hr1G127340	HORVU2Hr1G127340.5;HORVU2Hr1G127340.2;HORVU2Hr1G127340.4;HORVU2Hr1G127340.8;HORVU2Hr1G127340.1;HORVU2Hr1G127340.9;HORVU2Hr1G127340.3;HORVU2Hr1G127340.16;HORVU2Hr1G127340.14;HORVU2Hr1G127340.13;HORVU2Hr1G127340.7;HORVU2Hr1G127340.15;HORVU2Hr1G127340.6;HORVU2Hr1G127340.12	GO:0005524(ATP binding);GO:0005524(ATP binding)	NA	NA	NA		16.0706	15.8982	19.6208	5.18404	5.65865	6.70138	2.94057	1.5561	4.13223e-08	1.22062e-06	up	yes
MSTRG.10414	HORVU4Hr1G058720	HORVU4Hr1G058720.1	GO:0003676(nucleic acid binding)	NA	NA	NA		0.702628	0.115724	0.276744	5.95084	2.52068	3.59979	0.090719	-3.46245	4.20367e-08	1.23996e-06	down	yes
MSTRG.5808		MSTRG.5808.1	NA	NA	NA	NA		2.75244	3.2921	3.4142	10.8986	12.9741	11.6867	0.265999	-1.91051	4.20972e-08	1.24e-06	down	yes
MSTRG.17008	HORVU7Hr1G036070	HORVU7Hr1G036070.6;HORVU7Hr1G036070.14;HORVU7Hr1G036070.1;HORVU7Hr1G036070.15;HORVU7Hr1G036070.18;HORVU7Hr1G036070.12;HORVU7Hr1G036070.4;HORVU7Hr1G036070.2;HORVU7Hr1G036070.10;HORVU7Hr1G036070.13;HORVU7Hr1G036070.17	GO:0003824(catalytic activity);GO:0010181(FMN binding);GO:0016491(oxidoreductase activity);GO:0055114(oxidation-reduction process);GO:0055114(oxidation-reduction process)	00592(alpha-Linolenic acid metabolism);00592(alpha-Linolenic acid metabolism)	K05894	EC:1.3.1.42		44.9444	36.1797	41.5852	80.4691	72.2776	86.461	0.512982	-0.96302	4.22085e-08	1.24152e-06	down	no
MSTRG.13013	HORVU5Hr1G074370	HORVU5Hr1G074370.1;HORVU5Hr1G074370.2;HORVU5Hr1G074370.11;HORVU5Hr1G074370.16;HORVU5Hr1G074370.17;HORVU5Hr1G074370.3;HORVU5Hr1G074370.4;HORVU5Hr1G074370.8;HORVU5Hr1G074370.5	GO:0005515(protein binding);GO:0010997(anaphase-promoting complex binding);GO:0097027(ubiquitin-protein transferase activator activity);GO:1904668(positive regulation of ubiquitin protein ligase activity);GO:1904668(positive regulation of ubiquitin protein ligase activity)	04120(Ubiquitin mediated proteolysis);04120(Ubiquitin mediated proteolysis)	K03363	NA		5.20179	6.94919	8.0901	1.76053	1.18436	1.71669	4.34211	2.1184	4.36831e-08	1.28309e-06	up	yes
HORVU1Hr1G020380	HORVU1Hr1G020380	HORVU1Hr1G020380.1	GO:0003677(DNA binding);GO:0005634(nucleus);GO:0006355(regulation of transcription, DNA-templated)	NA	NA	NA		0.515962	0.575338	0.541243	0.020124	0.043053	0.027184	18.0669	4.17528	4.40542e-08	1.29217e-06	up	yes
MSTRG.17100	HORVU7Hr1G039930	HORVU7Hr1G039930.1;HORVU7Hr1G039930.7;HORVU7Hr1G039930.3;HORVU7Hr1G039930.5;HORVU7Hr1G039930.2;HORVU7Hr1G039930.4	GO:0016491(oxidoreductase activity);GO:0055114(oxidation-reduction process);GO:0055114(oxidation-reduction process)	00053(Ascorbate and aldarate metabolism);00053(Ascorbate and aldarate metabolism)	K17744	EC:1.1.1.316	Predicted protein [Source:UniProtKB/TrEMBL;Acc:F2DTH9]	43.2988	48.0898	47.716	107.961	81.1098	90.1285	0.498227	-1.00513	4.58229e-08	1.34183e-06	down	yes
MSTRG.9858	HORVU4Hr1G030810	HORVU4Hr1G030810.1;HORVU4Hr1G030810.3;HORVU4Hr1G030810.4	NA	00062(Fatty acid elongation);00062(Fatty acid elongation)	K15397	EC:2.3.1.199		14.5294	17.8015	17.29	5.26028	5.46572	5.37014	3.08278	1.62423	4.58757e-08	1.34183e-06	up	yes
MSTRG.13381	HORVU5Hr1G089780	MSTRG.13381.5;HORVU5Hr1G089780.3;HORVU5Hr1G089780.1;HORVU5Hr1G089780.2;HORVU5Hr1G089780.5	GO:0003824(catalytic activity);GO:0030151(molybdenum ion binding);GO:0030170(pyridoxal phosphate binding);GO:0030170(pyridoxal phosphate binding)	00790(Folate biosynthesis);00790(Folate biosynthesis)	K15631	EC:2.8.1.9		23.029	30.7055	25.0782	56.8731	52.6953	46.7917	0.504047	-0.988371	4.64338e-08	1.35573e-06	down	no
MSTRG.15658	HORVU6Hr1G068610	HORVU6Hr1G068610.1	GO:0016740(transferase activity);GO:0016757(transferase activity, transferring glycosyl groups);GO:0016758(transferase activity, transferring hexosyl groups)	NA	NA	NA	Glycosyltransferase [Source:UniProtKB/TrEMBL;Acc:A0A287UJB6]	7.29127	7.34025	3.82114	0.818954	0.704975	1.40911	6.2913	2.65336	4.64805e-08	1.35573e-06	up	yes
MSTRG.17874		MSTRG.17874.1	NA	NA	NA	NA		3.06627	1.53589	1.75686	6.16492	7.6636	9.86813	0.268351	-1.89781	4.69299e-08	1.36692e-06	down	yes
MSTRG.9373	HORVU4Hr1G010150	HORVU4Hr1G010150.6;HORVU4Hr1G010150.7;HORVU4Hr1G010150.1;HORVU4Hr1G010150.4;HORVU4Hr1G010150.9;HORVU4Hr1G010150.3;HORVU4Hr1G010150.8	NA	NA	NA	NA		1.13364	3.79646	1.72569	0.219442	0.230788	0.132439	11.4229	3.51386	4.74876e-08	1.38124e-06	up	yes
MSTRG.2383		MSTRG.2383.1	NA	NA	NA	NA		321.293	310.966	315.367	542.092	684.585	603.682	0.517727	-0.949737	4.8802e-08	1.4175e-06	down	no
MSTRG.4739	HORVU2Hr1G071100	HORVU2Hr1G071100.8;HORVU2Hr1G071100.3;HORVU2Hr1G071100.1;HORVU2Hr1G071100.11;HORVU2Hr1G071100.2;HORVU2Hr1G071100.6;HORVU2Hr1G071100.7	GO:0003677(DNA binding);GO:0003677(DNA binding)	NA	NA	NA		2.64834	2.13356	2.32318	8.22204	5.83581	7.14466	0.335106	-1.57731	5.02705e-08	1.45812e-06	down	yes
MSTRG.13133	HORVU5Hr1G078950	HORVU5Hr1G078950.1	GO:0006839(mitochondrial transport);GO:0016020(membrane);GO:0016021(integral component of membrane);GO:0022857(transmembrane transporter activity);GO:0031966(mitochondrial membrane);GO:0055085(transmembrane transport)	NA	NA	NA	Predicted protein [Source:UniProtKB/TrEMBL;Acc:F2E2T6]	58.5033	55.8208	41.5888	110.514	121.575	91.9938	0.48109	-1.05562	5.0979e-08	1.47662e-06	down	yes
MSTRG.3567	HORVU2Hr1G019790	MSTRG.3567.1;HORVU2Hr1G019790.1;MSTRG.3567.3;HORVU2Hr1G019790.11;HORVU2Hr1G019790.2	GO:0016020(membrane);GO:0016021(integral component of membrane);GO:0016021(integral component of membrane)	NA	NA	NA		13.2038	33.6852	21.6286	66.23	62.4376	57.7606	0.367528	-1.44407	5.16769e-08	1.49476e-06	down	yes
MSTRG.13982	HORVU5Hr1G113880	HORVU5Hr1G113880.31;HORVU5Hr1G113880.5;HORVU5Hr1G113880.10;HORVU5Hr1G113880.34;HORVU5Hr1G113880.19;HORVU5Hr1G113880.18;HORVU5Hr1G113880.37;HORVU5Hr1G113880.9;HORVU5Hr1G113880.15;HORVU5Hr1G113880.32;HORVU5Hr1G113880.13;HORVU5Hr1G113880.35;HORVU5Hr1G113880.26;HORVU5Hr1G113880.25;HORVU5Hr1G113880.7;HORVU5Hr1G113880.24;HORVU5Hr1G113880.16;HORVU5Hr1G113880.21;HORVU5Hr1G113880.14;HORVU5Hr1G113880.11;HO…	GO:0003824(catalytic activity);GO:0004559(alpha-mannosidase activity);GO:0005975(carbohydrate metabolic process);GO:0006013(mannose metabolic process);GO:0008152(metabolic process);GO:0016787(hydrolase activity);GO:0016798(hydrolase activity, acting on glycosyl bonds);GO:0030246(carbohydrate binding);GO:0046872(metal ion binding);GO:0046872(metal ion binding)	00511(Other glycan degradation);00511(Other glycan degradation)	K01191	EC:3.2.1.24	Alpha-mannosidase [Source:UniProtKB/TrEMBL;Acc:A0A287SSV0]	36.0897	36.5318	38.3429	12.9995	13.4509	15.1098	2.66997	1.41683	5.24495e-08	1.51501e-06	up	yes
MSTRG.2146	HORVU1Hr1G058400	HORVU1Hr1G058400.1	GO:0016020(membrane);GO:0016021(integral component of membrane)	NA	NA	NA		0.826404	1.97085	1.01539	6.02194	5.427	6.40465	0.213551	-2.22735	5.40222e-08	1.55829e-06	down	yes
MSTRG.13671	HORVU5Hr1G100800	HORVU5Hr1G100800.1	GO:0016020(membrane);GO:0016021(integral component of membrane)	NA	NA	NA		9.24538	8.77253	12.0325	2.48508	1.05151	1.82912	5.60045	2.48554	5.49463e-08	1.58276e-06	up	yes
MSTRG.613	HORVU0Hr1G023740	HORVU0Hr1G023740.2;HORVU0Hr1G023740.1	GO:0016740(transferase activity);GO:0016757(transferase activity, transferring glycosyl groups);GO:0016758(transferase activity, transferring hexosyl groups);GO:0016758(transferase activity, transferring hexosyl groups)	NA	NA	NA	Glycosyltransferase [Source:UniProtKB/TrEMBL;Acc:A0A287UJB6]	7.72015	7.60035	3.9783	0.858211	0.732842	1.4685	6.30772	2.65712	5.53495e-08	1.59217e-06	up	yes
MSTRG.15835	HORVU6Hr1G075270	HORVU6Hr1G075270.2;HORVU6Hr1G075270.3;HORVU6Hr1G075270.1	NA	NA	NA	NA		210.215	352.426	333.259	56.1397	7.14122	7.80784	12.6026	3.65564	5.62634e-08	1.61624e-06	up	yes
MSTRG.3543		MSTRG.3543.1	NA	NA	NA	NA		9.92872	8.86531	15.7284	32.9996	37.1741	28.997	0.348112	-1.52238	5.65377e-08	1.62189e-06	down	yes
MSTRG.712		MSTRG.712.1	NA	NA	NA	NA		0.116527	0.228911	0.213394	2.19762	1.21228	1.19364	0.121392	-3.04226	5.69911e-08	1.63265e-06	down	yes
MSTRG.571	HORVU0Hr1G022020	HORVU0Hr1G022020.1	GO:0080143(regulation of amino acid export)	NA	NA	NA		15.031	13.1359	12.5634	28.3942	36.3369	27.2607	0.44276	-1.1754	5.73274e-08	1.64004e-06	down	yes
MSTRG.7037	HORVU3Hr1G035750	HORVU3Hr1G035750.6;HORVU3Hr1G035750.1;HORVU3Hr1G035750.9;HORVU3Hr1G035750.2;HORVU3Hr1G035750.7;HORVU3Hr1G035750.5;HORVU3Hr1G035750.8	GO:0046872(metal ion binding);GO:0046872(metal ion binding)	03015(mRNA surveillance pathway);03015(mRNA surveillance pathway)	K14404	NA		26.0338	32.6761	24.5161	56.3304	57.6407	53.8226	0.496002	-1.01158	5.8133e-08	1.66081e-06	down	yes
HORVU2Hr1G025070	HORVU2Hr1G025070	HORVU2Hr1G025070.1	NA	NA	NA	NA		0.170294	0	0	1.38042	2.25476	2.08229	0.0297848	-5.06928	5.97327e-08	1.70418e-06	down	yes
MSTRG.4832		MSTRG.4832.1	NA	NA	NA	NA		488.391	491.742	682.372	208.397	193.423	204.187	2.74338	1.45595	6.09026e-08	1.73518e-06	up	yes
MSTRG.43	HORVU0Hr1G000670	HORVU0Hr1G000670.2;HORVU0Hr1G000670.1;HORVU0Hr1G000670.3	GO:0016740(transferase activity);GO:0016757(transferase activity, transferring glycosyl groups);GO:0016757(transferase activity, transferring glycosyl groups)	NA	NA	NA	Hexosyltransferase [Source:UniProtKB/TrEMBL;Acc:A0A287DTV0]	1.00289	0.779124	1.65959	4.90734	4.80266	4.25246	0.246489	-2.0204	6.11761e-08	1.7406e-06	down	yes
HORVU1Hr1G074380	HORVU1Hr1G074380	HORVU1Hr1G074380.23;HORVU1Hr1G074380.15;HORVU1Hr1G074380.18;HORVU1Hr1G074380.2;HORVU1Hr1G074380.11;HORVU1Hr1G074380.22;HORVU1Hr1G074380.6;HORVU1Hr1G074380.10;HORVU1Hr1G074380.13;HORVU1Hr1G074380.1;HORVU1Hr1G074380.4;HORVU1Hr1G074380.8;HORVU1Hr1G074380.5;HORVU1Hr1G074380.3	NA	NA	NA	NA		0.192324	0.241073	0.301639	1.94969	1.56703	1.35512	0.150874	-2.72858	6.18738e-08	1.75806e-06	down	yes
MSTRG.6240	HORVU2Hr1G124970	HORVU2Hr1G124970.2;HORVU2Hr1G124970.1;HORVU2Hr1G124970.3	GO:0004601(peroxidase activity);GO:0005576(extracellular region);GO:0006979(response to oxidative stress);GO:0016491(oxidoreductase activity);GO:0020037(heme binding);GO:0042744(hydrogen peroxide catabolic process);GO:0046872(metal ion binding);GO:0055114(oxidation-reduction process);GO:0098869(cellular oxidant detoxification);GO:0098869(cellular oxidant detoxification)	00940(Phenylpropanoid biosynthesis);00940(Phenylpropanoid biosynthesis)	K00430	EC:1.11.1.7	Peroxidase [Source:UniProtKB/TrEMBL;Acc:F2DP54]	4.18281	3.65804	8.20722	0.909577	1.02983	0.583769	6.36027	2.66909	6.35742e-08	1.80392e-06	up	yes
MSTRG.12303	HORVU5Hr1G046590	HORVU5Hr1G046590.3;HORVU5Hr1G046590.1;HORVU5Hr1G046590.6	GO:0004672(protein kinase activity);GO:0004674(protein serine/threonine kinase activity);GO:0005524(ATP binding);GO:0006468(protein phosphorylation);GO:0006468(protein phosphorylation)	NA	NA	NA		0.259155	0.522142	0.408359	1.34816	1.64199	1.08853	0.291677	-1.77756	6.38789e-08	1.8101e-06	down	yes
MSTRG.7297	HORVU3Hr1G048520	HORVU3Hr1G048520.8;HORVU3Hr1G048520.3;HORVU3Hr1G048520.4;HORVU3Hr1G048520.10;MSTRG.7297.9;HORVU3Hr1G048520.1;MSTRG.7297.8;HORVU3Hr1G048520.14;MSTRG.7297.10;HORVU3Hr1G048520.13;HORVU3Hr1G048520.2;MSTRG.7297.12;HORVU3Hr1G048520.12;HORVU3Hr1G048520.11	GO:0006508(proteolysis);GO:0008233(peptidase activity);GO:0008233(peptidase activity)	NA	NA	NA	Legumain; Uncharacterized protein [Source:UniProtKB/TrEMBL;Acc:M0XEP4]	18.9763	19.5061	15.8332	37.2501	38.3124	32.5609	0.502348	-0.99324	6.5946e-08	1.86615e-06	down	no
HORVU2Hr1G005510	HORVU2Hr1G005510	HORVU2Hr1G005510.3;HORVU2Hr1G005510.1;HORVU2Hr1G005510.2	NA	NA	NA	NA		2.48946	3.08648	2.7003	0.358294	0.215064	0.0868531	12.5357	3.64798	6.64052e-08	1.8766e-06	up	yes
MSTRG.11041	HORVU4Hr1G081590	HORVU4Hr1G081590.1;HORVU4Hr1G081590.8;HORVU4Hr1G081590.5;HORVU4Hr1G081590.7;HORVU4Hr1G081590.6;HORVU4Hr1G081590.3	GO:0004568(chitinase activity);GO:0004672(protein kinase activity);GO:0005524(ATP binding);GO:0005975(carbohydrate metabolic process);GO:0006032(chitin catabolic process);GO:0006468(protein phosphorylation);GO:0016020(membrane);GO:0016021(integral component of membrane);GO:0016998(cell wall macromolecule catabolic process);GO:0016998(cell wall macromolecule catabolic process)	NA	NA	NA		5.12339	6.3032	6.70711	10.8579	17.873	15.9439	0.405904	-1.30079	6.72922e-08	1.8991e-06	down	yes
MSTRG.3753	HORVU2Hr1G028010	MSTRG.3753.1	NA	NA	NA	NA		2.30776	2.09651	2.56453	9.25943	9.59452	7.70116	0.262428	-1.93001	6.95314e-08	1.95964e-06	down	yes
MSTRG.4350		MSTRG.4350.1	NA	NA	NA	NA		11.7858	12.2125	14.058	3.18644	3.49716	3.83632	3.61754	1.85501	7.03765e-08	1.98078e-06	up	yes
MSTRG.2048	HORVU1Hr1G055340	HORVU1Hr1G055340.9;HORVU1Hr1G055340.11;HORVU1Hr1G055340.10;HORVU1Hr1G055340.14;HORVU1Hr1G055340.3;HORVU1Hr1G055340.13;HORVU1Hr1G055340.4;HORVU1Hr1G055340.8;HORVU1Hr1G055340.17;HORVU1Hr1G055340.18;HORVU1Hr1G055340.26;HORVU1Hr1G055340.28;HORVU1Hr1G055340.6;HORVU1Hr1G055340.15;HORVU1Hr1G055340.22;HORVU1Hr1G055340.21;HORVU1Hr1G055340.27;HORVU1Hr1G055340.1;HORVU1Hr1G055340.12;HORVU1Hr1G055340.7;HORVU1…	GO:0000166(nucleotide binding);GO:0004672(protein kinase activity);GO:0004674(protein serine/threonine kinase activity);GO:0005524(ATP binding);GO:0006468(protein phosphorylation);GO:0006468(protein phosphorylation)	04016(MAPK signaling pathway - plant);04075(Plant hormone signal transduction);04075(Plant hormone signal transduction)	K14498	EC:2.7.11.1		0.820711	0.955155	0.96086	2.40251	3.79144	3.36496	0.286301	-1.80439	7.11775e-08	2.00063e-06	down	yes
MSTRG.1025	HORVU1Hr1G007290	HORVU1Hr1G007290.10;HORVU1Hr1G007290.11;HORVU1Hr1G007290.14;HORVU1Hr1G007290.6;HORVU1Hr1G007290.13;HORVU1Hr1G007290.8;HORVU1Hr1G007290.18;HORVU1Hr1G007290.5;HORVU1Hr1G007290.3;HORVU1Hr1G007290.1;HORVU1Hr1G007290.12;HORVU1Hr1G007290.16;HORVU1Hr1G007290.7	GO:0016020(membrane);GO:0016021(integral component of membrane);GO:0016021(integral component of membrane)	NA	NA	NA		2.59184	2.49731	4.00385	0.700817	0.241506	0.275098	7.46908	2.90093	7.36711e-08	2.06583e-06	up	yes
MSTRG.18003	HORVU7Hr1G080850	HORVU7Hr1G080850.2;HORVU7Hr1G080850.3;HORVU7Hr1G080850.1	GO:0016020(membrane);GO:0016021(integral component of membrane);GO:0016021(integral component of membrane)	NA	NA	NA		9.86705	8.73863	15.1873	3.60041	2.14892	2.77701	3.96336	1.98673	7.36949e-08	2.06583e-06	up	yes
HORVU7Hr1G091740	HORVU7Hr1G091740	HORVU7Hr1G091740.6;HORVU7Hr1G091740.8;HORVU7Hr1G091740.4;HORVU7Hr1G091740.3;HORVU7Hr1G091740.2;HORVU7Hr1G091740.9;HORVU7Hr1G091740.1	NA	NA	NA	NA		0.133822	0.181142	0.221166	0.983203	1.83165	1.49434	0.124415	-3.00676	7.47766e-08	2.09334e-06	down	yes
MSTRG.13919	HORVU5Hr1G112060	HORVU5Hr1G112060.6;HORVU5Hr1G112060.5;HORVU5Hr1G112060.1	GO:0006952(defense response);GO:0006952(defense response)	NA	NA	NA		0.902536	2.27709	2.83129	7.53581	7.31126	9.86277	0.24326	-2.03943	7.49363e-08	2.09501e-06	down	yes
MSTRG.7944	HORVU3Hr1G072880	HORVU3Hr1G072880.3;HORVU3Hr1G072880.4;HORVU3Hr1G072880.1;HORVU3Hr1G072880.2	NA	NA	NA	NA		12.3363	12.3519	15.6276	4.84103	2.72104	4.01845	3.48135	1.79965	7.58266e-08	2.11706e-06	up	yes
MSTRG.10876	HORVU4Hr1G075180	HORVU4Hr1G075180.6;HORVU4Hr1G075180.3;HORVU4Hr1G075180.2;HORVU4Hr1G075180.1	GO:0003677(DNA binding);GO:0003700(DNA-binding transcription factor activity);GO:0005634(nucleus);GO:0006355(regulation of transcription, DNA-templated);GO:0043565(sequence-specific DNA binding);GO:0043565(sequence-specific DNA binding)	NA	NA	NA		1.19922	2.84701	1.67779	7.73754	4.47339	7.41493	0.291657	-1.77765	7.62391e-08	2.12574e-06	down	yes
MSTRG.11363	HORVU5Hr1G003010	HORVU5Hr1G003010.3;HORVU5Hr1G003010.2;HORVU5Hr1G003010.1	GO:0003676(nucleic acid binding);GO:0004523(RNA-DNA hybrid ribonuclease activity);GO:0004842(ubiquitin-protein transferase activity);GO:0016567(protein ubiquitination);GO:0016740(transferase activity);GO:0046872(metal ion binding);GO:0090502(RNA phosphodiester bond hydrolysis, endonucleolytic);GO:0090502(RNA phosphodiester bond hydrolysis, endonucleolytic)	NA	NA	NA	RBR-type E3 ubiquitin transferase [Source:UniProtKB/TrEMBL;Acc:F2D6Q7]	9.49606	10.1304	9.66117	20.6464	18.2939	18.656	0.508499	-0.975683	7.72835e-08	2.15199e-06	down	no
MSTRG.10690	HORVU4Hr1G068760	HORVU4Hr1G068760.15;MSTRG.10690.6;HORVU4Hr1G068760.9;HORVU4Hr1G068760.2;HORVU4Hr1G068760.4;HORVU4Hr1G068760.1;HORVU4Hr1G068760.11;HORVU4Hr1G068760.14;MSTRG.10690.1;HORVU4Hr1G068760.3;MSTRG.10690.4	GO:0000139(Golgi membrane);GO:0005794(Golgi apparatus);GO:0016020(membrane);GO:0016021(integral component of membrane);GO:0016740(transferase activity);GO:0016757(transferase activity, transferring glycosyl groups);GO:0045489(pectin biosynthetic process);GO:0047262(polygalacturonate 4-alpha-galacturonosyltransferase activity);GO:0071555(cell wall organization);GO:0071555(cell wall organization)	NA	NA	NA	Hexosyltransferase [Source:UniProtKB/TrEMBL;Acc:F2CTI0]	19.0519	16.8419	15.5291	36.3469	31.7134	32.9438	0.509117	-0.973931	7.89827e-08	2.19637e-06	down	no
MSTRG.7214		MSTRG.7214.1	NA	NA	NA	NA		2.66943	1.95448	1.81237	12.6855	8.64848	11.2353	0.197618	-2.33922	8.00162e-08	2.22215e-06	down	yes
MSTRG.10708	HORVU4Hr1G069190	HORVU4Hr1G069190.1;HORVU4Hr1G069190.10;HORVU4Hr1G069190.6;HORVU4Hr1G069190.5;HORVU4Hr1G069190.4;HORVU4Hr1G069190.9;HORVU4Hr1G069190.8;HORVU4Hr1G069190.11;HORVU4Hr1G069190.3	GO:0016020(membrane);GO:0016021(integral component of membrane);GO:0016740(transferase activity);GO:0016746(transferase activity, transferring acyl groups);GO:0019706(protein-cysteine S-palmitoyltransferase activity);GO:0019706(protein-cysteine S-palmitoyltransferase activity)	NA	NA	NA	S-acyltransferase [Source:UniProtKB/TrEMBL;Acc:A0A287PI87]	6.36348	7.84228	9.24984	2.69808	2.06798	2.48029	3.23688	1.69461	8.22039e-08	2.27988e-06	up	yes
MSTRG.10269	HORVU4Hr1G053900	HORVU4Hr1G053900.7;HORVU4Hr1G053900.6;HORVU4Hr1G053900.1;HORVU4Hr1G053900.11;HORVU4Hr1G053900.8;HORVU4Hr1G053900.2;HORVU4Hr1G053900.4;HORVU4Hr1G053900.10;HORVU4Hr1G053900.3;HORVU4Hr1G053900.5;HORVU4Hr1G053900.13;HORVU4Hr1G053900.9	GO:0006508(proteolysis);GO:0008236(serine-type peptidase activity);GO:0016020(membrane);GO:0016021(integral component of membrane);GO:0016021(integral component of membrane)	NA	NA	NA		34.191	32.7851	31.7312	66.9161	60.3407	58.3374	0.531845	-0.910923	8.29637e-08	2.2979e-06	down	no
MSTRG.12496	HORVU5Hr1G053010	HORVU5Hr1G053010.2;HORVU5Hr1G053010.5;HORVU5Hr1G053010.4;HORVU5Hr1G053010.1;HORVU5Hr1G053010.7;HORVU5Hr1G053010.3	GO:0004318(enoyl-[acyl-carrier-protein] reductase (NADH) activity);GO:0006633(fatty acid biosynthetic process);GO:0055114(oxidation-reduction process);GO:0055114(oxidation-reduction process)	00061(Fatty acid biosynthesis);00780(Biotin metabolism);00333(Prodigiosin biosyntheses);00333(Prodigiosin biosyntheses)	K00208	EC:1.3.1.9;EC:1.3.1.10		54.3636	52.4909	60.9482	19.3664	20.5898	22.3504	2.69318	1.42931	8.39616e-08	2.32246e-06	up	yes
MSTRG.3280	HORVU2Hr1G006130	HORVU2Hr1G006130.1	NA	00520(Amino sugar and nucleotide sugar metabolism)	K01183	EC:3.2.1.14		0	0.458598	0.291651	3.73742	22.4231	3.48094	0.0253108	-5.3041	8.50706e-08	2.35002e-06	down	yes
MSTRG.8988	HORVU3Hr1G115170	HORVU3Hr1G115170.4;HORVU3Hr1G115170.1;HORVU3Hr1G115170.6;HORVU3Hr1G115170.7;HORVU3Hr1G115170.2;HORVU3Hr1G115170.5	GO:0005515(protein binding);GO:0010997(anaphase-promoting complex binding);GO:0097027(ubiquitin-protein transferase activator activity);GO:1904668(positive regulation of ubiquitin protein ligase activity);GO:1904668(positive regulation of ubiquitin protein ligase activity)	04120(Ubiquitin mediated proteolysis);04120(Ubiquitin mediated proteolysis)	K03364	NA		5.0528	5.67446	8.50264	1.81099	1.00755	1.04341	4.97932	2.31595	8.66851e-08	2.38865e-06	up	yes
MSTRG.273	HORVU0Hr1G008700	HORVU0Hr1G008700.2;HORVU0Hr1G008700.1;HORVU0Hr1G008700.4;HORVU0Hr1G008700.7	NA	04120(Ubiquitin mediated proteolysis);04120(Ubiquitin mediated proteolysis)	K10604	EC:2.3.2.27		10.2584	8.88586	10.4878	22.2583	18.3438	18.5967	0.500553	-0.998406	8.66977e-08	2.38865e-06	down	no
MSTRG.9543	HORVU4Hr1G016460	HORVU4Hr1G016460.1	NA	NA	NA	NA		164.588	140.187	199.303	53.1502	55.2003	65.0738	2.90662	1.53934	8.79168e-08	2.41904e-06	up	yes
MSTRG.1751	HORVU1Hr1G044120	HORVU1Hr1G044120.5;HORVU1Hr1G044120.12;HORVU1Hr1G044120.11;HORVU1Hr1G044120.1;HORVU1Hr1G044120.3;HORVU1Hr1G044120.7;HORVU1Hr1G044120.2;HORVU1Hr1G044120.8;HORVU1Hr1G044120.9;HORVU1Hr1G044120.6;HORVU1Hr1G044120.10;HORVU1Hr1G044120.4	NA	NA	NA	NA		14.5226	15.2699	15.2392	5.4832	5.36877	5.65647	2.7278	1.44774	8.84338e-08	2.43007e-06	up	yes
MSTRG.2797	HORVU1Hr1G081550	HORVU1Hr1G081550.2;HORVU1Hr1G081550.1	GO:0003824(catalytic activity);GO:0005975(carbohydrate metabolic process);GO:0006099(tricarboxylic acid cycle);GO:0016491(oxidoreductase activity);GO:0016616(oxidoreductase activity, acting on the CH-OH group of donors, NAD or NADP as acceptor);GO:0019752(carboxylic acid metabolic process);GO:0030060(L-malate dehydrogenase activity);GO:0055114(oxidation-reduction process);GO:0055114(oxidation-red…	00020(Citrate cycle (TCA cycle));00620(Pyruvate metabolism);00630(Glyoxylate and dicarboxylate metabolism);00710(Carbon fixation in photosynthetic organisms);00270(Cysteine and methionine metabolism);00270(Cysteine and methionine metabolism)	K00026	EC:1.1.1.37		59.4295	92.6806	67.4036	136.088	184.208	146.498	0.470258	-1.08848	8.85902e-08	2.43117e-06	down	yes
MSTRG.2661	HORVU1Hr1G076880	HORVU1Hr1G076880.1;HORVU1Hr1G076880.9;HORVU1Hr1G076880.6;HORVU1Hr1G076880.10;HORVU1Hr1G076880.2;HORVU1Hr1G076880.11;HORVU1Hr1G076880.8;HORVU1Hr1G076880.7;HORVU1Hr1G076880.3	GO:0000166(nucleotide binding);GO:0003924(GTPase activity);GO:0005525(GTP binding);GO:0005622(intracellular);GO:0007264(small GTPase mediated signal transduction);GO:0007264(small GTPase mediated signal transduction)	04145(Phagosome);04933(AGE-RAGE signaling pathway in diabetic complications);04933(AGE-RAGE signaling pathway in diabetic complications)	K04392	NA		31.8876	20.6805	17.1491	5.34165	6.15562	7.6102	3.64869	1.86738	9.00735e-08	2.46863e-06	up	yes
MSTRG.18149	HORVU7Hr1G086690	HORVU7Hr1G086690.10;HORVU7Hr1G086690.11;HORVU7Hr1G086690.1;HORVU7Hr1G086690.5;HORVU7Hr1G086690.4;HORVU7Hr1G086690.15;HORVU7Hr1G086690.6;HORVU7Hr1G086690.14;HORVU7Hr1G086690.12;HORVU7Hr1G086690.2;HORVU7Hr1G086690.7;HORVU7Hr1G086690.16;HORVU7Hr1G086690.3;HORVU7Hr1G086690.13	GO:0004553(hydrolase activity, hydrolyzing O-glycosyl compounds);GO:0004565(beta-galactosidase activity);GO:0005975(carbohydrate metabolic process);GO:0008152(metabolic process);GO:0016020(membrane);GO:0016021(integral component of membrane);GO:0016787(hydrolase activity);GO:0016798(hydrolase activity, acting on glycosyl bonds);GO:0016798(hydrolase activity, acting on glycosyl bonds)	00052(Galactose metabolism);00600(Sphingolipid metabolism);00531(Glycosaminoglycan degradation);00604(Glycosphingolipid biosynthesis - ganglio series);00511(Other glycan degradation);00511(Other glycan degradation)	K12309	EC:3.2.1.23	Beta-galactosidase [Source:UniProtKB/TrEMBL;Acc:A0A287X6Q2]	3.97815	2.01536	4.3017	10.2251	8.69261	9.26629	0.365285	-1.4529	9.15169e-08	2.5049e-06	down	yes
MSTRG.9274	HORVU4Hr1G007220	HORVU4Hr1G007220.1;HORVU4Hr1G007220.3;HORVU4Hr1G007220.2	GO:0009055(electron transfer activity);GO:0022900(electron transport chain);GO:0022900(electron transport chain)	NA	NA	NA	Predicted protein [Source:UniProtKB/TrEMBL;Acc:F2DL00]	30.9403	52.2054	63.1984	14.5649	11.7517	16.5842	3.41122	1.77029	9.21561e-08	2.51909e-06	up	yes
HORVU6Hr1G016750	HORVU6Hr1G016750	HORVU6Hr1G016750.8;HORVU6Hr1G016750.9;HORVU6Hr1G016750.2;HORVU6Hr1G016750.1;HORVU6Hr1G016750.14;HORVU6Hr1G016750.15	NA	NA	NA	NA		1.35655	1.03641	1.19432	3.93513	2.2667	2.58349	0.408327	-1.2922	9.31746e-08	2.5436e-06	down	yes
MSTRG.7104	HORVU3Hr1G038290	HORVU3Hr1G038290.1;HORVU3Hr1G038290.2	GO:0004601(peroxidase activity);GO:0005576(extracellular region);GO:0006979(response to oxidative stress);GO:0016491(oxidoreductase activity);GO:0020037(heme binding);GO:0042744(hydrogen peroxide catabolic process);GO:0046872(metal ion binding);GO:0055114(oxidation-reduction process);GO:0098869(cellular oxidant detoxification);GO:0098869(cellular oxidant detoxification)	00940(Phenylpropanoid biosynthesis);00940(Phenylpropanoid biosynthesis)	K00430	EC:1.11.1.7	Peroxidase [Source:UniProtKB/TrEMBL;Acc:F2EKW0]	12.4067	15.3414	16.1235	40.9104	26.5551	27.7889	0.460571	-1.1185	9.41745e-08	2.56755e-06	down	yes
MSTRG.15643	HORVU6Hr1G067880	HORVU6Hr1G067880.1;HORVU6Hr1G067880.13;HORVU6Hr1G067880.2;HORVU6Hr1G067880.3;HORVU6Hr1G067880.11;HORVU6Hr1G067880.7;HORVU6Hr1G067880.14;HORVU6Hr1G067880.4;HORVU6Hr1G067880.10	NA	NA	NA	NA		19.0547	14.0645	25.1793	6.79078	4.64006	6.10652	3.32425	1.73303	9.49269e-08	2.58468e-06	up	yes
MSTRG.5260	HORVU2Hr1G089440	HORVU2Hr1G089440.9;HORVU2Hr1G089440.17;HORVU2Hr1G089440.4;HORVU2Hr1G089440.12;HORVU2Hr1G089440.3	GO:0003824(catalytic activity);GO:0005737(cytoplasm);GO:0006559(L-phenylalanine catabolic process);GO:0009698(phenylpropanoid metabolic process);GO:0009800(cinnamic acid biosynthetic process);GO:0016829(lyase activity);GO:0016841(ammonia-lyase activity);GO:0045548(phenylalanine ammonia-lyase activity);GO:0045548(phenylalanine ammonia-lyase activity)	00360(Phenylalanine metabolism);00940(Phenylpropanoid biosynthesis);00940(Phenylpropanoid biosynthesis)	K10775	EC:4.3.1.24	Phenylalanine ammonia-lyase [Source:UniProtKB/TrEMBL;Acc:A0A287IVF5]	7.29119	9.8156	10.2373	15.2651	28.0757	20.9298	0.425452	-1.23293	9.97389e-08	2.71217e-06	down	yes
MSTRG.756	HORVU0Hr1G032260	HORVU0Hr1G032260.2	NA	NA	NA	NA		2.22366	11.5605	17.4396	0.568529	0.505423	0.443139	20.5814	4.36327	1.01243e-07	2.74948e-06	up	yes
MSTRG.3327	HORVU2Hr1G009730	MSTRG.3327.1	NA	NA	NA	NA		21.0907	25.0843	24.7392	5.89157	7.21377	8.02402	3.35619	1.74682	1.04923e-07	2.84572e-06	up	yes
MSTRG.10972	HORVU4Hr1G078780	HORVU4Hr1G078780.6;HORVU4Hr1G078780.3;HORVU4Hr1G078780.1;HORVU4Hr1G078780.9;HORVU4Hr1G078780.11;HORVU4Hr1G078780.2	NA	NA	NA	NA		6.61646	7.93564	6.01402	13.4232	15.1844	13.8885	0.483954	-1.04706	1.05442e-07	2.8561e-06	down	yes
MSTRG.18577	HORVU7Hr1G105870	HORVU7Hr1G105870.1;HORVU7Hr1G105870.2	NA	NA	NA	NA		0.843338	0.841913	1.20004	0.0823581	0.0449032	0.107267	12.3025	3.62088	1.05703e-07	2.85698e-06	up	yes
MSTRG.11074	HORVU4Hr1G082900	HORVU4Hr1G082900.1;HORVU4Hr1G082900.2	NA	NA	NA	NA		3.12927	3.26138	5.65661	0.616599	0.325442	0.556332	8.04023	3.00724	1.05748e-07	2.85698e-06	up	yes
MSTRG.17476	HORVU7Hr1G055900	HORVU7Hr1G055900.5;HORVU7Hr1G055900.6;HORVU7Hr1G055900.3;HORVU7Hr1G055900.2;HORVU7Hr1G055900.1;HORVU7Hr1G055900.13;HORVU7Hr1G055900.7;HORVU7Hr1G055900.10;HORVU7Hr1G055900.9;HORVU7Hr1G055900.12;HORVU7Hr1G055900.4;HORVU7Hr1G055900.11	GO:0016020(membrane);GO:0016021(integral component of membrane);GO:0022857(transmembrane transporter activity);GO:0055085(transmembrane transport);GO:0055085(transmembrane transport)	NA	NA	NA		3.87212	3.68182	3.71805	9.07913	9.3424	7.75953	0.43054	-1.21578	1.06529e-07	2.87283e-06	down	yes
MSTRG.13313	HORVU5Hr1G086610	HORVU5Hr1G086610.3;HORVU5Hr1G086610.1;HORVU5Hr1G086610.2	NA	04626(Plant-pathogen interaction);04626(Plant-pathogen interaction)	K13473	NA	Predicted protein [Source:UniProtKB/TrEMBL;Acc:F2CUD8]	6.95716	7.70841	15.648	2.16859	0.561948	0.451644	9.52606	3.25188	1.0661e-07	2.87283e-06	up	yes
MSTRG.11020	HORVU4Hr1G080590	HORVU4Hr1G080590.5;HORVU4Hr1G080590.1;HORVU4Hr1G080590.2;HORVU4Hr1G080590.4;HORVU4Hr1G080590.3	NA	NA	NA	NA		32.5159	17.2828	16.8812	6.13542	4.34968	6.23695	3.98754	1.9955	1.06875e-07	2.87627e-06	up	yes
HORVU1Hr1G047260	HORVU1Hr1G047260	HORVU1Hr1G047260.11;HORVU1Hr1G047260.6;HORVU1Hr1G047260.3;HORVU1Hr1G047260.9;HORVU1Hr1G047260.15;HORVU1Hr1G047260.19;HORVU1Hr1G047260.2;HORVU1Hr1G047260.17;HORVU1Hr1G047260.10;HORVU1Hr1G047260.7;HORVU1Hr1G047260.13;HORVU1Hr1G047260.20;HORVU1Hr1G047260.14;HORVU1Hr1G047260.16;HORVU1Hr1G047260.5;HORVU1Hr1G047260.1;HORVU1Hr1G047260.4;HORVU1Hr1G047260.21;HORVU1Hr1G047260.8	GO:0016020(membrane);GO:0016021(integral component of membrane);GO:0016021(integral component of membrane)	NA	NA	NA		0.192413	0.281161	0.281541	0	0.0155311	0.0158463	24.0656	4.5889	1.10194e-07	2.96176e-06	up	yes
MSTRG.3866	HORVU2Hr1G031710	MSTRG.3866.1;MSTRG.3866.2;HORVU2Hr1G031710.2;HORVU2Hr1G031710.3	GO:0004672(protein kinase activity);GO:0005524(ATP binding);GO:0006468(protein phosphorylation);GO:0006468(protein phosphorylation)	NA	NA	NA		6.94247	8.41893	6.38237	15.1321	16.7241	14.9088	0.464958	-1.10483	1.14222e-07	3.06609e-06	down	yes
MSTRG.16642	HORVU7Hr1G020190	HORVU7Hr1G020190.4;HORVU7Hr1G020190.1;HORVU7Hr1G020190.8;HORVU7Hr1G020190.2;HORVU7Hr1G020190.5	GO:0004089(carbonate dehydratase activity);GO:0008270(zinc ion binding);GO:0008270(zinc ion binding)	00910(Nitrogen metabolism);00910(Nitrogen metabolism)	K01674	EC:4.2.1.1		2.33057	2.00548	3.36617	5.50198	11.5985	8.22852	0.304087	-1.71744	1.17298e-07	3.14461e-06	down	yes
HORVU4Hr1G073350	HORVU4Hr1G073350	HORVU4Hr1G073350.1;HORVU4Hr1G073350.4;HORVU4Hr1G073350.7;HORVU4Hr1G073350.10;HORVU4Hr1G073350.14;HORVU4Hr1G073350.9;HORVU4Hr1G073350.3;HORVU4Hr1G073350.2;HORVU4Hr1G073350.12	GO:0016787(hydrolase activity);GO:0046856(phosphatidylinositol dephosphorylation);GO:0046856(phosphatidylinositol dephosphorylation)	00562(Inositol phosphate metabolism);04070(Phosphatidylinositol signaling system);04070(Phosphatidylinositol signaling system)	K20279	EC:3.1.3.36		0.77787	0.869788	2.21926	0.178558	0.0765824	0.0578271	12.3557	3.6271	1.23463e-07	3.30531e-06	up	yes
MSTRG.10113	HORVU4Hr1G048330	HORVU4Hr1G048330.1	NA	NA	NA	NA	Predicted protein [Source:UniProtKB/TrEMBL;Acc:F2CSK2]	29.879	40.2013	54.3418	9.64029	2.54489	1.36733	9.18074	3.19861	1.23683e-07	3.30531e-06	up	yes
MSTRG.11455	HORVU5Hr1G008670	MSTRG.11455.3;HORVU5Hr1G008670.3;HORVU5Hr1G008670.1;HORVU5Hr1G008670.4;HORVU5Hr1G008670.2	GO:0000166(nucleotide binding);GO:0003774(motor activity);GO:0003777(microtubule motor activity);GO:0005524(ATP binding);GO:0005874(microtubule);GO:0007018(microtubule-based movement);GO:0008017(microtubule binding);GO:0008017(microtubule binding)	NA	NA	NA	Kinesin-like protein [Source:UniProtKB/TrEMBL;Acc:A0A287QAW8]	3.3315	3.58811	4.49185	0.990043	0.655945	0.863444	4.54742	2.18505	1.23767e-07	3.30531e-06	up	yes
MSTRG.6431	HORVU3Hr1G007500	MSTRG.6431.5;HORVU3Hr1G007500.4;HORVU3Hr1G007500.1;HORVU3Hr1G007500.3;HORVU3Hr1G007500.2;HORVU3Hr1G007500.6;HORVU3Hr1G007500.5	NA	04141(Protein processing in endoplasmic reticulum);04141(Protein processing in endoplasmic reticulum)	K13993	NA		2.67655	1.17826	1.05055	9.23388	3.27859	14.0169	0.184902	-2.43516	1.25659e-07	3.34885e-06	down	yes
MSTRG.14814	HORVU6Hr1G027460	HORVU6Hr1G027460.24;HORVU6Hr1G027460.14;HORVU6Hr1G027460.2;HORVU6Hr1G027460.6;HORVU6Hr1G027460.19;HORVU6Hr1G027460.26;HORVU6Hr1G027460.17;HORVU6Hr1G027460.7;HORVU6Hr1G027460.4;HORVU6Hr1G027460.25;HORVU6Hr1G027460.1;HORVU6Hr1G027460.3;HORVU6Hr1G027460.13;HORVU6Hr1G027460.11;HORVU6Hr1G027460.10	GO:0046872(metal ion binding);GO:0046872(metal ion binding)	NA	NA	NA		3.57242	3.74805	4.35586	0.682993	0.739956	1.10393	4.62085	2.20816	1.25718e-07	3.34885e-06	up	yes
HORVU5Hr1G046050	HORVU5Hr1G046050	HORVU5Hr1G046050.1	NA	NA	NA	NA		0.223831	0.571819	0.48048	2.54975	4.54942	2.7398	0.129702	-2.94673	1.27506e-07	3.39215e-06	down	yes
MSTRG.11797	HORVU5Hr1G021480	HORVU5Hr1G021480.1	NA	NA	NA	NA	Predicted protein [Source:UniProtKB/TrEMBL;Acc:F2CSK2]	41.7284	55.7131	75.9096	13.4063	3.46102	2.07218	9.1529	3.19423	1.27943e-07	3.39944e-06	up	yes
MSTRG.3516		MSTRG.3516.1	NA	NA	NA	NA		2.53442	2.22923	1.58688	8.97306	6.65203	5.14058	0.305819	-1.70925	1.30918e-07	3.47406e-06	down	yes
MSTRG.11035	HORVU4Hr1G081210	HORVU4Hr1G081210.2;HORVU4Hr1G081210.3;HORVU4Hr1G081210.1;HORVU4Hr1G081210.6	GO:0004497(monooxygenase activity);GO:0005506(iron ion binding);GO:0016020(membrane);GO:0016021(integral component of membrane);GO:0016491(oxidoreductase activity);GO:0016705(oxidoreductase activity, acting on paired donors, with incorporation or reduction of molecular oxygen);GO:0020037(heme binding);GO:0046872(metal ion binding);GO:0055114(oxidation-reduction process);GO:0055114(oxidation-reduc…	NA	NA	NA		21.0447	24.1447	29.0026	5.68236	8.7733	9.39865	3.11022	1.63701	1.31475e-07	3.48441e-06	up	yes
MSTRG.14481	HORVU6Hr1G011620	HORVU6Hr1G011620.1;HORVU6Hr1G011620.3;HORVU6Hr1G011620.5;HORVU6Hr1G011620.4	GO:0000786(nucleosome);GO:0003677(DNA binding);GO:0005634(nucleus);GO:0005694(chromosome);GO:0046982(protein heterodimerization activity);GO:0046982(protein heterodimerization activity)	NA	NA	NA	Histone H2A [Source:UniProtKB/TrEMBL;Acc:A0A287TB38]	30.9831	50.9932	59.5475	15.0585	10.938	14.1405	3.52602	1.81804	1.38639e-07	3.66962e-06	up	yes
MSTRG.117	HORVU0Hr1G003220	HORVU0Hr1G003220.1;HORVU0Hr1G003220.2	GO:0016020(membrane);GO:0016021(integral component of membrane);GO:0016021(integral component of membrane)	NA	NA	NA		6.69405	7.03053	7.99969	1.62796	1.4877	1.34409	4.87118	2.28427	1.39933e-07	3.69714e-06	up	yes
MSTRG.1906	HORVU1Hr1G050050	HORVU1Hr1G050050.15;HORVU1Hr1G050050.13;HORVU1Hr1G050050.3;HORVU1Hr1G050050.8;HORVU1Hr1G050050.10;HORVU1Hr1G050050.6;HORVU1Hr1G050050.12;HORVU1Hr1G050050.14;HORVU1Hr1G050050.5;HORVU1Hr1G050050.26;HORVU1Hr1G050050.11;HORVU1Hr1G050050.2;HORVU1Hr1G050050.7;HORVU1Hr1G050050.21;HORVU1Hr1G050050.4;HORVU1Hr1G050050.19;HORVU1Hr1G050050.18;HORVU1Hr1G050050.23;HORVU1Hr1G050050.1	NA	NA	NA	NA		0.838637	0.51126	0.58445	2.34658	2.55088	3.12376	0.241153	-2.05198	1.40032e-07	3.69714e-06	down	yes
MSTRG.8133	HORVU3Hr1G078930	HORVU3Hr1G078930.1	GO:0003677(DNA binding);GO:0003899(DNA-directed 5'-3' RNA polymerase activity);GO:0005634(nucleus);GO:0006351(transcription, DNA-templated)	00230(Purine metabolism);00240(Pyrimidine metabolism);03020(RNA polymerase)	K03013	NA	Predicted protein [Source:UniProtKB/TrEMBL;Acc:F2DA18]	48.3668	37.6939	37.3007	93.9595	80.9864	80.6912	0.482564	-1.05121	1.40294e-07	3.69936e-06	down	yes
HORVU2Hr1G107870	HORVU2Hr1G107870	HORVU2Hr1G107870.1;HORVU2Hr1G107870.8;HORVU2Hr1G107870.7;HORVU2Hr1G107870.19;HORVU2Hr1G107870.12;HORVU2Hr1G107870.4;HORVU2Hr1G107870.17;HORVU2Hr1G107870.18;HORVU2Hr1G107870.21;HORVU2Hr1G107870.15;HORVU2Hr1G107870.6;HORVU2Hr1G107870.5;HORVU2Hr1G107870.11;HORVU2Hr1G107870.16	NA	NA	NA	NA		3.32136	2.66074	2.7133	0.671489	0.49168	0.721566	4.61359	2.20589	1.41513e-07	3.72682e-06	up	yes
HORVU5Hr1G041660	HORVU5Hr1G041660	HORVU5Hr1G041660.3;HORVU5Hr1G041660.1;HORVU5Hr1G041660.11;HORVU5Hr1G041660.8;HORVU5Hr1G041660.2	GO:0000166(nucleotide binding);GO:0004672(protein kinase activity);GO:0004674(protein serine/threonine kinase activity);GO:0004713(protein tyrosine kinase activity);GO:0005524(ATP binding);GO:0006468(protein phosphorylation);GO:0016020(membrane);GO:0016021(integral component of membrane);GO:0016301(kinase activity);GO:0016310(phosphorylation);GO:0016740(transferase activity);GO:0018108(peptidyl-t…	NA	NA	NA		0.0749356	0.0334085	0.0357801	0.476878	0.484196	0.321566	0.112365	-3.15373	1.4181e-07	3.72993e-06	down	yes
MSTRG.14421	HORVU6Hr1G006880	HORVU6Hr1G006880.3;HORVU6Hr1G006880.6;HORVU6Hr1G006880.9;HORVU6Hr1G006880.1;HORVU6Hr1G006880.8;HORVU6Hr1G006880.5;HORVU6Hr1G006880.2	GO:0004180(carboxypeptidase activity);GO:0004185(serine-type carboxypeptidase activity);GO:0005576(extracellular region);GO:0005773(vacuole);GO:0006508(proteolysis);GO:0008233(peptidase activity);GO:0016787(hydrolase activity);GO:0016787(hydrolase activity)	NA	NA	NA	Carboxypeptidase [Source:UniProtKB/TrEMBL;Acc:M0Z6J1]	8.33276	8.17319	8.877	18.1608	15.6538	19.4817	0.476261	-1.07018	1.42704e-07	3.74873e-06	down	yes
MSTRG.4288		MSTRG.4288.1	NA	NA	NA	NA		1.43314	1.65523	1.54495	0.144267	0.083976	0.156793	12.0335	3.58898	1.44832e-07	3.79984e-06	up	yes
HORVU3Hr1G050770	HORVU3Hr1G050770	HORVU3Hr1G050770.10;HORVU3Hr1G050770.3;HORVU3Hr1G050770.14;HORVU3Hr1G050770.13;HORVU3Hr1G050770.1;HORVU3Hr1G050770.17;HORVU3Hr1G050770.21;HORVU3Hr1G050770.11;HORVU3Hr1G050770.6;HORVU3Hr1G050770.4;HORVU3Hr1G050770.15;HORVU3Hr1G050770.2;HORVU3Hr1G050770.8	GO:0009691(cytokinin biosynthetic process);GO:0016787(hydrolase activity);GO:0048509(regulation of meristem development);GO:0048509(regulation of meristem development)	NA	NA	NA		1.52039	1.18406	1.95835	0.092203	0.179793	0.269577	8.60972	3.10597	1.46471e-07	3.83802e-06	up	yes
MSTRG.13311	HORVU5Hr1G085070	MSTRG.13311.58;MSTRG.13311.59;HORVU5Hr1G085070.53;HORVU5Hr1G085070.43;MSTRG.13311.71;MSTRG.13311.57;HORVU5Hr1G085070.54;HORVU5Hr1G085070.56;HORVU5Hr1G085070.5;HORVU5Hr1G085070.35;HORVU5Hr1G085070.15;MSTRG.13311.35;HORVU5Hr1G085070.45;MSTRG.13311.72;HORVU5Hr1G085070.42;HORVU5Hr1G085070.61;HORVU5Hr1G085070.40;HORVU5Hr1G085070.72;HORVU5Hr1G085070.33;HORVU5Hr1G085070.70;MSTRG.13311.52;HORVU5Hr1G08507…	GO:0004672(protein kinase activity);GO:0005515(protein binding);GO:0005524(ATP binding);GO:0006468(protein phosphorylation);GO:0006468(protein phosphorylation)	00480(Glutathione metabolism);00480(Glutathione metabolism)	K00799	EC:2.5.1.18		4.8291	5.15224	5.116	2.10999	1.8943	1.57472	2.7061	1.43621	1.50896e-07	3.949e-06	up	yes
MSTRG.684	HORVU0Hr1G028350	HORVU0Hr1G028350.1;HORVU0Hr1G028350.2	GO:0003824(catalytic activity);GO:0005992(trehalose biosynthetic process);GO:0005992(trehalose biosynthetic process)	00500(Starch and sucrose metabolism);00500(Starch and sucrose metabolism)	K16055	EC:2.4.1.15;EC:3.1.3.12		8.71437	6.08635	22.9977	1.97469	2.60447	2.19656	5.57851	2.47988	1.5501e-07	4.05161e-06	up	yes
MSTRG.12152	HORVU5Hr1G040160	HORVU5Hr1G040160.2;HORVU5Hr1G040160.5;HORVU5Hr1G040160.1;HORVU5Hr1G040160.6	GO:0016020(membrane);GO:0016021(integral component of membrane);GO:0016021(integral component of membrane)	NA	NA	NA		10.4053	7.19335	8.32929	17.2939	51.1593	20.0704	0.292893	-1.77155	1.56459e-07	4.08436e-06	down	yes
HORVU4Hr1G062650	HORVU4Hr1G062650	HORVU4Hr1G062650.1	NA	NA	NA	NA		0	0.141324	0.0495343	1.14254	1.11014	1.28682	0.0539224	-4.21297	1.58977e-07	4.14492e-06	down	yes
MSTRG.18676	HORVU7Hr1G111060	HORVU7Hr1G111060.4;HORVU7Hr1G111060.9;HORVU7Hr1G111060.6;HORVU7Hr1G111060.1;HORVU7Hr1G111060.2;HORVU7Hr1G111060.5;HORVU7Hr1G111060.7;HORVU7Hr1G111060.8	GO:0003677(DNA binding);GO:0003700(DNA-binding transcription factor activity);GO:0005634(nucleus);GO:0006351(transcription, DNA-templated);GO:0006355(regulation of transcription, DNA-templated);GO:0006355(regulation of transcription, DNA-templated)	NA	NA	NA		9.62996	7.73703	11.7201	2.64752	2.84528	2.55782	3.61302	1.85321	1.60545e-07	4.18059e-06	up	yes
MSTRG.7613	HORVU3Hr1G061520	HORVU3Hr1G061520.3;HORVU3Hr1G061520.1;HORVU3Hr1G061520.7;HORVU3Hr1G061520.4;HORVU3Hr1G061520.5	GO:0006631(fatty acid metabolic process);GO:0016491(oxidoreductase activity);GO:0045300(acyl-[acyl-carrier-protein] desaturase activity);GO:0046872(metal ion binding);GO:0055114(oxidation-reduction process);GO:0055114(oxidation-reduction process)	00061(Fatty acid biosynthesis);01040(Biosynthesis of unsaturated fatty acids);01040(Biosynthesis of unsaturated fatty acids)	K03921	EC:1.14.19.2;EC:1.14.19.11		7.88005	7.01891	10.8236	2.03977	2.08365	0.918952	5.10128	2.35086	1.63373e-07	4.24893e-06	up	yes
MSTRG.17676	HORVU7Hr1G065950	HORVU7Hr1G065950.2;HORVU7Hr1G065950.4;HORVU7Hr1G065950.9;HORVU7Hr1G065950.14;HORVU7Hr1G065950.18;HORVU7Hr1G065950.6;HORVU7Hr1G065950.1	NA	NA	NA	NA		2.13778	3.60777	4.56824	0.720616	0.730144	0.560666	5.12761	2.35829	1.64838e-07	4.28167e-06	up	yes
MSTRG.973	HORVU1Hr1G004580	HORVU1Hr1G004580.2;HORVU1Hr1G004580.1	GO:0006508(proteolysis);GO:0008234(cysteine-type peptidase activity);GO:0008234(cysteine-type peptidase activity)	04145(Phagosome);04145(Phagosome)	K01365	EC:3.4.22.15		0.066127	0.0891	0.455472	1.95131	4.2649	1.96957	0.0746049	-3.74459	1.66386e-07	4.31654e-06	down	yes
MSTRG.12842	HORVU5Hr1G067530	HORVU5Hr1G067530.2;HORVU5Hr1G067530.1	GO:0016491(oxidoreductase activity);GO:0046872(metal ion binding);GO:0055114(oxidation-reduction process);GO:0055114(oxidation-reduction process)	00270(Cysteine and methionine metabolism);00270(Cysteine and methionine metabolism)	K05933	EC:1.14.17.4		8.32754	6.38313	7.63175	2.11284	1.85072	1.50673	4.08432	2.0301	1.66635e-07	4.31763e-06	up	yes
HORVU2Hr1G099860	HORVU2Hr1G099860	HORVU2Hr1G099860.2;HORVU2Hr1G099860.1	GO:0016020(membrane);GO:0016021(integral component of membrane);GO:0055085(transmembrane transport);GO:0055085(transmembrane transport)	NA	NA	NA		0	0.148561	0.0197697	1.09938	2.27256	1.2386	0.03651	-4.77556	1.66865e-07	4.31822e-06	down	yes
MSTRG.15538	HORVU6Hr1G063650	HORVU6Hr1G063650.1	NA	NA	NA	NA		7.38577	6.94416	7.9246	14.4922	15.251	15.6778	0.48996	-1.02926	1.73361e-07	4.48078e-06	down	yes
MSTRG.2560	HORVU1Hr1G073280	HORVU1Hr1G073280.5;HORVU1Hr1G073280.3;HORVU1Hr1G073280.6;HORVU1Hr1G073280.1;HORVU1Hr1G073280.2;HORVU1Hr1G073280.4;HORVU1Hr1G073280.10;HORVU1Hr1G073280.9	GO:0004553(hydrolase activity, hydrolyzing O-glycosyl compounds);GO:0005975(carbohydrate metabolic process);GO:0008152(metabolic process);GO:0016787(hydrolase activity);GO:0016798(hydrolase activity, acting on glycosyl bonds);GO:0016798(hydrolase activity, acting on glycosyl bonds)	00500(Starch and sucrose metabolism);00460(Cyanoamino acid metabolism);00940(Phenylpropanoid biosynthesis);00940(Phenylpropanoid biosynthesis)	K05349	EC:3.2.1.21		26.8179	35.7325	29.1913	70.4691	54.9924	57.1329	0.502435	-0.992992	1.75156e-07	4.51626e-06	down	no
MSTRG.6931	HORVU3Hr1G030950	HORVU3Hr1G030950.1	GO:0004497(monooxygenase activity);GO:0005506(iron ion binding);GO:0016020(membrane);GO:0016021(integral component of membrane);GO:0016491(oxidoreductase activity);GO:0016705(oxidoreductase activity, acting on paired donors, with incorporation or reduction of molecular oxygen);GO:0020037(heme binding);GO:0046872(metal ion binding);GO:0055114(oxidation-reduction process)	NA	NA	NA	Predicted protein [Source:UniProtKB/TrEMBL;Acc:F2DNE0]	0.125794	0.193488	0.183343	1.32069	1.29506	0.971036	0.140132	-2.83514	1.75166e-07	4.51626e-06	down	yes
MSTRG.13497	HORVU5Hr1G094610	HORVU5Hr1G094610.2;HORVU5Hr1G094610.3;HORVU5Hr1G094610.1	NA	NA	NA	NA		2.65868	3.11823	7.53558	0.397055	0.448324	0.777675	8.20212	3.036	1.76481e-07	4.53943e-06	up	yes
MSTRG.8438	HORVU3Hr1G087850	HORVU3Hr1G087850.1;HORVU3Hr1G087850.2;HORVU3Hr1G087850.6;HORVU3Hr1G087850.7;MSTRG.8438.6;HORVU3Hr1G087850.3	GO:0016491(oxidoreductase activity);GO:0055114(oxidation-reduction process);GO:0055114(oxidation-reduction process)	NA	NA	NA		9.65016	17.1519	16.7316	3.26592	4.86666	3.50199	3.74175	1.90371	1.76499e-07	4.53943e-06	up	yes
MSTRG.10749	HORVU4Hr1G070610	HORVU4Hr1G070610.1;HORVU4Hr1G070610.2;HORVU4Hr1G070610.3	GO:0003677(DNA binding);GO:0005634(nucleus);GO:0006355(regulation of transcription, DNA-templated);GO:0043565(sequence-specific DNA binding);GO:0043565(sequence-specific DNA binding)	NA	NA	NA	Predicted protein [Source:UniProtKB/TrEMBL;Acc:F2DN27]	4.77369	1.95035	6.73179	0.171871	0.513354	0.576536	10.6643	3.41472	1.78948e-07	4.59675e-06	up	yes
MSTRG.3110	HORVU1Hr1G095210	HORVU1Hr1G095210.4;HORVU1Hr1G095210.3	NA	NA	NA	NA		9.09771	13.4937	10.7437	23.9296	23.9941	23.1093	0.469291	-1.09144	1.82332e-07	4.67792e-06	down	yes
HORVU3Hr1G049410	HORVU3Hr1G049410	HORVU3Hr1G049410.1	GO:0016020(membrane);GO:0016021(integral component of membrane)	NA	NA	NA		2.73061	1.01576	1.22539	0.104167	0.075084	0	27.7363	4.7937	1.84648e-07	4.73153e-06	up	yes
MSTRG.15885	HORVU6Hr1G076810	HORVU6Hr1G076810.1;HORVU6Hr1G076810.3	GO:0004739(pyruvate dehydrogenase (acetyl-transferring) activity);GO:0006086(acetyl-CoA biosynthetic process from pyruvate);GO:0016491(oxidoreductase activity);GO:0016624(oxidoreductase activity, acting on the aldehyde or oxo group of donors, disulfide as acceptor);GO:0043231(intracellular membrane-bounded organelle);GO:0055114(oxidation-reduction process);GO:0055114(oxidation-reduction process)	00010(Glycolysis / Gluconeogenesis);00020(Citrate cycle (TCA cycle));00620(Pyruvate metabolism);00620(Pyruvate metabolism)	K00161	EC:1.2.4.1	Pyruvate dehydrogenase E1 component subunit alpha [Source:UniProtKB/TrEMBL;Acc:A0A287US61]	134.622	97.9151	115.977	223.536	231.587	215.65	0.519571	-0.944606	1.86321e-07	4.76853e-06	down	no
HORVU5Hr1G074450	HORVU5Hr1G074450	HORVU5Hr1G074450.1;HORVU5Hr1G074450.2	GO:0016020(membrane);GO:0016021(integral component of membrane);GO:0016021(integral component of membrane)	NA	NA	NA		0.060211	0.105161	0.152627	0.869042	0.945799	0.988732	0.113426	-3.14017	1.91484e-07	4.89469e-06	down	yes
MSTRG.9415	HORVU4Hr1G011430	HORVU4Hr1G011430.1;HORVU4Hr1G011430.3;HORVU4Hr1G011430.2	GO:0005524(ATP binding);GO:0010264(myo-inositol hexakisphosphate biosynthetic process);GO:0016310(phosphorylation);GO:0016773(phosphotransferase activity, alcohol group as acceptor);GO:0019140(inositol 3-kinase activity);GO:0019140(inositol 3-kinase activity)	00562(Inositol phosphate metabolism);00562(Inositol phosphate metabolism)	K19517	EC:2.7.1.64		4.23328	5.51275	5.07794	11.8775	12.5506	10.3148	0.426675	-1.22879	1.92655e-07	4.91859e-06	down	yes
HORVU6Hr1G092210	HORVU6Hr1G092210	HORVU6Hr1G092210.2;HORVU6Hr1G092210.13;HORVU6Hr1G092210.1;HORVU6Hr1G092210.10	GO:0005515(protein binding);GO:0016020(membrane);GO:0016021(integral component of membrane);GO:0016021(integral component of membrane)	04626(Plant-pathogen interaction);04626(Plant-pathogen interaction)	K13428	EC:2.7.11.1		0.0531169	0.0448571	0.0656496	0.32941	0.331758	0.300026	0.170229	-2.55445	1.95058e-07	4.96922e-06	down	yes
MSTRG.18071	HORVU7Hr1G083390	HORVU7Hr1G083390.6;HORVU7Hr1G083390.2;HORVU7Hr1G083390.1;HORVU7Hr1G083390.12;HORVU7Hr1G083390.4;HORVU7Hr1G083390.11;HORVU7Hr1G083390.9;HORVU7Hr1G083390.3;HORVU7Hr1G083390.10	GO:0006355(regulation of transcription, DNA-templated);GO:0016020(membrane);GO:0016021(integral component of membrane);GO:0046983(protein dimerization activity);GO:0046983(protein dimerization activity)	NA	NA	NA		12.9666	6.9255	12.2616	2.63883	2.50695	3.73259	3.62157	1.85662	1.9519e-07	4.96922e-06	up	yes
MSTRG.8983	HORVU3Hr1G114970	HORVU3Hr1G114970.1	GO:0003677(DNA binding);GO:0005634(nucleus)	04075(Plant hormone signal transduction)	K14491	NA	Predicted protein [Source:UniProtKB/TrEMBL;Acc:F2D0U8]	0.436484	0.627228	1.51822	3.27754	5.3788	4.98872	0.189221	-2.40186	1.95352e-07	4.96922e-06	down	yes
MSTRG.2544	HORVU1Hr1G072820	HORVU1Hr1G072820.1;HORVU1Hr1G072820.2;HORVU1Hr1G072820.3	NA	NA	NA	NA	Predicted protein [Source:UniProtKB/TrEMBL;Acc:F2D6N5]	2.95273	3.31034	4.79342	0.674244	0.565625	0.639997	5.88153	2.55619	1.95616e-07	4.96988e-06	up	yes
MSTRG.3049	HORVU1Hr1G092670	HORVU1Hr1G092670.3;HORVU1Hr1G092670.1;HORVU1Hr1G092670.2	GO:0009269(response to desiccation);GO:0009269(response to desiccation)	NA	NA	NA		4.64269	5.59882	8.66031	13.9584	16.3168	15.3173	0.414582	-1.27027	1.96385e-07	4.98337e-06	down	yes
MSTRG.10175	HORVU4Hr1G050930	HORVU4Hr1G050930.1;HORVU4Hr1G050930.2;HORVU4Hr1G050930.5	GO:0004497(monooxygenase activity);GO:0005506(iron ion binding);GO:0016491(oxidoreductase activity);GO:0016705(oxidoreductase activity, acting on paired donors, with incorporation or reduction of molecular oxygen);GO:0020037(heme binding);GO:0046872(metal ion binding);GO:0055114(oxidation-reduction process);GO:0055114(oxidation-reduction process)	NA	NA	NA		34.1318	28.7785	26.065	66.0759	52.0472	57.3402	0.507088	-0.979693	1.99401e-07	5.05375e-06	down	no
MSTRG.17957	HORVU7Hr1G078850	HORVU7Hr1G078850.6;HORVU7Hr1G078850.8;HORVU7Hr1G078850.2;HORVU7Hr1G078850.4;HORVU7Hr1G078850.7;HORVU7Hr1G078850.1;HORVU7Hr1G078850.9;HORVU7Hr1G078850.3;HORVU7Hr1G078850.5	NA	NA	NA	NA		9.66249	10.4638	8.95856	20.7521	18.739	16.5848	0.518669	-0.947113	2.00437e-07	5.07385e-06	down	no
HORVU7Hr1G073860	HORVU7Hr1G073860	HORVU7Hr1G073860.14;HORVU7Hr1G073860.5;HORVU7Hr1G073860.3;HORVU7Hr1G073860.4;HORVU7Hr1G073860.13;HORVU7Hr1G073860.17;HORVU7Hr1G073860.11;HORVU7Hr1G073860.16;HORVU7Hr1G073860.8;HORVU7Hr1G073860.1;HORVU7Hr1G073860.6;HORVU7Hr1G073860.2;HORVU7Hr1G073860.7;HORVU7Hr1G073860.9	GO:0003824(catalytic activity);GO:0005777(peroxisome);GO:0009507(chloroplast);GO:0042372(phylloquinone biosynthetic process);GO:0042372(phylloquinone biosynthetic process)	00130(Ubiquinone and other terpenoid-quinone biosynthesis);00130(Ubiquinone and other terpenoid-quinone biosynthesis)	K14760	EC:6.2.1.26		0.42239	0.369632	0.666896	0.0531085	0.039708	0.027137	12.1624	3.60435	2.01155e-07	5.08586e-06	up	yes
MSTRG.6627	HORVU3Hr1G018650	MSTRG.6627.2;HORVU3Hr1G018650.1;HORVU3Hr1G018650.5;HORVU3Hr1G018650.6	GO:0000287(magnesium ion binding);GO:0003824(catalytic activity);GO:0030976(thiamine pyrophosphate binding);GO:0030976(thiamine pyrophosphate binding)	00010(Glycolysis / Gluconeogenesis);00010(Glycolysis / Gluconeogenesis)	K01568	EC:4.1.1.1		2.51938	2.94264	2.7977	0.476764	0.71732	0.678349	4.41122	2.14118	2.02785e-07	5.12087e-06	up	yes
MSTRG.7971		MSTRG.7971.1	NA	NA	NA	NA		17.0118	4.87568	10.7879	46.1311	31.9513	33.9482	0.291665	-1.77762	2.0342e-07	5.13071e-06	down	yes
MSTRG.3201	HORVU2Hr1G002480	HORVU2Hr1G002480.1;HORVU2Hr1G002480.4;HORVU2Hr1G002480.5;HORVU2Hr1G002480.3;HORVU2Hr1G002480.2	GO:0015031(protein transport);GO:0016020(membrane);GO:0016020(membrane)	NA	NA	NA		2.08376	3.05935	0.793275	19.7721	3.38417	16.9957	0.147848	-2.75781	2.03768e-07	5.13328e-06	down	yes
MSTRG.9351	HORVU4Hr1G009440	HORVU4Hr1G009440.4;HORVU4Hr1G009440.2;HORVU4Hr1G009440.3;HORVU4Hr1G009440.1;HORVU4Hr1G009440.5	GO:0046983(protein dimerization activity);GO:0046983(protein dimerization activity)	04016(MAPK signaling pathway - plant);04075(Plant hormone signal transduction);04075(Plant hormone signal transduction)	K13422	NA	Predicted protein; Uncharacterized protein [Source:UniProtKB/TrEMBL;Acc:M0Y0S4]	2.98418	4.06557	6.86795	0.224937	0.996372	0.55756	7.8239	2.96789	2.05648e-07	5.17439e-06	up	yes
MSTRG.15894	HORVU6Hr1G077070	HORVU6Hr1G077070.12;HORVU6Hr1G077070.6;HORVU6Hr1G077070.14;HORVU6Hr1G077070.16;HORVU6Hr1G077070.5;HORVU6Hr1G077070.9;HORVU6Hr1G077070.15;HORVU6Hr1G077070.2;HORVU6Hr1G077070.13;HORVU6Hr1G077070.10;HORVU6Hr1G077070.11;HORVU6Hr1G077070.1;HORVU6Hr1G077070.8;HORVU6Hr1G077070.17;HORVU6Hr1G077070.4;HORVU6Hr1G077070.7	GO:0000155(phosphorelay sensor kinase activity);GO:0000160(phosphorelay signal transduction system);GO:0005622(intracellular);GO:0007165(signal transduction);GO:0009116(nucleoside metabolic process);GO:0016020(membrane);GO:0016021(integral component of membrane);GO:0016310(phosphorylation);GO:0016772(transferase activity, transferring phosphorus-containing groups);GO:0023014(signal transduction b…	04075(Plant hormone signal transduction);04075(Plant hormone signal transduction)	K14489	EC:2.7.13.3		11.9873	11.4666	14.2104	3.75817	4.66399	4.56534	2.90004	1.53608	2.06241e-07	5.18308e-06	up	yes
MSTRG.5868	HORVU2Hr1G110120	HORVU2Hr1G110120.3;HORVU2Hr1G110120.2;HORVU2Hr1G110120.1	GO:0004013(adenosylhomocysteinase activity);GO:0006730(one-carbon metabolic process);GO:0016787(hydrolase activity);GO:0019510(S-adenosylhomocysteine catabolic process);GO:0051287(NAD binding);GO:0051287(NAD binding)	00270(Cysteine and methionine metabolism);00270(Cysteine and methionine metabolism)	K01251	EC:3.3.1.1	Adenosylhomocysteinase [Source:UniProtKB/TrEMBL;Acc:A0A287JES9]	491.936	459.496	481.239	798.153	965.744	876.538	0.542589	-0.882068	2.09407e-07	5.25632e-06	down	no
MSTRG.11189	HORVU4Hr1G086460	HORVU4Hr1G086460.1;HORVU4Hr1G086460.4;HORVU4Hr1G086460.2;HORVU4Hr1G086460.3	NA	NA	NA	NA		3.31568	3.13688	7.28918	0.561907	0.667134	0.322373	8.85756	3.14691	2.13082e-07	5.34215e-06	up	yes
MSTRG.1968		MSTRG.1968.1	NA	NA	NA	NA		12.6132	10.931	10.5178	20.691	23.7488	23.76	0.499444	-1.00161	2.16066e-07	5.41045e-06	down	yes
MSTRG.12694	HORVU5Hr1G060800	HORVU5Hr1G060800.2;HORVU5Hr1G060800.1	GO:0000785(chromatin);GO:0000786(nucleosome);GO:0003677(DNA binding);GO:0005634(nucleus);GO:0005694(chromosome);GO:0006334(nucleosome assembly);GO:0006355(regulation of transcription, DNA-templated);GO:0006355(regulation of transcription, DNA-templated)	NA	NA	NA	Predicted protein [Source:UniProtKB/TrEMBL;Acc:F2DPX6]	32.054	47.6096	83.0265	10.6698	17.9308	12.1962	3.98782	1.9956	2.18494e-07	5.46471e-06	up	yes
HORVU1Hr1G019000	HORVU1Hr1G019000	HORVU1Hr1G019000.7;HORVU1Hr1G019000.1;HORVU1Hr1G019000.5;HORVU1Hr1G019000.9;HORVU1Hr1G019000.3;HORVU1Hr1G019000.6;HORVU1Hr1G019000.4	GO:0003676(nucleic acid binding);GO:0005524(ATP binding);GO:0046872(metal ion binding);GO:0046872(metal ion binding)	NA	NA	NA		1.79477	1.15353	1.74963	0.32154	0.148122	0.124326	7.90913	2.98352	2.19254e-07	5.47716e-06	up	yes
MSTRG.1375	HORVU1Hr1G025940	HORVU1Hr1G025940.1	NA	NA	NA	NA	Predicted protein [Source:UniProtKB/TrEMBL;Acc:F2DMD5]	1.45256	1.89904	8.47208	0.247286	0.149382	0.121367	22.8241	4.51249	2.21241e-07	5.52019e-06	up	yes
MSTRG.11993	HORVU5Hr1G031470	HORVU5Hr1G031470.2;MSTRG.11993.8;HORVU5Hr1G031470.1;HORVU5Hr1G031470.4;HORVU5Hr1G031470.6;HORVU5Hr1G031470.5;HORVU5Hr1G031470.8;HORVU5Hr1G031470.7;MSTRG.11993.1;MSTRG.11993.9	GO:0000166(nucleotide binding);GO:0005515(protein binding);GO:0005524(ATP binding);GO:0019538(protein metabolic process);GO:0019538(protein metabolic process)	NA	NA	NA		2.59513	3.00195	2.60431	5.92379	5.48956	5.34315	0.489445	-1.03078	2.22616e-07	5.54787e-06	down	yes
MSTRG.5251		MSTRG.5251.1	NA	NA	NA	NA		41.9691	41.4987	44.7788	13.3149	16.0511	15.661	2.84822	1.51006	2.23422e-07	5.56131e-06	up	yes
HORVU5Hr1G081610	HORVU5Hr1G081610	HORVU5Hr1G081610.1	GO:0016020(membrane);GO:0016021(integral component of membrane)	00860(Porphyrin and chlorophyll metabolism)	K22013	EC:4.99.1.10		0.171076	0.105968	0.054427	0.803642	1.3502	0.896731	0.108659	-3.20213	2.25956e-07	5.61387e-06	down	yes
MSTRG.16850	HORVU7Hr1G028910	HORVU7Hr1G028910.1;HORVU7Hr1G028910.11;HORVU7Hr1G028910.2;HORVU7Hr1G028910.13;HORVU7Hr1G028910.12;HORVU7Hr1G028910.3;MSTRG.16850.3;HORVU7Hr1G028910.9;HORVU7Hr1G028910.8	NA	00190(Oxidative phosphorylation);00190(Oxidative phosphorylation)	K01507	EC:3.6.1.1		208.269	162.953	188.422	391.059	350.788	314.148	0.529968	-0.916023	2.26075e-07	5.61387e-06	down	no
MSTRG.13526	HORVU5Hr1G095140	HORVU5Hr1G095140.5;HORVU5Hr1G095140.3;HORVU5Hr1G095140.4;HORVU5Hr1G095140.2;HORVU5Hr1G095140.1	NA	NA	NA	NA		7.73651	4.88177	5.77045	13.3323	18.4674	12.1157	0.41873	-1.25591	2.2634e-07	5.61387e-06	down	yes
MSTRG.1902	HORVU1Hr1G049980	HORVU1Hr1G049980.3;HORVU1Hr1G049980.13;HORVU1Hr1G049980.1;HORVU1Hr1G049980.8;HORVU1Hr1G049980.7;HORVU1Hr1G049980.2;HORVU1Hr1G049980.19;HORVU1Hr1G049980.4;HORVU1Hr1G049980.11;HORVU1Hr1G049980.14;HORVU1Hr1G049980.5	GO:0003680(AT DNA binding);GO:0003680(AT DNA binding)	NA	NA	NA		10.911	11.4468	16.7767	4.44196	3.89944	4.49727	3.04817	1.60794	2.2932e-07	5.68104e-06	up	yes
MSTRG.12749	HORVU5Hr1G062940	HORVU5Hr1G062940.3;HORVU5Hr1G062940.13;HORVU5Hr1G062940.5;HORVU5Hr1G062940.8;HORVU5Hr1G062940.6;HORVU5Hr1G062940.2;HORVU5Hr1G062940.1;HORVU5Hr1G062940.14;HORVU5Hr1G062940.16;HORVU5Hr1G062940.15;MSTRG.12749.8;HORVU5Hr1G062940.12	GO:0003677(DNA binding);GO:0003700(DNA-binding transcription factor activity);GO:0005634(nucleus);GO:0006351(transcription, DNA-templated);GO:0006355(regulation of transcription, DNA-templated);GO:0006355(regulation of transcription, DNA-templated)	NA	NA	NA		65.2184	92.512	74.4506	157.919	151.72	133.817	0.523572	-0.933541	2.31467e-07	5.72745e-06	down	no
MSTRG.12304	HORVU5Hr1G046830	HORVU5Hr1G046830.1;MSTRG.12304.1	GO:0000166(nucleotide binding);GO:0004672(protein kinase activity);GO:0004674(protein serine/threonine kinase activity);GO:0005524(ATP binding);GO:0006468(protein phosphorylation);GO:0007165(signal transduction);GO:0016301(kinase activity);GO:0016310(phosphorylation);GO:0016740(transferase activity)	NA	NA	NA	Non-specific serine/threonine protein kinase [Source:UniProtKB/TrEMBL;Acc:A0A287R228]	9.74485	11.3564	22.24	4.67445	2.81127	2.52575	4.32915	2.11408	2.31938e-07	5.73229e-06	up	yes
HORVU2Hr1G087600	HORVU2Hr1G087600	HORVU2Hr1G087600.3;HORVU2Hr1G087600.6;HORVU2Hr1G087600.19;HORVU2Hr1G087600.4;HORVU2Hr1G087600.8;HORVU2Hr1G087600.20;HORVU2Hr1G087600.5;HORVU2Hr1G087600.31;HORVU2Hr1G087600.32;HORVU2Hr1G087600.27;HORVU2Hr1G087600.13;HORVU2Hr1G087600.1;HORVU2Hr1G087600.29;HORVU2Hr1G087600.10;HORVU2Hr1G087600.30;HORVU2Hr1G087600.12;HORVU2Hr1G087600.25;HORVU2Hr1G087600.16;HORVU2Hr1G087600.17;HORVU2Hr1G087600.14;HORVU…	GO:0016020(membrane);GO:0016021(integral component of membrane);GO:0016021(integral component of membrane)	NA	NA	NA		0.360625	0.599589	0.667836	0.0621244	0.0175881	0.0588652	11.7483	3.55438	2.43982e-07	6.02284e-06	up	yes
HORVU1Hr1G092250	HORVU1Hr1G092250	HORVU1Hr1G092250.10;HORVU1Hr1G092250.26;HORVU1Hr1G092250.11;HORVU1Hr1G092250.3;HORVU1Hr1G092250.15;HORVU1Hr1G092250.18;HORVU1Hr1G092250.24;HORVU1Hr1G092250.13;HORVU1Hr1G092250.9;HORVU1Hr1G092250.4;HORVU1Hr1G092250.2	GO:0000166(nucleotide binding);GO:0004672(protein kinase activity);GO:0004674(protein serine/threonine kinase activity);GO:0005524(ATP binding);GO:0006468(protein phosphorylation);GO:0016020(membrane);GO:0016021(integral component of membrane);GO:0016021(integral component of membrane)	NA	NA	NA		0.0531009	0.0316197	0.115042	0.48965	1.12658	0.571866	0.0912949	-3.45332	2.45085e-07	6.04291e-06	down	yes
HORVU2Hr1G126750	HORVU2Hr1G126750	HORVU2Hr1G126750.3;HORVU2Hr1G126750.1;HORVU2Hr1G126750.2	GO:0003677(DNA binding);GO:0003899(DNA-directed 5'-3' RNA polymerase activity);GO:0005665(RNA polymerase II, core complex);GO:0006351(transcription, DNA-templated);GO:0006366(transcription by RNA polymerase II);GO:0016740(transferase activity);GO:0016779(nucleotidyltransferase activity);GO:0016779(nucleotidyltransferase activity)	00230(Purine metabolism);00240(Pyrimidine metabolism);03020(RNA polymerase);03020(RNA polymerase)	K03006	EC:2.7.7.6	DNA-directed RNA polymerase subunit [Source:UniProtKB/TrEMBL;Acc:A0A287JTV6]	0	0.00758757	0.0155603	0.0889582	0.190463	0.147024	0.054281	-4.20341	2.46461e-07	6.06968e-06	down	yes
MSTRG.6658	HORVU3Hr1G019820	HORVU3Hr1G019820.9;HORVU3Hr1G019820.8;MSTRG.6658.9;HORVU3Hr1G019820.1;HORVU3Hr1G019820.2;HORVU3Hr1G019820.3;HORVU3Hr1G019820.6;HORVU3Hr1G019820.13;HORVU3Hr1G019820.7;HORVU3Hr1G019820.11;HORVU3Hr1G019820.4;HORVU3Hr1G019820.12;HORVU3Hr1G019820.14;HORVU3Hr1G019820.5	GO:0016491(oxidoreductase activity);GO:0046872(metal ion binding);GO:0055114(oxidation-reduction process);GO:0055114(oxidation-reduction process)	NA	NA	NA		13.0304	11.075	14.4513	26.0959	22.6929	25.5316	0.51879	-0.946776	2.52284e-07	6.20577e-06	down	no
MSTRG.4463	HORVU2Hr1G058850	HORVU2Hr1G058850.2;HORVU2Hr1G058850.1	GO:0005515(protein binding);GO:0046872(metal ion binding);GO:0046872(metal ion binding)	NA	NA	NA	Predicted protein [Source:UniProtKB/TrEMBL;Acc:F2CZY7]	11.4459	9.30359	10.2332	20.1334	21.5396	19.6155	0.505523	-0.984152	2.60064e-07	6.38961e-06	down	no
MSTRG.1008	HORVU1Hr1G005980	HORVU1Hr1G005980.6;HORVU1Hr1G005980.5;HORVU1Hr1G005980.14;HORVU1Hr1G005980.3;HORVU1Hr1G005980.18;HORVU1Hr1G005980.27;HORVU1Hr1G005980.9;HORVU1Hr1G005980.11;HORVU1Hr1G005980.4;HORVU1Hr1G005980.1;HORVU1Hr1G005980.28;HORVU1Hr1G005980.20;HORVU1Hr1G005980.2;HORVU1Hr1G005980.15;HORVU1Hr1G005980.17;HORVU1Hr1G005980.7;HORVU1Hr1G005980.24;HORVU1Hr1G005980.16;HORVU1Hr1G005980.8;HORVU1Hr1G005980.29;HORVU1Hr…	GO:0003677(DNA binding);GO:0003950(NAD+ ADP-ribosyltransferase activity);GO:0005634(nucleus);GO:0006281(DNA repair);GO:0006471(protein ADP-ribosylation);GO:0006979(response to oxidative stress);GO:0008270(zinc ion binding);GO:0009737(response to abscisic acid);GO:0016020(membrane);GO:0016021(integral component of membrane);GO:0016740(transferase activity);GO:0016757(transferase activity, transfer…	03410(Base excision repair);03410(Base excision repair)	K10798	EC:2.4.2.30	Poly [ADP-ribose] polymerase [Source:UniProtKB/TrEMBL;Acc:A0A287EJ95]	14.6934	14.9048	14.7356	5.86381	4.97583	6.12797	2.61284	1.38562	2.66108e-07	6.53044e-06	up	yes
MSTRG.8601	HORVU3Hr1G093270	HORVU3Hr1G093270.1	GO:0004869(cysteine-type endopeptidase inhibitor activity);GO:0010466(negative regulation of peptidase activity);GO:0010951(negative regulation of endopeptidase activity);GO:0030414(peptidase inhibitor activity)	NA	NA	NA	Cysteine proteinase inhibitor [Source:UniProtKB/TrEMBL;Acc:F2E5X4]	124.061	218.97	138.111	314.713	398.006	320.798	0.465539	-1.10303	2.78676e-07	6.83082e-06	down	yes
MSTRG.10902	HORVU4Hr1G076150	HORVU4Hr1G076150.1	GO:0003677(DNA binding);GO:0005634(nucleus);GO:0005673(transcription factor TFIIE complex);GO:0006355(regulation of transcription, DNA-templated);GO:0006367(transcription initiation from RNA polymerase II promoter)	03022(Basal transcription factors)	K03137	NA	Transcription initiation factor IIE subunit beta [Source:UniProtKB/TrEMBL;Acc:M0UG11]	65.1635	56.4583	48.7078	114.808	105.643	105.011	0.523346	-0.934162	2.86405e-07	7.01206e-06	down	no
MSTRG.5100	HORVU2Hr1G084050	HORVU2Hr1G084050.1;HORVU2Hr1G084050.5;HORVU2Hr1G084050.2;HORVU2Hr1G084050.9;HORVU2Hr1G084050.3;HORVU2Hr1G084050.6;HORVU2Hr1G084050.10;HORVU2Hr1G084050.8;HORVU2Hr1G084050.4	GO:0007094(mitotic spindle assembly checkpoint);GO:0007094(mitotic spindle assembly checkpoint)	NA	NA	NA		14.1036	10.8375	18.3579	4.35808	4.57106	4.50497	3.22306	1.68843	2.92929e-07	7.16339e-06	up	yes
MSTRG.2849	HORVU1Hr1G083180	HORVU1Hr1G083180.1	GO:0006869(lipid transport)	NA	NA	NA		2.20414	0.999804	0.914954	6.32657	9.42775	5.90184	0.190195	-2.39445	3.01424e-07	7.36249e-06	down	yes
MSTRG.7973		MSTRG.7973.1	NA	NA	NA	NA		12.4675	4.84462	6.84495	38.8342	23.3978	20.807	0.290913	-1.78134	3.02238e-07	7.37375e-06	down	yes
HORVU5Hr1G067360	HORVU5Hr1G067360	HORVU5Hr1G067360.2;HORVU5Hr1G067360.1;HORVU5Hr1G067360.3	GO:0004497(monooxygenase activity);GO:0005506(iron ion binding);GO:0016491(oxidoreductase activity);GO:0016705(oxidoreductase activity, acting on paired donors, with incorporation or reduction of molecular oxygen);GO:0020037(heme binding);GO:0046872(metal ion binding);GO:0055114(oxidation-reduction process);GO:0055114(oxidation-reduction process)	NA	NA	NA		1.77334	1.20756	1.5036	5.76607	4.38569	4.22584	0.311909	-1.6808	3.0728e-07	7.48802e-06	down	yes
MSTRG.12853	HORVU5Hr1G067880	HORVU5Hr1G067880.3;HORVU5Hr1G067880.1;HORVU5Hr1G067880.2	GO:0003824(catalytic activity);GO:0008483(transaminase activity);GO:0009058(biosynthetic process);GO:0009507(chloroplast);GO:0016740(transferase activity);GO:0030170(pyridoxal phosphate binding);GO:0030170(pyridoxal phosphate binding)	00380(Tryptophan metabolism);00450(Selenocompound metabolism);00450(Selenocompound metabolism)	K00816	EC:2.6.1.7;EC:4.4.1.13		62.2998	65.4601	58.588	119.052	111.339	107.018	0.552291	-0.8565	3.13174e-07	7.62276e-06	down	no
HORVU2Hr1G090820	HORVU2Hr1G090820	HORVU2Hr1G090820.1	NA	NA	NA	NA		0.277144	0.343945	0.264514	2.3655	2.07907	2.91863	0.120274	-3.0556	3.29865e-07	8.01968e-06	down	yes
MSTRG.16967	HORVU7Hr1G034230;HORVU7Hr1G034260	HORVU7Hr1G034230.5;HORVU7Hr1G034260.1;MSTRG.16967.5;HORVU7Hr1G034230.3;MSTRG.16967.3;HORVU7Hr1G034230.2;MSTRG.16967.8;MSTRG.16967.1;HORVU7Hr1G034230.4;HORVU7Hr1G034230.1	GO:0006952(defense response);GO:0009607(response to biotic stimulus);GO:0009607(response to biotic stimulus)	NA	NA	NA		24.8272	52.4937	28.5465	61.0041	174.207	103.535	0.312528	-1.67794	3.34533e-07	8.12371e-06	down	yes
MSTRG.18147	HORVU7Hr1G086570	HORVU7Hr1G086570.2;HORVU7Hr1G086570.1;HORVU7Hr1G086570.3	NA	NA	NA	NA		5.69492	5.75339	5.16013	1.59901	2.13838	1.84313	2.97615	1.57345	3.39995e-07	8.24676e-06	up	yes
MSTRG.14661	HORVU6Hr1G018520	HORVU6Hr1G018520.1;HORVU6Hr1G018520.4;HORVU6Hr1G018520.6;HORVU6Hr1G018520.2;MSTRG.14661.5	GO:0004252(serine-type endopeptidase activity);GO:0006508(proteolysis);GO:0008236(serine-type peptidase activity);GO:0070008(serine-type exopeptidase activity);GO:0070008(serine-type exopeptidase activity)	NA	NA	NA		24.3502	16.2795	21.3554	7.13323	7.26403	7.65652	2.81064	1.4909	3.43564e-07	8.32365e-06	up	yes
MSTRG.6738	HORVU3Hr1G022620	HORVU3Hr1G022620.4;HORVU3Hr1G022620.2;HORVU3Hr1G022620.3;HORVU3Hr1G022620.5;HORVU3Hr1G022620.1	GO:0006355(regulation of transcription, DNA-templated);GO:0006355(regulation of transcription, DNA-templated)	NA	NA	NA		5.54754	6.31845	8.74271	2.37739	1.73008	1.73619	3.52668	1.81831	3.46292e-07	8.37113e-06	up	yes
MSTRG.1122	HORVU1Hr1G014570	HORVU1Hr1G014570.3;HORVU1Hr1G014570.21;HORVU1Hr1G014570.4;HORVU1Hr1G014570.16;HORVU1Hr1G014570.17;HORVU1Hr1G014570.7;HORVU1Hr1G014570.14;HORVU1Hr1G014570.19;HORVU1Hr1G014570.18;HORVU1Hr1G014570.12;HORVU1Hr1G014570.9;HORVU1Hr1G014570.2;HORVU1Hr1G014570.8;HORVU1Hr1G014570.6;HORVU1Hr1G014570.5	GO:0004435(phosphatidylinositol phospholipase C activity);GO:0005622(intracellular);GO:0006629(lipid metabolic process);GO:0007165(signal transduction);GO:0008081(phosphoric diester hydrolase activity);GO:0016042(lipid catabolic process);GO:0016787(hydrolase activity);GO:0035556(intracellular signal transduction);GO:0035556(intracellular signal transduction)	00562(Inositol phosphate metabolism);04070(Phosphatidylinositol signaling system);04933(AGE-RAGE signaling pathway in diabetic complications);04933(AGE-RAGE signaling pathway in diabetic complications)	K05857	EC:3.1.4.11	Phosphoinositide phospholipase C [Source:UniProtKB/TrEMBL;Acc:A0A287EPP8]	1.70257	2.0408	1.68218	0.36637	0.51175	0.363484	4.36979	2.12756	3.46325e-07	8.37113e-06	up	yes
MSTRG.10787	HORVU4Hr1G071830	HORVU4Hr1G071830.5;HORVU4Hr1G071830.4;HORVU4Hr1G071830.3;HORVU4Hr1G071830.7;HORVU4Hr1G071830.9;HORVU4Hr1G071830.6;HORVU4Hr1G071830.2;HORVU4Hr1G071830.1;HORVU4Hr1G071830.10	NA	NA	NA	NA		9.03612	6.57559	10.6505	2.55332	2.70498	3.294	3.07078	1.61861	3.48482e-07	8.41353e-06	up	yes
HORVU1Hr1G087010	HORVU1Hr1G087010	HORVU1Hr1G087010.1;HORVU1Hr1G087010.4;HORVU1Hr1G087010.11;HORVU1Hr1G087010.2;HORVU1Hr1G087010.5;HORVU1Hr1G087010.10;HORVU1Hr1G087010.9;HORVU1Hr1G087010.3	GO:0003993(acid phosphatase activity);GO:0016311(dephosphorylation);GO:0016787(hydrolase activity);GO:0046872(metal ion binding);GO:0046872(metal ion binding)	NA	NA	NA	Purple acid phosphatase [Source:UniProtKB/TrEMBL;Acc:M0WRY8]	0.526919	0.964793	0.969405	0.0680007	0.107269	0.0470361	11.0709	3.4687	3.5235e-07	8.49708e-06	up	yes
MSTRG.17828	HORVU7Hr1G073770	HORVU7Hr1G073770.1;HORVU7Hr1G073770.2;HORVU7Hr1G073770.17;HORVU7Hr1G073770.16;HORVU7Hr1G073770.13;HORVU7Hr1G073770.5;HORVU7Hr1G073770.20;HORVU7Hr1G073770.11;HORVU7Hr1G073770.3;HORVU7Hr1G073770.8;HORVU7Hr1G073770.15;HORVU7Hr1G073770.9;HORVU7Hr1G073770.18	GO:0003676(nucleic acid binding);GO:0005524(ATP binding);GO:0005524(ATP binding)	03013(RNA transport);03013(RNA transport)	K03257	NA		21.9888	21.0335	20.5497	7.63759	8.18079	7.32662	2.74668	1.45769	3.54579e-07	8.54097e-06	up	yes
MSTRG.13177	HORVU5Hr1G080540	HORVU5Hr1G080540.2;HORVU5Hr1G080540.1;HORVU5Hr1G080540.4;HORVU5Hr1G080540.3;HORVU5Hr1G080540.5	NA	NA	NA	NA		10.0036	14.6689	8.62575	28.0186	25.6804	23.3327	0.432267	-1.21001	3.58628e-07	8.62856e-06	down	yes
HORVU5Hr1G112020	HORVU5Hr1G112020	HORVU5Hr1G112020.1	GO:0016020(membrane);GO:0016021(integral component of membrane)	NA	NA	NA		3.30043	1.83443	2.3893	0.275794	0.140354	0.36922	9.58042	3.26009	3.61597e-07	8.68998e-06	up	yes
MSTRG.812	HORVU0Hr1G038820	HORVU0Hr1G038820.1;HORVU0Hr1G038820.3;HORVU0Hr1G038820.5;HORVU0Hr1G038820.4;HORVU0Hr1G038820.2	GO:0005622(intracellular);GO:0005840(ribosome);GO:0042254(ribosome biogenesis);GO:0042254(ribosome biogenesis)	03010(Ribosome);03010(Ribosome)	K02941	NA	60S acidic ribosomal protein P0 [Source:UniProtKB/TrEMBL;Acc:M0WXK1]	43.2499	3.48571	1.12199	0.4847	0.323353	0.101034	52.6436	5.71819	3.66513e-07	8.798e-06	up	yes
HORVU4Hr1G071570	HORVU4Hr1G071570	HORVU4Hr1G071570.1;HORVU4Hr1G071570.2	NA	NA	NA	NA		0.221551	0.191551	0.156832	1.31004	1.30125	0.893802	0.162602	-2.62059	3.67862e-07	8.82024e-06	down	yes
MSTRG.1370	HORVU1Hr1G025570	HORVU1Hr1G025570.1;HORVU1Hr1G025570.3;HORVU1Hr1G025570.7;HORVU1Hr1G025570.2	NA	NA	NA	NA		0.266751	0.349399	0.231976	2.15362	2.1061	1.18897	0.155657	-2.68356	3.74642e-07	8.9725e-06	down	yes
MSTRG.7298	HORVU3Hr1G048560	HORVU3Hr1G048560.2;HORVU3Hr1G048560.5;HORVU3Hr1G048560.1;HORVU3Hr1G048560.4;MSTRG.7298.1	GO:0016020(membrane);GO:0016021(integral component of membrane);GO:0016787(hydrolase activity);GO:0016787(hydrolase activity)	NA	NA	NA	Predicted protein [Source:UniProtKB/TrEMBL;Acc:F2DC17]	10.1575	11.6908	10.4175	22.3041	21.9249	18.2724	0.516243	-0.953879	3.75244e-07	8.97663e-06	down	no
MSTRG.13333	HORVU5Hr1G087810	HORVU5Hr1G087810.9;HORVU5Hr1G087810.2;HORVU5Hr1G087810.8;HORVU5Hr1G087810.3;HORVU5Hr1G087810.4;HORVU5Hr1G087810.7;HORVU5Hr1G087810.5	GO:0003983(UTP:glucose-1-phosphate uridylyltransferase activity);GO:0005737(cytoplasm);GO:0006011(UDP-glucose metabolic process);GO:0016740(transferase activity);GO:0016779(nucleotidyltransferase activity);GO:0070569(uridylyltransferase activity);GO:0070569(uridylyltransferase activity)	00040(Pentose and glucuronate interconversions);00052(Galactose metabolism);00500(Starch and sucrose metabolism);00520(Amino sugar and nucleotide sugar metabolism);00520(Amino sugar and nucleotide sugar metabolism)	K00963	EC:2.7.7.9	UTP--glucose-1-phosphate uridylyltransferase [Source:UniProtKB/TrEMBL;Acc:A0A287S5U2]	155.336	141.214	125.425	313.639	244.726	237.057	0.530504	-0.914564	3.77628e-07	9.02333e-06	down	no
MSTRG.4856	HORVU2Hr1G075090	HORVU2Hr1G075090.3;HORVU2Hr1G075090.5;HORVU2Hr1G075090.1;HORVU2Hr1G075090.4;HORVU2Hr1G075090.2;HORVU2Hr1G075090.6	GO:0016020(membrane);GO:0016021(integral component of membrane);GO:0016021(integral component of membrane)	NA	NA	NA		4.41569	2.70396	1.96625	7.31405	7.15041	12.9957	0.330876	-1.59564	3.78931e-07	9.04411e-06	down	yes
HORVU7Hr1G002200	HORVU7Hr1G002200	HORVU7Hr1G002200.2;HORVU7Hr1G002200.1	GO:0016020(membrane);GO:0016021(integral component of membrane);GO:0022857(transmembrane transporter activity);GO:0055085(transmembrane transport);GO:0055085(transmembrane transport)	00195(Photosynthesis);00195(Photosynthesis)	K02641	EC:1.18.1.2	WAT1-related protein [Source:UniProtKB/TrEMBL;Acc:M0YLC3]	0.649937	0.325223	0.720046	2.31423	1.7286	2.10156	0.275895	-1.85781	3.82329e-07	9.11479e-06	down	yes
MSTRG.18907	HORVU7Hr1G121850	HORVU7Hr1G121850.2;HORVU7Hr1G121850.1	GO:0004568(chitinase activity);GO:0005975(carbohydrate metabolic process);GO:0006032(chitin catabolic process);GO:0008061(chitin binding);GO:0016998(cell wall macromolecule catabolic process);GO:0016998(cell wall macromolecule catabolic process)	00520(Amino sugar and nucleotide sugar metabolism);04016(MAPK signaling pathway - plant);04016(MAPK signaling pathway - plant)	K20547	EC:3.2.1.14		0.421158	1.71301	1.09593	4.72175	5.78892	6.07127	0.194796	-2.35996	3.83422e-07	9.13043e-06	down	yes
MSTRG.7500	HORVU3Hr1G056960	MSTRG.7500.1;HORVU3Hr1G056960.10;HORVU3Hr1G056960.2;HORVU3Hr1G056960.6;HORVU3Hr1G056960.7;HORVU3Hr1G056960.4;HORVU3Hr1G056960.3;HORVU3Hr1G056960.1;HORVU3Hr1G056960.12;HORVU3Hr1G056960.11	GO:0004851(uroporphyrin-III C-methyltransferase activity);GO:0008168(methyltransferase activity);GO:0009236(cobalamin biosynthetic process);GO:0009507(chloroplast);GO:0016740(transferase activity);GO:0019354(siroheme biosynthetic process);GO:0032259(methylation);GO:0043115(precorrin-2 dehydrogenase activity);GO:0051266(sirohydrochlorin ferrochelatase activity);GO:0051287(NAD binding);GO:0055114(o…	00860(Porphyrin and chlorophyll metabolism);00860(Porphyrin and chlorophyll metabolism)	K02303	EC:2.1.1.107		9.65381	8.11464	5.67258	15.3555	15.8205	16.9021	0.487562	-1.03634	3.8502e-07	9.15803e-06	down	yes
MSTRG.16790	HORVU7Hr1G026720	HORVU7Hr1G026720.1;HORVU7Hr1G026720.3;HORVU7Hr1G026720.2	GO:0016020(membrane);GO:0016021(integral component of membrane);GO:0016021(integral component of membrane)	NA	NA	NA		2.55813	5.08884	6.23729	0.626938	0.665224	0.341887	8.49685	3.08693	3.95304e-07	9.39195e-06	up	yes
MSTRG.11981		MSTRG.11981.1	NA	NA	NA	NA		2.32699	0.996644	1.12928	6.7092	3.3215	4.70655	0.302154	-1.72664	4.05086e-07	9.61343e-06	down	yes
MSTRG.4813		MSTRG.4813.1	NA	NA	NA	NA		4.44352	3.50586	3.75961	10.3853	9.05741	8.47581	0.419399	-1.2536	4.09479e-07	9.70664e-06	down	yes
MSTRG.6003	HORVU2Hr1G115620	HORVU2Hr1G115620.1	NA	NA	NA	NA		15.614	15.8424	13.0126	28.5509	26.8439	28.4001	0.53069	-0.91406	4.12598e-07	9.76951e-06	down	no
MSTRG.13270	HORVU5Hr1G084100	HORVU5Hr1G084100.2;HORVU5Hr1G084100.1	GO:0004672(protein kinase activity);GO:0005524(ATP binding);GO:0006468(protein phosphorylation);GO:0016020(membrane);GO:0016021(integral component of membrane);GO:0016021(integral component of membrane)	NA	NA	NA	Predicted protein [Source:UniProtKB/TrEMBL;Acc:F2DER3]	3.97067	3.43248	4.08801	8.60199	7.81619	7.77197	0.475034	-1.0739	4.15499e-07	9.82705e-06	down	yes
MSTRG.11833	HORVU5Hr1G023000	MSTRG.11833.1	NA	NA	NA	NA		224.123	226.766	191.144	395.885	346.215	435.438	0.545233	-0.875056	4.24408e-07	1.00264e-05	down	no
MSTRG.572	HORVU0Hr1G021950	HORVU0Hr1G021950.2;HORVU0Hr1G021950.1;HORVU0Hr1G021950.4	GO:0004553(hydrolase activity, hydrolyzing O-glycosyl compounds);GO:0005975(carbohydrate metabolic process);GO:0016787(hydrolase activity);GO:0016787(hydrolase activity)	00500(Starch and sucrose metabolism);00500(Starch and sucrose metabolism)	K19891	EC:3.2.1.39		3.30403	3.38377	4.37811	7.40582	7.88975	7.88496	0.47738	-1.06679	4.32193e-07	1.01988e-05	down	yes
MSTRG.3595	HORVU2Hr1G021080	HORVU2Hr1G021080.1	GO:0003700(DNA-binding transcription factor activity);GO:0006355(regulation of transcription, DNA-templated)	NA	NA	NA	Predicted protein [Source:UniProtKB/TrEMBL;Acc:F2E990]	121.57	125.63	110.54	215.754	195.833	237.079	0.5515	-0.858568	4.37209e-07	1.03055e-05	down	no
MSTRG.11044	HORVU4Hr1G081600	HORVU4Hr1G081600.5;HORVU4Hr1G081600.1;HORVU4Hr1G081600.7;HORVU4Hr1G081600.4;HORVU4Hr1G081600.6;HORVU4Hr1G081600.8	GO:0004672(protein kinase activity);GO:0005515(protein binding);GO:0005524(ATP binding);GO:0006468(protein phosphorylation);GO:0006468(protein phosphorylation)	04075(Plant hormone signal transduction);04075(Plant hormone signal transduction)	K14500	EC:2.7.11.1		11.9542	12.0168	9.50157	21.8428	22.2058	21.4566	0.510992	-0.968629	4.37915e-07	1.03105e-05	down	no
MSTRG.6567	HORVU3Hr1G015620	HORVU3Hr1G015620.17;HORVU3Hr1G015620.23;HORVU3Hr1G015620.16;HORVU3Hr1G015620.11;HORVU3Hr1G015620.8;HORVU3Hr1G015620.21;HORVU3Hr1G015620.14;HORVU3Hr1G015620.15;HORVU3Hr1G015620.13;HORVU3Hr1G015620.9;HORVU3Hr1G015620.1;HORVU3Hr1G015620.6;HORVU3Hr1G015620.19;HORVU3Hr1G015620.5;HORVU3Hr1G015620.4;HORVU3Hr1G015620.18;HORVU3Hr1G015620.10;HORVU3Hr1G015620.7;HORVU3Hr1G015620.3;HORVU3Hr1G015620.12;HORVU3H…	GO:0004124(cysteine synthase activity);GO:0006535(cysteine biosynthetic process from serine);GO:0008652(cellular amino acid biosynthetic process);GO:0016740(transferase activity);GO:0019344(cysteine biosynthetic process);GO:0019344(cysteine biosynthetic process)	00920(Sulfur metabolism);00270(Cysteine and methionine metabolism);00270(Cysteine and methionine metabolism)	K01738	EC:2.5.1.47		13.179	12.5967	11.7384	24.2026	21.8215	22.8609	0.544591	-0.876756	4.4063e-07	1.03627e-05	down	no
MSTRG.5485	HORVU2Hr1G097380	HORVU2Hr1G097380.3;HORVU2Hr1G097380.4;HORVU2Hr1G097380.1;HORVU2Hr1G097380.2;HORVU2Hr1G097380.5	GO:0005618(cell wall);GO:0016787(hydrolase activity);GO:0030599(pectinesterase activity);GO:0042545(cell wall modification);GO:0045330(aspartyl esterase activity);GO:0045490(pectin catabolic process);GO:0045490(pectin catabolic process)	00040(Pentose and glucuronate interconversions);00040(Pentose and glucuronate interconversions)	K01051	EC:3.1.1.11	Pectinesterase [Source:UniProtKB/TrEMBL;Acc:M0W8F8]	3.75644	9.96749	5.23217	1.28084	0.893346	1.59904	5.02384	2.32879	4.45785e-07	1.04722e-05	up	yes
MSTRG.17438	HORVU7Hr1G054090	HORVU7Hr1G054090.6;HORVU7Hr1G054090.12;HORVU7Hr1G054090.3;HORVU7Hr1G054090.13;HORVU7Hr1G054090.9;HORVU7Hr1G054090.2;HORVU7Hr1G054090.8;HORVU7Hr1G054090.4;HORVU7Hr1G054090.5;MSTRG.17438.1;HORVU7Hr1G054090.10	GO:0003993(acid phosphatase activity);GO:0016311(dephosphorylation);GO:0016787(hydrolase activity);GO:0046872(metal ion binding);GO:0046872(metal ion binding)	NA	NA	NA	Purple acid phosphatase [Source:UniProtKB/TrEMBL;Acc:A0A287WJC2]	0.842859	3.50862	2.02738	0.226797	0.124504	0.0244996	16.974	4.08526	4.47132e-07	1.0492e-05	up	yes
HORVU5Hr1G093770	HORVU5Hr1G093770	HORVU5Hr1G093770.11;HORVU5Hr1G093770.1;HORVU5Hr1G093770.9;HORVU5Hr1G093770.10;HORVU5Hr1G093770.4;HORVU5Hr1G093770.3	GO:0005515(protein binding);GO:0006633(fatty acid biosynthetic process);GO:0016491(oxidoreductase activity);GO:0016702(oxidoreductase activity, acting on single donors with incorporation of molecular oxygen, incorporation of two atoms of oxygen);GO:0031408(oxylipin biosynthetic process);GO:0046872(metal ion binding);GO:0051213(dioxygenase activity);GO:0055114(oxidation-reduction process);GO:00551…	00591(Linoleic acid metabolism);00591(Linoleic acid metabolism)	K15718	EC:1.13.11.58	Lipoxygenase [Source:UniProtKB/TrEMBL;Acc:F2D961]	3.26165	0.968374	3.82381	0.222906	0.40187	0.403967	7.8288	2.96879	4.51857e-07	1.0591e-05	up	yes
MSTRG.1646		MSTRG.1646.1;MSTRG.1646.2	NA	NA	NA	NA		16.6902	20.0668	14.3726	3.81722	6.48497	5.9234	3.15117	1.65589	4.53569e-07	1.06192e-05	up	yes
MSTRG.18407	HORVU7Hr1G096900	HORVU7Hr1G096900.1	NA	NA	NA	NA		0	1.38099	19.4623	0	0	0	inf	inf	4.56758e-07	1.06788e-05	up	yes
MSTRG.13280	HORVU5Hr1G084490	HORVU5Hr1G084490.11;HORVU5Hr1G084490.1;HORVU5Hr1G084490.5;HORVU5Hr1G084490.8;HORVU5Hr1G084490.4;HORVU5Hr1G084490.10;HORVU5Hr1G084490.7;HORVU5Hr1G084490.6;HORVU5Hr1G084490.3;HORVU5Hr1G084490.2;HORVU5Hr1G084490.9	GO:0004190(aspartic-type endopeptidase activity);GO:0006508(proteolysis);GO:0008233(peptidase activity);GO:0016787(hydrolase activity);GO:0016787(hydrolase activity)	NA	NA	NA		2.07532	1.27077	1.82373	4.97847	4.98233	4.7605	0.351179	-1.50972	4.57138e-07	1.06788e-05	down	yes
MSTRG.7919	HORVU3Hr1G072070	HORVU3Hr1G072070.2;HORVU3Hr1G072070.1	GO:0006629(lipid metabolic process);GO:0016787(hydrolase activity);GO:0016787(hydrolase activity)	NA	NA	NA		7.81004	7.87478	7.60104	2.61387	2.01473	2.23258	3.39385	1.76292	4.66555e-07	1.08866e-05	up	yes
MSTRG.1767	HORVU1Hr1G044740	HORVU1Hr1G044740.2;HORVU1Hr1G044740.1;HORVU1Hr1G044740.3	GO:0003824(catalytic activity);GO:0003824(catalytic activity)	00590(Arachidonic acid metabolism);04146(Peroxisome);04120(Ubiquitin mediated proteolysis);04120(Ubiquitin mediated proteolysis)	K08726;K10144	EC:3.3.2.10;EC:3.1.3.76;EC:2.3.2.27		14.9982	10.1224	14.2737	3.22045	4.05592	4.0114	3.49	1.80323	4.84851e-07	1.13009e-05	up	yes
MSTRG.13553	HORVU5Hr1G095910	HORVU5Hr1G095910.11;HORVU5Hr1G095910.1;HORVU5Hr1G095910.5;HORVU5Hr1G095910.3;HORVU5Hr1G095910.10;HORVU5Hr1G095910.6;MSTRG.13553.5;HORVU5Hr1G095910.2	GO:0010215(cellulose microfibril organization);GO:0016049(cell growth);GO:0031225(anchored component of membrane);GO:0031225(anchored component of membrane)	NA	NA	NA	COBRA-like protein [Source:UniProtKB/TrEMBL;Acc:A0A287SDJ1]	16.0591	17.0686	12.5227	31.7314	24.4542	30.6293	0.525836	-0.927316	4.88788e-07	1.138e-05	down	no
MSTRG.14641	HORVU6Hr1G017860	HORVU6Hr1G017860.16;HORVU6Hr1G017860.5;HORVU6Hr1G017860.8;HORVU6Hr1G017860.6;HORVU6Hr1G017860.35;HORVU6Hr1G017860.17;HORVU6Hr1G017860.32;HORVU6Hr1G017860.10;HORVU6Hr1G017860.34;HORVU6Hr1G017860.2;HORVU6Hr1G017860.13;HORVU6Hr1G017860.7;HORVU6Hr1G017860.31;HORVU6Hr1G017860.19;HORVU6Hr1G017860.22;HORVU6Hr1G017860.33;HORVU6Hr1G017860.24;HORVU6Hr1G017860.14;HORVU6Hr1G017860.30;HORVU6Hr1G017860.20;HORV…	GO:0005515(protein binding);GO:0005737(cytoplasm);GO:0008734(L-aspartate oxidase activity);GO:0009435(NAD biosynthetic process);GO:0009507(chloroplast);GO:0016491(oxidoreductase activity);GO:0019363(pyridine nucleotide biosynthetic process);GO:0044318(L-aspartate:fumarate oxidoreductase activity);GO:0055114(oxidation-reduction process);GO:0055114(oxidation-reduction process)	00250(Alanine, aspartate and glutamate metabolism);00760(Nicotinate and nicotinamide metabolism);00760(Nicotinate and nicotinamide metabolism)	K00278	EC:1.4.3.16	L-aspartate oxidase [Source:UniProtKB/TrEMBL;Acc:A0A287TGQ5]	1.93236	1.68327	1.87173	4.45263	3.21919	3.89997	0.474202	-1.07643	4.96994e-07	1.15581e-05	down	yes
MSTRG.1075	HORVU1Hr1G011610	HORVU1Hr1G011610.3;HORVU1Hr1G011610.1;HORVU1Hr1G011610.10;HORVU1Hr1G011610.6;HORVU1Hr1G011610.2;HORVU1Hr1G011610.7	NA	NA	NA	NA		0.0587556	0.19428	0.143297	0.99071	0.874132	1.05228	0.135864	-2.87976	5.03792e-07	1.17032e-05	down	yes
MSTRG.443	HORVU0Hr1G016590	MSTRG.443.2;HORVU0Hr1G016590.1;HORVU0Hr1G016590.2	GO:0005634(nucleus);GO:0006351(transcription, DNA-templated);GO:0032502(developmental process);GO:0032502(developmental process)	NA	NA	NA		1.86796	2.0593	2.02067	0.328742	0.279921	0.172067	7.61844	2.9295	5.10558e-07	1.18472e-05	up	yes
MSTRG.18410	HORVU7Hr1G097010	HORVU7Hr1G097010.1;HORVU7Hr1G097010.9;HORVU7Hr1G097010.7;HORVU7Hr1G097010.3;HORVU7Hr1G097010.5;HORVU7Hr1G097010.4;HORVU7Hr1G097010.13;HORVU7Hr1G097010.10;HORVU7Hr1G097010.12;HORVU7Hr1G097010.11;HORVU7Hr1G097010.8;HORVU7Hr1G097010.6	NA	NA	NA	NA		9.57384	9.11284	9.05186	15.5975	18.5963	17.7362	0.534152	-0.904678	5.12949e-07	1.18895e-05	down	no
MSTRG.7762	HORVU3Hr1G067350	MSTRG.7762.6;HORVU3Hr1G067350.10;HORVU3Hr1G067350.7;HORVU3Hr1G067350.5;HORVU3Hr1G067350.4;HORVU3Hr1G067350.13;HORVU3Hr1G067350.2;HORVU3Hr1G067350.3;HORVU3Hr1G067350.8;HORVU3Hr1G067350.1;HORVU3Hr1G067350.9;HORVU3Hr1G067350.6	GO:0003677(DNA binding);GO:0003700(DNA-binding transcription factor activity);GO:0005634(nucleus);GO:0006351(transcription, DNA-templated);GO:0006355(regulation of transcription, DNA-templated);GO:0044212(transcription regulatory region DNA binding);GO:0048573(photoperiodism, flowering);GO:0048573(photoperiodism, flowering)	00600(Sphingolipid metabolism);00650(Butanoate metabolism);00660(C5-Branched dibasic acid metabolism);00290(Valine, leucine and isoleucine biosynthesis);00770(Pantothenate and CoA biosynthesis);00770(Pantothenate and CoA biosynthesis)	K00654;K01653	EC:2.3.1.50;EC:2.2.1.6		1.3575	5.37406	2.61	0.565424	0.266291	0.441074	7.33944	2.87567	5.20256e-07	1.20455e-05	up	yes
MSTRG.16527	HORVU7Hr1G010620	HORVU7Hr1G010620.1	NA	04075(Plant hormone signal transduction)	K14494	NA		2.40242	2.77149	4.31125	0.740605	0.308952	0.456359	6.2986	2.65503	5.24475e-07	1.21297e-05	up	yes
MSTRG.13626	HORVU5Hr1G098190	MSTRG.13626.6;HORVU5Hr1G098190.1;MSTRG.13626.7;HORVU5Hr1G098190.3;HORVU5Hr1G098190.4;MSTRG.13626.2;HORVU5Hr1G098190.9;HORVU5Hr1G098190.6;HORVU5Hr1G098190.2;HORVU5Hr1G098190.8	GO:0016020(membrane);GO:0016021(integral component of membrane);GO:0016021(integral component of membrane)	04144(Endocytosis);04144(Endocytosis)	K12189	NA		5.32033	6.8956	7.36804	2.08982	2.3233	1.38472	3.3778	1.75608	5.32428e-07	1.23e-05	up	yes
MSTRG.11873	HORVU5Hr1G024440	HORVU5Hr1G024440.1	NA	NA	NA	NA		68.0179	69.3293	77.5696	23.7008	23.9051	32.0189	2.69912	1.43249	5.54449e-07	1.27946e-05	up	yes
HORVU6Hr1G022070	HORVU6Hr1G022070	HORVU6Hr1G022070.1	GO:0016311(dephosphorylation);GO:0016791(phosphatase activity)	NA	NA	NA		3.05437	2.58783	3.97955	0.577758	0.513957	0.404035	6.43272	2.68543	5.56373e-07	1.28248e-05	up	yes
MSTRG.9113	HORVU4Hr1G002160	HORVU4Hr1G002160.1	GO:0016020(membrane);GO:0016021(integral component of membrane);GO:0031982(vesicle)	00270(Cysteine and methionine metabolism);00450(Selenocompound metabolism)	K00549	EC:2.1.1.14		3.46476	3.47733	4.59224	1.2551	0.477028	0.654451	4.83301	2.27292	5.6279e-07	1.29584e-05	up	yes
MSTRG.1150		MSTRG.1150.1	NA	NA	NA	NA		2.45214	4.39989	21.728	0.701833	0.173731	0.402441	22.363	4.48304	5.66475e-07	1.30289e-05	up	yes
MSTRG.15429	HORVU6Hr1G059090	HORVU6Hr1G059090.3;HORVU6Hr1G059090.11;HORVU6Hr1G059090.2;HORVU6Hr1G059090.1;HORVU6Hr1G059090.12	GO:0005509(calcium ion binding);GO:0009523(photosystem II);GO:0009654(photosystem II oxygen evolving complex);GO:0015979(photosynthesis);GO:0019898(extrinsic component of membrane);GO:0019898(extrinsic component of membrane)	00195(Photosynthesis);00195(Photosynthesis)	K08901	NA		0.784374	0.819268	0.80912	2.4405	1.62287	1.62727	0.423988	-1.23791	5.69551e-07	1.30853e-05	down	yes
MSTRG.11518		MSTRG.11518.1	NA	NA	NA	NA		1.28901	1.66992	1.69922	8.60936	5.65159	5.94222	0.230565	-2.11675	5.70203e-07	1.30858e-05	down	yes
MSTRG.769	HORVU0Hr1G032850	HORVU0Hr1G032850.3	GO:0003824(catalytic activity);GO:0005975(carbohydrate metabolic process)	00500(Starch and sucrose metabolism)	K01176	EC:3.2.1.1		1.68282	0.164379	0	46.0848	20.4715	16.3162	0.0222897	-5.48748	5.71264e-07	1.30958e-05	down	yes
MSTRG.16464	HORVU7Hr1G006160	HORVU7Hr1G006160.1;MSTRG.16464.3;MSTRG.16464.4	GO:0004616(phosphogluconate dehydrogenase (decarboxylating) activity);GO:0006098(pentose-phosphate shunt);GO:0009409(response to cold);GO:0009414(response to water deprivation);GO:0009651(response to salt stress);GO:0009737(response to abscisic acid);GO:0016491(oxidoreductase activity);GO:0019521(D-gluconate metabolic process);GO:0050661(NADP binding);GO:0055114(oxidation-reduction process)	00030(Pentose phosphate pathway);00480(Glutathione metabolism)	K00033	EC:1.1.1.44;EC:1.1.1.343	6-phosphogluconate dehydrogenase, decarboxylating [Source:UniProtKB/TrEMBL;Acc:A0A287VF07]	178.268	201	172.905	303.013	379.181	323.704	0.548936	-0.865291	5.72403e-07	1.31075e-05	down	no
MSTRG.5832	HORVU2Hr1G108480	HORVU2Hr1G108480.1;HORVU2Hr1G108480.11;HORVU2Hr1G108480.4;HORVU2Hr1G108480.13;HORVU2Hr1G108480.6;HORVU2Hr1G108480.10;HORVU2Hr1G108480.5;HORVU2Hr1G108480.7;HORVU2Hr1G108480.2;HORVU2Hr1G108480.12;HORVU2Hr1G108480.9	GO:0046983(protein dimerization activity);GO:0046983(protein dimerization activity)	NA	NA	NA		0.588669	0.550669	0.529525	1.95001	2.31744	2.06758	0.263434	-1.92448	5.74019e-07	1.31301e-05	down	yes
MSTRG.8887	HORVU3Hr1G110440	HORVU3Hr1G110440.1	NA	NA	NA	NA		0.274574	0.504078	1.22794	3.25867	10.6441	2.6279	0.121386	-3.04232	5.7735e-07	1.31919e-05	down	yes
MSTRG.16828	HORVU7Hr1G027860	HORVU7Hr1G027860.7;HORVU7Hr1G027860.9;HORVU7Hr1G027860.4;HORVU7Hr1G027860.12;HORVU7Hr1G027860.21;HORVU7Hr1G027860.11;HORVU7Hr1G027860.10;HORVU7Hr1G027860.13;HORVU7Hr1G027860.15;HORVU7Hr1G027860.6;HORVU7Hr1G027860.16;HORVU7Hr1G027860.18;HORVU7Hr1G027860.8;HORVU7Hr1G027860.14;HORVU7Hr1G027860.20;HORVU7Hr1G027860.2;HORVU7Hr1G027860.17;HORVU7Hr1G027860.24;HORVU7Hr1G027860.1;HORVU7Hr1G027860.5;HORVU7H…	GO:0004553(hydrolase activity, hydrolyzing O-glycosyl compounds);GO:0005975(carbohydrate metabolic process);GO:0005983(starch catabolic process);GO:0008152(metabolic process);GO:0009507(chloroplast);GO:0009570(chloroplast stroma);GO:0010303(limit dextrinase activity);GO:0016787(hydrolase activity);GO:0016798(hydrolase activity, acting on glycosyl bonds);GO:0019252(starch biosynthetic process);GO:…	00500(Starch and sucrose metabolism);00500(Starch and sucrose metabolism)	K01214	EC:3.2.1.68		3.06621	5.56104	5.12228	12.5433	9.50344	9.75833	0.432307	-1.20987	5.83433e-07	1.33163e-05	down	yes
MSTRG.14552	HORVU6Hr1G014600	HORVU6Hr1G014600.1;HORVU6Hr1G014600.3;HORVU6Hr1G014600.2	GO:0004867(serine-type endopeptidase inhibitor activity);GO:0005576(extracellular region);GO:0010466(negative regulation of peptidase activity);GO:0010951(negative regulation of endopeptidase activity);GO:0030414(peptidase inhibitor activity);GO:0030414(peptidase inhibitor activity)	NA	NA	NA		0.356928	1.12947	1.05173	2.52591	17.4521	6.45321	0.0960278	-3.3804	5.84332e-07	1.33222e-05	down	yes
MSTRG.17129	HORVU7Hr1G041380	HORVU7Hr1G041380.5;HORVU7Hr1G041380.2;HORVU7Hr1G041380.4;HORVU7Hr1G041380.3;HORVU7Hr1G041380.1	GO:0005509(calcium ion binding);GO:0016020(membrane);GO:0016021(integral component of membrane);GO:0016021(integral component of membrane)	00073(Cutin, suberine and wax biosynthesis);00073(Cutin, suberine and wax biosynthesis)	K17991	EC:1.11.2.3		2.88315	1.61974	2.03138	6.00492	5.34043	5.22805	0.394262	-1.34277	5.85003e-07	1.3323e-05	down	yes
MSTRG.15868	HORVU6Hr1G076270	MSTRG.15868.1	NA	NA	NA	NA		0	0	0	3.9402	3.7006	0	-inf	-inf	5.99962e-07	1.36488e-05	down	yes
MSTRG.16799	HORVU7Hr1G026840	MSTRG.16799.7;HORVU7Hr1G026840.7;HORVU7Hr1G026840.15;HORVU7Hr1G026840.1;HORVU7Hr1G026840.9;HORVU7Hr1G026840.5;HORVU7Hr1G026840.14;HORVU7Hr1G026840.12;HORVU7Hr1G026840.2;HORVU7Hr1G026840.18;HORVU7Hr1G026840.17;HORVU7Hr1G026840.20;HORVU7Hr1G026840.3;HORVU7Hr1G026840.19	GO:0005515(protein binding);GO:0008168(methyltransferase activity);GO:0016020(membrane);GO:0016021(integral component of membrane);GO:0016740(transferase activity);GO:0018024(histone-lysine N-methyltransferase activity);GO:0031519(PcG protein complex);GO:0032259(methylation);GO:0034968(histone lysine methylation);GO:0034968(histone lysine methylation)	00310(Lysine degradation);00310(Lysine degradation)	K11430	EC:2.1.1.43	Histone-lysine N-methyltransferase [Source:UniProtKB/TrEMBL;Acc:A0A287VSN2]	11.0168	10.0413	12.6847	4.3691	3.66808	4.60241	2.66961	1.41663	6.06786e-07	1.3789e-05	up	yes
MSTRG.3888	HORVU2Hr1G032360	HORVU2Hr1G032360.1	NA	NA	NA	NA		4.54201	4.4062	4.60598	9.90227	11.3528	9.62633	0.438911	-1.188	6.14424e-07	1.39474e-05	down	yes
MSTRG.14049	HORVU5Hr1G116310	HORVU5Hr1G116310.2;HORVU5Hr1G116310.1;HORVU5Hr1G116310.5;HORVU5Hr1G116310.3	GO:0003700(DNA-binding transcription factor activity);GO:0006355(regulation of transcription, DNA-templated);GO:0008270(zinc ion binding);GO:0043565(sequence-specific DNA binding);GO:0046872(metal ion binding);GO:0046872(metal ion binding)	NA	NA	NA		18.5285	20.8732	31.3438	8.09612	7.21337	7.85466	3.0541	1.61075	6.24612e-07	1.41535e-05	up	yes
MSTRG.13572	HORVU5Hr1G096390	HORVU5Hr1G096390.7;HORVU5Hr1G096390.1;HORVU5Hr1G096390.2;HORVU5Hr1G096390.4;HORVU5Hr1G096390.8	GO:0004645(phosphorylase activity);GO:0005975(carbohydrate metabolic process);GO:0008184(glycogen phosphorylase activity);GO:0009266(response to temperature stimulus);GO:0009414(response to water deprivation);GO:0009507(chloroplast);GO:0009570(chloroplast stroma);GO:0016020(membrane);GO:0016021(integral component of membrane);GO:0016740(transferase activity);GO:0016757(transferase activity, trans…	00500(Starch and sucrose metabolism);00500(Starch and sucrose metabolism)	K00688	EC:2.4.1.1	Alpha-1,4 glucan phosphorylase [Source:UniProtKB/TrEMBL;Acc:A0A287SE21]	3.57638	5.87491	4.19811	14.2811	12.4329	7.39268	0.400198	-1.32122	6.25322e-07	1.41535e-05	down	yes
MSTRG.8160	HORVU3Hr1G079870	HORVU3Hr1G079870.4;HORVU3Hr1G079870.1;HORVU3Hr1G079870.17;HORVU3Hr1G079870.3;HORVU3Hr1G079870.15;HORVU3Hr1G079870.5;MSTRG.8160.3;HORVU3Hr1G079870.11;HORVU3Hr1G079870.8;HORVU3Hr1G079870.14;HORVU3Hr1G079870.12;HORVU3Hr1G079870.13;HORVU3Hr1G079870.16;HORVU3Hr1G079870.6;MSTRG.8160.5;HORVU3Hr1G079870.7;HORVU3Hr1G079870.9	GO:0005515(protein binding);GO:0005515(protein binding)	NA	NA	NA		25.6988	30.5799	21.9837	49.9733	53.2281	43.4615	0.533621	-0.906113	6.25537e-07	1.41535e-05	down	no
MSTRG.5238	HORVU2Hr1G088760	HORVU2Hr1G088760.1;HORVU2Hr1G088760.3;HORVU2Hr1G088760.4;HORVU2Hr1G088760.2	GO:0016020(membrane);GO:0016021(integral component of membrane);GO:0016021(integral component of membrane)	00073(Cutin, suberine and wax biosynthesis);00073(Cutin, suberine and wax biosynthesis)	K17991	EC:1.11.2.3		0.285686	4.65219	1.46735	31.091	16.0674	14.223	0.104351	-3.26048	6.29469e-07	1.42271e-05	down	yes
MSTRG.6819	HORVU3Hr1G026180	HORVU3Hr1G026180.15;HORVU3Hr1G026180.2;HORVU3Hr1G026180.13;HORVU3Hr1G026180.4;HORVU3Hr1G026180.12;HORVU3Hr1G026180.8;HORVU3Hr1G026180.22;HORVU3Hr1G026180.24;HORVU3Hr1G026180.9;HORVU3Hr1G026180.18;HORVU3Hr1G026180.21;HORVU3Hr1G026180.7;HORVU3Hr1G026180.23;HORVU3Hr1G026180.17;HORVU3Hr1G026180.19;HORVU3Hr1G026180.6;HORVU3Hr1G026180.27;HORVU3Hr1G026180.5;HORVU3Hr1G026180.3;HORVU3Hr1G026180.26	GO:0000166(nucleotide binding);GO:0004127(cytidylate kinase activity);GO:0005524(ATP binding);GO:0005634(nucleus);GO:0005737(cytoplasm);GO:0006139(nucleobase-containing compound metabolic process);GO:0006207('de novo' pyrimidine nucleobase biosynthetic process);GO:0006221(pyrimidine nucleotide biosynthetic process);GO:0009041(uridylate kinase activity);GO:0016020(membrane);GO:0016021(integral com…	00240(Pyrimidine metabolism);00240(Pyrimidine metabolism)	K13800	EC:2.7.4.14	UMP-CMP kinase [Source:UniProtKB/TrEMBL;Acc:A0A287KHN2]	0.29834	0.528483	0.372836	1.4113	1.87719	1.74142	0.238505	-2.06791	6.47401e-07	1.46166e-05	down	yes
HORVU1Hr1G092640	HORVU1Hr1G092640	HORVU1Hr1G092640.3;HORVU1Hr1G092640.2	GO:0016020(membrane);GO:0016021(integral component of membrane);GO:0055085(transmembrane transport);GO:0055085(transmembrane transport)	NA	NA	NA		0.232983	0.197246	0.662299	1.79266	3.27849	1.73469	0.160528	-2.6391	6.49009e-07	1.4637e-05	down	yes
MSTRG.386	HORVU0Hr1G014150	HORVU0Hr1G014150.5;HORVU0Hr1G014150.4;HORVU0Hr1G014150.3;HORVU0Hr1G014150.2;HORVU0Hr1G014150.6	GO:0000166(nucleotide binding);GO:0003824(catalytic activity);GO:0005524(ATP binding);GO:0005978(glycogen biosynthetic process);GO:0008152(metabolic process);GO:0008878(glucose-1-phosphate adenylyltransferase activity);GO:0009058(biosynthetic process);GO:0009501(amyloplast);GO:0009507(chloroplast);GO:0009536(plastid);GO:0016740(transferase activity);GO:0016779(nucleotidyltransferase activity);GO:…	00500(Starch and sucrose metabolism);00520(Amino sugar and nucleotide sugar metabolism);00520(Amino sugar and nucleotide sugar metabolism)	K00975	EC:2.7.7.27		3.2675	5.01541	3.25808	0.811249	0.369016	0.443394	7.10801	2.82945	6.70348e-07	1.5102e-05	up	yes
MSTRG.13118		MSTRG.13118.1	NA	NA	NA	NA		20.2199	19.5003	24.1083	6.7381	4.74301	6.35688	3.57824	1.83925	6.85715e-07	1.54315e-05	up	yes
MSTRG.15024	HORVU6Hr1G036830	HORVU6Hr1G036830.1;HORVU6Hr1G036830.2	GO:0000166(nucleotide binding);GO:0005471(ATP:ADP antiporter activity);GO:0005524(ATP binding);GO:0006862(nucleotide transport);GO:0009507(chloroplast);GO:0009536(plastid);GO:0015866(ADP transport);GO:0015867(ATP transport);GO:0016020(membrane);GO:0016021(integral component of membrane);GO:0031969(chloroplast membrane);GO:0031969(chloroplast membrane)	NA	NA	NA	ADP,ATP carrier protein [Source:UniProtKB/TrEMBL;Acc:F2D4G2]	53.464	50.3299	45.5181	92.8912	88.8151	84.6718	0.560527	-0.835145	6.87888e-07	1.54622e-05	down	no
MSTRG.9939	HORVU4Hr1G035740	HORVU4Hr1G035740.4;MSTRG.9939.1;HORVU4Hr1G035740.10;HORVU4Hr1G035740.5;MSTRG.9939.2;HORVU4Hr1G035740.1;HORVU4Hr1G035740.12;HORVU4Hr1G035740.3;HORVU4Hr1G035740.7	NA	NA	NA	NA		15.9679	15.1684	17.0611	6.3717	5.82494	6.47822	2.58087	1.36786	6.88558e-07	1.54622e-05	up	yes
MSTRG.17396	HORVU7Hr1G052730	MSTRG.17396.1;HORVU7Hr1G052730.1;HORVU7Hr1G052730.3	NA	NA	NA	NA		8.60167	9.07593	11.0278	2.18802	1.91864	2.0623	4.6532	2.21822	7.01802e-07	1.57427e-05	up	yes
MSTRG.5999		MSTRG.5999.1	NA	NA	NA	NA		18.7643	20.2059	20.6672	5.78186	7.36956	3.17528	3.65276	1.86899	7.05063e-07	1.57989e-05	up	yes
MSTRG.9653	HORVU4Hr1G021230	HORVU4Hr1G021230.1	NA	NA	NA	NA		2.29685	2.26952	2.48475	6.85499	6.10047	5.55653	0.380895	-1.39254	7.10992e-07	1.58995e-05	down	yes
MSTRG.4720	HORVU2Hr1G070160	HORVU2Hr1G070160.1	GO:0030001(metal ion transport);GO:0046872(metal ion binding)	NA	NA	NA		49.3171	63.5791	54.9533	122.952	91.463	104.827	0.525776	-0.92748	7.11467e-07	1.58995e-05	down	no
MSTRG.7946	HORVU3Hr1G072910	HORVU3Hr1G072910.2;HORVU3Hr1G072910.6;HORVU3Hr1G072910.1;MSTRG.7946.2;MSTRG.7946.6;HORVU3Hr1G072910.5;HORVU3Hr1G072910.3;HORVU3Hr1G072910.4	GO:0005524(ATP binding);GO:0005524(ATP binding)	NA	NA	NA		18.5229	21.3928	25.9149	9.26468	7.04243	7.28441	2.79044	1.48049	7.11838e-07	1.58995e-05	up	yes
MSTRG.9260	HORVU4Hr1G006790	HORVU4Hr1G006790.1	NA	NA	NA	NA		0.028869	0.211345	0.189455	1.85228	1.22376	1.08613	0.103232	-3.27604	7.23368e-07	1.61243e-05	down	yes
MSTRG.14246	HORVU5Hr1G124030	HORVU5Hr1G124030.1;HORVU5Hr1G124030.6;HORVU5Hr1G124030.3;HORVU5Hr1G124030.19;HORVU5Hr1G124030.4;HORVU5Hr1G124030.15;HORVU5Hr1G124030.20;HORVU5Hr1G124030.11;HORVU5Hr1G124030.16;HORVU5Hr1G124030.2;HORVU5Hr1G124030.18;HORVU5Hr1G124030.8;HORVU5Hr1G124030.10;HORVU5Hr1G124030.9;MSTRG.14246.6;HORVU5Hr1G124030.22;HORVU5Hr1G124030.23;HORVU5Hr1G124030.13	GO:0004553(hydrolase activity, hydrolyzing O-glycosyl compounds);GO:0005975(carbohydrate metabolic process);GO:0008152(metabolic process);GO:0016787(hydrolase activity);GO:0016798(hydrolase activity, acting on glycosyl bonds);GO:0016798(hydrolase activity, acting on glycosyl bonds)	NA	NA	NA		2.79572	4.8641	3.49861	11.583	7.46875	7.2398	0.424411	-1.23646	7.23448e-07	1.61243e-05	down	yes
MSTRG.5956		MSTRG.5956.1;MSTRG.5956.3;MSTRG.5956.5;MSTRG.5956.2;MSTRG.5956.4	NA	NA	NA	NA		195.907	107.373	302.896	51.4072	67.046	38.8111	3.85451	1.94655	7.25433e-07	1.61513e-05	up	yes
MSTRG.12518	HORVU5Hr1G053710	HORVU5Hr1G053710.6;HORVU5Hr1G053710.3;HORVU5Hr1G053710.2;HORVU5Hr1G053710.1;HORVU5Hr1G053710.4;HORVU5Hr1G053710.5	NA	NA	NA	NA		3.22002	3.68239	4.13016	0.898867	0.712376	0.7598	4.65305	2.21818	7.35923e-07	1.63674e-05	up	yes
MSTRG.12733	HORVU5Hr1G062320	HORVU5Hr1G062320.2;HORVU5Hr1G062320.11;HORVU5Hr1G062320.6;HORVU5Hr1G062320.4;HORVU5Hr1G062320.3;HORVU5Hr1G062320.5;HORVU5Hr1G062320.8;HORVU5Hr1G062320.10;HORVU5Hr1G062320.12;HORVU5Hr1G062320.9;HORVU5Hr1G062320.7;HORVU5Hr1G062320.1	GO:0005515(protein binding);GO:0005515(protein binding)	NA	NA	NA		5.46753	5.47493	4.38039	1.38888	1.67172	1.58722	3.29678	1.72106	7.37308e-07	1.63808e-05	up	yes
MSTRG.13386	HORVU5Hr1G090010	HORVU5Hr1G090010.3;HORVU5Hr1G090010.23;HORVU5Hr1G090010.19;HORVU5Hr1G090010.5;HORVU5Hr1G090010.2;HORVU5Hr1G090010.14;HORVU5Hr1G090010.4;HORVU5Hr1G090010.8;HORVU5Hr1G090010.21;HORVU5Hr1G090010.15;HORVU5Hr1G090010.6;HORVU5Hr1G090010.20;HORVU5Hr1G090010.1;HORVU5Hr1G090010.11	GO:0006811(ion transport);GO:0006813(potassium ion transport);GO:0015079(potassium ion transmembrane transporter activity);GO:0016020(membrane);GO:0016021(integral component of membrane);GO:0071805(potassium ion transmembrane transport);GO:0071805(potassium ion transmembrane transport)	NA	NA	NA		13.1245	13.6304	12.5953	25.0236	24.2986	22.222	0.550013	-0.862463	7.45433e-07	1.65437e-05	down	no
MSTRG.14048	HORVU5Hr1G115780	HORVU5Hr1G115780.1;HORVU5Hr1G115780.2	GO:0003824(catalytic activity);GO:0003824(catalytic activity)	00590(Arachidonic acid metabolism);04146(Peroxisome);04146(Peroxisome)	K08726	EC:3.3.2.10;EC:3.1.3.76		26.3629	25.3568	20.7566	4.74591	8.19539	8.30044	3.41197	1.77061	7.47446e-07	1.65708e-05	up	yes
MSTRG.6682	HORVU3Hr1G020490	HORVU3Hr1G020490.1;HORVU3Hr1G020490.3	NA	04141(Protein processing in endoplasmic reticulum);04141(Protein processing in endoplasmic reticulum)	K13993	NA		0.0680832	0.223883	0.184869	1.23311	1.84504	0.930495	0.118952	-3.07155	7.51007e-07	1.66321e-05	down	yes
MSTRG.995	HORVU1Hr1G005510	HORVU1Hr1G005510.2;HORVU1Hr1G005510.3;HORVU1Hr1G005510.5;HORVU1Hr1G005510.4;HORVU1Hr1G005510.1;HORVU1Hr1G005510.6	GO:0000166(nucleotide binding);GO:0004672(protein kinase activity);GO:0004674(protein serine/threonine kinase activity);GO:0005509(calcium ion binding);GO:0005524(ATP binding);GO:0006468(protein phosphorylation);GO:0016020(membrane);GO:0016021(integral component of membrane);GO:0030247(polysaccharide binding);GO:0030247(polysaccharide binding)	NA	NA	NA		0.0541962	0.457336	0.0912971	2.04687	2.07902	1.51425	0.106882	-3.22591	7.56778e-07	1.67421e-05	down	yes
MSTRG.14066	HORVU5Hr1G116580	MSTRG.14066.1	NA	NA	NA	NA		0.031951	0.043536	0.088657	16.6436	9.11382	0.013616	0.00636933	-7.29464	7.58708e-07	1.6767e-05	down	yes
[truncated: 32,023 more rows]
