# Supplementary material for: Identification of regulatory factors promoting embryogenic callus formation in barley through transcriptome analysis
Source: BMC Plant Biol. 2021 Mar 19;21:145. doi: 10.1186/s12870-021-02922-w (PMC7980361; doi:10.1186/s12870-021-02922-w)
Supplement: Supplementary file 3 — Additional file 3. Supplementary raw data of TFs. [file 12870_2021_2922_MOESM3_ESM.xlsx]

## Sheet: IME0H 48H
Gene_name	TF_name	regulation			TF	total	up	down
HORVU6Hr1G084070	NA;SRS;NAC	down			AP2	7	4	3
HORVU5Hr1G112900	C2H2	down			ARF	9	8	1
HORVU4Hr1G080300	ERF	down			ARR-B	4	4	0
HORVU5Hr1G112930	C2H2	down			B3	25	14	11
HORVU7Hr1G056820	HSF	down			BBR-BPC	0	0	0
HORVU2Hr1G095320	HSF	down			BES1	1	1	0
HORVU5Hr1G068450	ERF	down			bHLH	38	20	18
HORVU5Hr1G094380	HSF;NA	down			bZIP	24	9	15
HORVU2Hr1G018830	ERF	down			C2H2	15	11	4
HORVU5Hr1G065420	WRKY	down			C3H	9	7	2
HORVU4Hr1G012060	B3	down			CAMTA	1	0	1
HORVU3Hr1G069590	HSF	down			CO-like	3	2	1
HORVU3Hr1G083740	MYB;MYB_related	down			CPP	0	0	0
HORVU2Hr1G104580	MYB_related	down			DBB	4	4	0
HORVU0Hr1G013950	bZIP	down			Dof	9	8	1
HORVU4Hr1G021720	bZIP	down			E2F/DP	3	3	0
HORVU5Hr1G040440	bZIP	down			EIL	2	1	1
HORVU4Hr1G078410	HD-ZIP;NA	up			ERF	21	7	14
HORVU1Hr1G063740	NAC	down			FAR1	14	12	2
HORVU3Hr1G066390	bHLH	down			G2-like	13	6	7
HORVU2Hr1G079900	EIL	down			GATA	9	5	4
HORVU3Hr1G084360	bZIP	down			GeBP	4	3	1
HORVU6Hr1G028790	WRKY	down			GRAS	20	12	8
HORVU4Hr1G087580	bHLH	down			GRF	2	0	2
HORVU7Hr1G108790	SRS;HB-other;NA;GRAS	down			HB-other	3	2	1
HORVU3Hr1G071550	HSF	down			HB-PHD	1	0	1
HORVU3Hr1G058100	GRAS	down			HD-ZIP	12	9	3
HORVU1Hr1G024280	bHLH	up			HRT-like	1	1	0
HORVU4Hr1G017430	NAC	down			HSF	19	2	17
HORVU1Hr1G063100	ERF	down			LBD	6	6	0
HORVU3Hr1G090920	NAC	down			LFY	0	0	0
HORVU5Hr1G068320	HSF	down			LSD	1	1	0
HORVU0Hr1G017670	LBD	up			MIKC_MADS	2	1	1
HORVU3Hr1G085050	WOX	up			M-type_MADS	4	3	1
HORVU4Hr1G074250	TALE	up			MYB	17	12	5
HORVU6Hr1G061390	HD-ZIP	down			MYB_related	23	14	9
HORVU3Hr1G019510	C3H	down			NAC	28	16	12
HORVU3Hr1G083250	bZIP	down			NF-X1	0	0	0
HORVU5Hr1G111590	NAC	down			NF-YA	4	2	2
HORVU5Hr1G097500	C2H2	down			NF-YB	2	1	1
HORVU1Hr1G017900	bHLH	down			NF-YC	1	1	0
HORVU2Hr1G013450	bHLH	down			Nin-like	1	0	1
HORVU0Hr1G008780	FAR1	down			RAV	5	3	2
HORVU3Hr1G071030	GATA	down			S1Fa-like	0	0	0
HORVU1Hr1G049840	NAC	up			SBP	3	3	0
HORVU7Hr1G029870	ERF	up			SRS	20	11	9
HORVU4Hr1G073650	HSF	down			STAT	0	0	0
HORVU4Hr1G083000	bZIP	down			TALE	3	3	0
HORVU3Hr1G060500	WRKY	up			TCP	5	4	1
HORVU1Hr1G083420	HSF	down			Trihelix	5	5	0
HORVU2Hr1G043780	GRAS	down			VOZ	2	2	0
HORVU4Hr1G075340	bHLH	up			WOX	4	3	1
HORVU2Hr1G089210	NAC	down			WRKY	18	12	6
HORVU5Hr1G105770	HSF	down			YABBY	0	0	0
HORVU2Hr1G012710	NA;GRAS;SRS	down			ZF-HD	3	2	1
HORVU7Hr1G106660	NAC;NA	up
HORVU1Hr1G011800	AP2	up			Total	430	260	170
HORVU1Hr1G060490	ERF	down
HORVU7Hr1G107550	MYB_related	down
HORVU3Hr1G064590	B3	down
HORVU2Hr1G036280	GRAS	down
HORVU7Hr1G121210	MYB_related	down
HORVU1Hr1G090030	bZIP	down
HORVU4Hr1G009440	bHLH	up
HORVU7Hr1G106480	NAC	up
HORVU3Hr1G086210	GRAS	down
HORVU5Hr1G045290	AP2	down
HORVU4Hr1G013720	bHLH;NA;bZIP	up
HORVU1Hr1G089970	bZIP	down
HORVU2Hr1G089270	MYB;MYB_related	down
HORVU2Hr1G032130	NF-YA	down
HORVU2Hr1G014590	HSF	down
HORVU7Hr1G088920	HSF	down
HORVU4Hr1G090090	HSF	down
HORVU4Hr1G080150	LBD	up
HORVU5Hr1G068100	HSF	down
HORVU2Hr1G066100	bHLH	down
HORVU5Hr1G045640	NAC	up
HORVU7Hr1G034610	GRF	down
HORVU5Hr1G029150	bZIP	down
HORVU4Hr1G054420	MYB	down
HORVU5Hr1G010600	NF-YA	down
HORVU7Hr1G039700	NAC	down
HORVU3Hr1G009240	FAR1	up
HORVU7Hr1G001830	NA;MYB_related	down
HORVU4Hr1G000700	ERF	down
HORVU7Hr1G031260	NAC	down
HORVU6Hr1G017710	bZIP	down
HORVU4Hr1G021190	SRS	down
HORVU2Hr1G025270	bZIP	down
HORVU6Hr1G090160	G2-like	down
HORVU7Hr1G070870	MYB_related	down
HORVU2Hr1G034420	WRKY	up
HORVU5Hr1G047610	LBD	up
HORVU5Hr1G045180	bZIP	down
HORVU5Hr1G105820	HSF	down
HORVU4Hr1G080160	LBD	up
HORVU2Hr1G106400	MYB;MYB_related	up
HORVU3Hr1G079490	MYB;MYB_related	up
HORVU5Hr1G077010	NAC	up
HORVU1Hr1G059030	GRAS;NA	up
HORVU7Hr1G041810	MYB	down
HORVU4Hr1G038810	B3	up
HORVU2Hr1G066090	bHLH	down
HORVU2Hr1G119600	B3	down
HORVU7Hr1G122680	NAC	down
HORVU3Hr1G055960	HSF	up
HORVU6Hr1G072810	HD-ZIP	up
HORVU6Hr1G020330	ARF	up
HORVU5Hr1G097560	G2-like	down
HORVU4Hr1G089450	NAC	down
HORVU7Hr1G004350	B3	up
HORVU1Hr1G073300	MYB	up
HORVU3Hr1G092690	B3	down
HORVU2Hr1G098140	ERF	up
HORVU3Hr1G030760	Trihelix;Dof;bHLH	up
HORVU4Hr1G025130	bZIP	up
HORVU5Hr1G060650	MYB	up
HORVU5Hr1G097620	Dof	up
HORVU7Hr1G030050	ARR-B	up
HORVU3Hr1G068640	B3	down
HORVU3Hr1G071350	HB-PHD	down
HORVU2Hr1G119110	Dof	down
HORVU7Hr1G075550	NAC	up
HORVU6Hr1G072300	bHLH;C3H;NA	down
HORVU3Hr1G030310	ERF	up
HORVU5Hr1G010650	HD-ZIP	up
HORVU5Hr1G011650	NAC	up
HORVU3Hr1G032230	ARF	down
HORVU5Hr1G051230	CO-like	down
HORVU7Hr1G047770	HB-other;NA;Trihelix;C3H	up
HORVU4Hr1G054060	SRS;bHLH	up
HORVU2Hr1G067250	bHLH	up
HORVU7Hr1G050540	bHLH	down
HORVU7Hr1G107680	G2-like	up
HORVU2Hr1G040680	HSF	down
HORVU7Hr1G106280	ARF	up
HORVU5Hr1G081090	HD-ZIP	up
HORVU5Hr1G110470	M-type_MADS	up
HORVU7Hr1G051930	ARF	up
HORVU7Hr1G107670	G2-like	up
HORVU7Hr1G113850	WRKY	down
HORVU1Hr1G067110	ERF	down
HORVU1Hr1G063620	MIKC_MADS	up
HORVU5Hr1G047920	G2-like	up
HORVU1Hr1G092130	WRKY	up
HORVU5Hr1G036330	GATA	down
HORVU2Hr1G117820	bHLH	down
HORVU0Hr1G038470	E2F/DP	up
HORVU1Hr1G095140	C2H2	up
HORVU6Hr1G028660	bZIP	down
HORVU5Hr1G102240	bHLH;NA	down
HORVU4Hr1G061760	bHLH	up
HORVU7Hr1G079500	NAC	up
HORVU5Hr1G094050	WRKY	up
HORVU7Hr1G050530	bHLH	down
HORVU0Hr1G012740	WRKY	up
HORVU4Hr1G012170	B3	up
HORVU2Hr1G119160	Dof;NA	up
HORVU5Hr1G074810	NAC	up
HORVU4Hr1G013380	LBD	up
HORVU6Hr1G068980	bHLH	up
HORVU2Hr1G062680	G2-like	down
HORVU2Hr1G001400	B3	down
HORVU6Hr1G083250	MYB	up
HORVU3Hr1G090440	NAC	down
HORVU3Hr1G035750	C3H	up
HORVU5Hr1G018020	B3	up
HORVU2Hr1G035730	GRAS	up
HORVU6Hr1G023980	GeBP	down
HORVU5Hr1G045650	NAC	up
HORVU6Hr1G079660	GeBP	up
HORVU4Hr1G012090	B3	down
HORVU4Hr1G068460	GRAS;NA;SRS	up
HORVU5Hr1G087690	HSF;SRS	down
HORVU2Hr1G092460	DBB	up
HORVU2Hr1G031050	NA;FAR1	up
HORVU2Hr1G071100	Trihelix	up
HORVU1Hr1G081300	HSF	down
HORVU3Hr1G032440	G2-like	down
HORVU3Hr1G089090	C2H2;bHLH	up
HORVU5Hr1G045920	GRAS	up
HORVU7Hr1G030020	ARR-B	up
HORVU4Hr1G020710	TALE	up
HORVU6Hr1G035470	MYB	up
HORVU2Hr1G113880	AP2	up
HORVU4Hr1G051530	NA;WOX	up
HORVU3Hr1G072770	bZIP	up
HORVU3Hr1G020200	FAR1	up
HORVU3Hr1G028240	TCP	up
HORVU2Hr1G028840	MYB_related;MYB	up
HORVU2Hr1G020140	G2-like	down
HORVU1Hr1G053780	Dof;FAR1;NA	up
HORVU7Hr1G035440	ERF	up
HORVU6Hr1G050140	Trihelix	up
HORVU3Hr1G084340	bZIP	up
HORVU5Hr1G070000	bHLH	down
HORVU3Hr1G017950	ERF;NA	down
HORVU7Hr1G055290	ERF	down
HORVU7Hr1G116750	MYB	down
HORVU0Hr1G007050	ERF	down
HORVU2Hr1G032320	NF-YB	down
HORVU3Hr1G105790	B3;FAR1	down
HORVU4Hr1G063160	LBD	up
HORVU3Hr1G080660	WOX	down
HORVU7Hr1G044310	NA;NAC;G2-like;GATA;bHLH	down
HORVU4Hr1G020490	GRAS	down
HORVU6Hr1G068100	NA;G2-like	up
HORVU1Hr1G080290	WRKY;SRS;CAMTA;NA	down
HORVU3Hr1G069320	WRKY	up
HORVU7Hr1G082980	MYB_related	up
HORVU5Hr1G045690	bZIP	up
HORVU3Hr1G010190	RAV	up
HORVU3Hr1G000870	ZF-HD;NA;SRS	down
HORVU5Hr1G081450	SRS	up
HORVU7Hr1G091210	MIKC_MADS	down
HORVU0Hr1G012750	WRKY	up
HORVU1Hr1G072810	bHLH	up
HORVU4Hr1G070610	HD-ZIP	up
HORVU6Hr1G085560	NA;ARR-B	up
HORVU6Hr1G081120	bHLH	down
HORVU3Hr1G055260	MYB_related	down
HORVU7Hr1G055080	NAC	up
HORVU4Hr1G026010	GRAS	up
HORVU6Hr1G038120	ERF	down
HORVU5Hr1G092770	WRKY	up
HORVU6Hr1G012730	bHLH	down
HORVU5Hr1G034830	WRKY	up
HORVU3Hr1G083460	Dof	up
HORVU5Hr1G053330	bZIP	up
HORVU4Hr1G077630	B3	up
HORVU3Hr1G004050	MYB	up
HORVU3Hr1G088200	WRKY	down
HORVU5Hr1G066530	bHLH	up
HORVU2Hr1G121110	NA;ARF	up
HORVU1Hr1G082470	NA;ERF	down
HORVU3Hr1G031320	MYB	up
HORVU3Hr1G107250	AP2;SRS;NA	down
HORVU2Hr1G105960	bHLH	down
HORVU4Hr1G082030	B3;RAV	down
HORVU5Hr1G049030	WRKY	down
HORVU2Hr1G127550	NAC	up
HORVU6Hr1G072620	DBB;CO-like	up
HORVU3Hr1G085180	MYB_related	up
HORVU0Hr1G017110	bHLH	down
HORVU4Hr1G028510	SRS;C2H2;NA	down
HORVU3Hr1G059870	GATA	up
HORVU5Hr1G017830	B3	up
HORVU2Hr1G109650	ARF	up
HORVU2Hr1G027690	B3	up
HORVU6Hr1G067000	bHLH	down
HORVU2Hr1G085910	DBB;RAV;bZIP;C3H;NA;GRAS;MYB_related;CO-like	up
HORVU7Hr1G038340	Nin-like	down
HORVU2Hr1G109040	G2-like	up
HORVU6Hr1G065300	HD-ZIP	up
HORVU1Hr1G082670	B3;RAV	up
HORVU5Hr1G065450	bHLH;NA	up
HORVU7Hr1G095030	SRS	up
HORVU5Hr1G020900	GRAS	down
HORVU4Hr1G065250	FAR1	up
HORVU2Hr1G103240	bZIP	down
HORVU3Hr1G033740	WRKY	up
HORVU3Hr1G094730	SBP	up
HORVU6Hr1G025230	C2H2	up
HORVU7Hr1G070420	G2-like	down
HORVU4Hr1G053980	bZIP	up
HORVU2Hr1G127510	NAC	up
HORVU3Hr1G019840	MYB_related	up
HORVU3Hr1G093310	bHLH	up
HORVU5Hr1G007890	NF-YA;NA	up
HORVU4Hr1G005670	NF-YA;NA	up
HORVU1Hr1G046940	Trihelix	up
HORVU3Hr1G067350	B3	down
HORVU4Hr1G065900	HD-ZIP	down
HORVU6Hr1G088370	NA;GATA	up
HORVU6Hr1G028680	ARR-B	up
HORVU2Hr1G017350	NAC	up
HORVU1Hr1G088040	NA;GRAS;SRS	up
HORVU7Hr1G074030	LSD;NA	up
HORVU1Hr1G076610	VOZ;ZF-HD	up
HORVU4Hr1G020740	bHLH	up
HORVU4Hr1G045570	GeBP	up
HORVU4Hr1G077310	ERF;NA	up
HORVU2Hr1G029110	B3	up
HORVU7Hr1G040420	E2F/DP	up
HORVU4Hr1G078470	HD-ZIP;SRS;GRAS;NA	up
HORVU4Hr1G082090	RAV	down
HORVU4Hr1G059590	Dof	up
HORVU2Hr1G092710	HD-ZIP	down
HORVU1Hr1G091820	MYB	up
HORVU3Hr1G020860	NF-YC	up
HORVU7Hr1G045510	C2H2	up
HORVU7Hr1G072480	MYB_related	up
HORVU1Hr1G041790	HD-ZIP;M-type_MADS	up
HORVU2Hr1G085000	DBB	up
HORVU2Hr1G097940	HD-ZIP	up
HORVU5Hr1G064510	C2H2	up
HORVU4Hr1G051680	EIL	up
HORVU5Hr1G056130	WRKY	up
HORVU5Hr1G021750	MYB	up
HORVU2Hr1G093230	GATA	up
HORVU5Hr1G043470	FAR1	up
HORVU1Hr1G076690	ARF	up
HORVU1Hr1G090250	ERF	up
HORVU2Hr1G077320	NAC	up
HORVU4Hr1G001140	NF-YB	up
HORVU5Hr1G055190	ERF	down
HORVU7Hr1G037040	B3	up
HORVU3Hr1G105720	B3	down
HORVU2Hr1G035630	HRT-like	up
HORVU1Hr1G076000	GATA	up
HORVU1Hr1G007010	B3	up
HORVU2Hr1G102040	G2-like	up
HORVU5Hr1G001090	TALE;NA	up
HORVU6Hr1G039720	GATA	down
HORVU3Hr1G072670	TCP	down
HORVU5Hr1G040620	B3	up
HORVU6Hr1G055740	FAR1	up
HORVU5Hr1G009650	ARF	up
HORVU2Hr1G095390	Dof	up
HORVU0Hr1G009310	bHLH	up
HORVU5Hr1G040190	E2F/DP;NA	up
HORVU5Hr1G103280;HORVU5Hr1G103330	C3H;NA;GATA	up
HORVU3Hr1G010600	MYB_related	up
HORVU3Hr1G072340	ARF	up
HORVU6Hr1G057060	AP2;ERF	down
HORVU1Hr1G095270	C3H	up
HORVU5Hr1G103400	TCP;NA	up
HORVU5Hr1G027590	C3H	up
HORVU5Hr1G017930	FAR1;NA	up
HORVU3Hr1G019480	MYB_related	down
HORVU5Hr1G096650	FAR1	up
HORVU4Hr1G011590	WRKY	up
HORVU3Hr1G094600	HSF;GRAS;SRS	up
HORVU1Hr1G024170	B3;MYB_related	up
HORVU5Hr1G088970	NA;SRS;ERF	up
HORVU7Hr1G038130	TCP	up
HORVU1Hr1G077080	TCP;NA	up
HORVU5Hr1G112440	AP2	up
HORVU4Hr1G005780	C3H;C2H2;NA	up
HORVU4Hr1G046540	NA;SRS;ZF-HD;MYB_related;GRAS;B3	up
HORVU3Hr1G019330	MYB_related	up
HORVU5Hr1G045020	GRAS	up
HORVU6Hr1G065740	GRF	down
HORVU5Hr1G045300	AP2;MYB_related	up
HORVU7Hr1G026560	NA;bHLH	up
HORVU1Hr1G060140	SRS;C2H2;NA	up
HORVU7Hr1G039880	SRS;M-type_MADS;NA	up
HORVU5Hr1G010730	FAR1	up
HORVU4Hr1G080460	GRAS;WOX;NA	up
HORVU1Hr1G074260	MYB	up
HORVU3Hr1G072260	VOZ	up
HORVU6Hr1G031450	SBP	up
HORVU4Hr1G064150	C2H2	up
HORVU7Hr1G072890	MYB_related	up
HORVU2Hr1G084500	FAR1	up
HORVU5Hr1G110910	FAR1;NA	up
HORVU3Hr1G080100	NAC	up
HORVU7Hr1G042370	SBP	up
HORVU2Hr1G047750	Dof;NA	up
HORVU4Hr1G084850	bHLH	up
HORVU6Hr1G009230	bHLH;C2H2;bZIP	up
HORVU2Hr1G021950	HB-other	up
HORVU1Hr1G037590	bZIP	down
HORVU5Hr1G096890	bHLH	up
HORVU5Hr1G067630	GeBP	up
HORVU3Hr1G049810	C2H2	up
HORVU7Hr1G088980	BES1;NA	up
HORVU3Hr1G095080	M-type_MADS	down
HORVU1Hr1G002470	C2H2	up

## Sheet: ME 0H 24H
Gene_name	TF_name	regulation			TF	total	up	down
HORVU2Hr1G040680	HSF	down			AP2	7	3	4
HORVU6Hr1G084070	NA;SRS;NAC	down			ARF	11	8	3
HORVU4Hr1G021720	bZIP	down			ARR-B	5	2	3
HORVU3Hr1G084360	bZIP	down			B3	24	19	5
HORVU6Hr1G028790	WRKY	down			BBR-BPC	1	0	1
HORVU3Hr1G083740	MYB;MYB_related	down			BES1	0	0	0
HORVU3Hr1G079490	MYB;MYB_related	down			bHLH	35	16	19
HORVU5Hr1G036590	ERF	down			bZIP	28	8	20
HORVU3Hr1G080100	NAC	down			C2H2	12	6	6
HORVU5Hr1G112900	C2H2	down			C3H	11	6	5
HORVU3Hr1G091240	NA;GRAS;WOX	down			CAMTA	2	1	1
HORVU6Hr1G084070	NA;SRS;NAC	down			CO-like	2	0	2
HORVU4Hr1G080160	LBD	up			CPP	2	1	1
HORVU5Hr1G087690	HSF;SRS	down			DBB	2	0	2
HORVU2Hr1G113940	ERF;NA	down			Dof	9	4	5
HORVU3Hr1G003400	ERF	down			E2F/DP	2	2	0
HORVU5Hr1G011650	NAC	up			EIL	2	0	2
HORVU6Hr1G068990	bHLH;ZF-HD;NA	down			ERF	31	7	24
HORVU5Hr1G097500	C2H2	down			FAR1	13	10	3
HORVU7Hr1G050540	bHLH	down			G2-like	13	4	9
HORVU2Hr1G018830	ERF	down			GATA	7	3	4
HORVU2Hr1G079900	EIL	down			GeBP	3	1	2
HORVU3Hr1G030760	Trihelix;Dof;bHLH	up			GRAS	20	10	10
HORVU1Hr1G049840	NAC	up			GRF	1	0	1
HORVU3Hr1G069590	HSF	down			HB-other	5	3	2
HORVU5Hr1G054510	bZIP	down			HB-PHD	1	0	1
HORVU2Hr1G031050	NA;FAR1	up			HD-ZIP	11	4	7
HORVU2Hr1G104580	MYB_related	down			HRT-like	1	1	0
HORVU2Hr1G036280	GRAS	down			HSF	13	3	10
HORVU4Hr1G082110	Nin-like	down			LBD	7	6	1
HORVU7Hr1G070870	MYB_related	down			LFY	0	0	0
HORVU3Hr1G085720	TALE;HB-other	down			LSD	1	1	0
HORVU7Hr1G050530	bHLH	down			MIKC_MADS	2	2	0
HORVU1Hr1G081300	HSF	down			M-type_MADS	4	2	2
HORVU1Hr1G063740	NAC	down			MYB	26	10	16
HORVU5Hr1G074810	NAC	up			MYB_related	26	9	17
HORVU5Hr1G073170	bHLH	down			NAC	34	10	24
HORVU2Hr1G121020	C3H	down			NF-X1	1	1	0
HORVU1Hr1G063100	ERF	down			NF-YA	3	3	0
HORVU6Hr1G018510	Nin-like;NA	down			NF-YB	3	0	3
HORVU1Hr1G082670	B3;RAV	down			NF-YC	3	1	2
HORVU3Hr1G036870	B3;bHLH;NA;Dof	down			Nin-like	6	0	6
HORVU3Hr1G019510	C3H	down			RAV	5	2	3
HORVU5Hr1G112930	C2H2	down			S1Fa-like	1	1	0
HORVU2Hr1G113880	AP2	down			SBP	2	1	1
HORVU6Hr1G017080	SRS;NA;ARF	down			SRS	24	13	11
HORVU0Hr1G021100	NAC	down			STAT	0	0	0
HORVU3Hr1G107250	AP2;SRS;NA	down			TALE	4	2	2
HORVU7Hr1G070780	NAC	down			TCP	2	1	1
HORVU4Hr1G013720	bHLH;NA;bZIP	up			Trihelix	10	6	4
HORVU4Hr1G075340	bHLH	up			VOZ	2	1	1
HORVU7Hr1G114130	ARR-B	up			WOX	4	1	3
HORVU7Hr1G001830	NA;MYB_related	down			WRKY	20	7	13
HORVU2Hr1G066080	LBD	down			YABBY	4	3	1
HORVU5Hr1G037760	C3H	up			ZF-HD	4	2	2
HORVU2Hr1G106400	MYB;MYB_related	up
HORVU7Hr1G030050	ARR-B	down			Total	472	207	265
HORVU4Hr1G078410	HD-ZIP;NA	down
HORVU3Hr1G088200	WRKY	down
HORVU3Hr1G086210	GRAS	down
HORVU4Hr1G074990	Dof;NA	down
HORVU3Hr1G114970	G2-like	down
HORVU5Hr1G113220	Dof	down
HORVU4Hr1G053980	bZIP	up
HORVU3Hr1G096410	ARF	down
HORVU3Hr1G072260	VOZ	down
HORVU3Hr1G055960	HSF	up
HORVU1Hr1G076800	Dof	down
HORVU2Hr1G092030	NAC	down
HORVU5Hr1G070510	bHLH	down
HORVU5Hr1G045920	GRAS	up
HORVU3Hr1G031320	MYB	up
HORVU5Hr1G102240	bHLH;NA	down
HORVU4Hr1G089120	Trihelix	down
HORVU4Hr1G090090	HSF	down
HORVU6Hr1G061390	HD-ZIP	down
HORVU7Hr1G074030	LSD;NA	up
HORVU3Hr1G096510	ARF	down
HORVU5Hr1G043470	FAR1	up
HORVU4Hr1G017430	NAC	down
HORVU4Hr1G077310	ERF;NA	down
HORVU3Hr1G093310	bHLH	down
HORVU4Hr1G080150	LBD	up
HORVU4Hr1G068460	GRAS;NA;SRS	up
HORVU3Hr1G064590	B3	down
HORVU7Hr1G030020	ARR-B	down
HORVU7Hr1G093580	bZIP	down
HORVU2Hr1G020140	G2-like	down
HORVU1Hr1G015660	bZIP	down
HORVU6Hr1G057670	MYB	down
HORVU5Hr1G040440	bZIP	down
HORVU2Hr1G071100	Trihelix	up
HORVU4Hr1G010080	NA;GRF	down
HORVU5Hr1G086970	Nin-like	down
HORVU7Hr1G116760	MYB	down
HORVU5Hr1G045690	bZIP	down
HORVU2Hr1G043780	GRAS	down
HORVU2Hr1G062670	G2-like	down
HORVU5Hr1G017570	FAR1	up
HORVU6Hr1G085850	ERF	down
HORVU2Hr1G062680	G2-like	down
HORVU1Hr1G055930	HD-ZIP	down
HORVU2Hr1G085590	Nin-like;NA	down
HORVU2Hr1G109650	ARF	up
HORVU2Hr1G012710	NA;GRAS;SRS	up
HORVU2Hr1G069760	B3	up
HORVU1Hr1G067110	ERF	down
HORVU2Hr1G089270	MYB;MYB_related	down
HORVU7Hr1G040800	GeBP	down
HORVU3Hr1G036380	NAC	down
HORVU2Hr1G119610	MYB_related;MYB	down
HORVU4Hr1G054060	SRS;bHLH	up
HORVU3Hr1G072340	ARF	up
HORVU7Hr1G088920	HSF	down
HORVU5Hr1G072020	WRKY	down
HORVU1Hr1G053780	Dof;FAR1;NA	up
HORVU3Hr1G035750	C3H	up
HORVU6Hr1G069090	ZF-HD;HB-other	down
HORVU1Hr1G091820	MYB	down
HORVU6Hr1G061300	Trihelix	up
HORVU4Hr1G078470	HD-ZIP;SRS;GRAS;NA	up
HORVU3Hr1G085050	WOX	up
HORVU4Hr1G012090	B3	up
HORVU7Hr1G047770	HB-other;NA;Trihelix;C3H	up
HORVU7Hr1G079500	NAC	up
HORVU2Hr1G096680	NA;NF-YB	down
HORVU4Hr1G077630	B3	up
HORVU2Hr1G025270	bZIP	down
HORVU5Hr1G073380	EIL	down
HORVU4Hr1G000700	ERF	down
HORVU3Hr1G059250	ERF	down
HORVU1Hr1G067990	NF-YC	down
HORVU3Hr1G080660	WOX	down
HORVU3Hr1G066390	bHLH	down
HORVU4Hr1G014660	Nin-like	down
HORVU4Hr1G074250	TALE	up
HORVU6Hr1G060770	YABBY	down
HORVU1Hr1G063620	MIKC_MADS	up
HORVU2Hr1G061320	TALE	down
HORVU6Hr1G038120	ERF	down
HORVU5Hr1G077100	MYB	down
HORVU0Hr1G013950	bZIP	down
HORVU6Hr1G020330	ARF	up
HORVU2Hr1G108990	C3H	down
HORVU5Hr1G021750	MYB	up
HORVU2Hr1G098140	ERF	up
HORVU4Hr1G038810	B3	up
HORVU2Hr1G097940	HD-ZIP	up
HORVU7Hr1G107550	MYB_related	down
HORVU7Hr1G121210	MYB_related	down
HORVU5Hr1G068100	HSF	down
HORVU4Hr1G080300	ERF	down
HORVU3Hr1G010600	MYB_related	down
HORVU2Hr1G040290	FAR1	up
HORVU2Hr1G093660	ERF	down
HORVU1Hr1G059030	GRAS;NA	up
HORVU5Hr1G073580	MYB_related	down
HORVU1Hr1G024280	bHLH	up
HORVU3Hr1G090920	NAC	down
HORVU5Hr1G097560	G2-like	down
HORVU5Hr1G085900	WRKY	down
HORVU4Hr1G065900	HD-ZIP	down
HORVU1Hr1G082900	GRAS;HD-ZIP;Nin-like;NA	down
HORVU7Hr1G111060	AP2;ERF	down
HORVU2Hr1G072420	S1Fa-like	up
HORVU5Hr1G112930	C2H2	down
HORVU4Hr1G028510	SRS;C2H2;NA	down
HORVU5Hr1G094380	HSF;NA	down
HORVU6Hr1G028150	DBB	down
HORVU3Hr1G068640	B3	up
HORVU2Hr1G092650	Trihelix	down
HORVU7Hr1G032750	ERF	down
HORVU5Hr1G014710	WRKY	down
HORVU1Hr1G076690	ARF	up
HORVU4Hr1G064060	MYB_related	up
HORVU1Hr1G072430	MYB;NA	down
HORVU2Hr1G094040	GRAS	down
HORVU6Hr1G017710	bZIP	up
HORVU3Hr1G108950	SRS	down
HORVU4Hr1G084680	TALE	up
HORVU2Hr1G108480	bHLH	down
HORVU6Hr1G058890	ARF	up
HORVU1Hr1G071620	NF-YB	down
HORVU4Hr1G064660	BBR-BPC	down
HORVU3Hr1G009240	FAR1	up
HORVU2Hr1G071110	Trihelix	down
HORVU5Hr1G036330	GATA	down
HORVU2Hr1G117820	bHLH	down
HORVU2Hr1G119600	B3	up
HORVU5Hr1G045290	AP2	up
HORVU2Hr1G027690	B3	up
HORVU6Hr1G082880	ERF	down
HORVU3Hr1G078150	ERF	down
HORVU7Hr1G000910	NAC	down
HORVU3Hr1G019330	MYB_related	down
HORVU3Hr1G092690	B3	down
HORVU5Hr1G010650	HD-ZIP	up
HORVU2Hr1G032320	NF-YB	down
HORVU3Hr1G097950	NA;SRS;CAMTA	up
HORVU6Hr1G068570	ARR-B;MYB;NAC;NA	down
HORVU6Hr1G072810	HD-ZIP	down
HORVU5Hr1G088510	NA;SRS	down
HORVU7Hr1G101240	MYB;SRS;ERF;NA	up
HORVU4Hr1G004280	CPP	up
HORVU5Hr1G045300	AP2;MYB_related	up
HORVU5Hr1G067630	GeBP	down
HORVU5Hr1G125150	MYB_related;Trihelix;NA	down
HORVU1Hr1G082470	NA;ERF	down
HORVU5Hr1G060650	MYB	up
HORVU7Hr1G081540	CPP	down
HORVU5Hr1G034830	WRKY	up
HORVU5Hr1G051230	CO-like	down
HORVU3Hr1G069320	WRKY	up
HORVU2Hr1G029110	B3	up
HORVU3Hr1G000150	bHLH	up
HORVU6Hr1G079410	HD-ZIP	up
HORVU3Hr1G019480	MYB_related	down
HORVU4Hr1G013380	LBD	up
HORVU3Hr1G071350	HB-PHD	down
HORVU3Hr1G083250	bZIP	down
HORVU1Hr1G046740	YABBY	up
HORVU3Hr1G010140	RAV	down
HORVU1Hr1G076610	VOZ;ZF-HD	up
HORVU5Hr1G045640	NAC	down
HORVU5Hr1G014710	WRKY	down
HORVU7Hr1G095030	SRS	down
HORVU4Hr1G051290	NAC	down
HORVU7Hr1G037040	B3	up
HORVU3Hr1G092390	C2H2	up
HORVU3Hr1G040920	bZIP	down
HORVU7Hr1G026560	NA;bHLH	down
HORVU7Hr1G076310	MIKC_MADS	up
HORVU1Hr1G089970	bZIP	down
HORVU1Hr1G037590	bZIP	down
HORVU6Hr1G068980	bHLH	down
HORVU7Hr1G085740	M-type_MADS	down
HORVU7Hr1G035500	bZIP	up
HORVU3Hr1G017950	ERF;NA	down
HORVU5Hr1G017890	B3	up
HORVU5Hr1G077010	NAC	down
HORVU7Hr1G000140	NAC	down
HORVU0Hr1G008780	FAR1	down
HORVU4Hr1G019890	C2H2	up
HORVU5Hr1G087840	NA;NAC	down
HORVU2Hr1G092460	DBB	down
HORVU3Hr1G089090	C2H2;bHLH	down
HORVU2Hr1G025510	B3	up
HORVU5Hr1G111590	NAC	down
HORVU4Hr1G022970	WRKY	down
HORVU0Hr1G012740	WRKY	up
HORVU3Hr1G020860	NF-YC	up
HORVU6Hr1G028660	bZIP	down
HORVU6Hr1G025230	C2H2	up
HORVU3Hr1G085180	MYB_related	down
HORVU4Hr1G021190	SRS	up
HORVU2Hr1G032130	NF-YA	up
HORVU3Hr1G088630	ARR-B;NA	up
HORVU7Hr1G044310	NA;NAC;G2-like;GATA;bHLH	down
HORVU2Hr1G093250	C3H	down
HORVU6Hr1G019650	G2-like	down
HORVU2Hr1G017370	NAC	down
HORVU7Hr1G113850	WRKY	down
HORVU3Hr1G077260	bHLH	down
HORVU3Hr1G058100	GRAS	down
HORVU7Hr1G000550	B3;bHLH;NA;C3H;FAR1	up
HORVU6Hr1G064500	SRS;GRAS	up
HORVU2Hr1G093230	GATA	up
HORVU2Hr1G094020	NA;GRAS	down
HORVU3Hr1G082210	MYB	down
HORVU2Hr1G095320	HSF	down
HORVU5Hr1G073410	bZIP	down
HORVU7Hr1G042370	SBP	up
HORVU1Hr1G022310	MYB	up
HORVU4Hr1G009440	bHLH	down
HORVU1Hr1G088040	NA;GRAS;SRS	up
HORVU1Hr1G090030	bZIP	down
HORVU1Hr1G082470	NA;ERF	down
HORVU1Hr1G090170	WRKY	down
HORVU7Hr1G085750	M-type_MADS;NA	up
HORVU0Hr1G038470	E2F/DP	up
HORVU2Hr1G126040	NAC	down
HORVU5Hr1G099160	GRAS	down
HORVU5Hr1G009650	ARF	up
HORVU6Hr1G081120	bHLH	up
HORVU3Hr1G028240	TCP	down
HORVU7Hr1G093490	NA;HB-other;GATA;SRS	up
HORVU1Hr1G077080	TCP;NA	up
HORVU1Hr1G080290	WRKY;SRS;CAMTA;NA	down
HORVU5Hr1G092430	YABBY	up
HORVU3Hr1G032230	ARF	up
HORVU4Hr1G046540	NA;SRS;ZF-HD;MYB_related;GRAS;B3	up
HORVU6Hr1G068100	NA;G2-like	up
HORVU1Hr1G055900	MYB_related	up
HORVU7Hr1G055080	NAC	up
HORVU5Hr1G064510	C2H2	up
HORVU7Hr1G072480	MYB_related	up
HORVU4Hr1G083000	bZIP	down
HORVU5Hr1G053330	bZIP	up
HORVU6Hr1G031450	SBP	down
HORVU5Hr1G057610	C3H	up
HORVU4Hr1G027610	GRAS	down
HORVU7Hr1G035440	ERF	down
HORVU2Hr1G021950	HB-other	up
HORVU0Hr1G020200	bHLH	up
HORVU7Hr1G086810	GATA	down
HORVU7Hr1G100130	GeBP;NA;ARF;AP2;NAC;GRAS	up
HORVU7Hr1G039880	SRS;M-type_MADS;NA	up
HORVU6Hr1G009220	bHLH	up
HORVU4Hr1G063160	LBD	up
HORVU1Hr1G074260	MYB	down
HORVU7Hr1G004350	B3	up
HORVU4Hr1G009970	bHLH	down
HORVU3Hr1G025750	NF-X1	up
HORVU3Hr1G071030	GATA	down
HORVU4Hr1G062650	MYB_related	up
HORVU6Hr1G081080	NF-YA	up
HORVU6Hr1G094650	C3H	down
HORVU7Hr1G116220	NA;AP2;ERF	down
HORVU2Hr1G044230	bHLH	up
HORVU5Hr1G021290	Dof	down
HORVU5Hr1G094050	WRKY	up
HORVU3Hr1G004050	MYB	up
HORVU7Hr1G116750	MYB	down
HORVU0Hr1G017670	LBD	up
HORVU7Hr1G114510	bZIP	down
HORVU1Hr1G058940	ERF	up
HORVU7Hr1G089930	ERF	up
HORVU7Hr1G078770	B3	up
HORVU6Hr1G031470	G2-like	up
HORVU1Hr1G083420	HSF	up
HORVU6Hr1G054050	B3	up
HORVU2Hr1G126080	NAC	down
HORVU7Hr1G056820	HSF	down
HORVU5Hr1G029150	bZIP	down
HORVU3Hr1G049810	C2H2	up
HORVU2Hr1G010450	MYB	down
HORVU4Hr1G082090	RAV	down
HORVU3Hr1G010190	RAV	up
HORVU4Hr1G059590	Dof	up
HORVU6Hr1G046420	Trihelix	up
HORVU4Hr1G067270	NAC	up
HORVU6Hr1G085500	bHLH	up
HORVU2Hr1G116130	bZIP	up
HORVU2Hr1G067250	bHLH	up
HORVU2Hr1G066100	bHLH	down
HORVU5Hr1G007890	NF-YA;NA	up
HORVU2Hr1G035630	HRT-like	up
HORVU3Hr1G010240	RAV	up
HORVU2Hr1G028840	MYB_related;MYB	up
HORVU3Hr1G081020	WRKY;C3H;NA;bHLH;bZIP	up
HORVU5Hr1G000520	ERF;SRS	down
HORVU3Hr1G080650	WOX;WRKY;B3;CO-like	down
HORVU5Hr1G105820	HSF	up
HORVU5Hr1G014170	bZIP	up
HORVU3Hr1G014060	bHLH	up
HORVU4Hr1G062460	FAR1	down
HORVU5Hr1G017830	B3	up
HORVU4Hr1G051970	WRKY	down
HORVU5Hr1G018720	ERF	up
HORVU3Hr1G032440	G2-like	down
HORVU7Hr1G029870	ERF	up
HORVU4Hr1G020130	Trihelix	up
HORVU7Hr1G041810	MYB	up
HORVU4Hr1G071740	FAR1	down
HORVU5Hr1G040190	E2F/DP;NA	up
HORVU5Hr1G047920	G2-like	up
HORVU7Hr1G029760	MYB_related	up
HORVU3Hr1G090440	NAC	down
HORVU7Hr1G077920	NAC	down
HORVU4Hr1G004080	GATA;NA	up
HORVU5Hr1G022690	MYB;MYB_related	down
HORVU2Hr1G017350	NAC	up
HORVU7Hr1G106660	NAC;NA	up
HORVU3Hr1G095080	M-type_MADS	down
HORVU5Hr1G007260	YABBY	up
HORVU3Hr1G097420	WRKY	down
HORVU2Hr1G035160	LBD	up
HORVU5Hr1G121440	NA;SRS;GRAS;WRKY	up
HORVU2Hr1G085560	NA;bZIP	down
HORVU5Hr1G021810	MYB_related	down
HORVU5Hr1G122180	B3	up
HORVU3Hr1G038700	MYB	up
HORVU0Hr1G032540	C2H2	up
HORVU2Hr1G017240	G2-like	down
HORVU2Hr1G102040	G2-like	up
HORVU4Hr1G070610	HD-ZIP	down
HORVU1Hr1G090250	ERF	up
HORVU4Hr1G052030	FAR1	up
HORVU6Hr1G034180	B3;NA	up
HORVU5Hr1G096650	FAR1	up
HORVU5Hr1G092770	WRKY	up
HORVU5Hr1G049880	MYB	down
HORVU3Hr1G083460	Dof	up
HORVU2Hr1G077320	NAC	up
HORVU1Hr1G066250	bHLH;NA	up
HORVU0Hr1G007050	ERF	down
HORVU2Hr1G084500	FAR1	up
HORVU1Hr1G067880	NF-YC	down

## Sheet: IME 0H ME 0H
Gene_name	TF_name	regulation			TF	total	up	down
HORVU4Hr1G078410	HD-ZIP;NA	up			AP2	11	6	5
HORVU3Hr1G079490	MYB;MYB_related	up			ARF	14	7	7
HORVU5Hr1G036590	ERF	up			ARR-B	4	4	0
HORVU1Hr1G063100	ERF	down			B3	31	6	25
HORVU7Hr1G030050	ARR-B	up			BBR-BPC	1	0	1
HORVU2Hr1G095320	HSF	down			BES1	0	0	0
HORVU3Hr1G080100	NAC	up			bHLH	42	19	23
HORVU7Hr1G056820	HSF	down			bZIP	32	13	19
HORVU2Hr1G119600	B3	down			C2H2	13	5	8
HORVU3Hr1G114970	G2-like	up			C3H	15	6	9
HORVU1Hr1G083420	HSF	down			CAMTA	2	0	2
HORVU3Hr1G091240	NA;GRAS;WOX	up			CO-like	3	2	1
HORVU5Hr1G065420	WRKY	down			CPP	2	1	1
HORVU5Hr1G054510	bZIP	up			DBB	4	4	0
HORVU2Hr1G040680	HSF	up			Dof	8	7	1
HORVU7Hr1G030020	ARR-B	up			E2F/DP	0	0	0
HORVU5Hr1G045290	AP2	down			EIL	2	2	0
HORVU2Hr1G012710	NA;GRAS;SRS	down			ERF	34	24	10
HORVU1Hr1G076800	Dof	up			FAR1	14	2	12
HORVU3Hr1G072260	VOZ	up			G2-like	8	6	2
HORVU5Hr1G077010	NAC	up			GATA	6	3	3
HORVU7Hr1G106480	NAC	up			GeBP	6	4	2
HORVU5Hr1G094380	HSF;NA	down			GRAS	19	9	10
HORVU5Hr1G068450	ERF	down			GRF	3	1	2
HORVU2Hr1G032130	NF-YA	down			HB-other	6	3	3
HORVU6Hr1G018510	Nin-like;NA	up			HB-PHD	0	0	0
HORVU4Hr1G082110	Nin-like	up			HD-ZIP	10	5	5
HORVU3Hr1G093310	bHLH	up			HRT-like	0	0	0
HORVU1Hr1G082670	B3;RAV	up			HSF	17	3	14
HORVU3Hr1G060500	WRKY	up			LBD	5	3	2
HORVU3Hr1G068640	B3	down			LFY	0	0	0
HORVU6Hr1G072810	HD-ZIP	up			LSD	1	1	0
HORVU3Hr1G010600	MYB_related	up			MIKC_MADS	0	0	0
HORVU7Hr1G050540	bHLH	up			M-type_MADS	3	1	2
HORVU6Hr1G017080	SRS;NA;ARF	up			MYB	23	13	10
HORVU2Hr1G121020	C3H	up			MYB_related	22	12	10
HORVU3Hr1G058100	GRAS	down			NAC	34	21	13
HORVU1Hr1G091820	MYB	up			NF-X1	0	0	0
HORVU4Hr1G075830	NF-YA	down			NF-YA	5	0	5
HORVU5Hr1G072020	WRKY	up			NF-YB	2	1	1
HORVU2Hr1G113880	AP2	up			NF-YC	2	2	0
HORVU3Hr1G083250	bZIP	down			Nin-like	7	6	1
HORVU1Hr1G011800	AP2	up			RAV	3	3	0
HORVU4Hr1G074990	Dof;NA	up			S1Fa-like	1	0	1
HORVU5Hr1G045690	bZIP	up			SBP	2	2	0
HORVU7Hr1G108790	SRS;HB-other;NA;GRAS	down			SRS	22	10	12
HORVU4Hr1G012060	B3	down			STAT	0	0	0
HORVU5Hr1G113220	Dof	up			TALE	5	5	0
HORVU4Hr1G090090	HSF	down			TCP	4	3	1
HORVU4Hr1G012090	B3	down			Trihelix	10	6	4
HORVU5Hr1G105820	HSF	down			VOZ	1	1	0
HORVU3Hr1G085180	MYB_related	up			WOX	2	2	0
HORVU5Hr1G045640	NAC	up			WRKY	24	18	6
HORVU5Hr1G112930	C2H2	down			YABBY	2	1	1
HORVU2Hr1G066100	bHLH	down			ZF-HD	6	3	3
HORVU6Hr1G060770	YABBY	up
HORVU5Hr1G105770	HSF	down			Total	493	256	237
HORVU3Hr1G069590	HSF	down
HORVU4Hr1G077310	ERF;NA	up
HORVU7Hr1G041810	MYB	down
HORVU3Hr1G030310	ERF	up
HORVU0Hr1G013950	bZIP	down
HORVU3Hr1G085720	TALE;HB-other	up
HORVU7Hr1G101240	MYB;SRS;ERF;NA	down
HORVU4Hr1G021720	bZIP	up
HORVU5Hr1G000520	ERF;SRS	up
HORVU5Hr1G040440	bZIP	down
HORVU6Hr1G068980	bHLH	up
HORVU7Hr1G035440	ERF	up
HORVU2Hr1G108480	bHLH	up
HORVU5Hr1G001090	TALE;NA	up
HORVU6Hr1G090160	G2-like	down
HORVU6Hr1G088370	NA;GATA	up
HORVU6Hr1G085850	ERF	up
HORVU5Hr1G037760	C3H	down
HORVU2Hr1G085590	Nin-like;NA	up
HORVU4Hr1G009440	bHLH	up
HORVU4Hr1G077310	ERF;NA	up
HORVU2Hr1G061320	TALE	up
HORVU4Hr1G073650	HSF	down
HORVU1Hr1G075030;HORVU1Hr1G075040	FAR1;ERF	up
HORVU5Hr1G062940	ERF	up
HORVU2Hr1G113940	ERF;NA	up
HORVU7Hr1G095030	SRS	up
HORVU2Hr1G092030	NAC	up
HORVU3Hr1G071550	HSF	down
HORVU5Hr1G028340	WRKY	up
HORVU4Hr1G080300	ERF	down
HORVU1Hr1G015660	bZIP	up
HORVU4Hr1G087580	bHLH	down
HORVU2Hr1G014590	HSF	down
HORVU3Hr1G089090	C2H2;bHLH	up
HORVU6Hr1G079660	GeBP	up
HORVU6Hr1G081120	bHLH	down
HORVU7Hr1G026560	NA;bHLH	up
HORVU5Hr1G073380	EIL	up
HORVU2Hr1G036280	GRAS	up
HORVU4Hr1G004280	CPP	down
HORVU7Hr1G029870	ERF	up
HORVU6Hr1G017710	bZIP	down
HORVU4Hr1G051680	EIL	up
HORVU2Hr1G126040	NAC	up
HORVU0Hr1G008780	FAR1	down
HORVU7Hr1G106660	NAC;NA	up
HORVU3Hr1G066390	bHLH	down
HORVU3Hr1G105790	B3;FAR1	down
HORVU3Hr1G019510	C3H	down
HORVU3Hr1G031320	MYB	down
HORVU5Hr1G085900	WRKY	up
HORVU2Hr1G096680	NA;NF-YB	up
HORVU5Hr1G014710	WRKY	up
HORVU1Hr1G073300	MYB	up
HORVU6Hr1G068100	NA;G2-like	up
HORVU7Hr1G039700	NAC	down
HORVU5Hr1G073170	bHLH	up
HORVU3Hr1G077260	bHLH	up
HORVU7Hr1G093580	bZIP	up
HORVU0Hr1G008780	FAR1	down
HORVU3Hr1G019330	MYB_related	up
HORVU2Hr1G029110	B3	down
HORVU2Hr1G089940	ERF;SRS;NA	up
HORVU2Hr1G069760	B3	down
HORVU2Hr1G092460	DBB	up
HORVU1Hr1G092130	WRKY	up
HORVU3Hr1G003400	ERF	up
HORVU7Hr1G077920	NAC	up
HORVU7Hr1G031260	NAC	down
HORVU4Hr1G083000	bZIP	down
HORVU3Hr1G096410	ARF	up
HORVU2Hr1G071110	Trihelix	up
HORVU5Hr1G112900	C2H2	down
HORVU7Hr1G004350	B3	up
HORVU6Hr1G028680	ARR-B	up
HORVU6Hr1G081080	NF-YA	down
HORVU4Hr1G089120	Trihelix	up
HORVU4Hr1G025130	bZIP	up
HORVU5Hr1G087690	HSF;SRS	up
HORVU2Hr1G085000	DBB	up
HORVU2Hr1G119160	Dof;NA	up
HORVU2Hr1G034420	WRKY	up
HORVU4Hr1G052010	WRKY	up
HORVU1Hr1G089490	MYB_related	down
HORVU2Hr1G109650	ARF	down
HORVU2Hr1G013450	bHLH	down
HORVU3Hr1G096510	ARF	up
HORVU5Hr1G086970	Nin-like	up
HORVU6Hr1G072300	bHLH;C3H;NA	down
HORVU5Hr1G070510	bHLH	up
HORVU5Hr1G073580	MYB_related	up
HORVU7Hr1G072890	MYB_related	up
HORVU6Hr1G068990	bHLH;ZF-HD;NA	up
HORVU7Hr1G122680	NAC	down
HORVU7Hr1G037040	B3	down
HORVU2Hr1G066090	bHLH	down
HORVU5Hr1G081090	HD-ZIP	up
HORVU3Hr1G097950	NA;SRS;CAMTA	down
HORVU6Hr1G012730	bHLH	down
HORVU4Hr1G020710	TALE	up
HORVU7Hr1G078770	B3	down
HORVU1Hr1G017900	bHLH	down
HORVU4Hr1G050190	bZIP	down
HORVU3Hr1G067350	B3	down
HORVU4Hr1G089450	NAC	down
HORVU3Hr1G000150	bHLH	down
HORVU5Hr1G014710	WRKY	up
HORVU2Hr1G089210	NAC	down
HORVU6Hr1G082880	ERF	up
HORVU5Hr1G067630	GeBP	up
HORVU4Hr1G090090	HSF	down
HORVU5Hr1G111590	NAC	down
HORVU5Hr1G017570	FAR1	down
HORVU1Hr1G081300	HSF	up
HORVU6Hr1G061300	Trihelix	down
HORVU4Hr1G077630	B3	down
HORVU3Hr1G071030	GATA	down
HORVU0Hr1G008780	FAR1	up
HORVU5Hr1G040620	B3	up
HORVU5Hr1G018020	B3	down
HORVU3Hr1G010140	RAV	up
HORVU6Hr1G058890	ARF	down
HORVU1Hr1G089970	bZIP	down
HORVU1Hr1G053510	GRAS	up
HORVU5Hr1G077100	MYB	up
HORVU5Hr1G111590	NAC	down
HORVU2Hr1G085910	DBB;RAV;bZIP;C3H;NA;GRAS;MYB_related;CO-like	up
HORVU7Hr1G051930	ARF	up
HORVU3Hr1G036870	B3;bHLH;NA;Dof	up
HORVU2Hr1G093660	ERF	up
HORVU5Hr1G022690	MYB;MYB_related	up
HORVU1Hr1G090030	bZIP	down
HORVU5Hr1G065450	bHLH;NA	up
HORVU3Hr1G090920	NAC	down
HORVU5Hr1G068320	HSF	down
HORVU2Hr1G025510	B3	down
HORVU3Hr1G088200	WRKY	up
HORVU6Hr1G079410	HD-ZIP	down
HORVU5Hr1G023000	bZIP	up
HORVU3Hr1G030760	Trihelix;Dof;bHLH	down
HORVU1Hr1G090170	WRKY	up
HORVU6Hr1G054050	B3	down
HORVU6Hr1G060800	NAC	up
HORVU5Hr1G027590	C3H	up
HORVU5Hr1G125150	MYB_related;Trihelix;NA	up
HORVU1Hr1G060490	ERF	down
HORVU6Hr1G035470	MYB	up
HORVU2Hr1G021080	bZIP	up
HORVU3Hr1G108950	SRS	up
HORVU2Hr1G105960	bHLH	down
HORVU4Hr1G045570	GeBP	up
HORVU2Hr1G017820	bZIP	down
HORVU3Hr1G072340	ARF	down
HORVU2Hr1G072420	S1Fa-like	down
HORVU7Hr1G000910	NAC	up
HORVU4Hr1G026010	GRAS	up
HORVU2Hr1G121110	NA;ARF	up
HORVU7Hr1G082980	MYB_related	up
HORVU1Hr1G072810	bHLH	up
HORVU5Hr1G010600	NF-YA	down
HORVU3Hr1G092390	C2H2	down
HORVU6Hr1G085560	NA;ARR-B	up
HORVU7Hr1G100130	GeBP;NA;ARF;AP2;NAC;GRAS	down
HORVU7Hr1G047760	HB-other	up
HORVU7Hr1G012840	BBR-BPC	down
HORVU3Hr1G019530	NAC	up
HORVU5Hr1G112930	C2H2	down
HORVU5Hr1G099160	GRAS	up
HORVU2Hr1G031050	NA;FAR1	down
HORVU5Hr1G045180	bZIP	down
HORVU4Hr1G067270	NAC	down
HORVU3Hr1G033740	WRKY	up
HORVU7Hr1G085740	M-type_MADS	up
HORVU2Hr1G093250	C3H	up
HORVU7Hr1G121210	MYB_related	down
HORVU2Hr1G126080	NAC	up
HORVU2Hr1G040290	FAR1	down
HORVU2Hr1G001400	B3	down
HORVU7Hr1G087560	WRKY	up
HORVU1Hr1G082900	GRAS;HD-ZIP;Nin-like;NA	up
HORVU7Hr1G074490	bHLH	down
HORVU5Hr1G043470	FAR1	down
HORVU7Hr1G116760	MYB	up
HORVU4Hr1G021190	SRS	down
HORVU5Hr1G088510	NA;SRS	up
HORVU1Hr1G060140	SRS;C2H2;NA	up
HORVU2Hr1G119610	MYB_related;MYB	up
HORVU3Hr1G092690	B3	down
HORVU7Hr1G089930	ERF	down
HORVU7Hr1G000550	B3;bHLH;NA;C3H;FAR1	down
HORVU1Hr1G046940	Trihelix	up
HORVU4Hr1G080460	GRAS;WOX;NA	up
HORVU3Hr1G036380	NAC	up
HORVU5Hr1G070000	bHLH	down
HORVU3Hr1G000870	ZF-HD;NA;SRS	down
HORVU1Hr1G041770	ARF	up
HORVU7Hr1G101000	MYB_related	down
HORVU3Hr1G028240	TCP	up
HORVU7Hr1G070780	NAC	up
HORVU6Hr1G069090	ZF-HD;HB-other	up
HORVU7Hr1G050530	bHLH	up
HORVU2Hr1G102040	G2-like	up
HORVU7Hr1G106280	ARF	up
HORVU1Hr1G067990	NF-YC	up
HORVU1Hr1G095140	C2H2	up
HORVU2Hr1G067250	bHLH	up
HORVU3Hr1G097420	WRKY	up
HORVU7Hr1G081540	CPP	up
HORVU5Hr1G097560	G2-like	up
HORVU7Hr1G029760	MYB_related	down
HORVU1Hr1G076690	ARF	down
HORVU2Hr1G092710	HD-ZIP	down
HORVU5Hr1G023000	bZIP	up
HORVU6Hr1G075640	AP2	down
HORVU6Hr1G050140	Trihelix	up
HORVU5Hr1G103400	TCP;NA	up
HORVU2Hr1G050260	NA;HB-other;ERF;FAR1	down
HORVU4Hr1G051290	NAC	up
HORVU2Hr1G108990	C3H	up
HORVU0Hr1G021100	NAC	up
HORVU5Hr1G047610	LBD	up
HORVU3Hr1G032230	ARF	down
HORVU2Hr1G082470	FAR1	down
HORVU1Hr1G074260	MYB	up
HORVU3Hr1G059250	ERF	up
HORVU4Hr1G017430	NAC	down
HORVU5Hr1G088970	NA;SRS;ERF	up
HORVU7Hr1G055080	NAC	up
HORVU4Hr1G054420	MYB	down
HORVU2Hr1G020140	G2-like	down
HORVU5Hr1G069730	ZF-HD	up
HORVU7Hr1G055290	ERF	down
HORVU6Hr1G066190	B3	up
HORVU6Hr1G028610	TALE	up
HORVU4Hr1G014660	Nin-like	up
HORVU7Hr1G040800	GeBP	up
HORVU6Hr1G031450	SBP	up
HORVU2Hr1G108990	C3H	down
HORVU2Hr1G117820	bHLH	up
HORVU4Hr1G022970	WRKY	up
HORVU3Hr1G063460	MYB	up
HORVU4Hr1G071670	GRAS	down
HORVU0Hr1G010230	NF-YA	down
HORVU2Hr1G095390	Dof	up
HORVU5Hr1G029150	bZIP	down
HORVU3Hr1G054250	C3H	down
HORVU6Hr1G046420	Trihelix	down
HORVU7Hr1G000140	NAC	up
HORVU7Hr1G085750	M-type_MADS;NA	down
HORVU5Hr1G017910	B3	down
HORVU5Hr1G087840	NA;NAC	up
HORVU3Hr1G019840	MYB_related	up
HORVU5Hr1G029130	bZIP;NA;M-type_MADS	down
HORVU3Hr1G082210	MYB	up
HORVU3Hr1G059390	C2H2;ZF-HD;SRS;FAR1	down
HORVU5Hr1G083910	MYB_related;MYB;NA	down
HORVU4Hr1G000700	ERF	up
HORVU5Hr1G045920	GRAS	down
HORVU7Hr1G046080	C3H	up
HORVU4Hr1G011590	WRKY	up
HORVU5Hr1G112440	AP2	up
HORVU4Hr1G070950	C2H2	up
HORVU4Hr1G010080	NA;GRF	up
HORVU7Hr1G000320	B3;GRAS;ARF	down
HORVU4Hr1G078470	HD-ZIP;SRS;GRAS;NA	down
HORVU5Hr1G033710	C3H	down
HORVU1Hr1G056500	AP2;NA	down
HORVU6Hr1G038120	ERF	up
HORVU5Hr1G017830	B3	down
HORVU1Hr1G080290	WRKY;SRS;CAMTA;NA	down
HORVU3Hr1G081020	WRKY;C3H;NA;bHLH;bZIP	down
HORVU3Hr1G055910	WRKY	down
HORVU1Hr1G046740	YABBY	down
HORVU5Hr1G073410	bZIP	up
HORVU5Hr1G121440	NA;SRS;GRAS;WRKY	down
HORVU4Hr1G075250	bHLH	down
HORVU6Hr1G071950	CO-like;NA	down
HORVU6Hr1G013290	B3;NA	down
HORVU2Hr1G060680	bHLH	up
HORVU1Hr1G073170	LSD	up
HORVU4Hr1G064150	C2H2	up
HORVU2Hr1G066080	LBD	up
HORVU7Hr1G116750	MYB	down
HORVU5Hr1G049030	WRKY	down
HORVU6Hr1G084070	NA;SRS;NAC	down
HORVU3Hr1G084340	bZIP	up
HORVU4Hr1G064060	MYB_related	down
HORVU4Hr1G028310	MYB_related;MYB	down
HORVU5Hr1G014170	bZIP	down
HORVU1Hr1G022310	MYB	down
HORVU6Hr1G034180	B3;NA	down
HORVU2Hr1G027690	B3	down
HORVU3Hr1G107250	AP2;SRS;NA	up
HORVU6Hr1G065740	GRF	down
HORVU3Hr1G038700	MYB	down
HORVU4Hr1G019890	C2H2	down
HORVU5Hr1G012500	C3H;NA	down
HORVU2Hr1G047750	Dof;NA	up
HORVU0Hr1G017670	LBD	up
HORVU4Hr1G020490	GRAS	down
HORVU0Hr1G020200	bHLH	down
HORVU1Hr1G076000	GATA	up
HORVU4Hr1G075180	HD-ZIP	up
HORVU4Hr1G061760	bHLH	up
HORVU5Hr1G068100	HSF	down
HORVU6Hr1G067000	bHLH	down
HORVU2Hr1G040400	B3	up
HORVU2Hr1G034660	C2H2;NA;NF-YB	down
HORVU3Hr1G096460	bHLH	down
HORVU6Hr1G023980	GeBP	down
HORVU7Hr1G035500	bZIP	down
HORVU2Hr1G098600	FAR1	down
HORVU6Hr1G085500	bHLH	down
HORVU7Hr1G049450	NAC	down
HORVU5Hr1G017890	B3	down
HORVU2Hr1G017370	NAC	up
HORVU7Hr1G083270	WRKY	up
HORVU6Hr1G072630	CO-like;DBB;ERF	up
HORVU1Hr1G077080	TCP;NA	up
HORVU7Hr1G052870	bHLH	down
HORVU7Hr1G034610	GRF	down
HORVU6Hr1G061390	HD-ZIP	down
HORVU5Hr1G010650	HD-ZIP	down
HORVU4Hr1G004080	GATA;NA	down
HORVU3Hr1G077490	C2H2	down
HORVU2Hr1G116130	bZIP	down
HORVU4Hr1G051970	WRKY	up
HORVU2Hr1G035160	LBD	down
HORVU5Hr1G030780	bZIP	down
HORVU7Hr1G096430	G2-like;NA	up
HORVU5Hr1G045650	NAC	up
HORVU3Hr1G032440	G2-like	up
HORVU0Hr1G017110	bHLH	down
HORVU7Hr1G086810	GATA	up
HORVU6Hr1G057670	MYB	up
HORVU3Hr1G068650	B3;ERF	down
HORVU7Hr1G038340	Nin-like	down
HORVU6Hr1G080670	bZIP	up
HORVU2Hr1G085560	NA;bZIP	down
HORVU2Hr1G071100	Trihelix	up
HORVU7Hr1G116220	NA;AP2;ERF	up
HORVU3Hr1G078150	ERF	up
HORVU3Hr1G094730	SBP	up
HORVU3Hr1G072670	TCP	down
HORVU5Hr1G036900	MYB	down
HORVU7Hr1G093490	NA;HB-other;GATA;SRS	down
HORVU3Hr1G055260	MYB_related	down
HORVU6Hr1G057060	AP2;ERF	down
HORVU5Hr1G021750	MYB	up
HORVU5Hr1G018720	ERF	up
HORVU2Hr1G013080	MYB_related	down
HORVU1Hr1G067880	NF-YC	up
HORVU1Hr1G089550	ZF-HD;MYB_related;NA	down
HORVU7Hr1G001310	GRAS	up
HORVU4Hr1G013380	LBD	down
HORVU2Hr1G103240	bZIP	down
HORVU0Hr1G015830	Trihelix	down
HORVU4Hr1G065990	AP2;ERF	up

## Sheet: IME 48H ME 24H
Gene_name	TF_name	regulation			TF	total	up	down
HORVU5Hr1G018020	B3	up			AP2	3	0	3
HORVU4Hr1G053980	bZIP	down			ARF	3	1	2
HORVU2Hr1G119600	B3	up			ARR-B	1	1	0
HORVU0Hr1G008780	FAR1	down			B3	14	0	14
HORVU1Hr1G049840	NAC	down			BBR-BPC	0	0	0
HORVU6Hr1G068100	NA;G2-like	down			BES1	0	0	0
HORVU4Hr1G075830	NF-YA	up			bHLH	15	4	11
HORVU2Hr1G029110	B3	up			bZIP	8	3	5
HORVU5Hr1G021750	MYB	down			C2H2	1	0	1
HORVU0Hr1G017670	LBD	up			C3H	5	2	3
HORVU1Hr1G056500	AP2;NA	up			CAMTA	1	0	1
HORVU4Hr1G021190	SRS	down			CO-like	1	0	1
HORVU2Hr1G119110	Dof	down			CPP	1	0	1
HORVU1Hr1G089490	MYB_related	up			DBB	0	0	0
HORVU6Hr1G017710	bZIP	down			Dof	5	2	3
HORVU3Hr1G032230	ARF	down			E2F/DP	0	0	0
HORVU7Hr1G037040	B3	up			EIL	0	0	0
HORVU3Hr1G059870	GATA	up			ERF	8	4	4
HORVU4Hr1G084680	TALE	down			FAR1	9	2	7
HORVU3Hr1G019510	C3H	up			G2-like	8	5	3
HORVU4Hr1G012170	B3	up			GATA	1	0	1
HORVU1Hr1G053510	GRAS	down			GeBP	0	0	0
HORVU5Hr1G001090	TALE;NA	down			GRAS	7	3	4
HORVU5Hr1G097560	G2-like	down			GRF	1	0	1
HORVU5Hr1G017930	FAR1;NA	up			HB-other	3	0	3
HORVU2Hr1G071100	Trihelix	down			HB-PHD	0	0	0
HORVU3Hr1G035750	C3H	down			HD-ZIP	5	1	4
HORVU4Hr1G075180	HD-ZIP	down			HRT-like	0	0	0
HORVU4Hr1G062650	MYB_related	down			HSF	3	0	3
HORVU7Hr1G111060	AP2;ERF	up			LBD	5	2	3
HORVU4Hr1G070610	HD-ZIP	up			LFY	0	0	0
HORVU3Hr1G114970	G2-like	down			LSD	0	0	0
HORVU4Hr1G009440	bHLH	up			MIKC_MADS	1	1	0
HORVU3Hr1G067350	B3	up			M-type_MADS	0	0	0
HORVU2Hr1G108480	bHLH	down			MYB	8	5	3
HORVU2Hr1G032130	NF-YA	up			MYB_related	8	4	4
HORVU3Hr1G020200	FAR1	up			NAC	12	6	6
HORVU1Hr1G077080	TCP;NA	down			NF-X1	0	0	0
HORVU1Hr1G076800	Dof	down			NF-YA	4	0	4
HORVU2Hr1G117820	bHLH	down			NF-YB	2	0	2
HORVU4Hr1G065250	FAR1	up			NF-YC	0	0	0
HORVU2Hr1G104050	bHLH	down			Nin-like	0	0	0
HORVU4Hr1G077310	ERF;NA	down			RAV	3	3	0
HORVU7Hr1G055080	NAC	down			S1Fa-like	0	0	0
HORVU3Hr1G085050	WOX	up			SBP	0	0	0
HORVU1Hr1G072430	MYB;NA	up			SRS	6	3	3
HORVU4Hr1G004280	CPP	up			STAT	0	0	0
HORVU3Hr1G028240	TCP	up			TALE	4	4	0
HORVU2Hr1G109650	ARF	up			TCP	3	1	2
HORVU2Hr1G036280	GRAS	down			Trihelix	2	1	1
HORVU5Hr1G096890	bHLH	up			VOZ	0	0	0
HORVU4Hr1G046540	NA;SRS;ZF-HD;MYB_related;GRAS;B3	up			WOX	2	0	2
HORVU2Hr1G102040	G2-like	down			WRKY	1	0	1
HORVU1Hr1G055930	HD-ZIP	up			YABBY	2	2	0
HORVU4Hr1G009970	bHLH	up			ZF-HD	2	0	2
HORVU5Hr1G018720	ERF	down
HORVU2Hr1G017400	NAC	up			Total	168	60	108
HORVU2Hr1G106400	MYB;MYB_related	down
HORVU3Hr1G063460	MYB	down
HORVU1Hr1G024280	bHLH	up
HORVU1Hr1G073300	MYB	down
HORVU3Hr1G019530	NAC	down
HORVU5Hr1G011650	NAC	down
HORVU4Hr1G077630	B3	up
HORVU3Hr1G032440	G2-like	down
HORVU5Hr1G010650	HD-ZIP	up
HORVU7Hr1G089930	ERF	up
HORVU5Hr1G092430	YABBY	down
HORVU4Hr1G050190	bZIP	up
HORVU7Hr1G114130	ARR-B	down
HORVU6Hr1G071950	CO-like;NA	up
HORVU6Hr1G069090	ZF-HD;HB-other	up
HORVU3Hr1G031320	MYB	up
HORVU6Hr1G025010	NA;AP2	up
HORVU1Hr1G050620	HD-ZIP	up
HORVU2Hr1G035730	GRAS	up
HORVU4Hr1G075340	bHLH	up
HORVU2Hr1G017290	Dof	up
HORVU5Hr1G007890	NF-YA;NA	up
HORVU5Hr1G045650	NAC	up
HORVU5Hr1G045640	NAC	up
HORVU7Hr1G091210	MIKC_MADS	down
HORVU7Hr1G075550	NAC	up
HORVU4Hr1G051530	NA;WOX	up
HORVU2Hr1G061320	TALE	down
HORVU4Hr1G071740	FAR1	up
HORVU2Hr1G025510	B3	up
HORVU6Hr1G090160	G2-like	up
HORVU2Hr1G026020	HSF	up
HORVU5Hr1G068100	HSF	up
HORVU2Hr1G085560	NA;bZIP	up
HORVU6Hr1G084070	NA;SRS;NAC	down
HORVU4Hr1G013380	LBD	up
HORVU5Hr1G097620	Dof	up
HORVU6Hr1G054050	B3	up
HORVU3Hr1G038700	MYB	up
HORVU2Hr1G127510	NAC	up
HORVU3Hr1G092690	B3	up
HORVU5Hr1G110910	FAR1;NA	up
HORVU4Hr1G005670	NF-YA;NA	up
HORVU2Hr1G077570	C2H2	up
HORVU6Hr1G088020	bHLH	up
HORVU1Hr1G071620	NF-YB	up
HORVU0Hr1G013950	bZIP	up
HORVU2Hr1G066080	LBD	down
HORVU2Hr1G050260	NA;HB-other;ERF;FAR1	up
HORVU4Hr1G010080	NA;GRF	up
HORVU7Hr1G108790	SRS;HB-other;NA;GRAS	up
HORVU5Hr1G027590	C3H	down
HORVU2Hr1G027690	B3	up
HORVU3Hr1G010190	RAV	down
HORVU2Hr1G014590	HSF	up
HORVU2Hr1G127550	NAC	up
HORVU2Hr1G104580	MYB_related	down
HORVU4Hr1G061760	bHLH	up
HORVU5Hr1G000520	ERF;SRS	down
HORVU3Hr1G024220	bZIP	up
HORVU5Hr1G047610	LBD	up
HORVU5Hr1G020900	GRAS	down
HORVU7Hr1G038130	TCP	up
HORVU5Hr1G066530	bHLH	up
HORVU3Hr1G092710	NF-YB	up
HORVU4Hr1G084850	bHLH	up
HORVU2Hr1G035160	LBD	down
HORVU4Hr1G052490	MYB;NA;MYB_related	down
HORVU1Hr1G080290	WRKY;SRS;CAMTA;NA	up
HORVU5Hr1G047920	G2-like	up
HORVU1Hr1G095270	C3H	up
HORVU6Hr1G046420	Trihelix	up
HORVU6Hr1G013290	B3;NA	up
HORVU3Hr1G072770	bZIP	up
HORVU5Hr1G007260	YABBY	down
HORVU5Hr1G021290	Dof	up
HORVU7Hr1G101000	MYB_related	up
HORVU2Hr1G018830	ERF	down
HORVU4Hr1G062460	FAR1	up
HORVU7Hr1G107680	G2-like	up
HORVU2Hr1G126040	NAC	down
HORVU3Hr1G010140	RAV	down
HORVU3Hr1G058100	GRAS	up
HORVU3Hr1G008680	ARF;NA;MYB_related	up
HORVU3Hr1G083250	bZIP	down
HORVU4Hr1G052030	FAR1	down
HORVU4Hr1G020710	TALE	down
HORVU3Hr1G010240	RAV	down
HORVU2Hr1G113940	ERF;NA	up
HORVU2Hr1G066100	bHLH	down
HORVU5Hr1G102240	bHLH;NA	up
HORVU2Hr1G108990	C3H	up
HORVU5Hr1G017830	B3	up
HORVU3Hr1G066390	bHLH	up

## Sheet: IME specific
Gene_name	TF_name	regulation			TF	total	down	up
HORVU4Hr1G078410	HD-ZIP;NA	up			AP2	5	2	3
HORVU3Hr1G060500	WRKY	up			ARF	4	1	3
HORVU1Hr1G011800	AP2	up			ARR-B	4	0	4
HORVU4Hr1G009440	bHLH	up			B3	16	9	7
HORVU7Hr1G106480	NAC	up			BBR-BPC	0	0	0
HORVU5Hr1G045640	NAC	up			BES1	1	0	1
HORVU2Hr1G034420	WRKY	up			bHLH	25	11	14
HORVU5Hr1G047610	LBD	up			bZIP	9	3	6
HORVU3Hr1G079490	MYB;MYB_related	up			C2H2	8	1	7
HORVU5Hr1G077010	NAC	up			C3H	5	1	4
HORVU6Hr1G072810	HD-ZIP	up			CAMTA	0	0	0
HORVU1Hr1G073300	MYB	up			CO-like	2	0	2
HORVU4Hr1G025130	bZIP	up			CPP	0	0	0
HORVU5Hr1G097620	Dof	up			DBB	4	0	4
HORVU7Hr1G030050	ARR-B	up			Dof	5	1	4
HORVU7Hr1G075550	NAC	up			E2F/DP	1	0	1
HORVU3Hr1G030310	ERF	up			EIL	1	0	1
HORVU7Hr1G107680	G2-like	up			ERF	8	4	4
HORVU7Hr1G106280	ARF	up			FAR1	8	2	6
HORVU5Hr1G081090	HD-ZIP	up			G2-like	5	2	3
HORVU5Hr1G110470	M-type_MADS	up			GATA	4	1	3
HORVU7Hr1G051930	ARF	up			GeBP	4	1	3
HORVU7Hr1G107670	G2-like	up			GRAS	11	4	7
HORVU1Hr1G092130	WRKY	up			GRF	2	2	0
HORVU1Hr1G095140	C2H2	up			HB-other	1	1	0
HORVU4Hr1G061760	bHLH	up			HB-PHD	0	0	0
HORVU4Hr1G012170	B3	up			HD-ZIP	6	1	5
HORVU2Hr1G119160	Dof;NA	up			HRT-like	0	0	0
HORVU6Hr1G068980	bHLH	up			HSF	8	7	1
HORVU6Hr1G083250	MYB	up			LBD	1	0	1
HORVU5Hr1G018020	B3	up			LFY	0	0	0
HORVU2Hr1G035730	GRAS	up			LSD	0	0	0
HORVU5Hr1G045650	NAC	up			MIKC_MADS	1	1	0
HORVU6Hr1G079660	GeBP	up			M-type_MADS	2	0	2
HORVU2Hr1G092460	DBB	up			MYB	8	2	6
HORVU3Hr1G089090	C2H2;bHLH	up			MYB_related	11	1	10
HORVU7Hr1G030020	ARR-B	up			NAC	14	6	8
HORVU4Hr1G020710	TALE	up			NF-X1	0	0	0
HORVU6Hr1G035470	MYB	up			NF-YA	3	2	1
HORVU2Hr1G113880	AP2	up			NF-YB	1	0	1
HORVU4Hr1G051530	NA;WOX	up			NF-YC	0	0	0
HORVU3Hr1G072770	bZIP	up			Nin-like	1	1	0
HORVU3Hr1G020200	FAR1	up			RAV	3	1	2
HORVU3Hr1G028240	TCP	up			S1Fa-like	0	0	0
HORVU7Hr1G035440	ERF	up			SBP	2	0	2
HORVU6Hr1G050140	Trihelix	up			SRS	10	4	6
HORVU3Hr1G084340	bZIP	up			STAT	0	0	0
HORVU7Hr1G082980	MYB_related	up			TALE	2	0	2
HORVU5Hr1G045690	bZIP	up			TCP	4	1	3
HORVU5Hr1G081450	SRS	up			Trihelix	2	0	2
HORVU0Hr1G012750	WRKY	up			VOZ	1	0	1
HORVU1Hr1G072810	bHLH	up			WOX	2	0	2
HORVU4Hr1G070610	HD-ZIP	up			WRKY	9	2	7
HORVU6Hr1G085560	NA;ARR-B	up			YABBY	0	0	0
HORVU4Hr1G026010	GRAS	up			ZF-HD	2	1	1
HORVU5Hr1G066530	bHLH	up
HORVU2Hr1G121110	NA;ARF	up			Total	226	76	150
HORVU2Hr1G127550	NAC	up
HORVU6Hr1G072620	DBB;CO-like	up
HORVU3Hr1G085180	MYB_related	up
HORVU3Hr1G059870	GATA	up
HORVU2Hr1G085910	DBB;RAV;bZIP;C3H;NA;GRAS;MYB_related;CO-like	up
HORVU2Hr1G109040	G2-like	up
HORVU6Hr1G065300	HD-ZIP	up
HORVU1Hr1G082670	B3;RAV	up
HORVU5Hr1G065450	bHLH;NA	up
HORVU7Hr1G095030	SRS	up
HORVU4Hr1G065250	FAR1	up
HORVU3Hr1G033740	WRKY	up
HORVU3Hr1G094730	SBP	up
HORVU2Hr1G127510	NAC	up
HORVU3Hr1G019840	MYB_related	up
HORVU3Hr1G093310	bHLH	up
HORVU4Hr1G005670	NF-YA;NA	up
HORVU1Hr1G046940	Trihelix	up
HORVU6Hr1G088370	NA;GATA	up
HORVU6Hr1G028680	ARR-B	up
HORVU4Hr1G020740	bHLH	up
HORVU4Hr1G045570	GeBP	up
HORVU4Hr1G077310	ERF;NA	up
HORVU7Hr1G040420	E2F/DP	up
HORVU1Hr1G091820	MYB	up
HORVU7Hr1G045510	C2H2	up
HORVU1Hr1G041790	HD-ZIP;M-type_MADS	up
HORVU2Hr1G085000	DBB	up
HORVU4Hr1G051680	EIL	up
HORVU5Hr1G056130	WRKY	up
HORVU4Hr1G001140	NF-YB	up
HORVU1Hr1G076000	GATA	up
HORVU1Hr1G007010	B3	up
HORVU5Hr1G001090	TALE;NA	up
HORVU5Hr1G040620	B3	up
HORVU6Hr1G055740	FAR1	up
HORVU2Hr1G095390	Dof	up
HORVU0Hr1G009310	bHLH	up
HORVU3Hr1G010600	MYB_related	up
HORVU1Hr1G095270	C3H	up
HORVU5Hr1G103400	TCP;NA	up
HORVU5Hr1G027590	C3H	up
HORVU5Hr1G017930	FAR1;NA	up
HORVU4Hr1G011590	WRKY	up
HORVU3Hr1G094600	HSF;GRAS;SRS	up
HORVU1Hr1G024170	B3;MYB_related	up
HORVU5Hr1G088970	NA;SRS;ERF	up
HORVU7Hr1G038130	TCP	up
HORVU5Hr1G112440	AP2	up
HORVU4Hr1G005780	C3H;C2H2;NA	up
HORVU4Hr1G046540	NA;SRS;ZF-HD;MYB_related;GRAS;B3	up
HORVU3Hr1G019330	MYB_related	up
HORVU5Hr1G045020	GRAS	up
HORVU7Hr1G026560	NA;bHLH	up
HORVU1Hr1G060140	SRS;C2H2;NA	up
HORVU5Hr1G010730	FAR1	up
HORVU4Hr1G080460	GRAS;WOX;NA	up
HORVU1Hr1G074260	MYB	up
HORVU3Hr1G072260	VOZ	up
HORVU6Hr1G031450	SBP	up
HORVU4Hr1G064150	C2H2	up
HORVU7Hr1G072890	MYB_related	up
HORVU5Hr1G110910	FAR1;NA	up
HORVU3Hr1G080100	NAC	up
HORVU2Hr1G047750	Dof;NA	up
HORVU4Hr1G084850	bHLH	up
HORVU6Hr1G009230	bHLH;C2H2;bZIP	up
HORVU5Hr1G096890	bHLH	up
HORVU5Hr1G067630	GeBP	up
HORVU7Hr1G088980	BES1;NA	up
HORVU5Hr1G068450	ERF	down
HORVU5Hr1G065420	WRKY	down
HORVU4Hr1G012060	B3	down
HORVU4Hr1G087580	bHLH	down
HORVU7Hr1G108790	SRS;HB-other;NA;GRAS	down
HORVU3Hr1G071550	HSF	down
HORVU5Hr1G068320	HSF	down
HORVU1Hr1G017900	bHLH	down
HORVU2Hr1G013450	bHLH	down
HORVU4Hr1G073650	HSF	down
HORVU1Hr1G083420	HSF	down
HORVU2Hr1G089210	NAC	down
HORVU5Hr1G105770	HSF	down
HORVU2Hr1G012710	NA;GRAS;SRS	down
HORVU1Hr1G060490	ERF	down
HORVU5Hr1G045290	AP2	down
HORVU2Hr1G032130	NF-YA	down
HORVU2Hr1G014590	HSF	down
HORVU7Hr1G034610	GRF	down
HORVU4Hr1G054420	MYB	down
HORVU5Hr1G010600	NF-YA	down
HORVU7Hr1G039700	NAC	down
HORVU0Hr1G008780	FAR1	down
HORVU7Hr1G031260	NAC	down
HORVU6Hr1G017710	bZIP	down
HORVU4Hr1G021190	SRS	down
HORVU6Hr1G090160	G2-like	down
HORVU5Hr1G045180	bZIP	down
HORVU5Hr1G105820	HSF	down
HORVU5Hr1G112930	C2H2	down
HORVU7Hr1G041810	MYB	down
HORVU2Hr1G066090	bHLH	down
HORVU2Hr1G119600	B3	down
HORVU7Hr1G122680	NAC	down
HORVU4Hr1G089450	NAC	down
HORVU3Hr1G068640	B3	down
HORVU2Hr1G119110	Dof	down
HORVU6Hr1G072300	bHLH;C3H;NA	down
HORVU5Hr1G111590	NAC	down
HORVU3Hr1G032230	ARF	down
HORVU2Hr1G001400	B3	down
HORVU6Hr1G023980	GeBP	down
HORVU4Hr1G012090	B3	down
HORVU5Hr1G070000	bHLH	down
HORVU7Hr1G055290	ERF	down
HORVU3Hr1G105790	B3;FAR1	down
HORVU4Hr1G020490	GRAS	down
HORVU3Hr1G000870	ZF-HD;NA;SRS	down
HORVU7Hr1G091210	MIKC_MADS	down
HORVU6Hr1G081120	bHLH	down
HORVU3Hr1G055260	MYB_related	down
HORVU6Hr1G012730	bHLH	down
HORVU2Hr1G105960	bHLH	down
HORVU4Hr1G082030	B3;RAV	down
HORVU5Hr1G049030	WRKY	down
HORVU0Hr1G017110	bHLH	down
HORVU6Hr1G067000	bHLH	down
HORVU7Hr1G038340	Nin-like	down
HORVU5Hr1G020900	GRAS	down
HORVU2Hr1G103240	bZIP	down
HORVU7Hr1G070420	G2-like	down
HORVU3Hr1G067350	B3	down
HORVU2Hr1G092710	HD-ZIP	down
HORVU5Hr1G055190	ERF	down
HORVU3Hr1G105720	B3	down
HORVU6Hr1G039720	GATA	down
HORVU3Hr1G072670	TCP	down
HORVU6Hr1G057060	AP2;ERF	down
HORVU6Hr1G065740	GRF	down
