# Supplementary material for: Identification of regulatory factors promoting embryogenic callus formation in barley through transcriptome analysis
Source: BMC Plant Biol. 2021 Mar 19;21:145. doi: 10.1186/s12870-021-02922-w (PMC7980361; doi:10.1186/s12870-021-02922-w)
Supplement: Supplementary file 4 — Additional file 4. Supplementary raw data for genes in heatmap. [file 12870_2021_2922_MOESM4_ESM.xlsx]

## Sheet: IAA
Gene name	IME_0h	IME_24h	IME_48h	ME_0h	ME_24h
HORVU3Hr1G019750 IAA18	0.0302484	0.107773	0.217173	1.26803	0.412487
HORVU5Hr1G093580 IAA16A	2.13537	17.1046	20.2915	79.1934	21.1757
HORVU7Hr1G096460 IAA22A	2.13952	8.10175	9.17419	16.8337	7.14388
HORVU3Hr1G022540 IAA15/17	2.71157	13.5564	18.3863	14.6103	20.0341
HORVU6Hr1G091260 IAA13B	2.45739	7.31144	10.0376	10.1765	8.28325
HORVU6Hr1G088140 IAA13A	3.5456	15.8465	21.0952	14.8854	17.0697
HORVU3Hr1G070620 IAA26B	1.1869	6.18354	8.00567	5.77015	5.24788
HORVU5Hr1G014290 IAA3A	2.08326	21.6308	34.0536	9.6443	12.3289
HORVU3Hr1G062150 IAA8B	0.827621	2.14025	2.92424	1.98255	1.33437
HORVU3Hr1G062160 IAA8C	10.1646	29.7535	30.7459	28.0693	19.8471
HORVU3Hr1G088810 IAA8D	5.23672	21.451	22.3627	18.6681	13.3078
HORVU2Hr1G112440 IAA33	0.039816	1.53483	1.37921	0.019482	0.268159
HORVU1Hr1G028170 IAA26A	0.217044	2.09674	3.00086	0.24033	1.25974
HORVU5Hr1G081180 IAA3B	0	0.554419	1.06689	0	0.0510203
HORVU5Hr1G094220 IAA16B	16.7852	56.7339	62.5832	4.06471	35.7632
HORVU5Hr1G106350 IAA3D/ 14B	0.969913	4.72428	6.84127	0.276839	2.1226
HORVU2Hr1G109650 IAA24	1.91351	8.36387	5.66973	0.241258	2.2384
HORVU3Hr1G031460 IAA27	24.6783	33.3244	38.7968	9.54984	28.262
HORVU7Hr1G108360 IAA22B	0.221168	3.01003	0.698566	0.377092	4.34441
HORVU7Hr1G084940 IAA14A	0.0436735	0.49776	1.21985	0.233687	2.27293
HORVU1Hr1G086070 IAA8A	2.14452	12.4437	11.0946	3.16734	9.65741
HORVU7Hr1G026970 IAA2	0.0153629	39.4849	87.5474	0.350694	18.6406
HORVU5Hr1G093640 IAA3C	1.80615	26.0771	35.1438	6.86666	18.1684

## Sheet: ARF
Gene name	IME_0h	IME_24h	IME_48h	ME_0h	ME_24h
HORVU2Hr1G076920 ARF1	23.6059	24.6761	23.44	35.5432	18.0101
HORVU7Hr1G101270 ARF16E	4.54782	5.01152	5.30411	20.0427	4.91353
HORVU7Hr1G106280 ARF6D	9.62046	44.2303	43.3698	21.4116	28.1973
HORVU1Hr1G041770 ARF16A	2.32519	4.6468	4.45739	6.51652	5.08818
HORVU2Hr1G121110 ARF6A	2.6945	7.94875	8.9623	8.59264	7.14571
HORVU2Hr1G047720 ARF19/11	1.39129	1.19487	0.76401	0.742636	0.636204
HORVU6Hr1G047040 ARF16C	7.02434	4.23556	4.36382	3.19109	2.80539
HORVU4Hr1G029700 ARF6B	1.89898	1.52704	1.39572	1.16018	0.761113
HORVU4Hr1G035810 ARF16B	2.12938	0.110485	0.220211	0.0526971	0.151077
HORVU7Hr1G033820 ARF7	4.95057	3.07537	4.6227	3.64759	2.51684
HORVU3Hr1G032230 ARF11	5.4416	3.18894	1.73154	1.95646	5.50581
HORVU5Hr1G009650 ARF6C	3.11679	5.81855	7.40374	1.67774	4.64486
HORVU7Hr1G021840 ARF16D	3.89335	21.1703	15.073	0.253902	12.5618
HORVU7Hr1G061220 ARF3	12.8164	17.5282	15.7308	7.83717	14.7285

## Sheet: SAUR
Gene name	IME_0h	IME_24h	IME_48h	ME_0h	ME_24h
HORVU7Hr1G091350 SAUR29	11.421	9.08899	6.2069	3.0132	3.21133
HORVU7Hr1G096870 SAUR28	0	4.84972	6.75943	0.345383	7.33967
HORVU7Hr1G096880 SAUR27	0.883379	12.089	10.4254	32.5146	12.1403
HORVU6Hr1G020840 SAUR4	0.185158	0.156425	0.371511	0.102771	1.74642
HORVU7Hr1G107360 SAUR26/39	0.0183028	0.0393637	1.9212	0.0375004	2.38642
HORVU5Hr1G011940 SAUR57	5.52762	9.93322	8.84361	3.80322	7.57262
HORVU7Hr1G075090 SAUR32	0	3.30732	7.49877	0	6.97924
HORVU7Hr1G107340 SAUR25	0.138199	1.03861	1.21106	0.235806	0.996351

## Sheet: PIN
Gene name	IME_0h	IME_24h	IME_48h	ME_0h	ME_24h
HORVU3Hr1G078620 PIN8	4.93537	7.4895	11.4346	15.2646	17.5522
HORVU4Hr1G026680 PIN1B	0.491838	15.0297	16.7777	0.0824557	11.5375
HORVU7Hr1G038700 PIN1A	2.07793	32.6567	34.2082	8.62434	8.67383
HORVU6Hr1G076110 PIN1C	1.96058	16.2514	22.7092	8.24294	17.3071

## Sheet: YUC TAR
Gene name	IME_0h	IME_24h	IME_48h	ME_0h	ME_24h
HORVU0Hr1G012990 YUC11	63.7986	11.9876	8.9672	0.271021	0.397786
HORVU3Hr1G057950 YUC4	3.05187	3.35411	1.6517	0.117253	0.290662
HORVU2Hr1G114180 YUC8	0.419349	0.646335	0.728259	0.237	2.20631
HORVU3Hr1G067910 TAR3	0.113687	0.600607	1.16795	0.149866	0.50197

## Sheet: Embryonic genes
Gene name	IME_0h	IME_24h	IME_48h	ME_0h	ME_24h
HORVU7Hr1G074760 LEC2B	1.88409	4.13681	4.27206	1.65516	3.65633
HORVU5Hr1G028060 PLT5	0.13636	0.384497	1.33685	0.0359478	0.603595
HORVU6Hr1G002330 AGL15	0.864163	1.32788	1.80008	0.868568	1.71002
HORVU6Hr1G072110 LEC1	0.818723	4.20658	4.16931	0	0.10884
HORVU2Hr1G119600 ABI3A	87.6415	32.8425	28.6383	0.315133	3.22394
HORVU2Hr1G040410 LEC2	14.6179	20.0144	16.407	19.2417	14.2132
HORVU2Hr1G087310 BBM	0.473154	0.138822	1.52127	0.203621	0.0246109
HORVU3Hr1G092690 ABI3B	29.238	13.9932	10.9781	12.1997	5.16959
HORVU3Hr1G067350 FUS3	6.4112	7.42999	3.11385	0.70428	0.424263

## Sheet: SAM
Gene name	IME_0h	IME_24h	IME_48h	ME_0h	ME_24h
HORVU5Hr1G045640 CUC2	0.059722	3.22062	3.83439	3.78477	1.1073
HORVU6Hr1G060770 FILB	0.721835	2.63506	1.80323	10.944	1.02549
HORVU5Hr1G092430 FILA	1.22184	0.961865	1.12382	0.877831	2.98921
HORVU4Hr1G011500 STM	19.8708	31.7856	32.1675	16.8625	44.5705
HORVU0Hr1G022670 CLV1	0.531615	1.93232	2.12119	0.865864	3.72606
HORVU2Hr1G072750 TFL1	0.00722933	0.750895	1.61581	0.0274673	15.141
HORVU6Hr1G036840 ZLL	0.591702	1.00515	0.677354	0.0154485	0.025225
HORVU6Hr1G053460 DRNL	0.202097	1.92437	1.35375	0.0283227	0.054071
HORVU1Hr1G041790 REV	5.12924	11.7981	12.3409	5.75164	6.49563
HORVU3Hr1G085050 WUS	0.0611854	13.4024	13.3988	0.131866	4.03502
HORVU5Hr1G010650 PHV	2.6589	10.0645	15.119	1.05622	6.17868

## Sheet: RAM
Gene name	IME_0h	IME_24h	IME_48h	ME_0h	ME_24h
HORVU5Hr1G045920 SCR	0.821235	3.17855	4.3444	0.141425	4.37106
HORVU2Hr1G035730 SHR	0.0735693	0.348807	1.38172	0.0528476	0.285837
HORVU3Hr1G089160 PLT2/7	0.633406	1.38548	5.26554	0.109675	0.368527
HORVU2Hr1G036590 PLT3	0.0330368	5.61679	6.73857	3.00748	6.17178
HORVU7Hr1G110470 EIR1/PIN2	0.586978	1.77885	1.73664	2.0268	0.326373

## Sheet: Histone acetylation
Gene name	IME_0h	IME_24h	IME_48h	ME_0h	ME_24h
HORVU1Hr1G030870	2.9252	2.30922	3.1814	5.43367	2.52601
HORVU7Hr1G096240 HAC12	6.1391	5.72041	6.36934	13.373	5.27396
HORVU3Hr1G092090 BT1	2.05751	0.540287	1.16713	1.03373	1.51357
HORVU2Hr1G029100 HAM1	41.0575	32.6464	31.3764	28.9922	15.4031
HORVU3Hr1G090000	1.81635	0.807894	0.736503	0.698127	1.97095
HORVU2Hr1G025140 TRA1A	19.1015	20.9641	23.2601	17.094	13.2943
HORVU6Hr1G001680 EPCR2	9.43651	11.9601	12.61	7.13785	10.777
HORVU5Hr1G095400 ADA2B	18.806	25.6026	26.1546	19.9374	18.4745
HORVU1Hr1G020620 ELP2	3.07998	13.5164	12.6669	5.18532	9.35823
HORVU2Hr1G040310 ELP1	4.15664	11.4856	10.8377	10.0948	9.07388
HORVU1Hr1G079930 SWC4	10.7152	11.6157	10.7361	6.64074	7.34404
HORVU2Hr1G071110 KAT6B	3.05008	4.89463	3.41011	11.705	3.99717
HORVU2Hr1G036750 ISE4	10.7352	14.4246	12.5315	9.10393	10.5328
HORVU1Hr1G034070 HAG1	14.1052	18.8158	16.1666	3.50137	10.6793
HORVU5Hr1G053660	5.58253	10.3077	8.45734	10.376	6.22488
HORVU2Hr1G005940 HAC1	1.78472	3.43123	3.01706	0.920406	3.7121
HORVU4Hr1G006840 RIN1	0.825744	2.98504	2.23336	0.0324467	0.767771
HORVU6Hr1G069150	10.8312	15.4085	14.2346	13.5534	10.2432
HORVU2Hr1G083870 ELO3	3.72859	7.05569	6.55984	8.42696	6.02602
HORVU7Hr1G116180 ELP4	2.78882	7.33334	6.57367	7.60083	5.34514
HORVU5Hr1G041720 HAC7	4.64883	23.8415	18.6538	1.87952	13.3383
HORVU1Hr1G084700 RIN1	19.669	68.4967	55.5503	17.3482	42.0373
HORVU6Hr1G019190 HAC1	14.0681	18.681	17.7662	14.7895	14.6883

## Sheet: Histone deacetylation
Gene name	IME_0h	IME_24h	IME_48h	ME_0h	ME_24h
HORVU2Hr1G072570 HDA9	7.74019	7.85259	6.83266	3.56373	5.3053
HORVU6Hr1G038710 AtHDA19/710	108.451	49.7622	53.2819	51.1879	57.5698
HORVU2Hr1G012930 SRT1	5.43011	4.69873	4.24376	2.46327	2.57374
HORVU3Hr1G092390 HDT3A	16.8213	32.0912	26.5408	4.89474	15.5067
HORVU1Hr1G095140 HDT3B	55.9407	264.624	222.036	122.564	183.693
HORVU6Hr1G038010 HDA6	20.391	26.2234	25.938	13.9808	20.7862
HORVU6Hr1G078160 LSD1	1.12912	3.91557	3.56115	3.13193	2.1644
HORVU3Hr1G023810 HDC1	13.0696	20.2197	21.3451	12.7693	11.9771
HORVU5Hr1G017550 HDA15	6.04412	10.4876	10.7095	6.43411	5.37157
HORVU7Hr1G085870 HDA19/703	7.20109	15.6523	16.0379	35.1387	13.3031
HORVU2Hr1G072600 HDA9	11.5344	10.3461	12.3431	4.00969	6.45993
HORVU5Hr1G037540 SRT2	5.54864	5.53581	6.45226	2.68281	5.06819

[truncated: 3 more sheets: Histone methylation, DNA methylation, LBD]
